# Supplementary material for: Bismuth Radical Catalysis: Thermally Induced Intramolecular C(sp3)–C(sp) Cyclization of Unactivated Alkyl Iodides and Alkynes
Source: ACS Catal. 2025 Aug 13;15(17):14976–82. doi: 10.1021/acscatal.5c02812 (PMC12418314; doi:10.1021/acscatal.5c02812)
Supplement: Supplementary file 2 [file cs5c02812_si_002.cif]

data_tdx100
_audit_creation_date               2023-10-13
_audit_creation_method
;
Olex2 1.5
(compiled 2022.04.07 svn.rca3783a0 for OlexSys, GUI svn.r6498)
;
_shelx_SHELXL_version_number       '2019/1'
_audit_contact_author_address      ?
_audit_contact_author_email        ?
_audit_contact_author_name         ''
_audit_contact_author_phone        ?
_publ_contact_author_id_orcid      ?
_publ_section_references
;
Dolomanov, O.V., Bourhis, L.J., Gildea, R.J, Howard, J.A.K. & Puschmann, H.
 (2009), J. Appl. Cryst. 42, 339-341.

Sheldrick, G.M. (2008). Acta Cryst. A64, 112-122.

Sheldrick, G.M. (2015). Acta Cryst. A71, 3-8.
;
_chemical_name_common              ?
_chemical_name_systematic          ?
_chemical_formula_moiety           '2(C17 H8 Bi Mn O7 S), 2(C2 H3 N)'
_chemical_formula_sum              'C38 H22 Bi2 Mn2 N2 O14 S2'
_chemical_formula_weight           1322.53
_chemical_melting_point            ?
loop_
  _atom_type_symbol
  _atom_type_description
  _atom_type_scat_dispersion_real
  _atom_type_scat_dispersion_imag
  _atom_type_scat_source
 'C' 'C' 0.0033 0.0016 'International Tables Vol C Tables 4.2.6.8 and 6.1.1.4'
 'H' 'H' 0.0000 0.0000 'International Tables Vol C Tables 4.2.6.8 and 6.1.1.4'
 'Bi' 'Bi' -4.1077 10.2566
 'International Tables Vol C Tables 4.2.6.8 and 6.1.1.4'
 'Mn' 'Mn' 0.3368 0.7283 'International Tables Vol C Tables 4.2.6.8 and 6.1.1.4'
 'N' 'N' 0.0061 0.0033 'International Tables Vol C Tables 4.2.6.8 and 6.1.1.4'
 'O' 'O' 0.0106 0.0060 'International Tables Vol C Tables 4.2.6.8 and 6.1.1.4'
 'S' 'S' 0.1246 0.1234 'International Tables Vol C Tables 4.2.6.8 and 6.1.1.4'

_shelx_space_group_comment
;
The symmetry employed for this shelxl refinement is uniquely defined
by the following loop, which should always be used as a source of
symmetry information in preference to the above space-group names.
They are only intended as comments.
;
_space_group_crystal_system        'triclinic'
_space_group_IT_number             2
_space_group_name_H-M_alt          'P -1'
_space_group_name_Hall             '-P 1'
loop_
  _space_group_symop_operation_xyz
 'x, y, z'
 '-x, -y, -z'

_cell_length_a                     8.683(5)
_cell_length_b                     10.019(6)
_cell_length_c                     12.277(7)
_cell_angle_alpha                  104.98(4)
_cell_angle_beta                   99.63(5)
_cell_angle_gamma                  94.99(5)
_cell_volume                       1007.6(10)
_cell_formula_units_Z              1
_cell_measurement_reflns_used      338
_cell_measurement_temperature      100
_cell_measurement_theta_max        29.49
_cell_measurement_theta_min        2.38
_shelx_estimated_absorpt_T_max     0.686
_shelx_estimated_absorpt_T_min     0.369
_exptl_absorpt_coefficient_mu      9.492
_exptl_absorpt_correction_T_max    0.7279
_exptl_absorpt_correction_T_min    0.7246
_exptl_absorpt_correction_type     numerical
_exptl_absorpt_process_details
;
STOE LANA, absorption correction by scaling of reflection intensities.
J. Koziskova, F. Hahn, J. Richter, J. Kozisek, "Comparison of different
absorption corrections on the model structure of tetrakis(\m~2~-acetato)-
diaqua-di-copper(II)", Acta Chimica Slovaca, vol. 9, no. 2, 2016, pp. 136 - 140.
;
_exptl_absorpt_special_details     ?
_exptl_crystal_colour              'clear yellowish orange'
_exptl_crystal_colour_lustre       clear
_exptl_crystal_colour_modifier     yellowish
_exptl_crystal_colour_primary      orange
_exptl_crystal_density_diffrn      2.179
_exptl_crystal_density_meas        ?
_exptl_crystal_density_method      'not measured'
_exptl_crystal_description         plate
_exptl_crystal_F_000               624
loop_
  _exptl_crystal_face_index_h
  _exptl_crystal_face_index_k
  _exptl_crystal_face_index_l
  _exptl_crystal_face_perp_dist
 30 -3 -2 0.1712
 9 30 -8 0.0917
 1 3 15 0.0769
 15 -30 -29 0.0974
 5 30 -21 0.0701
 1 -16 30 0.0593
 -15 4 3 0.1319
 -9 30 -16 0.1165
 -9 11 30 0.1195
 -2 -30 11 0.0995
 0 0 -1 0.0669

_exptl_crystal_preparation         -
_exptl_crystal_recrystallization_method  -
_exptl_crystal_size_max            0.131
_exptl_crystal_size_mid            0.107
_exptl_crystal_size_min            0.043
_exptl_crystal_size_rad            0.050
_exptl_transmission_factor_max     ?
_exptl_transmission_factor_min     ?
_diffrn_reflns_av_R_equivalents    0.0516
_diffrn_reflns_av_unetI/netI       0.0381
_diffrn_reflns_Laue_measured_fraction_full  0.999
_diffrn_reflns_Laue_measured_fraction_max  0.992
_diffrn_reflns_limit_h_max         13
_diffrn_reflns_limit_h_min         -13
_diffrn_reflns_limit_k_max         15
_diffrn_reflns_limit_k_min         -15
_diffrn_reflns_limit_l_max         18
_diffrn_reflns_limit_l_min         -18
_diffrn_reflns_number              25651
_diffrn_reflns_point_group_measured_fraction_full  0.999
_diffrn_reflns_point_group_measured_fraction_max  0.992
_diffrn_reflns_theta_full          25.242
_diffrn_reflns_theta_max           33.343
_diffrn_reflns_theta_min           2.348
_diffrn_ambient_temperature        100
_diffrn_detector                   'image plate (34 cm diameter)'
_diffrn_detector_area_resol_mean   6.67
_diffrn_detector_type              'STOE Imaging Plate'
_diffrn_measured_fraction_theta_full  0.999
_diffrn_measured_fraction_theta_max  0.992
_diffrn_measurement_details
;
 340 frames, detector distance = 70 mm
;
_diffrn_measurement_device         '2-circle diffractometer'
_diffrn_measurement_device_type    'STOE IPDS 2T'
_diffrn_measurement_method         'rotation method, \w scans'
_diffrn_radiation_collimation      '0.5 mm diameter, monocapillary'
_diffrn_radiation_monochromator    'plane graphite'
_diffrn_radiation_polarisn_norm    0
_diffrn_radiation_probe            x-ray
_diffrn_radiation_type             'Mo K\a'
_diffrn_radiation_wavelength       0.71073
_diffrn_source                    
 'sealed X-ray tube, 12 x 0.4 mm long-fine focus'
_diffrn_source_current             0.000
_diffrn_source_power               0.000
_diffrn_source_voltage             0
_diffrn_special_details            ?
_reflns_Friedel_coverage           0.000
_reflns_Friedel_fraction_full      .
_reflns_Friedel_fraction_max       .
_reflns_number_gt                  6912
_reflns_number_total               7767
_reflns_special_details
;
 Reflections were merged by SHELXL according to the crystal
 class for the calculation of statistics and refinement.
 
 _reflns_Friedel_fraction is defined as the number of unique
 Friedel pairs measured divided by the number that would be
 possible theoretically, ignoring centric projections and
 systematic absences.
;
_reflns_threshold_expression       'I > 2\s(I)'
_computing_cell_refinement
;
X-Area Recipe 1.37.0.0 (STOE, 2021)
;
_computing_data_collection
;
X-Area WinXpose 2.0.25.0 (STOE, 2022)
;
_computing_data_reduction
;
X-Area Integrate 2.5.3.0 (STOE, 2021)
X-Area LANA 2.7.5.0 (STOE, 2022)
;
_computing_molecular_graphics      'Olex2 1.5 (Dolomanov et al., 2009)'
_computing_publication_material
;
STOE & Cie GmbH, X-Area, software package for collecting single-crystal or
multi-domain crystal data on STOE area-detector diffractometers, for image 
processing, for the correction and scaling of reflection intensities and 
for outlier rejection, version 2.1, Darmstadt 2022
;
_computing_structure_refinement    'XL  (Sheldrick, 2008)'
_computing_structure_solution      'XT  (Sheldrick, 2015)'
_refine_diff_density_max           1.283
_refine_diff_density_min           -1.737
_refine_diff_density_rms           0.157
_refine_ls_extinction_coef         .
_refine_ls_extinction_method       none
_refine_ls_goodness_of_fit_ref     1.000
_refine_ls_hydrogen_treatment      constr
_refine_ls_matrix_type             full
_refine_ls_number_parameters       272
_refine_ls_number_reflns           7767
_refine_ls_number_restraints       0
_refine_ls_R_factor_all            0.0283
_refine_ls_R_factor_gt             0.0213
_refine_ls_restrained_S_all        1.000
_refine_ls_shift/su_max            0.002
_refine_ls_shift/su_mean           0.000
_refine_ls_structure_factor_coef   Fsqd
_refine_ls_weighting_details      
 'w=1/[\s^2^(Fo^2^)+(0.0235P)^2^] where P=(Fo^2^+2Fc^2^)/3'
_refine_ls_weighting_scheme        calc
_refine_ls_wR_factor_gt            0.0410
_refine_ls_wR_factor_ref           0.0425
_refine_special_details            ?
_olex2_refinement_description
;
1. Fixed Uiso
 At 1.2 times of:
  All C(H) groups
 At 1.5 times of:
  All C(H,H,H) groups
2.a Aromatic/amide H refined with riding coordinates:
 C00F(H00F), C00G(H00G), C00H(H00H), C00J(H00J), C00L(H00L), C00N(H00N),
 C00O(H00O), C00Q(H00Q)
2.b Idealised Me refined as rotating group:
 C00I(H00A,H00B,H00C)
;
_atom_sites_solution_hydrogens     geom
_atom_sites_solution_primary       dual
_atom_sites_solution_secondary     ?
loop_
  _atom_site_label
  _atom_site_type_symbol
  _atom_site_fract_x
  _atom_site_fract_y
  _atom_site_fract_z
  _atom_site_U_iso_or_equiv
  _atom_site_adp_type
  _atom_site_occupancy
  _atom_site_site_symmetry_order
  _atom_site_calc_flag
  _atom_site_refinement_flags_posn
  _atom_site_refinement_flags_adp
  _atom_site_refinement_flags_occupancy
  _atom_site_disorder_assembly
  _atom_site_disorder_group
 O00A O 0.30013(19) 0.20503(19) -0.03380(14) 0.0237(3) Uani 1 1 d . . . . .
 C00C C 0.4416(2) 0.2234(2) 0.53264(17) 0.0136(3) Uani 1 1 d . . . . .
 C00F C 0.4981(2) 0.1586(2) 0.61601(17) 0.0162(4) Uani 1 1 d . . . . .
 H00F H 0.429815 0.128102 0.660287 0.019 Uiso 1 1 calc R U . . .
 C00G C 0.7527(3) 0.1842(2) 0.56656(19) 0.0201(4) Uani 1 1 d . . . . .
 H00G H 0.860756 0.171673 0.578544 0.024 Uiso 1 1 calc R U . . .
 C00H C 0.0207(2) 0.0786(2) 0.36180(17) 0.0147(3) Uani 1 1 d . . . . .
 H00H H -0.012483 0.055226 0.425239 0.018 Uiso 1 1 calc R U . . .
 C00J C 0.6936(2) 0.2471(2) 0.48256(18) 0.0179(4) Uani 1 1 d . . . . .
 H00J H 0.762143 0.276588 0.438014 0.022 Uiso 1 1 calc R U . . .
 C00K C 0.5776(2) 0.4766(2) 0.14727(19) 0.0196(4) Uani 1 1 d . . . . .
 C00L C -0.0618(2) 0.0153(2) 0.25035(18) 0.0161(4) Uani 1 1 d . . . . .
 H00L H -0.151368 -0.052773 0.236406 0.019 Uiso 1 1 calc R U . . .
 C00M C 0.7830(2) 0.3530(2) 0.25382(18) 0.0168(4) Uani 1 1 d . . . . .
 C00N C 0.6553(3) 0.1395(2) 0.63327(19) 0.0195(4) Uani 1 1 d . . . . .
 H00N H 0.696565 0.096274 0.690110 0.023 Uiso 1 1 calc R U . . .
 C00O C 0.1222(2) 0.1509(2) 0.17883(18) 0.0178(4) Uani 1 1 d . . . . .
 H00O H 0.154496 0.174756 0.115271 0.021 Uiso 1 1 calc R U . . .
 C00P C 0.4072(2) 0.2402(2) 0.03986(18) 0.0172(4) Uani 1 1 d . . . . .
 C00Q C -0.0113(2) 0.0533(2) 0.15971(18) 0.0178(4) Uani 1 1 d . . . . .
 H00Q H -0.068465 0.012116 0.083447 0.021 Uiso 1 1 calc R U . . .
 C00R C 0.7017(3) 0.2397(2) 0.0352(2) 0.0213(4) Uani 1 1 d . . . . .
 C00S C 0.1528(2) 0.1769(2) 0.37930(17) 0.0132(3) Uani 1 1 d . . . . .
 C00T C 0.2094(2) 0.2142(2) 0.28984(17) 0.0134(3) Uani 1 1 d . . . . .
 C00U C 0.5585(2) 0.1257(2) 0.18399(18) 0.0177(4) Uani 1 1 d . . . . .
 Bi01 Bi 0.42710(2) 0.38044(2) 0.33304(2) 0.01200(2) Uani 1 1 d . . . . .
 C1 C 0.5354(2) 0.2677(2) 0.46254(17) 0.0142(3) Uani 1 1 d . . . . .
 Mn02 Mn 0.59064(3) 0.29304(3) 0.14943(3) 0.01394(6) Uani 1 1 d . . . . .
 S003 S 0.24675(5) 0.26200(5) 0.52275(4) 0.01394(8) Uani 1 1 d . . . . .
 O004 O 0.25409(18) 0.41100(16) 0.53724(14) 0.0183(3) Uani 1 1 d . . . . .
 O005 O 0.17095(18) 0.20427(18) 0.59951(13) 0.0202(3) Uani 1 1 d . . . . .
 O006 O 0.5684(2) 0.58704(19) 0.14552(16) 0.0267(4) Uani 1 1 d . . . . .
 O007 O 0.90549(18) 0.39015(18) 0.30900(15) 0.0224(3) Uani 1 1 d . . . . .
 O008 O 0.7706(2) 0.2042(2) -0.03644(16) 0.0316(4) Uani 1 1 d . . . . .
 O009 O 0.5347(2) 0.01809(18) 0.19898(16) 0.0248(3) Uani 1 1 d . . . . .
 N00E N 0.1918(3) 0.4752(3) 0.1328(2) 0.0328(5) Uani 1 1 d . . . . .
 C00D C 0.1006(3) 0.5499(3) 0.1486(2) 0.0234(4) Uani 1 1 d . . . . .
 C00I C -0.0155(3) 0.6458(3) 0.1672(2) 0.0264(5) Uani 1 1 d . . . . .
 H00A H -0.104736 0.617531 0.101858 0.040 Uiso 1 1 calc R U . . .
 H00B H 0.032988 0.740470 0.174435 0.040 Uiso 1 1 calc R U . . .
 H00C H -0.052918 0.643738 0.237871 0.040 Uiso 1 1 calc R U . . .

loop_
  _atom_site_aniso_label
  _atom_site_aniso_U_11
  _atom_site_aniso_U_22
  _atom_site_aniso_U_33
  _atom_site_aniso_U_23
  _atom_site_aniso_U_13
  _atom_site_aniso_U_12
 O00A 0.0199(7) 0.0295(9) 0.0197(7) 0.0066(7) 0.0022(6) -0.0030(6)
 C00C 0.0105(7) 0.0158(8) 0.0138(8) 0.0030(7) 0.0027(6) 0.0002(6)
 C00F 0.0175(8) 0.0171(9) 0.0142(8) 0.0054(7) 0.0033(7) 0.0006(7)
 C00G 0.0153(8) 0.0273(11) 0.0194(9) 0.0080(8) 0.0035(7) 0.0070(8)
 C00H 0.0131(8) 0.0160(9) 0.0158(8) 0.0049(7) 0.0044(7) 0.0009(6)
 C00J 0.0145(8) 0.0246(10) 0.0164(9) 0.0072(8) 0.0055(7) 0.0029(7)
 C00K 0.0150(8) 0.0241(10) 0.0199(9) 0.0066(8) 0.0038(7) 0.0006(7)
 C00L 0.0113(7) 0.0163(9) 0.0186(9) 0.0020(7) 0.0028(7) -0.0012(6)
 C00M 0.0159(8) 0.0181(9) 0.0190(9) 0.0067(7) 0.0073(7) 0.0037(7)
 C00N 0.0194(9) 0.0229(10) 0.0169(9) 0.0074(8) 0.0016(7) 0.0052(8)
 C00O 0.0157(8) 0.0224(10) 0.0148(8) 0.0047(8) 0.0043(7) -0.0014(7)
 C00P 0.0190(9) 0.0173(9) 0.0176(9) 0.0072(7) 0.0068(7) 0.0010(7)
 C00Q 0.0148(8) 0.0212(10) 0.0146(8) 0.0022(7) 0.0012(7) -0.0012(7)
 C00R 0.0211(9) 0.0226(10) 0.0209(10) 0.0070(8) 0.0059(8) 0.0014(8)
 C00S 0.0115(7) 0.0143(8) 0.0139(8) 0.0039(7) 0.0027(6) 0.0014(6)
 C00T 0.0107(7) 0.0144(8) 0.0138(8) 0.0023(7) 0.0025(6) -0.0003(6)
 C00U 0.0176(9) 0.0175(9) 0.0178(9) 0.0029(8) 0.0051(7) 0.0037(7)
 Bi01 0.01098(3) 0.01169(3) 0.01330(3) 0.00343(2) 0.00314(2) 0.00008(2)
 C1 0.0133(8) 0.0154(8) 0.0133(8) 0.0034(7) 0.0031(6) 0.0003(6)
 Mn02 0.01325(12) 0.01489(13) 0.01472(13) 0.00518(11) 0.00443(10) 0.00107(10)
 S003 0.01071(18) 0.0173(2) 0.01309(19) 0.00293(17) 0.00330(15) -0.00008(16)
 O004 0.0159(6) 0.0157(7) 0.0206(7) 0.0001(6) 0.0044(6) 0.0021(5)
 O005 0.0151(6) 0.0302(8) 0.0156(7) 0.0064(6) 0.0056(5) -0.0010(6)
 O006 0.0306(9) 0.0216(8) 0.0303(9) 0.0124(7) 0.0069(7) -0.0006(7)
 O007 0.0166(7) 0.0262(8) 0.0236(8) 0.0051(7) 0.0049(6) 0.0026(6)
 O008 0.0326(9) 0.0398(11) 0.0261(9) 0.0080(8) 0.0157(8) 0.0092(8)
 O009 0.0291(8) 0.0195(8) 0.0290(9) 0.0102(7) 0.0091(7) 0.0033(6)
 N00E 0.0320(11) 0.0300(11) 0.0362(12) 0.0088(10) 0.0034(9) 0.0101(9)
 C00D 0.0229(10) 0.0233(11) 0.0231(10) 0.0070(9) 0.0022(8) 0.0009(8)
 C00I 0.0227(10) 0.0288(12) 0.0295(12) 0.0071(10) 0.0094(9) 0.0078(9)

_geom_special_details
;
 All esds (except the esd in the dihedral angle between two l.s. planes)
 are estimated using the full covariance matrix.  The cell esds are taken
 into account individually in the estimation of esds in distances, angles
 and torsion angles; correlations between esds in cell parameters are only
 used when they are defined by crystal symmetry.  An approximate (isotropic)
 treatment of cell esds is used for estimating esds involving l.s. planes.
;
loop_
  _geom_bond_atom_site_label_1
  _geom_bond_atom_site_label_2
  _geom_bond_distance
  _geom_bond_site_symmetry_2
  _geom_bond_publ_flag
 O00A C00P 1.141(3) . ?
 C00C C00F 1.393(3) . ?
 C00C C1 1.404(3) . ?
 C00C S003 1.760(2) . ?
 C00F H00F 0.9500 . ?
 C00F C00N 1.384(3) . ?
 C00G H00G 0.9500 . ?
 C00G C00J 1.392(3) . ?
 C00G C00N 1.393(3) . ?
 C00H H00H 0.9500 . ?
 C00H C00L 1.390(3) . ?
 C00H C00S 1.394(3) . ?
 C00J H00J 0.9500 . ?
 C00J C1 1.397(3) . ?
 C00K Mn02 1.859(3) . ?
 C00K O006 1.122(3) . ?
 C00L H00L 0.9500 . ?
 C00L C00Q 1.389(3) . ?
 C00M Mn02 1.872(3) . ?
 C00M O007 1.135(3) . ?
 C00N H00N 0.9500 . ?
 C00O H00O 0.9500 . ?
 C00O C00Q 1.396(3) . ?
 C00O C00T 1.399(3) . ?
 C00P Mn02 1.843(3) . ?
 C00Q H00Q 0.9500 . ?
 C00R Mn02 1.827(2) . ?
 C00R O008 1.144(3) . ?
 C00S C00T 1.396(3) . ?
 C00S S003 1.765(2) . ?
 C00T Bi01 2.300(2) . ?
 C00U Mn02 1.843(2) . ?
 C00U O009 1.147(3) . ?
 Bi01 C1 2.302(2) . ?
 Bi01 Mn02 2.8514(16) . ?
 S003 O004 1.4514(18) . ?
 S003 O005 1.4419(18) . ?
 N00E C00D 1.142(3) . ?
 C00D C00I 1.457(4) . ?
 C00I H00A 0.9800 . ?
 C00I H00B 0.9800 . ?
 C00I H00C 0.9800 . ?

loop_
  _geom_angle_atom_site_label_1
  _geom_angle_atom_site_label_2
  _geom_angle_atom_site_label_3
  _geom_angle
  _geom_angle_site_symmetry_1
  _geom_angle_site_symmetry_3
  _geom_angle_publ_flag
 C00F C00C C1 123.30(19) . . ?
 C00F C00C S003 117.72(15) . . ?
 C1 C00C S003 118.81(16) . . ?
 C00C C00F H00F 120.6 . . ?
 C00N C00F C00C 118.88(19) . . ?
 C00N C00F H00F 120.6 . . ?
 C00J C00G H00G 119.6 . . ?
 C00J C00G C00N 120.9(2) . . ?
 C00N C00G H00G 119.6 . . ?
 C00L C00H H00H 120.4 . . ?
 C00L C00H C00S 119.16(19) . . ?
 C00S C00H H00H 120.4 . . ?
 C00G C00J H00J 119.4 . . ?
 C00G C00J C1 121.3(2) . . ?
 C1 C00J H00J 119.4 . . ?
 O006 C00K Mn02 179.4(2) . . ?
 C00H C00L H00L 120.5 . . ?
 C00Q C00L C00H 118.94(19) . . ?
 C00Q C00L H00L 120.5 . . ?
 O007 C00M Mn02 173.89(19) . . ?
 C00F C00N C00G 119.4(2) . . ?
 C00F C00N H00N 120.3 . . ?
 C00G C00N H00N 120.3 . . ?
 C00Q C00O H00O 119.4 . . ?
 C00Q C00O C00T 121.2(2) . . ?
 C00T C00O H00O 119.4 . . ?
 O00A C00P Mn02 175.08(19) . . ?
 C00L C00Q C00O 121.07(19) . . ?
 C00L C00Q H00Q 119.5 . . ?
 C00O C00Q H00Q 119.5 . . ?
 O008 C00R Mn02 179.0(2) . . ?
 C00H C00S C00T 123.30(18) . . ?
 C00H C00S S003 117.50(15) . . ?
 C00T C00S S003 119.15(15) . . ?
 C00O C00T Bi01 124.55(15) . . ?
 C00S C00T C00O 116.25(18) . . ?
 C00S C00T Bi01 119.11(14) . . ?
 O009 C00U Mn02 176.1(2) . . ?
 C00T Bi01 C1 86.48(9) . . ?
 C00T Bi01 Mn02 104.54(7) . . ?
 C1 Bi01 Mn02 102.05(7) . . ?
 C00C C1 Bi01 119.18(14) . . ?
 C00J C1 C00C 116.23(19) . . ?
 C00J C1 Bi01 124.46(15) . . ?
 C00K Mn02 C00M 89.22(11) . . ?
 C00K Mn02 Bi01 80.03(8) . . ?
 C00M Mn02 Bi01 89.74(8) . . ?
 C00P Mn02 C00K 88.40(11) . . ?
 C00P Mn02 C00M 175.94(9) . . ?
 C00P Mn02 Bi01 93.10(8) . . ?
 C00R Mn02 C00K 99.73(11) . . ?
 C00R Mn02 C00M 88.34(11) . . ?
 C00R Mn02 C00P 88.82(11) . . ?
 C00R Mn02 C00U 98.93(11) . . ?
 C00R Mn02 Bi01 178.06(7) . . ?
 C00U Mn02 C00K 161.15(10) . . ?
 C00U Mn02 C00M 93.99(11) . . ?
 C00U Mn02 C00P 89.31(11) . . ?
 C00U Mn02 Bi01 81.41(8) . . ?
 C00C S003 C00S 104.93(10) . . ?
 O004 S003 C00C 106.99(10) . . ?
 O004 S003 C00S 107.40(11) . . ?
 O005 S003 C00C 109.65(11) . . ?
 O005 S003 C00S 109.27(11) . . ?
 O005 S003 O004 117.83(10) . . ?
 N00E C00D C00I 179.1(3) . . ?
 C00D C00I H00A 109.5 . . ?
 C00D C00I H00B 109.5 . . ?
 C00D C00I H00C 109.5 . . ?
 H00A C00I H00B 109.5 . . ?
 H00A C00I H00C 109.5 . . ?
 H00B C00I H00C 109.5 . . ?

loop_
  _geom_torsion_atom_site_label_1
  _geom_torsion_atom_site_label_2
  _geom_torsion_atom_site_label_3
  _geom_torsion_atom_site_label_4
  _geom_torsion
  _geom_torsion_site_symmetry_1
  _geom_torsion_site_symmetry_2
  _geom_torsion_site_symmetry_3
  _geom_torsion_site_symmetry_4
  _geom_torsion_publ_flag
 C00C C00F C00N C00G -0.5(3) . . . . ?
 C00F C00C C1 C00J -1.8(3) . . . . ?
 C00F C00C C1 Bi01 -177.80(15) . . . . ?
 C00F C00C S003 C00S -123.14(17) . . . . ?
 C00F C00C S003 O004 122.97(17) . . . . ?
 C00F C00C S003 O005 -5.89(19) . . . . ?
 C00G C00J C1 C00C 0.9(3) . . . . ?
 C00G C00J C1 Bi01 176.66(16) . . . . ?
 C00H C00L C00Q C00O 1.5(3) . . . . ?
 C00H C00S C00T C00O 2.3(3) . . . . ?
 C00H C00S C00T Bi01 179.20(15) . . . . ?
 C00H C00S S003 C00C 121.37(16) . . . . ?
 C00H C00S S003 O004 -125.02(16) . . . . ?
 C00H C00S S003 O005 3.86(19) . . . . ?
 C00J C00G C00N C00F -0.3(3) . . . . ?
 C00L C00H C00S C00T -1.1(3) . . . . ?
 C00L C00H C00S S003 176.30(16) . . . . ?
 C00N C00G C00J C1 0.1(3) . . . . ?
 C00Q C00O C00T C00S -1.6(3) . . . . ?
 C00Q C00O C00T Bi01 -178.32(16) . . . . ?
 C00S C00H C00L C00Q -0.8(3) . . . . ?
 C00T C00O C00Q C00L -0.2(3) . . . . ?
 C00T C00S S003 C00C -61.10(18) . . . . ?
 C00T C00S S003 O004 52.50(18) . . . . ?
 C00T C00S S003 O005 -178.61(16) . . . . ?
 C1 C00C C00F C00N 1.6(3) . . . . ?
 C1 C00C S003 C00S 61.31(18) . . . . ?
 C1 C00C S003 O004 -52.58(18) . . . . ?
 C1 C00C S003 O005 178.57(15) . . . . ?
 S003 C00C C00F C00N -173.71(16) . . . . ?
 S003 C00C C1 C00J 173.52(15) . . . . ?
 S003 C00C C1 Bi01 -2.5(2) . . . . ?
 S003 C00S C00T C00O -175.09(15) . . . . ?
 S003 C00S C00T Bi01 1.8(2) . . . . ?

_shelx_res_file
;
TITL tdx100_a.res in P-1
    tdx100.res
    created by SHELXL-2019/1 at 15:16:41 on 13-Oct-2023
REM Old TITL tdx100_a.res in P-1
REM SHELXT solution in P-1: R1 0.071, Rweak 0.011, Alpha 0.067
REM <I/s> 0.000 for 0 systematic absences, Orientation as input
REM Formula found by SHELXT: Bi Mn C18 S O7 N2
CELL 0.71073 8.6829 10.0192 12.2768 104.983 99.628 94.989
ZERR 1 0.0053 0.0057 0.007 0.043 0.048 0.048
LATT 1
SFAC C H Bi Mn N O S
UNIT 38 22 2 2 2 14 2

L.S. 10
PLAN  10
SIZE 0.131 0.043 0.107
TEMP -173.15
CONF
BOND
LIST 4
MORE -1
BOND $H
fmap 2
acta
OMIT -6 -12 2
OMIT -13 4 5
OMIT 7 10 0
OMIT 8 10 1
OMIT 3 -5 1
REM <olex2.extras>
REM <HklSrc "%.\\TDX100.hkc">
REM </olex2.extras>

WGHT    0.023500
FVAR       0.33298
O00A  6    0.300133    0.205025   -0.033799    11.00000    0.01994    0.02954 =
         0.01975    0.00660    0.00219   -0.00296
C00C  1    0.441594    0.223396    0.532642    11.00000    0.01051    0.01581 =
         0.01378    0.00297    0.00274    0.00016
C00F  1    0.498075    0.158636    0.616014    11.00000    0.01747    0.01714 =
         0.01421    0.00543    0.00335    0.00057
AFIX  43
H00F  2    0.429815    0.128102    0.660287    11.00000   -1.20000
AFIX   0
C00G  1    0.752654    0.184245    0.566564    11.00000    0.01527    0.02726 =
         0.01939    0.00796    0.00346    0.00699
AFIX  43
H00G  2    0.860756    0.171673    0.578544    11.00000   -1.20000
AFIX   0
C00H  1    0.020727    0.078640    0.361804    11.00000    0.01307    0.01596 =
         0.01582    0.00488    0.00440    0.00092
AFIX  43
H00H  2   -0.012483    0.055226    0.425239    11.00000   -1.20000
AFIX   0
C00J  1    0.693579    0.247130    0.482565    11.00000    0.01453    0.02460 =
         0.01642    0.00716    0.00551    0.00286
AFIX  43
H00J  2    0.762143    0.276588    0.438014    11.00000   -1.20000
AFIX   0
C00K  1    0.577624    0.476620    0.147274    11.00000    0.01500    0.02406 =
         0.01990    0.00659    0.00385    0.00055
C00L  1   -0.061813    0.015343    0.250346    11.00000    0.01126    0.01634 =
         0.01859    0.00205    0.00281   -0.00122
AFIX  43
H00L  2   -0.151368   -0.052773    0.236406    11.00000   -1.20000
AFIX   0
C00M  1    0.782999    0.352994    0.253824    11.00000    0.01587    0.01807 =
         0.01898    0.00666    0.00725    0.00367
C00N  1    0.655345    0.139518    0.633272    11.00000    0.01939    0.02289 =
         0.01687    0.00736    0.00165    0.00523
AFIX  43
H00N  2    0.696565    0.096274    0.690110    11.00000   -1.20000
AFIX   0
C00O  1    0.122220    0.150893    0.178829    11.00000    0.01575    0.02235 =
         0.01484    0.00471    0.00430   -0.00144
AFIX  43
H00O  2    0.154496    0.174756    0.115271    11.00000   -1.20000
AFIX   0
C00P  1    0.407186    0.240216    0.039857    11.00000    0.01896    0.01731 =
         0.01762    0.00716    0.00679    0.00095
C00Q  1   -0.011263    0.053276    0.159708    11.00000    0.01479    0.02119 =
         0.01464    0.00223    0.00120   -0.00122
AFIX  43
H00Q  2   -0.068465    0.012116    0.083447    11.00000   -1.20000
AFIX   0
C00R  1    0.701698    0.239652    0.035182    11.00000    0.02110    0.02264 =
         0.02087    0.00698    0.00588    0.00136
C00S  1    0.152802    0.176872    0.379304    11.00000    0.01151    0.01425 =
         0.01386    0.00394    0.00274    0.00139
C00T  1    0.209367    0.214247    0.289835    11.00000    0.01065    0.01444 =
         0.01384    0.00230    0.00251   -0.00029
C00U  1    0.558543    0.125679    0.183987    11.00000    0.01758    0.01750 =
         0.01778    0.00287    0.00509    0.00366
BI01  3    0.427102    0.380437    0.333041    11.00000    0.01098    0.01169 =
         0.01330    0.00343    0.00314    0.00008
C1    1    0.535386    0.267740    0.462540    11.00000    0.01331    0.01542 =
         0.01326    0.00336    0.00305    0.00031
MN02  4    0.590639    0.293035    0.149434    11.00000    0.01325    0.01489 =
         0.01472    0.00518    0.00443    0.00107
S003  7    0.246745    0.262004    0.522748    11.00000    0.01071    0.01726 =
         0.01309    0.00293    0.00330   -0.00008
O004  6    0.254090    0.411004    0.537236    11.00000    0.01595    0.01573 =
         0.02059    0.00012    0.00444    0.00205
O005  6    0.170953    0.204267    0.599512    11.00000    0.01509    0.03022 =
         0.01562    0.00644    0.00556   -0.00100
O006  6    0.568410    0.587042    0.145523    11.00000    0.03063    0.02160 =
         0.03027    0.01242    0.00687   -0.00061
O007  6    0.905494    0.390146    0.308999    11.00000    0.01661    0.02625 =
         0.02359    0.00509    0.00488    0.00260
O008  6    0.770627    0.204173   -0.036442    11.00000    0.03257    0.03982 =
         0.02605    0.00799    0.01568    0.00924
O009  6    0.534659    0.018091    0.198979    11.00000    0.02912    0.01951 =
         0.02901    0.01022    0.00912    0.00327

N00E  5    0.191834    0.475155    0.132770    11.00000    0.03199    0.02997 =
         0.03618    0.00877    0.00339    0.01011
C00D  1    0.100589    0.549854    0.148585    11.00000    0.02289    0.02327 =
         0.02306    0.00699    0.00220    0.00087
C00I  1   -0.015528    0.645751    0.167212    11.00000    0.02271    0.02879 =
         0.02953    0.00706    0.00940    0.00781
AFIX 137
H00A  2   -0.104736    0.617531    0.101858    11.00000   -1.50000
H00B  2    0.032988    0.740470    0.174435    11.00000   -1.50000
H00C  2   -0.052918    0.643738    0.237871    11.00000   -1.50000
AFIX   0
HKLF 4


REM  tdx100_a.res in P-1
REM wR2 = 0.0425, GooF = S = 1.000, Restrained GooF = 1.000 for all data
REM R1 = 0.0213 for 6912 Fo > 4sig(Fo) and 0.0283 for all 7767 data
REM 272 parameters refined using 0 restraints

END

WGHT      0.0235      0.0000

REM Highest difference peak  1.283,  deepest hole -1.737,  1-sigma level  0.157
Q1    1   0.4704  0.3259  0.2585  11.00000  0.05    1.28
Q2    1   0.3823  0.4340  0.4115  11.00000  0.05    1.08
Q3    1   0.3748  0.3435  0.3026  11.00000  0.05    1.07
Q4    1   0.3221  0.3341  0.3065  11.00000  0.05    1.04
Q5    1   0.3231  0.4200  0.3463  11.00000  0.05    1.04
Q6    1   0.3519  0.3978  0.2717  11.00000  0.05    1.01
Q7    1   0.4577  0.4770  0.4185  11.00000  0.05    0.98
Q8    1   0.4009  0.2842  0.2460  11.00000  0.05    0.97
Q9    1   0.5381  0.4312  0.3679  11.00000  0.05    0.96
Q10   1   0.4980  0.3755  0.2541  11.00000  0.05    0.96
;
_shelx_res_checksum                25571
_shelx_hkl_file
;
  -1   0   0  -58.43    1.03   0
   1   0   0 4152.60    3.69   0
   1   0   0 4151.08    3.68   0
  -1   0   0 4088.09    3.72   0
  -2   0   0  837.19    3.35   0
  -2   0   0  871.24    2.78   0
   2   0   0  858.20    3.64   0
   2   0   0  845.05    2.86   0
  -3   0   0  295.07    3.51   0
   3   0   0  287.02    3.57   0
  -3   0   0  298.38    3.67   0
   3   0   0  286.86    2.91   0
   4   0   0    7.79    3.94   0
  -4   0   0    6.33    2.89   0
  -4   0   0    4.86    2.52   0
   4   0   0    7.61    2.60   0
  -5   0   0 1213.96    5.70   0
   5   0   0 1217.41    5.85   0
  -5   0   0 1197.71    6.26   0
   5   0   0 1193.00    6.34   0
   6   0   0 2043.31    7.92   0
   6   0   0 1987.83    7.17   0
  -6   0   0 2018.62    8.04   0
  -6   0   0 2047.22    7.66   0
   7   0   0 1433.94    7.91   0
   7   0   0 1414.31    8.42   0
  -7   0   0 1438.33    7.06   0
  -7   0   0 1423.02    8.35   0
   8   0   0  479.03    7.91   0
  -8   0   0  481.06    7.78   0
  -8   0   0  490.43    6.38   0
   8   0   0  493.48    6.82   0
  -9   0   0  239.49    6.70   0
   9   0   0  247.38    8.50   0
   9   0   0  256.69    8.20   0
  -9   0   0  262.47    8.33   0
  10   0   0    2.37    6.69   0
 -10   0   0    0.13    8.78   0
 -10   0   0    2.25    6.99   0
  10   0   0    3.36    7.65   0
  11   0   0  113.23    8.74   0
 -11   0   0  109.52    7.94   0
 -11   0   0   86.21   10.65   0
  11   0   0  107.99    8.21   0
  12   0   0  302.92   10.11   0
  12   0   0  276.28   10.47   0
 -12   0   0  284.68    9.07   0
 -12   0   0  302.41   12.32   0
 -13   0   0  153.97   10.82   0
 -13   0   0  155.95   15.80   0
  13   0   0  172.18   11.61   0
  13   0   0  163.92   15.53   0
 -13   1   0   50.94   10.14   0
 -13   1   0   56.53   14.15   0
  13  -1   0   65.63   12.53   0
  13  -1   0   65.98   15.26   0
 -12   1   0    2.16    8.92   0
  12  -1   0   -6.67    9.35   0
 -12   1   0    6.44   11.86   0
  12  -1   0    2.25   12.26   0
 -11   1   0  108.44   10.66   0
  11  -1   0  105.16    8.57   0
  11  -1   0  101.60   10.42   0
 -11   1   0  103.53    8.22   0
 -10   1   0  135.63    7.36   0
  10  -1   0  144.05    9.74   0
  10  -1   0  135.25    7.59   0
 -10   1   0  142.97    9.01   0
  -9   1   0  239.61    8.56   0
  -9   1   0  232.60    6.91   0
   9  -1   0  243.96    7.26   0
   9  -1   0  238.47    8.73   0
   8  -1   0  644.38    8.17   0
   8  -1   0  656.66    7.17   0
  -8   1   0  651.12    6.78   0
  -8   1   0  654.96    8.15   0
  -7   1   0  427.04    6.07   0
   7  -1   0  438.37    6.41   0
   7  -1   0  424.40    6.94   0
  -7   1   0  421.78    6.91   0
   6  -1   0  505.64    6.14   0
   6  -1   0  519.09    5.87   0
  -6   1   0  507.44    6.30   0
  -6   1   0  527.45    5.77   0
   5  -1   0   21.71    3.49   0
   5  -1   0   26.79    4.16   0
  -5   1   0   18.44    4.15   0
  -5   1   0   14.99    4.95   0
  -4   1   0  175.76    4.02   0
  -4   1   0  169.86    4.56   0
   4  -1   0  180.84    4.32   0
   4  -1   0  181.15    4.04   0
   3  -1   0  650.24    3.51   0
  -3   1   0  645.55    4.31   0
  -3   1   0  657.22    4.27   0
   3  -1   0  661.88    3.36   0
  -2   1   0  427.42    3.57   0
   2  -1   0  424.65    3.47   0
  -2   1   0  439.18    2.71   0
   2  -1   0  478.73    3.03   0
  -1   1   0 3201.13    4.32   0
   1  -1   0  -51.96    1.50   0
  -1   1   0 3163.43    3.74   0
   1  -1   0 3198.55    4.07   0
   1   1   0  392.08    1.86   0
  -1  -1   0  408.49    1.79   0
   1   1   0  434.25    2.18   0
  -1  -1   0  398.85    2.50   0
  -2  -1   0   76.16    2.20   0
  -2  -1   0   34.80    1.94   0
   2   1   0   32.13    2.48   0
   2   1   0   66.57    2.88   0
  -3  -1   0  -66.91    2.26   0
   3   1   0   53.69    3.15   0
   3   1   0   55.69    3.41   0
  -3  -1   0   50.20    3.18   0
   4   1   0 1531.11    5.50   0
  -4  -1   0 1523.07    5.40   0
   4   1   0 1559.10    5.74   0
  -4  -1   0 1590.71    5.15   0
   5   1   0 1402.88    6.20   0
  -5  -1   0 1436.51    5.92   0
   5   1   0 1404.66    5.52   0
  -5  -1   0 1382.59    5.36   0
   6   1   0 1682.52    7.75   0
  -6  -1   0 1688.30    7.10   0
   6   1   0 1679.00    7.55   0
  -6  -1   0 1678.13    7.50   0
   7   1   0  526.95    6.98   0
  -7  -1   0  538.27    6.61   0
   7   1   0  527.94    6.79   0
  -7  -1   0  528.43    6.21   0
   8   1   0   82.86    6.39   0
  -8  -1   0   72.25    5.00   0
  -8  -1   0   77.68    5.68   0
   8   1   0   76.03    5.13   0
  -9  -1   0   26.16    7.22   0
  -9  -1   0   20.90    6.16   0
   9   1   0   29.10    7.87   0
   9   1   0   21.58    7.25   0
  10   1   0  167.44    8.37   0
 -10  -1   0  169.97    7.96   0
  10   1   0  172.34    7.20   0
 -10  -1   0  177.81    9.23   0
 -11  -1   0  354.52   10.87   0
  11   1   0  366.03   10.82   0
  11   1   0  362.15   11.69   0
 -11  -1   0  339.85    9.17   0
  12   1   0  373.80   14.11   0
  12   1   0  407.90   11.06   0
 -12  -1   0  377.43    9.22   0
 -12  -1   0  380.71   13.19   0
 -13   2   0    2.17   14.70   0
 -13   2   0   10.29   12.07   0
  13  -2   0    7.93   16.50   0
  13  -2   0    2.10   10.94   0
 -12   2   0  240.78   12.88   0
 -12   2   0  250.06   10.13   0
  12  -2   0  240.16   12.87   0
  12  -2   0  246.26   10.15   0
  11  -2   0  660.15   10.78   0
 -11   2   0  679.32    9.67   0
 -11   2   0  654.41   10.73   0
  11  -2   0  690.78    9.96   0
 -10   2   0  415.18   10.39   0
  10  -2   0  426.36    8.06   0
 -10   2   0  431.27    8.61   0
  10  -2   0  418.91   10.27   0
   9  -2   0  260.51    9.11   0
  -9   2   0  259.35    7.47   0
  -9   2   0  262.81    8.77   0
   9  -2   0  246.82    7.30   0
   8  -2   0  184.96    7.92   0
  -8   2   0  187.10    6.40   0
   8  -2   0  184.86    6.27   0
  -8   2   0  190.70    7.95   0
   7  -2   0    9.33    4.66   0
  -7   2   0    9.99    6.55   0
   7  -2   0   10.70    5.65   0
  -7   2   0   17.07    5.83   0
   6  -2   0  331.28    5.59   0
  -6   2   0  328.16    5.83   0
   6  -2   0  320.63    6.18   0
  -6   2   0  342.31    4.73   0
  -5   2   0 1477.48    6.77   0
   5  -2   0 1498.65    7.23   0
   5  -2   0 1530.95    6.45   0
  -5   2   0 1434.06    6.11   0
   4  -2   0 1043.75    4.33   0
  -4   2   0  993.46    4.78   0
   4  -2   0  984.07    5.62   0
  -4   2   0 1031.71    4.78   0
  -3   2   0  832.08    4.12   0
   3  -2   0  -39.51    2.76   0
  -3   2   0  828.05    4.89   0
   3  -2   0  815.61    4.04   0
   2  -2   0 5060.95    6.89   0
  -2   2   0 5171.89    7.46   0
   2  -2   0   61.62    2.08   0
  -2   2   0 5206.63    6.66   0
  -1   2   0   13.95    2.32   0
  -1   2   0   14.41    1.83   0
   1  -2   0   13.21    2.49   0
   0   2   0 1146.32    4.53   0
   0  -2   0 1114.69    3.37   0
   0  -2   0 1157.68    3.03   0
  -1  -2   0 1313.22    3.28   0
   1   2   0 1284.28    2.70   0
   1   2   0 1267.59    3.58   0
  -2  -2   0  469.82    3.63   0
  -2  -2   0  463.63    2.67   0
   2   2   0  190.20    2.97   0
   3   2   0  866.06    3.97   0
  -3  -2   0  863.78    3.84   0
   3   2   0  845.78    3.89   0
  -3  -2   0  858.31    4.38   0
  -4  -2   0 1235.92    5.21   0
   4   2   0 1274.46    5.86   0
  -4  -2   0 1261.96    4.33   0
   4   2   0 1268.02    5.06   0
   5   2   0  749.67    5.89   0
   5   2   0  769.92    5.49   0
  -5  -2   0  749.39    5.27   0
  -5  -2   0  401.33    4.17   0
  -6  -2   0   40.38    4.52   0
  -6  -2   0  -57.63    3.85   0
   6   2   0   35.42    5.45   0
   6   2   0   26.49    5.17   0
   7   2   0    7.23    5.84   0
  -7  -2   0   10.93    5.26   0
   7   2   0   12.11    5.79   0
  -7  -2   0   34.42    4.96   0
   8   2   0   49.30    6.64   0
  -8  -2   0   47.84    6.35   0
  -8  -2   0   48.27    5.79   0
   8   2   0   47.66    6.64   0
   9   2   0  136.89    9.01   0
  -9  -2   0  129.20    7.41   0
  -9  -2   0  117.78    6.19   0
   9   2   0  116.06    7.94   0
 -10  -2   0  316.38    9.42   0
  10   2   0  330.86    9.44   0
 -10  -2   0  316.37    7.59   0
  10   2   0  320.55   10.12   0
 -11  -2   0  234.79    8.95   0
  11   2   0  227.94   10.36   0
 -11  -2   0  206.62   10.23   0
 -12  -2   0  119.76   13.54   0
 -12  -2   0  114.42   12.61   0
  12   2   0  107.53   10.98   0
  13  -3   0  114.44   16.75   0
  13  -3   0  101.02   12.77   0
 -13   3   0   96.05   16.19   0
 -13   3   0   97.35   11.93   0
  12  -3   0  227.72   10.50   0
  12  -3   0  228.48   10.37   0
 -12   3   0  223.81   10.09   0
 -12   3   0  233.73   10.53   0
  11  -3   0  218.31    8.94   0
 -11   3   0  219.66   10.92   0
 -11   3   0  232.21   10.44   0
  11  -3   0  218.36   11.90   0
  10  -3   0  315.66    8.21   0
 -10   3   0  308.86   10.27   0
 -10   3   0  291.48    9.98   0
  10  -3   0  301.82   10.40   0
   9  -3   0  111.27    6.45   0
  -9   3   0  116.26    7.69   0
  -9   3   0  115.06    8.37   0
   9  -3   0  122.27    7.08   0
   8  -3   0   13.05    7.57   0
  -8   3   0    9.98    5.57   0
   8  -3   0   19.19    6.24   0
  -8   3   0   17.14    6.74   0
   7  -3   0  318.32    6.29   0
  -7   3   0  327.21    6.87   0
   7  -3   0  307.74    5.34   0
  -7   3   0  320.70    6.96   0
   6  -3   0 1248.63    7.12   0
   6  -3   0 1259.82    7.85   0
  -6   3   0 1272.54    6.68   0
  -6   3   0 1284.87    7.79   0
   5  -3   0 1565.27    6.36   0
   5  -3   0 1764.62    7.71   0
  -5   3   0 1830.70    7.79   0
  -5   3   0 1792.23    7.69   0
  -4   3   0 1330.93    6.50   0
   4  -3   0 1251.13    6.14   0
   4  -3   0  -72.99    3.33   0
  -4   3   0 1299.52    6.32   0
   3  -3   0 1659.53    5.76   0
  -3   3   0 1570.08    5.80   0
  -3   3   0 1524.50    5.31   0
   3  -3   0 1566.77    5.05   0
   2  -3   0   20.21    3.28   0
  -2   3   0   22.34    3.51   0
  -2   3   0   16.50    4.12   0
   1  -3   0  152.77    2.78   0
  -1   3   0  162.08    3.19   0
   0  -3   0  519.38    3.33   0
   0   3   0  490.34    4.78   0
   0  -3   0  491.80    3.40   0
  -1  -3   0 1585.25    4.75   0
  -1  -3   0 1611.57    6.03   0
   1   3   0 1634.17    3.55   0
   1   3   0 1614.95    5.30   0
  -2  -3   0 5003.14    6.52   0
   2   3   0 1823.96    4.93   0
  -2  -3   0 4764.22    5.59   0
   2   3   0 4833.40    7.45   0
   3   3   0   -3.80    2.24   0
  -3  -3   0  859.36    3.93   0
   3   3   0  848.63    4.73   0
  -3  -3   0  832.92    3.62   0
  -4  -3   0  638.89    4.12   0
   4   3   0  678.26    5.52   0
  -4  -3   0  660.74    4.91   0
   5   3   0    3.76    4.37   0
   5   3   0    2.37    5.44   0
  -5  -3   0    1.45    4.43   0
  -5  -3   0    5.82    4.08   0
   6   3   0  266.85    5.43   0
  -6  -3   0  249.38    5.39   0
   6   3   0  258.27    6.27   0
  -6  -3   0  262.59    5.10   0
  -7  -3   0  326.76    4.71   0
   7   3   0  343.67    7.10   0
   7   3   0  347.25    6.41   0
  -7  -3   0  334.43    5.73   0
  -8  -3   0  777.64    7.43   0
   8   3   0  756.06    8.93   0
  -8  -3   0  747.38    6.01   0
  -9  -3   0  558.11    7.71   0
  -9  -3   0  -33.54    6.43   0
   9   3   0  575.33    9.54   0
  10   3   0  251.70   11.37   0
 -10  -3   0  259.66    9.68   0
 -10  -3   0  -66.44    7.60   0
 -11  -3   0  -25.18    8.74   0
 -11  -3   0   16.56   11.32   0
  11   3   0   20.73    9.12   0
  11   3   0   19.13   10.96   0
 -12  -3   0  -16.63   11.70   0
 -12  -3   0    7.92   12.69   0
  12   3   0   -0.30    9.07   0
  12   3   0    9.17   13.17   0
 -13   4   0  215.64   15.92   0
  13  -4   0  227.89   17.38   0
 -13   4   0  209.25   12.93   0
  12  -4   0   80.56   10.44   0
  12  -4   0   64.87   13.37   0
 -12   4   0   80.89   10.24   0
 -12   4   0   77.95   12.16   0
 -11   4   0   13.93   10.96   0
  11  -4   0   23.67    9.06   0
 -11   4   0   13.12    9.73   0
  11  -4   0   12.62   11.11   0
 -10   4   0    3.87    7.23   0
  10  -4   0    3.92    8.19   0
 -10   4   0    5.87    8.38   0
  10  -4   0    7.24   10.08   0
  -9   4   0   48.40    8.03   0
  -9   4   0   53.86    8.67   0
   9  -4   0   45.27    7.38   0
   9  -4   0   43.24    6.16   0
   8  -4   0  113.18    6.86   0
  -8   4   0  105.91    7.77   0
   8  -4   0   99.89    7.98   0
  -8   4   0  124.60    7.83   0
  -7   4   0  690.08    8.10   0
   7  -4   0  724.04    7.14   0
  -7   4   0  692.09    8.21   0
   7  -4   0  665.32    6.38   0
   6  -4   0  -62.46    4.31   0
  -6   4   0  577.22    7.37   0
   6  -4   0  543.39    5.65   0
  -6   4   0  572.47    5.80   0
  -5   4   0  393.42    6.30   0
   5  -4   0  442.22    5.34   0
  -5   4   0  401.24    5.06   0
   5  -4   0  394.84    4.70   0
   4  -4   0 1107.75    5.49   0
  -4   4   0 1092.63    6.48   0
  -4   4   0 1091.57    6.85   0
   4  -4   0 1046.73    5.19   0
   3  -4   0   97.72    4.07   0
  -3   4   0  108.89    3.79   0
  -3   4   0  109.57    4.24   0
  -2   4   0  314.30    4.08   0
  -2   4   0  312.78    4.16   0
   2  -4   0  300.77    3.72   0
   1  -4   0  127.54    2.93   0
  -1   4   0  139.30    3.77   0
   0  -4   0  618.42    3.19   0
   0   4   0  572.88    6.82   0
   0  -4   0  622.98    5.28   0
  -1  -4   0 1682.38    6.25   0
   1   4   0 1740.69    4.55   0
  -1  -4   0 1776.96    5.66   0
   1   4   0 1638.57    5.37   0
   2   4   0 1814.37    6.21   0
  -2  -4   0 1762.78    3.96   0
  -2  -4   0 1834.13    6.07   0
   2   4   0 1793.92    6.50   0
  -3  -4   0  479.51    3.15   0
   3   4   0  478.69    4.92   0
  -3  -4   0  506.79    3.87   0
   3   4   0  416.64    3.75   0
   4   4   0   18.16    4.65   0
  -4  -4   0   17.40    3.08   0
   4   4   0  -21.91    4.36   0
  -4  -4   0   22.24    3.52   0
   5   4   0  156.84    6.19   0
  -5  -4   0  157.54    4.17   0
   5   4   0  149.79    5.14   0
  -5  -4   0  152.65    4.60   0
  -6  -4   0  299.71    5.58   0
   6   4   0  310.42    7.24   0
   6   4   0  297.32    5.61   0
  -6  -4   0  296.11    5.05   0
   7   4   0  489.56    6.59   0
  -7  -4   0  481.47    6.13   0
   7   4   0  460.93    7.99   0
  -7  -4   0  490.94    6.75   0
  -8  -4   0  673.12    8.02   0
  -8  -4   0  613.28    7.36   0
   8   4   0  640.99    7.64   0
   8   4   0  650.25    9.57   0
   9   4   0  431.75    8.04   0
  -9  -4   0  436.46    8.01   0
  -9  -4   0  463.64    8.98   0
   9   4   0  451.16   10.26   0
 -10  -4   0   25.59    9.62   0
  10   4   0   30.30    7.70   0
 -10  -4   0   30.30    8.46   0
  10   4   0   34.29   11.48   0
 -11  -4   0    7.84   10.14   0
  11   4   0    5.54   11.22   0
  11   4   0   -0.62    8.55   0
 -11  -4   0   10.13   10.79   0
 -12  -4   0   97.55   12.93   0
  12   4   0   87.65   13.89   0
 -12  -4   0   94.76   14.46   0
  12   4   0   77.43    9.86   0
  12  -5   0    6.30   13.35   0
 -12   5   0   -4.12   11.82   0
 -12   5   0    3.30   10.61   0
 -11   5   0   15.59    9.85   0
 -11   5   0   25.01   11.23   0
  11  -5   0    6.78   12.02   0
  10  -5   0  257.61    8.78   0
 -10   5   0  234.61    9.71   0
 -10   5   0  245.80   11.04   0
  10  -5   0  232.03    8.37   0
  -9   5   0  557.54   10.07   0
  -9   5   0  538.12   10.49   0
   9  -5   0  556.55   10.25   0
   9  -5   0  594.45    8.76   0
  -8   5   0  783.60    9.66   0
  -8   5   0  756.02    9.51   0
   8  -5   0  849.49    8.13   0
   8  -5   0  794.80    7.66   0
   7  -5   0  193.98    7.70   0
   7  -5   0  -82.18    5.46   0
  -7   5   0  198.26    7.63   0
  -7   5   0  204.15    5.78   0
   6  -5   0   44.53    6.37   0
   6  -5   0   64.61    5.63   0
  -6   5   0   52.99    6.91   0
  -6   5   0   44.11    6.63   0
   5  -5   0   15.36    5.54   0
  -5   5   0   17.40    5.86   0
  -5   5   0   12.69    4.57   0
  -4   5   0  182.40    5.56   0
   4  -5   0  177.47    5.15   0
  -4   5   0  183.54    5.99   0
  -3   5   0 1950.06    7.20   0
   3  -5   0 1830.26    5.76   0
  -3   5   0 1928.51    7.05   0
   2  -5   0  607.88    4.27   0
  -2   5   0  682.85    6.23   0
  -2   5   0  659.87    4.98   0
  -1   5   0  555.85    4.85   0
   1  -5   0  524.98    5.92   0
   1  -5   0  511.61    3.55   0
   0   5   0 1637.15    7.94   0
   0  -5   0 1702.95    7.39   0
   0  -5   0 1608.26    4.81   0
  -1  -5   0  242.83    5.30   0
   1   5   0  253.62    3.56   0
  -1  -5   0  231.33    3.29   0
   2   5   0   34.99    4.88   0
  -2  -5   0   31.38    2.62   0
  -2  -5   0   26.11    4.90   0
   2   5   0   38.21    5.26   0
   3   5   0  321.69    5.48   0
   3   5   0  325.72    5.94   0
  -3  -5   0  329.08    4.33   0
  -3  -5   0  309.16    3.40   0
   4   5   0  226.87    5.54   0
   4   5   0  170.64    4.07   0
  -4  -5   0  219.25    4.25   0
  -4  -5   0  225.23    3.34   0
   5   5   0  248.18    5.55   0
  -5  -5   0  245.22    4.93   0
  -5  -5   0  238.23    4.21   0
   5   5   0  253.78    5.92   0
  -6  -5   0  710.67    6.41   0
   6   5   0  696.02    8.74   0
   6   5   0  700.36    7.17   0
  -6  -5   0  682.19    5.60   0
   7   5   0  378.16    8.63   0
  -7  -5   0  364.61    6.62   0
  -7  -5   0  373.30    5.88   0
   7   5   0  383.31    6.96   0
  -8  -5   0   62.89    5.99   0
  -8  -5   0   63.47    7.18   0
   8   5   0   67.25    9.34   0
   8   5   0   74.22    7.88   0
  -9  -5   0    9.33    7.03   0
  -9  -5   0    3.82    8.29   0
   9   5   0    8.07   10.10   0
   9   5   0    4.08    8.42   0
 -10  -5   0   18.41    8.59   0
  10   5   0   25.00    8.31   0
  10   5   0   17.15   11.57   0
 -10  -5   0   23.87   10.11   0
 -11  -5   0   37.79   10.28   0
  11   5   0   30.61   10.40   0
 -11  -5   0   49.57   11.50   0
  11   5   0   55.51   13.47   0
  12  -6   0   55.68   14.21   0
 -12   6   0   36.89   15.05   0
 -12   6   0   55.22   13.12   0
 -11   6   0  239.32   12.24   0
 -11   6   0  230.58   12.58   0
  11  -6   0  265.16   13.31   0
 -10   6   0  476.05   11.26   0
  10  -6   0  484.23    9.01   0
 -10   6   0  466.35   12.26   0
   9  -6   0  737.85   11.35   0
  -9   6   0  737.35   11.44   0
  -9   6   0  690.99   11.24   0
   8  -6   0  427.47    7.29   0
  -8   6   0  440.92    9.96   0
  -8   6   0  444.06    9.47   0
  -7   6   0   87.32    8.16   0
   7  -6   0  101.20    7.60   0
  -7   6   0   85.89    5.91   0
   6  -6   0    9.31    6.52   0
  -6   6   0    5.16    5.04   0
  -6   6   0    4.70    7.55   0
   5  -6   0  291.52    6.32   0
  -5   6   0  297.14    7.36   0
  -5   6   0  285.27    5.21   0
  -4   6   0 1877.70    9.26   0
   4  -6   0 1706.38    6.65   0
  -4   6   0 1874.03    8.46   0
  -3   6   0 1717.29    8.79   0
   3  -6   0 1701.44    6.61   0
  -3   6   0 1795.06    7.50   0
  -2   6   0 1598.10    8.26   0
   2  -6   0 1574.61    6.99   0
   2  -6   0 1581.17    5.79   0
  -2   6   0 1641.44    6.96   0
   1  -6   0  875.06    5.85   0
  -1   6   0  877.81    6.27   0
   1  -6   0  815.60    4.17   0
   0   6   0  151.42    5.72   0
   0  -6   0  169.81    3.36   0
   0  -6   0  162.14    5.98   0
  -1  -6   0  145.06    4.43   0
  -1  -6   0  152.05    3.55   0
   1   6   0  145.17    3.22   0
  -2  -6   0 1493.17    6.32   0
  -2  -6   0 1443.61    4.35   0
   2   6   0 1463.03    7.99   0
   2   6   0 1464.90    7.60   0
  -3  -6   0 2132.11    5.22   0
   3   6   0 2135.72    8.52   0
  -3  -6   0 2129.58    7.76   0
   3   6   0 2206.33    9.47   0
  -4  -6   0 1023.89    4.33   0
   4   6   0 1091.13    8.50   0
   4   6   0 1077.56    7.64   0
  -4  -6   0 1043.30    6.03   0
  -5  -6   0  511.07    4.41   0
   5   6   0  -22.78    6.06   0
  -5  -6   0  531.11    5.77   0
   5   6   0  484.08    5.43   0
  -6  -6   0  442.89    5.65   0
  -6  -6   0  427.22    6.30   0
   6   6   0  412.54    7.29   0
   6   6   0  470.88    8.60   0
   7   6   0   41.97    6.79   0
  -7  -6   0   38.37    7.26   0
   7   6   0   34.70    9.25   0
  -7  -6   0   44.89    5.12   0
   8   6   0  204.90    9.05   0
   8   6   0  198.64   10.93   0
  -8  -6   0  191.69    6.31   0
  -8  -6   0  205.62    7.76   0
   9   6   0  295.70    8.61   0
  -9  -6   0  278.61    9.38   0
  -9  -6   0  279.66    7.65   0
   9   6   0  275.94   11.79   0
  10   6   0  309.77    9.86   0
  10   6   0  275.21   12.86   0
 -10  -6   0  277.96    9.80   0
 -10  -6   0  292.65   10.43   0
 -11  -6   0  179.46   10.80   0
  11   6   0  200.06   15.68   0
  11   6   0  193.58   10.66   0
 -11  -6   0  201.32   14.43   0
  12  -7   0   87.70   12.40   0
 -12   7   0   93.82   14.16   0
 -12   7   0   80.83   12.27   0
 -11   7   0  235.79   14.06   0
 -11   7   0  257.34   13.85   0
  11  -7   0  250.06   13.20   0
  10  -7   0  319.27   12.15   0
 -10   7   0  325.49   12.37   0
 -10   7   0  309.88   12.60   0
   9  -7   0    7.79    7.15   0
  -9   7   0   13.14    7.58   0
  -9   7   0    9.31    7.43   0
  -8   7   0    2.65    9.48   0
   8  -7   0    6.71    8.92   0
  -8   7   0   -2.78    7.03   0
   7  -7   0    1.89    5.50   0
  -7   7   0    5.84    8.49   0
  -7   7   0    0.09    8.97   0
   6  -7   0   62.74    7.15   0
  -6   7   0   67.41    8.24   0
  -6   7   0   65.73    7.40   0
  -5   7   0 1531.39    9.37   0
  -5   7   0 1460.95    8.72   0
   5  -7   0 1416.77    8.50   0
  -4   7   0  722.60    8.60   0
  -4   7   0  731.79    7.52   0
   4  -7   0  672.03    6.44   0
   3  -7   0  585.12    5.58   0
  -3   7   0  616.69    6.81   0
  -3   7   0  624.09    7.90   0
  -2   7   0  571.13    7.44   0
   2  -7   0  538.17    4.57   0
   2  -7   0  540.80    5.77   0
  -2   7   0  563.76    6.21   0
  -1   7   0  179.26    6.21   0
   1  -7   0  190.52    4.95   0
   1  -7   0  188.46    4.03   0
   0  -7   0  103.80    3.44   0
   0   7   0   94.96    5.08   0
   0  -7   0  112.39    4.84   0
   1   7   0  391.72    4.29   0
  -1  -7   0  381.56    3.70   0
  -1  -7   0  371.33    7.01   0
  -2  -7   0  840.61    4.71   0
   2   7   0  862.46    6.63   0
  -2  -7   0  878.92    4.09   0
  -3  -7   0  647.96    3.65   0
   3   7   0  683.94    7.69   0
  -3  -7   0  690.17    5.82   0
   3   7   0  687.03    8.27   0
  -4  -7   0  738.83    7.24   0
   4   7   0  736.50    7.89   0
   4   7   0  775.18    9.08   0
  -4  -7   0  708.20    3.81   0
   5   7   0  273.11    8.55   0
  -5  -7   0  258.51    4.38   0
  -5  -7   0  251.93    6.64   0
   5   7   0  252.49    7.21   0
   6   7   0  -46.58    5.79   0
  -6  -7   0   12.15    6.90   0
   6   7   0    5.87    6.98   0
  -6  -7   0    5.28    4.79   0
   7   7   0  319.45   10.92   0
  -7  -7   0  301.83    5.44   0
  -7  -7   0  329.74    8.29   0
   7   7   0  313.75    8.34   0
  -8  -7   0  412.62    9.34   0
  -8  -7   0  415.02    6.53   0
   8   7   0  426.63    9.21   0
   8   7   0  454.26   12.38   0
   9   7   0  315.13    9.83   0
   9   7   0  313.98   15.53   0
  -9  -7   0  323.99   10.65   0
  -9  -7   0  310.96    8.26   0
  10   7   0  247.70   10.74   0
  10   7   0  217.91   14.92   0
 -10  -7   0  249.78    8.96   0
 -10  -7   0  247.90   12.38   0
  12  -8   0  120.53   16.26   0
 -11   8   0  101.75   14.62   0
  11  -8   0   94.89   14.61   0
 -11   8   0   99.82   13.58   0
 -10   8   0    0.37    9.23   0
  10  -8   0    0.55   11.50   0
 -10   8   0   -6.93   12.10   0
  -9   8   0  148.63   11.17   0
  -9   8   0  157.22   11.95   0
   9  -8   0  171.73   10.24   0
   8  -8   0  325.74    9.87   0
  -8   8   0  311.63   10.95   0
  -8   8   0  336.07    8.03   0
  -7   8   0  193.31   10.30   0
  -7   8   0  184.49    6.84   0
   7  -8   0  205.60    8.06   0
  -6   8   0  795.36   10.63   0
   6  -8   0  756.20    8.65   0
  -6   8   0  762.91    9.54   0
  -5   8   0  268.83    7.74   0
  -5   8   0  273.60    8.88   0
   5  -8   0  268.56    5.04   0
  -4   8   0   42.40    7.03   0
   4  -8   0   46.40    5.44   0
  -4   8   0   48.62    7.88   0
   3  -8   0   66.22    5.32   0
  -3   8   0   75.13    6.33   0
   3  -8   0   71.19    4.69   0
  -3   8   0   82.17    7.32   0
  -2   8   0  213.13    6.87   0
   2  -8   0  219.77    7.61   0
  -2   8   0  207.88    5.74   0
   2  -8   0  205.90    5.09   0
   1  -8   0  593.59    6.46   0
  -1   8   0  596.25    8.21   0
   1  -8   0  548.45    4.29   0
   0   8   0  808.96    5.92   0
   0  -8   0  854.19    7.12   0
   0  -8   0  874.95    4.61   0
   1   8   0  830.89    4.77   0
  -1  -8   0  812.34    8.72   0
  -1  -8   0  809.24    4.20   0
  -2  -8   0  251.92    3.15   0
   2   8   0  260.18    8.00   0
  -2  -8   0  244.14    3.67   0
  -3  -8   0    9.22    3.79   0
   3   8   0   10.19    8.18   0
  -3  -8   0    8.04    2.66   0
  -4  -8   0    7.75    4.90   0
   4   8   0    2.51    8.23   0
  -4  -8   0   -0.35    3.09   0
  -5  -8   0   40.46    6.73   0
   5   8   0   27.60    6.52   0
  -5  -8   0   36.26    3.81   0
   5   8   0   47.87    7.17   0
   6   8   0  304.39   10.39   0
  -6  -8   0  267.99    4.79   0
  -6  -8   0  268.10    7.84   0
   6   8   0  257.96    8.24   0
  -7  -8   0  380.72    8.83   0
   7   8   0  424.30    9.67   0
  -7  -8   0  393.24    5.18   0
   7   8   0  444.90   12.17   0
   8   8   0  247.54    9.88   0
   8   8   0  227.78   13.40   0
  -8  -8   0  242.23    6.81   0
  -8  -8   0  226.54    8.56   0
   9   8   0   97.26   15.41   0
  -9  -8   0  122.47    6.84   0
  -9  -8   0   94.86   11.33   0
   9   8   0  109.94   10.00   0
  10   8   0   76.76   11.95   0
  10   8   0   86.99   17.11   0
 -10  -8   0   66.09   11.71   0
 -10  -8   0   73.19    8.82   0
  11  -9   0    4.13   15.77   0
 -11   9   0   15.70   15.08   0
 -11   9   0    6.74   11.87   0
 -10   9   0   98.47   14.10   0
  10  -9   0  115.76   13.47   0
 -10   9   0   99.15   14.81   0
  -9   9   0  187.26   10.12   0
   9  -9   0  181.53   10.96   0
  -9   9   0  172.02   12.37   0
  -8   9   0  264.70   11.99   0
  -8   9   0  276.78   10.92   0
   8  -9   0  279.94    7.78   0
  -7   9   0  894.39   12.89   0
  -7   9   0  819.65   11.52   0
   7  -9   0  841.71   10.00   0
  -6   9   0  471.67    9.57   0
   6  -9   0  476.12    8.59   0
  -6   9   0  488.63   11.36   0
  -5   9   0   38.33    7.89   0
   5  -9   0   46.49    6.31   0
   5  -9   0   37.38    6.21   0
  -5   9   0   42.12    9.02   0
   4  -9   0   72.25    6.30   0
  -4   9   0   80.10    7.90   0
  -4   9   0   76.07    8.71   0
   4  -9   0   73.31    5.83   0
   3  -9   0  269.97    8.71   0
   3  -9   0  272.24    5.26   0
  -3   9   0  265.72    9.06   0
  -3   9   0  278.68    7.51   0
   2  -9   0  682.25    7.64   0
  -2   9   0  661.25    7.53   0
   2  -9   0  703.69    5.38   0
  -2   9   0  669.27    8.74   0
   1  -9   0  786.92    5.46   0
  -1   9   0  853.64   10.32   0
   1  -9   0  794.48    7.72   0
   0  -9   0  804.24    4.62   0
   0   9   0  797.76    6.35   0
   0  -9   0  848.11   10.08   0
   1   9   0  281.33    3.91   0
  -1  -9   0  267.24    3.38   0
  -2  -9   0   19.69    3.07   0
  -2  -9   0   20.86    2.89   0
   2   9   0   20.82    8.53   0
  -3  -9   0   44.43    2.72   0
   3   9   0   44.68    6.71   0
  -3  -9   0   44.82    3.34   0
  -4  -9   0  349.77    3.80   0
   4   9   0  361.42   10.45   0
  -4  -9   0  346.76    4.55   0
  -5  -9   0  545.06    5.97   0
  -5  -9   0  514.19    3.91   0
   5   9   0  553.08   11.59   0
  -6  -9   0  363.63    6.83   0
   6   9   0  399.77   12.27   0
  -6  -9   0  376.48    4.39   0
   7   9   0  -22.89   11.18   0
  -7  -9   0  110.98    5.48   0
  -7  -9   0  108.80    8.15   0
  -8  -9   0    7.79   10.58   0
  -8  -9   0   13.37    5.66   0
   8   9   0   28.51   13.70   0
  -9  -9   0   -1.16   12.16   0
   9   9   0   11.93   18.84   0
  -9  -9   0   -4.99    6.59   0
  10 -10   0  130.93   13.48   0
 -10  10   0  144.67   15.85   0
 -10  10   0  131.92   15.40   0
  -9  10   0   86.37   14.37   0
   9 -10   0   77.92   11.44   0
  -9  10   0   79.56   13.70   0
  -8  10   0  236.08   13.04   0
  -8  10   0  234.27   12.54   0
   8 -10   0  252.19   10.45   0
  -7  10   0   52.65   11.91   0
   7 -10   0   42.15    8.81   0
  -7  10   0   47.79   10.87   0
   7 -10   0   53.90   10.35   0
   6 -10   0   11.59    9.60   0
  -6  10   0   31.88   11.12   0
  -6  10   0   27.12    7.09   0
   6 -10   0   11.81    7.63   0
  -5  10   0   33.76   10.08   0
  -5  10   0   12.59    8.72   0
   5 -10   0   23.85    7.02   0
   5 -10   0   28.63    7.32   0
   4 -10   0  122.17    6.93   0
   4 -10   0  107.66    6.33   0
  -4  10   0  123.81    9.69   0
  -4  10   0  126.52    8.61   0
  -3  10   0  396.48    7.69   0
   3 -10   0  412.65   10.11   0
   3 -10   0  400.09    5.92   0
  -3  10   0  395.97    8.99   0
   2 -10   0  417.37    5.83   0
   2 -10   0  430.36    9.71   0
  -2  10   0  410.32    7.54   0
  -2  10   0  440.21   10.41   0
   1 -10   0  442.05    9.62   0
  -1  10   0  443.62    7.52   0
   1 -10   0  453.75    5.10   0
  -1  10   0  474.65    9.96   0
   0  10   0   90.56    4.96   0
   0 -10   0   98.30    3.71   0
   0 -10   0   97.27    9.34   0
  -1 -10   0   -2.58    3.19   0
   1  10   0    0.93    3.27   0
   2  10   0   46.57    9.26   0
  -2 -10   0   46.74    2.75   0
  -2 -10   0   45.61    2.55   0
   3  10   0  206.58    9.77   0
  -3 -10   0  205.88    2.57   0
  -3 -10   0  201.88    2.68   0
   4  10   0  462.69    9.44   0
  -4 -10   0  463.24    2.86   0
  -4 -10   0  436.93    3.05   0
   5  10   0  460.66   12.83   0
  -5 -10   0  438.84    3.65   0
  -5 -10   0  442.97    3.08   0
   6  10   0  232.85   12.89   0
  -6 -10   0  239.44    4.17   0
  -6 -10   0  238.22    3.74   0
   7  10   0    4.88   13.57   0
  -7 -10   0   -3.77    3.62   0
  -7 -10   0   -0.75    5.11   0
  -8 -10   0   -0.91    4.99   0
   8  10   0   -6.93   15.86   0
  -8 -10   0    5.07    6.29   0
  10 -11   0   76.08   15.56   0
  10 -11   0   78.61   14.39   0
 -10  11   0   58.29   19.24   0
 -10  11   0   60.60   17.57   0
   9 -11   0   89.55    9.88   0
  -9  11   0   87.51   17.01   0
  -9  11   0   75.51   11.55   0
   9 -11   0   72.82   13.66   0
   8 -11   0    2.41    9.54   0
   8 -11   0   -2.68   10.29   0
  -8  11   0   12.31   11.42   0
  -8  11   0  -11.56   13.26   0
   7 -11   0  104.67    9.62   0
  -7  11   0  109.77   13.95   0
   7 -11   0   95.80   11.52   0
  -7  11   0   88.92   11.77   0
   6 -11   0  228.62   11.46   0
   6 -11   0  234.94    9.04   0
  -6  11   0  210.05    9.76   0
  -6  11   0  202.95   11.41   0
  -5  11   0  178.22   11.62   0
  -5  11   0  168.05   10.43   0
   5 -11   0  183.54    7.31   0
   5 -11   0  182.47   11.01   0
  -4  11   0  189.47    9.60   0
  -4  11   0  196.83   10.79   0
   4 -11   0  219.18   10.75   0
   4 -11   0  187.95    6.81   0
  -3  11   0   78.86    7.79   0
  -3  11   0   81.66    9.72   0
   3 -11   0   83.63    5.65   0
   3 -11   0   73.36   10.36   0
   2 -11   0   69.71   10.32   0
   2 -11   0   55.85    5.36   0
  -2  11   0   55.49   10.07   0
  -2  11   0   56.21   10.31   0
  -1  11   0    8.83    9.47   0
   1 -11   0   -2.44    9.70   0
   1 -11   0    5.09    4.42   0
  -1  11   0    1.78    6.61   0
   0  11   0   99.09    4.44   0
   0 -11   0  101.07    3.64   0
   0 -11   0  102.83    7.86   0
  -1 -11   0  112.26    3.29   0
   1  11   0  124.44    7.94   0
  -1 -11   0  120.45    3.12   0
   2  11   0  222.67   11.50   0
   3  11   0  183.01   11.63   0
   4  11   0  169.58   12.79   0
   5  11   0   18.79   13.49   0
   6  11   0   -1.11   14.22   0
   7  11   0   26.73   16.04   0
   9 -12   0    7.20   14.76   0
  -9  12   0    3.20   18.36   0
  -9  12   0    3.44   17.03   0
   9 -12   0    1.78   14.10   0
   8 -12   0  186.23   11.77   0
  -8  12   0  188.81   17.47   0
  -8  12   0  155.94   14.52   0
   8 -12   0  180.89   14.08   0
  -7  12   0  293.32   15.15   0
   7 -12   0  276.15   13.33   0
  -7  12   0  221.11   13.85   0
   7 -12   0  278.63   10.28   0
   6 -12   0  368.75   13.40   0
  -6  12   0  348.86   11.07   0
  -6  12   0  292.71   14.11   0
   6 -12   0  368.01    9.22   0
  -5  12   0  468.51   13.30   0
   5 -12   0  471.18   13.22   0
   5 -12   0  476.35    8.75   0
  -5  12   0  385.12   12.37   0
   4 -12   0  336.05    7.41   0
  -4  12   0  342.63   13.03   0
  -4  12   0  300.91   12.98   0
   4 -12   0  319.38    9.61   0
  -3  12   0   29.98   10.78   0
  -3  12   0   30.04   11.11   0
   3 -12   0   25.98    5.79   0
   3 -12   0   38.63    8.41   0
   2 -12   0   50.82   11.19   0
  -2  12   0   53.95    8.78   0
   2 -12   0   61.66    5.40   0
  -2  12   0   56.42   10.57   0
  -1  12   0  248.89   11.36   0
   1 -12   0  237.54    4.74   0
   1 -12   0  224.56   11.34   0
  -1  12   0  211.93    6.06   0
   0 -12   0  373.26    3.87   0
   0  12   0  333.08    4.34   0
   0  12   0  376.54    9.13   0
   1  12   0  406.00    9.83   0
   2  12   0  283.04    9.76   0
   3  12   0  145.91   12.96   0
   4  12   0    4.18   14.01   0
   5  12   0   57.82   15.91   0
   6  12   0  150.16   18.14   0
   8 -13   0  137.91   17.39   0
   7 -13   0  100.32   11.55   0
  -7  13   0   73.91   17.16   0
   7 -13   0   96.77   15.62   0
  -7  13   0   86.79   16.14   0
  -6  13   0   74.07   16.13   0
  -6  13   0   54.25   13.35   0
   6 -13   0   77.64    9.84   0
   6 -13   0   94.03   10.99   0
  -5  13   0   50.58   10.73   0
   5 -13   0   54.63    8.28   0
  -5  13   0   40.66   14.70   0
   5 -13   0   42.89   13.07   0
   4 -13   0   52.18   12.78   0
  -4  13   0   42.93   13.86   0
  -4  13   0   27.87   12.25   0
   4 -13   0   41.23    6.93   0
   3 -13   0   40.37    6.75   0
  -3  13   0   31.54    9.54   0
   3 -13   0   19.26    9.82   0
  -3  13   0   48.33   13.06   0
  -2  13   0  208.06    7.93   0
   2 -13   0  249.88    5.68   0
  -2  13   0  234.81    9.82   0
   2 -13   0  208.91   12.68   0
  -1  13   0  210.35   13.03   0
  -1  13   0  174.80    5.53   0
   1 -13   0  224.92    4.70   0
   1 -13   0  212.11   10.02   0
   0 -13   0  155.22    2.52   0
   0  13   0  272.70   13.25   0
   0  13   0  230.56   10.00   0
   0 -13   0  247.15    2.68   0
   1  13   0  209.40   13.55   0
   1  13   0  232.80   12.76   0
   2  13   0  119.07   13.37   0
   3  13   0    2.56   14.06   0
   4  13   0   64.05   12.37   0
  -6  14   0   -1.90   17.00   0
  -6  14   0   -4.87   18.55   0
   6 -14   0    6.20   17.19   0
   6 -14   0    2.36   11.39   0
   5 -14   0   44.30   15.42   0
  -5  14   0   25.73   15.20   0
   5 -14   0   50.32    8.83   0
  -5  14   0   46.87   12.63   0
   4 -14   0  136.94    8.42   0
   4 -14   0  129.75   15.85   0
  -4  14   0  135.31   12.11   0
  -4  14   0  114.08   14.42   0
   3 -14   0  258.71    7.02   0
  -3  14   0  191.88    9.88   0
   3 -14   0  224.15   14.82   0
  -3  14   0  269.17   14.78   0
  -2  14   0  116.33    6.45   0
   2 -14   0  149.69   14.38   0
   2 -14   0    2.40    4.99   0
  -2  14   0  150.14   14.14   0
  -1  14   0   47.08    3.33   0
  -1  14   0   73.43   13.95   0
   1 -14   0    1.61    3.19   0
   0  14   0   42.84   15.29   0
   0  14   0   25.87   11.08   0
   1  14   0   13.83   15.66   0
   1  14   0    6.12   14.82   0
   2  14   0   58.94   15.30   0
   2  14   0   39.03   15.36   0
   0  15  -1  100.09   13.25   0
  -1  15  -1  146.86   16.13   0
   1 -15   1    1.75    4.43   0
  -1  15  -1  108.90    5.08   0
   2 -15   1   -0.66    5.84   0
   2 -15   1   86.58   16.71   0
  -2  15  -1   95.45   16.02   0
  -2  15  -1   65.84    7.45   0
  -3  15  -1  105.51   16.27   0
   3 -15   1   -1.05    7.84   0
  -3  15  -1   41.81   10.91   0
   3 -15   1   85.05   16.41   0
   3  14  -1   -5.36   12.63   0
   3  14  -1   10.62   15.32   0
   2  14  -1   61.71   15.01   0
   2  14  -1   58.45   11.44   0
   1  14  -1  247.29   15.63   0
   1  14  -1  257.22   10.98   0
   0  14  -1  384.67   14.91   0
   0 -14   1    2.92    3.70   0
   0  14  -1  371.08   14.79   0
  -1  14  -1  204.44   13.66   0
  -1  14  -1  136.05    6.37   0
   1 -14   1   35.66    5.42   0
   1 -14   1  163.36   15.20   0
   2 -14   1   75.85   11.04   0
  -2  14  -1   66.40    8.78   0
   2 -14   1   85.24    6.66   0
  -2  14  -1   85.60   13.63   0
   3 -14   1   16.50   13.68   0
  -3  14  -1   22.64   11.99   0
  -3  14  -1   29.43   14.32   0
   3 -14   1   24.80    7.11   0
  -4  14  -1   22.21   15.88   0
   4 -14   1   20.13   14.73   0
   4 -14   1   25.89    8.99   0
  -4  14  -1    5.60   14.02   0
   5 -14   1  126.14   12.28   0
  -5  14  -1  131.72   16.96   0
   5 -14   1  139.15    9.84   0
  -5  14  -1   95.39   17.96   0
   6 -14   1  190.00   11.57   0
   6 -14   1  200.33   13.17   0
  -6  14  -1  206.10   18.15   0
  -6  14  -1  135.53   19.60   0
   5  13  -1   -1.69   16.17   0
   4  13  -1    5.26   15.39   0
   3  13  -1   67.30   13.19   0
   3  13  -1   58.69   10.62   0
   2  13  -1  278.74   13.55   0
   2  13  -1  278.87   12.47   0
   1  13  -1  380.97   12.95   0
  -1 -13   1  370.52    4.22   0
   1  13  -1  322.90   10.40   0
  -1 -13   1  387.15    4.02   0
   0  13  -1  117.17    5.57   0
   0  13  -1  159.33   11.86   0
   0 -13   1  139.00    4.63   0
  -1  13  -1   55.39    6.94   0
  -1  13  -1   71.11   11.86   0
   1 -13   1   63.47    5.41   0
   1 -13   1   64.80   13.01   0
  -2  13  -1   15.34    8.41   0
   2 -13   1   25.72   12.07   0
  -2  13  -1   20.93   12.56   0
   2 -13   1   27.96    5.67   0
   3 -13   1   12.54   12.94   0
  -3  13  -1   35.62   13.46   0
   3 -13   1   25.01    6.71   0
  -3  13  -1   20.48   11.98   0
   4 -13   1  150.77    8.28   0
  -4  13  -1  154.23   12.86   0
  -4  13  -1  124.32   15.23   0
   4 -13   1  126.36   13.00   0
  -5  13  -1  340.38   15.26   0
   5 -13   1  336.56   14.87   0
  -5  13  -1  174.30   15.44   0
   5 -13   1  343.40   10.61   0
  -6  13  -1  193.01   15.29   0
  -6  13  -1  232.41   12.12   0
   6 -13   1  221.81   15.19   0
   6 -13   1  230.37   10.71   0
  -7  13  -1  182.04   16.85   0
   7 -13   1  133.61   12.15   0
  -7  13  -1  115.59   15.47   0
   7 -13   1  154.71   11.43   0
  -8  13  -1   44.49   17.15   0
  -8  13  -1   41.78   19.56   0
   8 -13   1   49.38   12.60   0
   8 -13   1   38.82   12.77   0
   6  12  -1   58.70   15.71   0
   5  12  -1  186.41   14.17   0
   4  12  -1  158.13   10.19   0
  -3 -12   1  299.85    3.00   0
   3  12  -1  308.46   13.05   0
  -3 -12   1  295.05    3.05   0
  -2 -12   1  267.16    3.97   0
  -2 -12   1  273.61    3.96   0
   2  12  -1  286.22   11.70   0
   1  12  -1   53.68    4.14   0
   1  12  -1   74.85    7.73   0
  -1 -12   1   68.11    4.26   0
   0 -12   1   16.30    8.37   0
   0  12  -1   23.77    7.72   0
   0 -12   1   22.45    4.67   0
   0  12  -1   18.87    5.67   0
  -1  12  -1   16.16   10.73   0
   1 -12   1   13.46    4.70   0
   1 -12   1   -2.12   11.32   0
  -1  12  -1   12.42    6.48   0
   2 -12   1  130.37   11.25   0
   2 -12   1  130.14    5.71   0
  -2  12  -1  110.09   11.11   0
  -2  12  -1  124.98    8.16   0
  -3  12  -1  184.64    8.72   0
  -3  12  -1  170.88   11.46   0
   3 -12   1  185.30    6.63   0
   3 -12   1  177.97    8.75   0
  -4  12  -1  295.11   12.62   0
   4 -12   1  293.50   11.92   0
   4 -12   1  314.53    7.70   0
  -4  12  -1  268.08   13.70   0
  -5  12  -1  167.31    9.80   0
   5 -12   1  175.74   12.59   0
   5 -12   1  176.19    8.44   0
  -5  12  -1  154.49   12.34   0
  -6  12  -1   20.94   12.18   0
  -6  12  -1   44.84   13.00   0
   6 -12   1   22.62   10.75   0
   6 -12   1   41.09   13.01   0
  -7  12  -1    4.82   12.85   0
   7 -12   1    0.92   10.18   0
   7 -12   1   11.64   12.94   0
  -7  12  -1   19.99   14.23   0
   8 -12   1    3.58   11.65   0
   8 -12   1    2.47   13.96   0
  -8  12  -1    7.79   15.97   0
  -8  12  -1   -4.22   16.25   0
   9 -12   1   90.65   13.90   0
  -9  12  -1   59.56   16.54   0
   9 -12   1   91.17   16.20   0
  -9  12  -1  103.64   18.37   0
   7  11  -1   73.97   16.13   0
  -7 -11   1    2.64    5.02   0
  -7 -11   1   -0.97    4.16   0
  -6 -11   1   -2.43    4.34   0
  -6 -11   1  224.32    4.09   0
   6  11  -1  375.49   14.53   0
  -5 -11   1  390.13    4.11   0
   5  11  -1  400.79   13.03   0
  -5 -11   1  376.53    4.70   0
  -4 -11   1  622.53    4.87   0
  -4 -11   1  643.75    4.17   0
   4  11  -1  661.82   12.61   0
  -3 -11   1  386.14    3.98   0
  -3 -11   1  381.27    4.34   0
   3  11  -1  394.21   11.43   0
  -2 -11   1   16.04    4.00   0
  -2 -11   1   17.02    3.65   0
   2  11  -1   24.89    7.66   0
   1  11  -1   84.72    5.25   0
  -1 -11   1   81.21    4.30   0
   0 -11   1  276.28   10.26   0
   0  11  -1  275.25    7.52   0
   0 -11   1  285.89    5.45   0
   0  11  -1  259.61    6.73   0
  -1  11  -1  533.27    9.53   0
   1 -11   1  544.74   11.05   0
  -1  11  -1  559.30   10.95   0
   1 -11   1  565.96    6.50   0
   2 -11   1  870.15    7.62   0
  -2  11  -1  900.62   11.98   0
  -2  11  -1  854.34   11.26   0
   2 -11   1  868.03   11.82   0
  -3  11  -1  620.09   11.52   0
   3 -11   1  629.29    7.30   0
  -3  11  -1  664.86   11.12   0
   3 -11   1  641.86   11.36   0
  -4  11  -1  158.17   10.57   0
  -4  11  -1  161.81    8.20   0
   4 -11   1  151.89   10.75   0
   4 -11   1  175.60    7.17   0
  -5  11  -1    7.30   10.79   0
  -5  11  -1    5.17    9.67   0
   5 -11   1    1.33   10.44   0
   5 -11   1   10.26    7.69   0
   6 -11   1   53.13    8.43   0
  -6  11  -1   45.09   10.52   0
   6 -11   1   38.22   11.68   0
  -6  11  -1   29.88    9.21   0
   7 -11   1  121.60    9.84   0
  -7  11  -1  123.28   14.10   0
  -7  11  -1  109.57   11.70   0
   7 -11   1  111.05   11.71   0
  -8  11  -1  466.88   15.92   0
  -8  11  -1  375.90   13.31   0
   8 -11   1  425.84   12.52   0
  -9  11  -1  302.68   16.54   0
   9 -11   1  274.79   14.04   0
  -9  11  -1  229.45   15.81   0
 -10  11  -1   70.84   13.69   0
  10 -11   1   87.44   14.71   0
 -10  11  -1   83.03   17.45   0
   8  10  -1   60.91   14.83   0
  -8 -10   1   66.09    6.07   0
  -8 -10   1    2.72    9.67   0
  -7 -10   1  199.07    5.83   0
   7  10  -1  213.07   14.18   0
  -7 -10   1  199.41    8.72   0
  -6 -10   1  263.16    7.00   0
  -6 -10   1  258.57    5.36   0
   6  10  -1  159.04   12.08   0
   5  10  -1  308.59   11.60   0
  -5 -10   1  297.46    4.30   0
  -5 -10   1  299.10    6.42   0
  -4 -10   1  212.97    4.34   0
   4  10  -1  224.31    8.19   0
  -4 -10   1  221.05    4.89   0
  -3 -10   1   55.13    4.04   0
   3  10  -1   46.15    9.82   0
  -3 -10   1   51.11    4.27   0
   2  10  -1   62.61    9.16   0
  -2 -10   1   62.21    4.67   0
  -1 -10   1  113.10    9.03   0
  -1 -10   1  108.44    4.04   0
   1  10  -1  112.45    5.21   0
   0 -10   1  485.82   10.11   0
   0 -10   1  465.12    5.48   0
   0  10  -1  472.02    7.36   0
   0  10  -1  451.23    7.37   0
   1 -10   1  478.66    5.37   0
   1 -10   1  491.42    9.82   0
  -1  10  -1  490.18    9.10   0
  -1  10  -1  497.73   10.23   0
   2 -10   1  505.79    7.74   0
  -2  10  -1  584.24   10.55   0
   2 -10   1  555.98    6.12   0
  -2  10  -1  561.64    9.63   0
   3 -10   1  279.74    6.43   0
  -3  10  -1  295.35    9.47   0
  -3  10  -1  296.16    9.53   0
   3 -10   1  269.93    7.22   0
  -4  10  -1   16.94    9.09   0
   4 -10   1   19.14    9.37   0
  -4  10  -1   22.62    9.10   0
   4 -10   1   25.86    6.45   0
  -5  10  -1  171.17   10.08   0
   5 -10   1  169.23    7.95   0
  -5  10  -1  182.30   10.41   0
   6 -10   1  225.84    8.25   0
  -6  10  -1  222.98   11.77   0
  -6  10  -1  227.64    9.79   0
   7 -10   1  728.27   10.87   0
  -7  10  -1  664.93   12.37   0
  -7  10  -1  762.14   13.96   0
  -8  10  -1  455.60   11.02   0
  -8  10  -1  418.70   12.95   0
   8 -10   1  438.89   10.99   0
  -9  10  -1  195.43   14.94   0
   9 -10   1  195.87   12.70   0
  -9  10  -1  190.57   13.77   0
  10 -10   1   20.28   13.46   0
 -10  10  -1    6.37   16.33   0
 -10  10  -1   20.18   14.62   0
  -9  -9   1  200.86   13.54   0
   9   9  -1  180.81   16.77   0
  -9  -9   1  213.95    8.31   0
  -8  -9   1  327.83    6.35   0
   8   9  -1  349.12   13.73   0
  -8  -9   1  321.77   11.30   0
  -7  -9   1   92.73   10.27   0
   7   9  -1  111.73   12.35   0
  -7  -9   1  103.03    5.88   0
   6   9  -1    8.49    9.38   0
  -6  -9   1  153.38    5.17   0
  -6  -9   1  142.99    8.84   0
  -5  -9   1   -5.31    7.01   0
  -5  -9   1    9.49    4.38   0
   5   9  -1   -8.10    9.20   0
   4   9  -1  217.53    9.61   0
  -4  -9   1  207.96    6.24   0
  -4  -9   1  212.63    4.34   0
   3   9  -1  538.38    9.87   0
  -3  -9   1  524.62    4.63   0
  -3  -9   1  524.47    5.84   0
  -2  -9   1  327.80    4.97   0
   2   9  -1  338.37    4.70   0
  -1  -9   1  561.08    5.50   0
  -1  -9   1  589.05    7.25   0
   1   9  -1  546.36    5.43   0
   0   9  -1  693.69    8.22   0
   0  -9   1  724.08    9.05   0
   0  -9   1  708.53    5.78   0
   1  -9   1  156.00    5.23   0
  -1   9  -1  153.38    6.08   0
  -1   9  -1  168.16    8.98   0
   1  -9   1  159.30    7.89   0
  -2   9  -1   13.70    5.92   0
   2  -9   1   -4.68    7.95   0
  -2   9  -1   14.40    8.12   0
   2  -9   1    4.09    4.77   0
  -3   9  -1   43.58    7.54   0
   3  -9   1   43.98    5.31   0
  -3   9  -1   63.16    8.41   0
   3  -9   1   39.56    6.08   0
   4  -9   1  161.03    6.60   0
  -4   9  -1  150.29    6.81   0
  -4   9  -1  156.03    8.54   0
  -5   9  -1  159.69    8.73   0
  -5   9  -1  155.48    7.27   0
   5  -9   1  148.39    5.48   0
  -6   9  -1  428.57    8.50   0
  -6   9  -1  433.12    7.64   0
   6  -9   1  424.16    6.73   0
   7  -9   1  331.37    9.20   0
  -7   9  -1  324.23   10.49   0
  -7   9  -1  356.27   11.14   0
   8  -9   1   49.82   10.20   0
  -8   9  -1   33.14   11.22   0
  -8   9  -1   43.32   11.61   0
   9  -9   1    7.96    8.45   0
  -9   9  -1   17.55   11.71   0
  -9   9  -1    5.90   12.59   0
 -10   9  -1    1.88   13.43   0
 -10   9  -1    8.21   13.34   0
  10  -9   1    2.11   13.28   0
 -11   9  -1   51.20   12.37   0
 -11   9  -1   56.51   15.75   0
  11  -9   1   46.21   14.84   0
 -10  -8   1  292.64   13.87   0
 -10  -8   1  287.55    9.21   0
  10   8  -1  287.84   18.02   0
  -9  -8   1  407.18   11.18   0
   9   8  -1  415.02   15.14   0
  -9  -8   1  416.45    8.04   0
  -8  -8   1  311.10   11.01   0
   8   8  -1  297.46   12.62   0
  -8  -8   1  303.15    7.38   0
   7   8  -1   64.99   10.52   0
  -7  -8   1   62.83    7.98   0
  -7  -8   1   65.60    6.01   0
  -6  -8   1    1.87    5.21   0
  -6  -8   1   -1.63    7.15   0
   6   8  -1   -1.21    9.49   0
   5   8  -1   58.24    8.07   0
  -5  -8   1  176.35    7.25   0
  -5  -8   1  180.61    4.98   0
   4   8  -1  963.50    9.77   0
  -4  -8   1  934.96    5.47   0
  -4  -8   1  913.96    8.55   0
   3   8  -1  651.38    8.57   0
  -3  -8   1  660.79    4.88   0
  -3  -8   1  663.86    6.89   0
   2   8  -1  738.79    5.24   0
  -2  -8   1  702.41    5.86   0
   1   8  -1  545.59    5.18   0
  -1  -8   1  572.37    5.35   0
  -1  -8   1  593.72    7.93   0
   0  -8   1   57.67    4.06   0
   0   8  -1   64.77    6.54   0
   0  -8   1   55.84    5.22   0
   1  -8   1   37.69    4.41   0
  -1   8  -1   42.42    5.04   0
  -1   8  -1   40.22    9.59   0
   1  -8   1   47.92    7.07   0
   2  -8   1 1113.15    6.46   0
   2  -8   1 1120.74    8.91   0
  -2   8  -1 1156.95    9.07   0
  -2   8  -1 1147.81    9.00   0
   3  -8   1  621.85    6.24   0
  -3   8  -1  643.40    8.29   0
  -3   8  -1  675.78    8.29   0
  -4   8  -1  523.06    6.81   0
   4  -8   1  502.29    6.81   0
  -4   8  -1  523.19    7.89   0
  -5   8  -1  492.09    8.49   0
   5  -8   1  431.76    5.69   0
  -5   8  -1  487.07    9.63   0
  -6   8  -1  133.89    9.26   0
  -6   8  -1  156.90    8.97   0
   6  -8   1  127.84    7.77   0
   7  -8   1   36.49    8.19   0
  -7   8  -1   46.68    7.24   0
  -7   8  -1   47.34    9.27   0
  -8   8  -1  169.94   10.67   0
   8  -8   1  175.31    7.35   0
  -8   8  -1  170.56   11.50   0
  -9   8  -1  108.27   11.27   0
  -9   8  -1  112.42   12.30   0
   9  -8   1  138.13   10.45   0
 -10   8  -1  205.33   13.36   0
 -10   8  -1  215.90   13.89   0
  10  -8   1  229.83   12.39   0
  11  -8   1  249.52   14.26   0
 -11   8  -1  199.44   11.62   0
 -11   8  -1  221.22   14.32   0
  10   7  -1  181.52   10.24   0
 -10  -7   1  168.08    9.94   0
 -10  -7   1  191.51   12.01   0
  10   7  -1  168.33   13.84   0
  -9  -7   1   50.04    9.82   0
   9   7  -1   41.05    8.29   0
   9   7  -1   56.32   13.50   0
  -9  -7   1   52.85    8.23   0
   8   7  -1   32.02    9.96   0
  -8  -7   1   29.07    6.12   0
  -8  -7   1   24.37    8.16   0
   8   7  -1   35.14    7.46   0
   7   7  -1   12.08    9.05   0
  -7  -7   1    1.59    7.44   0
   7   7  -1    9.99    6.90   0
  -7  -7   1    6.94    6.16   0
  -6  -7   1  212.38    4.93   0
   6   7  -1  201.31    8.42   0
  -6  -7   1  196.32    6.90   0
   6   7  -1  196.04    6.63   0
  -5  -7   1  656.68    7.52   0
  -5  -7   1  676.78    5.25   0
   5   7  -1  673.92    7.28   0
   5   7  -1  669.99    8.29   0
   4   7  -1  592.74    7.32   0
  -4  -7   1  531.69    8.05   0
  -4  -7   1  538.25    4.91   0
  -3  -7   1  436.61    3.88   0
  -3  -7   1  435.67    6.28   0
   3   7  -1  441.70    7.51   0
  -2  -7   1  708.74    6.01   0
  -2  -7   1  741.37    5.90   0
   2   7  -1  730.02    4.66   0
  -1  -7   1   98.53    6.22   0
   1   7  -1   95.80    4.52   0
  -1  -7   1   92.77    4.17   0
   0  -7   1  143.40    4.80   0
   0   7  -1  141.58    6.92   0
   0  -7   1  151.19    4.05   0
   1  -7   1  793.20    6.12   0
  -1   7  -1  758.03    8.24   0
  -1   7  -1  789.38    7.25   0
   1  -7   1  786.53    5.28   0
   2  -7   1  835.34    5.87   0
  -2   7  -1  832.96    6.25   0
  -2   7  -1  890.88    7.68   0
   3  -7   1  491.32    5.89   0
  -3   7  -1  537.08    7.17   0
  -3   7  -1  502.22    7.61   0
   4  -7   1 1094.79    7.40   0
  -4   7  -1 1168.52    8.40   0
  -4   7  -1 1126.84    9.17   0
  -5   7  -1  869.38    9.35   0
  -5   7  -1  860.94    8.80   0
   5  -7   1  868.88    8.02   0
  -6   7  -1   19.55    5.55   0
   6  -7   1    7.46    5.31   0
  -6   7  -1   11.40    8.40   0
  -7   7  -1  154.46    9.14   0
   7  -7   1  138.66    8.08   0
  -7   7  -1  172.71    9.07   0
  -8   7  -1  261.24    9.96   0
   8  -7   1  241.77    7.23   0
  -8   7  -1  255.07   10.52   0
   9  -7   1  358.64    8.54   0
  -9   7  -1  365.10   10.99   0
  -9   7  -1  355.98    8.76   0
 -10   7  -1  317.99   12.63   0
 -10   7  -1  295.88   12.30   0
  10  -7   1  329.37   12.63   0
  11  -7   1  231.70   13.51   0
 -11   7  -1  198.49   10.99   0
 -11   7  -1  222.94   13.98   0
 -12   7  -1    4.78   14.45   0
 -12   7  -1    7.81   16.78   0
  12  -7   1    0.56   15.34   0
 -11  -6   1   46.29   12.56   0
  11   6  -1   50.54    9.69   0
  11   6  -1   51.40   14.47   0
 -11  -6   1   48.52   10.68   0
  10   6  -1   11.40   12.71   0
 -10  -6   1    1.97   10.83   0
  10   6  -1    6.79    7.91   0
 -10  -6   1   11.08    9.52   0
   9   6  -1  178.86    8.55   0
  -9  -6   1  182.25   10.52   0
  -9  -6   1  184.44    7.72   0
   9   6  -1  177.31   10.69   0
  -8  -6   1  192.78    6.59   0
   8   6  -1  195.49    9.90   0
   8   6  -1  190.67    7.20   0
  -8  -6   1  203.54    8.14   0
  -7  -6   1  401.01    6.15   0
   7   6  -1  384.69    7.12   0
  -7  -6   1  398.93    7.41   0
   7   6  -1  401.32    9.32   0
   6   6  -1  784.05    8.79   0
   6   6  -1  776.51    7.25   0
  -6  -6   1  762.77    6.13   0
  -6  -6   1  769.39    7.61   0
   5   6  -1  159.31    5.63   0
   5   6  -1  162.19    6.87   0
  -5  -6   1  154.04    5.77   0
  -5  -6   1  156.52    5.05   0
  -4  -6   1   54.13    5.42   0
  -4  -6   1   50.62    3.70   0
   4   6  -1  -60.51    5.11   0
   4   6  -1   51.32    3.91   0
  -3  -6   1    7.21    5.36   0
  -3  -6   1    4.36    3.73   0
   3   6  -1   30.98    5.36   0
   3   6  -1   -4.66    5.04   0
   2   6  -1  161.83    3.63   0
  -2  -6   1  157.06    6.01   0
  -2  -6   1  147.49    5.31   0
  -1  -6   1  210.47    4.41   0
   1   6  -1  205.82    4.66   0
  -1  -6   1  203.75    5.46   0
   0   6  -1 1325.20    9.38   0
   0  -6   1 1350.02    6.44   0
   0  -6   1 1356.43    5.79   0
  -1   6  -1  659.51    6.76   0
  -1   6  -1  659.18    5.31   0
   1  -6   1  642.83    4.77   0
  -2   6  -1  216.40    5.64   0
  -2   6  -1  204.97    4.72   0
   2  -6   1  198.74    4.49   0
  -3   6  -1   94.30    4.30   0
   3  -6   1   86.69    5.06   0
  -3   6  -1   80.59    6.17   0
   4  -6   1  225.84    4.39   0
  -4   6  -1  248.78    7.02   0
  -4   6  -1  249.88    6.45   0
   5  -6   1   99.35    6.37   0
  -5   6  -1  111.96    6.50   0
  -5   6  -1   95.42    5.26   0
   6  -6   1  295.17    7.19   0
  -6   6  -1  310.72    8.29   0
  -6   6  -1  312.78    7.75   0
   7  -6   1  155.72    8.16   0
  -7   6  -1  177.02    8.47   0
   7  -6   1  148.39    5.55   0
  -7   6  -1  153.53    8.22   0
   8  -6   1  195.78    8.59   0
  -8   6  -1  198.28    9.82   0
   8  -6   1  192.17    9.43   0
  -8   6  -1  182.57    9.43   0
   9  -6   1  302.73   10.25   0
  -9   6  -1  283.51   10.82   0
  -9   6  -1  300.84   10.50   0
   9  -6   1  343.87    9.12   0
 -10   6  -1   75.38   11.25   0
 -10   6  -1   97.48   11.49   0
  10  -6   1   97.52   10.80   0
  10  -6   1  116.10    9.52   0
 -11   6  -1   26.23   12.88   0
 -11   6  -1   18.34   11.75   0
  11  -6   1   20.34    9.64   0
 -12   6  -1    7.34   11.32   0
 -12   6  -1   -1.43   15.32   0
  12  -6   1  -10.42   15.57   0
 -11  -5   1   10.68   10.69   0
 -11  -5   1   16.49   11.75   0
  11   5  -1    4.64   13.32   0
  11   5  -1   13.06    7.91   0
  10   5  -1  235.76    8.35   0
 -10  -5   1  248.22   10.14   0
 -10  -5   1  256.29   10.73   0
  10   5  -1  243.14   10.46   0
  -9  -5   1  257.91    7.89   0
  -9  -5   1  258.21    8.84   0
   9   5  -1  257.09    9.35   0
   9   5  -1  259.40    7.02   0
  -8  -5   1  742.93    7.67   0
   8   5  -1  715.70    7.23   0
   8   5  -1  744.10   10.53   0
  -8  -5   1  759.08    8.60   0
   7   5  -1 1281.68    9.90   0
  -7  -5   1 1262.39    8.47   0
   7   5  -1 1244.18    7.79   0
  -7  -5   1 1237.65    7.62   0
  -6  -5   1  758.04    6.19   0
  -6  -5   1  774.93    7.09   0
   6   5  -1  763.71    7.91   0
   6   5  -1  761.86    6.56   0
   5   5  -1   25.93    4.95   0
  -5  -5   1   27.32    4.22   0
  -5  -5   1   24.96    5.07   0
   5   5  -1   37.65    6.08   0
  -4  -5   1    4.72    3.52   0
  -4  -5   1    4.09    4.49   0
   4   5  -1    4.67    4.66   0
   4   5  -1   30.49    5.27   0
   3   5  -1  799.58    4.74   0
  -3  -5   1  804.00    5.91   0
  -3  -5   1  778.36    4.31   0
   3   5  -1  -80.41    3.99   0
  -2  -5   1 1288.58    6.58   0
   2   5  -1 1292.88    4.86   0
  -2  -5   1 1273.95    7.31   0
   1   5  -1 2258.62    7.10   0
  -1  -5   1 2349.86    7.90   0
  -1  -5   1 2277.25    6.86   0
   0  -5   1 1358.99    6.55   0
   0  -5   1 1359.78    5.57   0
   0   5  -1 1272.07    8.98   0
  -1   5  -1  189.97    4.00   0
   1  -5   1  188.68    3.98   0
  -1   5  -1  195.40    3.92   0
  -2   5  -1   28.15    4.66   0
   2  -5   1   37.61    4.13   0
  -2   5  -1   19.25    3.74   0
  -3   5  -1   39.53    4.98   0
  -3   5  -1   34.00    4.10   0
   3  -5   1   41.54    4.52   0
  -4   5  -1 1502.65    7.78   0
   4  -5   1 1442.29    7.29   0
  -4   5  -1 1495.53    8.26   0
   4  -5   1 1463.74    6.83   0
   5  -5   1 1284.46    6.61   0
   5  -5   1 1399.74    8.32   0
  -5   5  -1 1355.18    8.10   0
  -5   5  -1 1349.03    8.68   0
   6  -5   1 1064.59    8.29   0
  -6   5  -1 1017.79    8.75   0
   6  -5   1  998.41    6.85   0
  -6   5  -1 1022.29    8.66   0
  -7   5  -1  215.21    5.93   0
  -7   5  -1  205.97    7.84   0
   7  -5   1  211.62    7.37   0
   7  -5   1  212.79    7.77   0
   8  -5   1  138.17    7.31   0
  -8   5  -1  102.95    6.25   0
   8  -5   1  115.58    8.29   0
  -8   5  -1   92.28    8.47   0
  -9   5  -1   17.44    9.23   0
   9  -5   1   27.93    9.48   0
   9  -5   1   16.03    7.30   0
  -9   5  -1    7.57    9.47   0
 -10   5  -1  118.75   10.44   0
 -10   5  -1  112.19   10.41   0
  10  -5   1  122.83   10.95   0
  10  -5   1  116.87    9.85   0
 -11   5  -1  212.45    9.48   0
  11  -5   1  221.35    9.63   0
 -11   5  -1  237.48   11.71   0
  11  -5   1  246.76   10.32   0
  12  -5   1  244.80   12.13   0
 -12   5  -1  210.31   14.02   0
  12  -5   1  235.42   15.49   0
 -12   5  -1  209.77   12.22   0
  12   4  -1    5.05    8.86   0
  12   4  -1    1.61   11.99   0
 -12  -4   1   21.84   11.14   0
 -12  -4   1   16.12   12.94   0
 -11  -4   1  142.93   11.20   0
  11   4  -1  139.32    7.44   0
 -11  -4   1  164.94   10.01   0
  11   4  -1  156.86   10.35   0
 -10  -4   1  106.53    8.52   0
  10   4  -1   91.33    9.11   0
  10   4  -1   81.03    6.86   0
 -10  -4   1   89.78   10.07   0
   9   4  -1  219.55    9.20   0
  -9  -4   1  230.38    7.75   0
   9   4  -1  221.12    6.23   0
  -9  -4   1  219.65    8.88   0
   8   4  -1  419.02    7.98   0
  -8  -4   1  455.99    7.81   0
  -8  -4   1  428.28    7.20   0
   8   4  -1  451.35    6.34   0
  -7  -4   1  148.53    6.28   0
   7   4  -1  133.42    5.18   0
  -7  -4   1  140.76    5.96   0
   7   4  -1  135.25    6.61   0
  -6  -4   1    6.87    4.71   0
  -6  -4   1   -0.67    5.17   0
   6   4  -1   -1.86    6.06   0
   6   4  -1    2.29    4.52   0
   5   4  -1   25.24    4.09   0
  -5  -4   1   32.88    4.27   0
  -5  -4   1   33.34    4.71   0
   5   4  -1   40.66    5.09   0
  -4  -4   1  539.75    4.37   0
   4   4  -1  563.07    5.53   0
  -4  -4   1  551.09    4.95   0
   4   4  -1  551.39    4.73   0
   3   4  -1  991.40    4.64   0
  -3  -4   1  932.92    4.37   0
  -3  -4   1  962.04    5.14   0
   3   4  -1  945.57    4.99   0
  -2  -4   1 2126.97    6.86   0
   2   4  -1 2159.21    5.36   0
   2   4  -1 2113.62    6.06   0
  -1  -4   1 1836.55    7.88   0
  -1  -4   1 1838.11    6.22   0
   1   4  -1 1842.91    6.27   0
   0  -4   1 1407.83    5.66   0
   0   4  -1 1334.07    6.99   0
   0  -4   1 1388.19    5.20   0
  -1   4  -1  104.33    4.51   0
  -1   4  -1  107.36    4.63   0
   1  -4   1  107.13    3.82   0
  -2   4  -1   64.62    4.32   0
   2  -4   1   59.03    3.93   0
  -2   4  -1   63.52    4.72   0
   3  -4   1 1449.64    6.29   0
  -3   4  -1 1459.59    7.03   0
  -3   4  -1 1437.53    6.55   0
   3  -4   1 1467.00    6.94   0
  -4   4  -1 1743.64    8.07   0
   4  -4   1 1726.09    7.72   0
  -4   4  -1 1731.00    6.55   0
   4  -4   1 1721.81    7.38   0
  -5   4  -1 1267.54    6.85   0
   5  -4   1 1277.16    6.45   0
  -5   4  -1 1299.78    7.69   0
   5  -4   1 1257.37    7.46   0
   6  -4   1  782.29    7.64   0
  -6   4  -1  773.96    7.97   0
   6  -4   1  814.76    7.27   0
  -6   4  -1  807.78    7.84   0
  -7   4  -1  231.25    7.43   0
   7  -4   1  103.10    5.47   0
  -7   4  -1  227.89    7.45   0
   7  -4   1  234.27    5.51   0
   8  -4   1    5.49    7.70   0
  -8   4  -1   -1.30    5.56   0
  -8   4  -1    4.14    5.73   0
   8  -4   1   -7.56    6.23   0
  -9   4  -1  170.75    8.59   0
   9  -4   1  163.82    6.94   0
   9  -4   1  161.60    8.39   0
  -9   4  -1  156.53    6.82   0
 -10   4  -1  473.40   11.47   0
 -10   4  -1  440.56    9.87   0
  10  -4   1  466.46    9.14   0
  10  -4   1  452.98    8.77   0
  11  -4   1  501.69   10.46   0
 -11   4  -1  501.80   10.88   0
 -11   4  -1  479.47   10.00   0
  11  -4   1  501.91   13.26   0
  12  -4   1  245.32   14.14   0
 -12   4  -1  263.60   13.54   0
  12  -4   1  268.07   11.18   0
 -12   4  -1  257.47   13.52   0
 -12  -3   1  316.29   12.93   0
 -12  -3   1  326.35   14.34   0
  12   3  -1  316.17    8.29   0
  12   3  -1  333.12   10.56   0
 -11  -3   1  190.08   10.91   0
  11   3  -1  177.41    7.17   0
  11   3  -1  170.95    9.38   0
 -11  -3   1  166.24   10.62   0
  10   3  -1  146.62    6.35   0
 -10  -3   1  158.51    9.46   0
  10   3  -1  150.46    9.58   0
 -10  -3   1  144.80    9.22   0
  -9  -3   1  171.36    8.36   0
  -9  -3   1  161.21    7.63   0
   9   3  -1  156.72    7.64   0
  -8  -3   1   60.37    6.05   0
  -8  -3   1   25.03    5.19   0
   8   3  -1   25.06    6.43   0
   7   3  -1  228.38    6.11   0
  -7  -3   1  236.25    4.85   0
  -7  -3   1  -25.79    4.56   0
  -6  -3   1  440.80    4.94   0
   6   3  -1  424.30    5.93   0
  -6  -3   1  -20.86    4.18   0
  -5  -3   1  703.64    5.69   0
   5   3  -1  678.00    5.88   0
  -5  -3   1  738.73    5.10   0
  -4  -3   1  570.39    4.59   0
   4   3  -1  560.19    4.85   0
   4   3  -1  568.16    4.14   0
  -4  -3   1  567.47    4.33   0
   3   3  -1  562.11    4.33   0
  -3  -3   1  534.98    3.79   0
   3   3  -1  536.54    3.81   0
  -3  -3   1  561.74    4.16   0
   2   3  -1  334.09    3.53   0
   2   3  -1  367.12    2.88   0
  -2  -3   1  371.48    3.92   0
  -1  -3   1  183.88    3.71   0
  -1  -3   1  182.53    5.53   0
   1   3  -1  191.12    3.91   0
   0  -3   1  405.32    3.68   0
   0   3  -1  427.61    6.73   0
  -1   3  -1   41.05    4.00   0
   1  -3   1   37.23    3.61   0
  -1   3  -1   51.38    3.98   0
   2  -3   1 3302.88    6.80   0
  -2   3  -1 3279.15    7.50   0
   2  -3   1 3322.20    6.89   0
  -2   3  -1 3390.50    7.16   0
  -3   3  -1 1215.96    6.14   0
   3  -3   1 1197.13    5.22   0
   3  -3   1 1187.20    5.71   0
  -3   3  -1 1190.70    5.01   0
   4  -3   1  453.87    4.34   0
  -4   3  -1  493.75    4.73   0
  -4   3  -1  462.81    4.27   0
   4  -3   1  472.42    4.38   0
  -5   3  -1  115.51    5.71   0
  -5   3  -1  101.65    5.72   0
   5  -3   1  143.05    5.01   0
   5  -3   1   91.02    4.07   0
   6  -3   1  -28.22    3.25   0
  -6   3  -1  197.12    6.51   0
   6  -3   1  190.56    6.15   0
  -6   3  -1  182.67    4.77   0
  -7   3  -1   12.36    4.67   0
  -7   3  -1   16.79    6.83   0
   7  -3   1   30.20    5.47   0
   7  -3   1   28.80    6.49   0
  -8   3  -1  302.29    7.61   0
   8  -3   1  302.44    7.60   0
   8  -3   1  327.79    8.49   0
  -8   3  -1  329.12    8.25   0
  -9   3  -1  421.76    9.43   0
   9  -3   1  397.34    8.30   0
  -9   3  -1  406.06    8.47   0
   9  -3   1  438.22    9.42   0
  10  -3   1  316.43   10.36   0
 -10   3  -1  320.27    9.42   0
 -10   3  -1  334.88   10.21   0
  10  -3   1  330.61    9.29   0
 -11   3  -1  163.88    8.52   0
 -11   3  -1  162.05    9.83   0
  11  -3   1  170.83   12.10   0
  11  -3   1  162.41    9.53   0
 -12   3  -1   36.43   10.40   0
  12  -3   1   46.12   10.34   0
  12  -3   1   41.44   10.34   0
 -12   3  -1   35.80   12.67   0
  13  -3   1  -20.33   17.50   0
  13  -3   1    3.97   13.02   0
 -13   3  -1   -1.71   12.85   0
 -13   3  -1   15.44   16.30   0
 -12  -2   1  217.20   12.62   0
  12   2  -1  224.83    8.85   0
 -12  -2   1  248.12   12.92   0
  12   2  -1  229.56   10.89   0
 -11  -2   1  371.32    7.35   0
  11   2  -1  383.43    8.87   0
 -11  -2   1  362.12   10.53   0
 -10  -2   1  211.06    7.09   0
  10   2  -1  226.22    8.04   0
 -10  -2   1  224.93    7.28   0
   9   2  -1   -2.68    7.91   0
   9   2  -1    0.72    6.77   0
  -9  -2   1    9.84    6.08   0
  -9  -2   1   -0.19    7.44   0
  -8  -2   1  422.84    7.21   0
   8   2  -1  433.03    5.97   0
  -8  -2   1  435.46    5.78   0
   8   2  -1  442.94    6.78   0
   7   2  -1  478.50    6.74   0
   7   2  -1  484.68    6.10   0
  -7  -2   1  480.10    5.23   0
  -7  -2   1  483.38    6.55   0
   6   2  -1 1503.78    6.78   0
   6   2  -1 1516.97    7.58   0
  -6  -2   1 1510.96    7.29   0
  -6  -2   1 1483.13    5.97   0
  -5  -2   1 1481.69    6.04   0
   5   2  -1 1404.99    6.52   0
   5   2  -1 1404.46    5.89   0
  -5  -2   1 1391.34    5.19   0
   4   2  -1  903.64    5.26   0
  -4  -2   1  854.00    3.96   0
  -4  -2   1  -55.31    2.82   0
   4   2  -1  872.81    4.90   0
   3   2  -1  261.82    3.41   0
  -3  -2   1   58.95    2.68   0
  -3  -2   1  261.74    2.92   0
  -2  -2   1    6.77    3.07   0
   2   2  -1    2.96    2.38   0
  -2  -2   1   50.17    2.61   0
   2   2  -1    2.21    2.61   0
   1   2  -1 1736.57    4.63   0
  -1  -2   1 1699.06    5.15   0
  -1  -2   1 1730.31    4.02   0
   0  -2   1 1189.48    4.79   0
   0   2  -1 1148.87    3.34   0
   0   2  -1 1168.12    6.84   0
   1  -2   1 4157.86    5.87   0
  -1   2  -1 3934.03    5.92   0
  -1   2  -1 4204.11    6.03   0
   1  -2   1 4066.80    6.42   0
   2  -2   1 1312.30    4.17   0
  -2   2  -1 1318.24    4.60   0
  -2   2  -1 1350.55    4.94   0
   2  -2   1 1348.53    5.24   0
  -3   2  -1   70.30    2.97   0
   3  -2   1  122.69    4.00   0
   3  -2   1   65.84    4.04   0
  -3   2  -1   73.04    4.56   0
   4  -2   1  136.76    2.87   0
  -4   2  -1  187.80    4.84   0
   4  -2   1  186.60    4.69   0
  -4   2  -1  181.09    4.96   0
   5  -2   1  -81.47    3.86   0
  -5   2  -1   92.46    5.34   0
   5  -2   1   88.33    3.82   0
  -5   2  -1   83.23    5.23   0
   6  -2   1  546.29    5.28   0
   6  -2   1  556.69    5.82   0
  -6   2  -1  570.36    6.50   0
  -6   2  -1  597.64    6.80   0
   7  -2   1  813.09    7.36   0
   7  -2   1  769.94    6.39   0
  -7   2  -1  770.28    7.55   0
  -7   2  -1  808.95    7.96   0
   8  -2   1  638.35    7.88   0
  -8   2  -1  649.01    8.54   0
   8  -2   1  614.95    6.95   0
  -8   2  -1  622.63    6.35   0
  -9   2  -1  146.22    7.84   0
  -9   2  -1  136.09    8.82   0
   9  -2   1  144.58    7.92   0
   9  -2   1  150.40    8.52   0
  10  -2   1    6.15    9.87   0
  10  -2   1    8.47    8.57   0
 -10   2  -1    3.78    9.67   0
 -10   2  -1    6.98    8.72   0
 -11   2  -1   -1.31   11.05   0
 -11   2  -1    9.02    9.08   0
  11  -2   1    4.36    9.34   0
  11  -2   1    4.78   10.76   0
  12  -2   1   36.29   10.98   0
  12  -2   1   54.23   13.66   0
 -12   2  -1   37.38    9.96   0
 -12   2  -1   40.89   12.15   0
 -13   2  -1  111.21   16.58   0
  13  -2   1  112.25   13.09   0
 -13   2  -1   90.25   12.54   0
  13  -2   1  114.60   16.13   0
 -13  -1   1   66.53   14.90   0
  13   1  -1   59.86   10.81   0
 -13  -1   1   58.05   15.11   0
 -12  -1   1   53.61   11.43   0
  12   1  -1   42.94    9.36   0
 -12  -1   1   42.85    7.22   0
  11   1  -1   65.82    7.66   0
  11   1  -1   58.85   11.04   0
 -11  -1   1   54.99    7.25   0
 -11  -1   1   52.49   10.46   0
 -10  -1   1    4.82    6.59   0
  10   1  -1    7.23    8.95   0
 -10  -1   1    7.72    6.08   0
  10   1  -1    5.39    7.00   0
  -9  -1   1  381.91    6.78   0
   9   1  -1  363.20    6.65   0
   9   1  -1  382.47    6.78   0
  -9  -1   1  382.70    8.55   0
   8   1  -1  414.43    6.45   0
   8   1  -1  396.26    6.10   0
  -8  -1   1  410.04    5.87   0
  -8  -1   1  406.90    5.64   0
  -7  -1   1  381.71    5.87   0
   7   1  -1  376.22    6.92   0
  -7  -1   1  389.85    6.59   0
   7   1  -1  402.40    6.59   0
  -6  -1   1  807.60    5.03   0
   6   1  -1  802.18    5.39   0
   6   1  -1  804.40    5.37   0
  -6  -1   1  820.47    5.29   0
   5   1  -1  586.10    4.45   0
  -5  -1   1  601.42    4.16   0
   5   1  -1  604.98    5.60   0
  -5  -1   1  609.46    5.54   0
  -4  -1   1  235.05    3.12   0
   4   1  -1  224.28    3.26   0
   4   1  -1  229.57    4.10   0
  -4  -1   1  229.70    3.01   0
   3   1  -1  581.75    3.29   0
  -3  -1   1  586.92    3.14   0
   3   1  -1  588.76    3.17   0
  -3  -1   1  568.45    3.30   0
  -2  -1   1  432.30    2.78   0
  -2  -1   1 1194.64    2.63   0
   2   1  -1 1233.14    3.24   0
   2   1  -1 1209.18    4.05   0
   1   1  -1 1142.07    3.31   0
  -1  -1   1 1103.94    3.50   0
  -1  -1   1 1161.44    2.26   0
   1   1  -1 1156.52    2.24   0
   0  -1   1 2583.19    3.31   0
   0   1  -1  248.49    4.54   0
   1  -1   1 4096.16    5.25   0
  -1   1  -1 4044.33    5.38   0
   1  -1   1 4014.48    5.38   0
  -1   1  -1 3984.29    5.24   0
  -2   1  -1  314.55    4.21   0
  -2   1  -1  311.67    2.69   0
   2  -1   1  356.36    3.52   0
   2  -1   1  296.93    2.70   0
  -3   1  -1   37.43    3.71   0
   3  -1   1   23.75    3.72   0
   3  -1   1  -65.89    2.97   0
  -3   1  -1   26.83    4.19   0
   4  -1   1  -81.02    3.27   0
  -4   1  -1  137.82    4.41   0
   4  -1   1  118.81    4.26   0
  -4   1  -1  123.60    4.47   0
  -5   1  -1  648.56    5.84   0
   5  -1   1  669.76    5.94   0
   5  -1   1  657.02    5.30   0
  -5   1  -1  652.09    5.91   0
  -6   1  -1 2116.34    8.54   0
   6  -1   1 2098.46    8.49   0
   6  -1   1 2103.50    7.63   0
  -6   1  -1 2140.58    8.61   0
  -7   1  -1 1611.40    7.58   0
  -7   1  -1 1587.69    7.41   0
   7  -1   1 1624.95    8.99   0
   7  -1   1 1687.30    9.02   0
   8  -1   1  514.97    8.05   0
   8  -1   1  535.48    8.25   0
  -8   1  -1  529.85    8.08   0
  -8   1  -1  514.22    7.75   0
   9  -1   1   40.50    7.52   0
   9  -1   1   30.53    6.03   0
  -9   1  -1   44.53    8.09   0
  -9   1  -1   39.10    7.26   0
 -10   1  -1    5.21    8.72   0
  10  -1   1    4.43    9.45   0
 -10   1  -1    9.27    8.23   0
  10  -1   1   11.01    8.97   0
 -11   1  -1   70.23    9.28   0
  11  -1   1   75.22   10.79   0
  11  -1   1   70.54    9.87   0
 -11   1  -1   75.35   10.38   0
  12  -1   1  165.95   11.39   0
 -12   1  -1  161.83   10.48   0
  12  -1   1  155.28   13.17   0
 -12   1  -1  163.11   12.40   0
  13  -1   1  286.62   14.38   0
  13  -1   1  264.12   17.20   0
 -13   1  -1  259.73   12.23   0
 -13   1  -1  272.91   16.31   0
 -13   0   1   -2.10   10.90   0
 -13   0   1    5.11    8.81   0
  13   0  -1   -2.74    9.80   0
  12   0  -1   10.25    8.02   0
  12   0  -1   12.11   12.27   0
 -12   0   1   10.31   11.49   0
 -12   0   1   12.40    8.38   0
  11   0  -1  192.89    7.55   0
  11   0  -1  193.11    8.52   0
 -11   0   1  176.34    8.08   0
 -11   0   1  202.35   10.61   0
 -10   0   1  793.49   10.73   0
  10   0  -1  770.96   11.08   0
  10   0  -1  772.57    8.08   0
 -10   0   1  778.40    8.29   0
   9   0  -1  352.68    6.66   0
  -9   0   1  356.81    8.21   0
  -9   0   1  373.16    6.12   0
   9   0  -1  372.46    7.50   0
   8   0  -1  136.74    7.14   0
  -8   0   1  132.51    6.10   0
  -8   0   1  141.12    5.34   0
   8   0  -1  131.20    5.41   0
   7   0  -1   74.55    4.91   0
  -7   0   1   78.00    6.19   0
   7   0  -1   77.25    6.28   0
  -7   0   1   86.42    4.81   0
   6   0  -1    5.48    5.54   0
  -6   0   1   11.01    5.42   0
   6   0  -1   13.58    3.94   0
  -6   0   1    4.12    3.86   0
   5   0  -1   37.27    3.58   0
  -5   0   1   27.17    4.83   0
  -5   0   1   28.86    3.43   0
   5   0  -1   32.89    3.47   0
  -4   0   1 1026.38    4.60   0
   4   0  -1 1047.22    4.69   0
  -4   0   1 1028.98    5.37   0
   4   0  -1 1056.69    4.30   0
   3   0  -1  814.12    3.29   0
  -3   0   1  779.83    4.37   0
   3   0  -1  795.41    3.63   0
  -3   0   1  764.22    3.56   0
   2   0  -1  231.45    1.83   0
  -2   0   1  226.75    2.35   0
  -2   0   1  222.66    1.80   0
   2   0  -1  218.99    3.13   0
   1   0  -1  697.58    2.63   0
  -1   0   1  637.54    0.98   0
  -1   0   1  743.74    2.05   0
  -1   0  -1   45.27    2.83   0
   1   0   1   39.22    1.41   0
   1   0   1   68.50    1.74   0
  -1   0  -1   87.58    1.66   0
   2   0   1  198.67    2.97   0
  -2   0  -1  -75.26    1.92   0
   2   0   1  -59.23    2.42   0
  -2   0  -1  201.25    2.78   0
   3   0   1   33.51    3.35   0
  -3   0  -1   68.55    2.89   0
  -3   0  -1   37.54    3.90   0
   3   0   1  -89.87    2.86   0
  -4   0  -1  231.93    3.95   0
   4   0   1  230.12    4.08   0
   4   0   1   -0.33    3.40   0
  -4   0  -1  227.23    4.45   0
  -5   0  -1  218.89    5.12   0
  -5   0  -1  217.48    4.70   0
   5   0   1  217.18    3.71   0
   5   0   1  253.03    4.87   0
  -6   0  -1  441.40    6.31   0
  -6   0  -1  451.57    5.95   0
   6   0   1  435.89    6.23   0
   6   0   1  435.37    6.05   0
  -7   0  -1   87.51    6.35   0
   7   0   1   80.59    6.31   0
  -7   0  -1   82.37    6.16   0
   7   0   1   85.61    4.65   0
  -8   0  -1   -1.89    6.73   0
  -8   0  -1    2.33    6.60   0
   8   0   1    3.69    6.82   0
   8   0   1   15.48    7.27   0
  -9   0  -1   15.02    7.39   0
   9   0   1   35.90    7.91   0
   9   0   1   23.97    7.83   0
  -9   0  -1   13.04    8.57   0
  10   0   1   32.64    9.25   0
 -10   0  -1   29.39    9.10   0
  10   0   1   42.85    9.06   0
 -10   0  -1   45.98    7.77   0
  11   0   1  160.96    8.18   0
  11   0   1  189.48    9.98   0
 -11   0  -1  179.10   10.64   0
 -11   0  -1  171.15    8.85   0
 -12   0  -1  353.63   12.38   0
  12   0   1  346.45   14.18   0
  12   0   1  337.56   11.93   0
 -12   0  -1  335.11   10.59   0
 -13   1   1   57.77   14.17   0
 -13   1   1   54.44    9.86   0
  13  -1  -1   68.62    9.33   0
  13  -1  -1   51.67   14.79   0
 -12   1   1  197.87    7.99   0
  12  -1  -1  202.59    9.67   0
 -12   1   1  191.24   12.12   0
  12  -1  -1  206.46   12.62   0
  11  -1  -1  763.18    8.76   0
  11  -1  -1  737.81    9.84   0
 -11   1   1  720.36    9.68   0
 -11   1   1  732.87    8.50   0
 -10   1   1  596.67    8.11   0
  10  -1  -1  581.45    8.51   0
 -10   1   1  571.26    7.69   0
  10  -1  -1  585.06   10.19   0
  -9   1   1  175.38    6.19   0
   9  -1  -1  187.84    6.95   0
  -9   1   1  194.48    8.24   0
   9  -1  -1  196.13    8.70   0
  -8   1   1   22.49    6.04   0
   8  -1  -1   23.09    5.07   0
  -8   1   1    4.67    7.39   0
   8  -1  -1   18.48    5.18   0
  -7   1   1   59.09    4.90   0
   7  -1  -1   57.91    4.76   0
  -7   1   1   61.27    6.37   0
   7  -1  -1   48.91    6.39   0
  -6   1   1  470.53    4.86   0
   6  -1  -1  469.66    4.85   0
  -6   1   1  437.87    4.77   0
   6  -1  -1  475.62    4.73   0
   5  -1  -1 2856.91    8.26   0
   5  -1  -1 2852.85    6.78   0
  -5   1   1 2904.11    7.58   0
  -5   1   1 2915.09    7.44   0
  -4   1   1 4310.78    8.45   0
   4  -1  -1 4332.26    8.46   0
  -4   1   1 4341.24    7.33   0
   4  -1  -1 4220.45    6.91   0
   3  -1  -1  780.75    3.69   0
   3  -1  -1  786.06    3.52   0
  -3   1   1  779.85    4.50   0
  -3   1   1  812.05    3.83   0
   2  -1  -1  159.50    2.40   0
   2  -1  -1  149.47    3.17   0
  -2   1   1  147.62    2.49   0
  -2   1   1  159.27    3.14   0
  -1   1   1  167.44    1.99   0
   1  -1  -1  194.42    1.93   0
   1  -1  -1  159.81    2.11   0
   0   1   1 1460.83    3.36   0
   0   1   1 1432.20    3.56   0
   0   1   1 1373.45    1.21   0
   0   1   1 1618.54    1.31   0
  -1  -1  -1 2165.81    2.64   0
   1   1   1 2236.97    4.64   0
   1   1   1 2116.60    2.60   0
  -1  -1  -1 2172.76    4.81   0
   2   1   1 1939.93    5.09   0
   2   1   1 2069.82    3.95   0
  -2  -1  -1 2066.84    5.47   0
  -2  -1  -1 2055.31    3.90   0
  -3  -1  -1 1744.44    4.71   0
  -3  -1  -1 1728.19    5.85   0
   3   1   1  -42.54    2.10   0
   3   1   1 1642.15    4.23   0
  -4  -1  -1  782.10    4.01   0
   4   1   1  998.85    4.78   0
  -4  -1  -1  972.20    5.59   0
   4   1   1  -19.56    3.54   0
   5   1   1  315.21    5.10   0
   5   1   1  283.01    4.84   0
  -5  -1  -1  -55.33    3.31   0
  -5  -1  -1  285.59    5.17   0
   6   1   1   11.92    5.21   0
  -6  -1  -1   24.42    5.52   0
   6   1   1   28.49    5.81   0
  -6  -1  -1   55.64    4.73   0
  -7  -1  -1  212.01    4.53   0
   7   1   1  221.58    6.34   0
  -7  -1  -1  218.46    6.41   0
   7   1   1  221.48    6.95   0
   8   1   1  498.19    8.31   0
  -8  -1  -1  493.90    7.27   0
  -8  -1  -1  488.10    7.33   0
   8   1   1  480.68    7.50   0
  -9  -1  -1  325.26    7.94   0
   9   1   1  325.41    6.72   0
  -9  -1  -1  320.33    7.63   0
   9   1   1  335.03    9.05   0
 -10  -1  -1  173.71    8.29   0
 -10  -1  -1  164.37    8.62   0
  10   1   1  189.49    9.84   0
  10   1   1  160.85    7.08   0
  11   1   1  215.45    8.50   0
  11   1   1  247.92   11.09   0
 -11  -1  -1  212.93   10.14   0
 -11  -1  -1  223.67   10.69   0
 -12  -1  -1   47.27   11.03   0
  12   1   1   47.46   13.48   0
  12   1   1   55.62   12.57   0
 -12  -1  -1   41.18   11.71   0
 -13   2   1   74.19   10.61   0
  13  -2  -1   86.77   15.26   0
  13  -2  -1   95.65   10.28   0
 -13   2   1   85.94   14.53   0
 -12   2   1  313.64    9.81   0
  12  -2  -1  347.67   13.22   0
  12  -2  -1  341.90    9.71   0
 -12   2   1  299.57   12.76   0
 -11   2   1  189.54    7.98   0
 -11   2   1  189.94   11.38   0
  11  -2  -1  207.96   11.72   0
  11  -2  -1  197.65    7.75   0
 -10   2   1   52.87    6.83   0
 -10   2   1   50.68    7.08   0
  10  -2  -1   55.04    9.86   0
  10  -2  -1   48.41    6.56   0
   9  -2  -1    8.88    5.78   0
  -9   2   1   24.95    8.34   0
   9  -2  -1   12.77    8.25   0
  -9   2   1   13.89    6.06   0
  -8   2   1   26.78    5.34   0
  -8   2   1   35.70    5.61   0
   8  -2  -1   25.76    7.11   0
   8  -2  -1   28.24    5.29   0
   7  -2  -1   51.43    4.66   0
   7  -2  -1   51.27    5.67   0
  -7   2   1   54.02    5.26   0
  -7   2   1   46.54    4.66   0
   6  -2  -1 1021.69    5.89   0
  -6   2   1 1047.08    6.33   0
   6  -2  -1 1018.39    7.09   0
  -6   2   1  998.61    5.92   0
  -5   2   1  896.63    5.52   0
   5  -2  -1  910.26    5.04   0
  -5   2   1  865.32    5.29   0
   5  -2  -1  890.94    6.39   0
   4  -2  -1  609.87    4.98   0
   4  -2  -1  647.57    4.32   0
  -4   2   1  637.43    4.68   0
  -4   2   1  637.60    5.08   0
  -3   2   1   19.19    3.43   0
  -3   2   1   23.64    2.66   0
   3  -2  -1   30.44    3.20   0
   3  -2  -1   24.97    2.59   0
  -2   2   1  538.77    2.90   0
   2  -2  -1  531.69    3.50   0
  -2   2   1  554.28    3.94   0
   1  -2  -1  563.86    2.65   0
  -1   2   1  573.53    2.48   0
   1  -2  -1  538.51    2.44   0
   0  -2  -1 2666.25    2.09   0
   0   2   1 2823.67    5.60   0
   0   2   1 3009.98    3.02   0
   0  -2  -1 2769.32    5.49   0
   1   2   1 3789.03    6.64   0
  -1  -2  -1 3789.06    2.84   0
  -1  -2  -1 4012.38    3.30   0
  -2  -2  -1 1923.25    5.71   0
  -2  -2  -1 1896.91    3.44   0
   2   2   1 1843.21    3.44   0
   2   2   1 1962.24    5.83   0
  -3  -2  -1 1417.53    4.90   0
   3   2   1 1486.49    5.59   0
   3   2   1 1458.53    4.22   0
  -3  -2  -1 1453.71    4.17   0
  -4  -2  -1  195.00    4.59   0
   4   2   1  -86.22    3.70   0
   4   2   1  192.13    3.60   0
  -4  -2  -1  207.64    3.51   0
  -5  -2  -1    8.48    3.90   0
  -5  -2  -1    7.57    5.00   0
   5   2   1   41.57    4.78   0
   5   2   1   15.04    4.09   0
   6   2   1  395.68    6.58   0
   6   2   1  387.75    5.65   0
  -6  -2  -1  396.28    6.18   0
  -6  -2  -1  417.40    5.38   0
  -7  -2  -1  570.87    5.96   0
   7   2   1  691.28    7.12   0
   7   2   1  676.04    7.88   0
  -7  -2  -1  708.11    7.28   0
   8   2   1  794.43    9.06   0
   8   2   1  789.29    8.27   0
  -8  -2  -1  -69.91    5.37   0
  -8  -2  -1  839.36    8.23   0
  -9  -2  -1  621.49    7.92   0
   9   2   1  603.63   10.03   0
  -9  -2  -1  579.75    8.46   0
   9   2   1  574.50    8.49   0
  10   2   1  324.77    9.87   0
 -10  -2  -1  317.31    8.74   0
 -10  -2  -1  357.67    9.07   0
  10   2   1  364.68   10.23   0
  11   2   1   30.68   11.29   0
 -11  -2  -1   23.84   10.12   0
  11   2   1   23.92   10.89   0
 -11  -2  -1   31.78    8.73   0
  12   2   1   62.13   13.20   0
 -12  -2  -1   51.15   11.73   0
 -12  -2  -1   55.61   10.19   0
  13  -3  -1  110.98   15.39   0
 -13   3   1  104.30   11.69   0
 -13   3   1  106.47   15.02   0
 -12   3   1   22.75   10.18   0
  12  -3  -1   23.04   12.56   0
 -12   3   1   28.11    9.55   0
  12  -3  -1   20.29   10.14   0
 -11   3   1   41.07   11.30   0
 -11   3   1   48.39    8.44   0
  11  -3  -1   42.19   10.88   0
  11  -3  -1   50.08    8.83   0
 -10   3   1   58.69    7.34   0
  10  -3  -1   47.02    9.48   0
  10  -3  -1   70.74    7.01   0
 -10   3   1   77.50    9.70   0
   9  -3  -1  365.19    7.85   0
  -9   3   1  335.12    7.44   0
  -9   3   1  358.73    8.79   0
   9  -3  -1  366.26    8.86   0
   8  -3  -1  531.95    6.50   0
   8  -3  -1  547.58    8.22   0
  -8   3   1  564.74    8.29   0
  -8   3   1  549.82    7.04   0
   7  -3  -1  707.64    6.47   0
   7  -3  -1  691.73    7.72   0
  -7   3   1  702.16    7.14   0
  -7   3   1  704.52    7.84   0
   6  -3  -1  615.87    5.77   0
  -6   3   1  618.04    6.44   0
  -6   3   1  580.14    5.33   0
   6  -3  -1  584.93    6.70   0
   5  -3  -1  108.47    5.13   0
  -5   3   1  114.75    4.97   0
  -5   3   1  114.76    5.48   0
   5  -3  -1  120.24    4.25   0
   4  -3  -1  116.11    3.19   0
  -4   3   1  117.51    4.74   0
  -4   3   1  109.59    4.27   0
  -3   3   1   32.85    3.97   0
  -3   3   1   37.64    3.75   0
   3  -3  -1   36.62    3.57   0
   2  -3  -1  682.84    3.05   0
  -2   3   1  732.77    3.90   0
  -2   3   1  747.60    4.04   0
  -1   3   1  299.30    2.58   0
   1  -3  -1  272.80    2.29   0
   1  -3  -1  286.10    4.08   0
   0  -3  -1 1363.27    2.24   0
   0  -3  -1 1448.85    4.67   0
   0   3   1 1421.60    4.64   0
   0   3   1 1444.45    4.26   0
  -1  -3  -1  712.41    3.33   0
   1   3   1  669.96    5.01   0
   1   3   1  678.22    3.87   0
  -1  -3  -1  641.16    1.58   0
   2   3   1   92.20    4.07   0
  -2  -3  -1   93.56    1.89   0
  -2  -3  -1   90.15    1.89   0
   2   3   1   94.25    4.29   0
   3   3   1   80.78    3.52   0
  -3  -3  -1   77.00    2.39   0
  -3  -3  -1   80.71    4.41   0
   4   3   1  141.79    4.75   0
  -4  -3  -1  100.83    3.14   0
   4   3   1  115.81    3.32   0
  -4  -3  -1  114.80    4.72   0
   5   3   1  -72.78    4.85   0
   5   3   1  277.16    4.42   0
  -5  -3  -1  275.07    4.33   0
  -5  -3  -1  281.93    4.18   0
  -6  -3  -1  674.98    5.69   0
   6   3   1  691.73    6.03   0
   6   3   1  761.90    7.59   0
  -6  -3  -1  706.54    6.79   0
  -7  -3  -1  415.51    5.94   0
   7   3   1  434.22    6.49   0
   7   3   1  425.07    8.28   0
  -7  -3  -1  423.45    6.83   0
  -8  -3  -1  293.86    6.52   0
   8   3   1  293.43    8.61   0
  -8  -3  -1  283.77    5.45   0
   8   3   1  292.49    7.05   0
   9   3   1  175.86    9.49   0
   9   3   1  179.56    7.75   0
  -9  -3  -1  178.63    7.61   0
  -9  -3  -1  162.44    7.72   0
 -10  -3  -1    5.85    8.51   0
 -10  -3  -1    7.12    9.28   0
  10   3   1    4.37   10.02   0
 -11  -3  -1   90.09   11.06   0
  11   3   1   75.77   13.81   0
 -11  -3  -1   78.06    9.67   0
  12   3   1   93.24   14.66   0
  12   3   1  108.58   10.88   0
 -12  -3  -1  103.93   12.99   0
 -12  -3  -1  110.50   12.89   0
 -13   4   1   73.21   11.45   0
 -13   4   1   75.79   16.52   0
  13  -4  -1   69.01   16.73   0
 -12   4   1   -5.45    9.88   0
  12  -4  -1   10.18   13.57   0
 -12   4   1   -3.23    9.90   0
 -11   4   1  118.64    8.33   0
  11  -4  -1  132.97   11.81   0
 -11   4   1  115.87    9.17   0
 -10   4   1  248.00    7.78   0
  10  -4  -1  286.03    8.02   0
  10  -4  -1  270.36   10.47   0
 -10   4   1  275.99    8.78   0
   9  -4  -1  478.44    7.72   0
  -9   4   1  476.81    9.58   0
   9  -4  -1  493.22    9.71   0
  -9   4   1  447.48    7.41   0
  -8   4   1 1034.84    8.78   0
  -8   4   1 1010.46    9.63   0
   8  -4  -1  995.94    9.47   0
   8  -4  -1 1047.22    7.77   0
  -7   4   1  360.50    7.62   0
   7  -4  -1  382.58    6.36   0
   7  -4  -1  356.65    7.05   0
  -7   4   1  368.12    6.99   0
  -6   4   1   11.56    5.97   0
   6  -4  -1    8.24    4.18   0
  -6   4   1    5.63    6.14   0
  -5   4   1  153.04    5.78   0
  -5   4   1  172.68    5.53   0
   5  -4  -1  151.18    5.30   0
   4  -4  -1  198.88    4.81   0
  -4   4   1  181.55    3.78   0
  -4   4   1  195.42    5.24   0
  -3   4   1 2007.16    6.33   0
   3  -4  -1 1979.55    5.93   0
  -3   4   1 2122.59    7.46   0
   2  -4  -1 2421.13    5.41   0
  -2   4   1 2546.18    5.94   0
   1  -4  -1 1100.74    5.04   0
   1  -4  -1 1030.17    3.21   0
  -1   4   1 1068.66    3.92   0
   0  -4  -1  158.96    4.63   0
   0  -4  -1  162.69    1.75   0
   0   4   1  174.33    3.45   0
   0   4   1  167.92    4.41   0
   1   4   1   -2.90    4.76   0
  -1  -4  -1   10.32    1.90   0
   1   4   1    7.95    3.37   0
  -2  -4  -1  842.53    2.47   0
   2   4   1  905.62    6.16   0
   2   4   1  890.48    4.92   0
  -2  -4  -1  862.43    3.79   0
   3   4   1 1083.93    6.86   0
  -3  -4  -1 1054.50    3.34   0
  -3  -4  -1 1063.64    3.92   0
   3   4   1 1043.67    5.31   0
  -4  -4  -1 1224.60    4.84   0
   4   4   1 1245.11    7.15   0
   4   4   1 1298.07    7.85   0
  -4  -4  -1 1247.54    4.42   0
  -5  -4  -1  817.73    5.21   0
   5   4   1  816.47    7.21   0
  -5  -4  -1  803.89    4.79   0
  -6  -4  -1  380.25    5.45   0
  -6  -4  -1  349.64    4.93   0
   6   4   1  -12.16    4.48   0
   7   4   1   77.74    8.02   0
  -7  -4  -1   78.98    5.85   0
  -7  -4  -1   74.46    5.08   0
  -8  -4  -1   10.87    6.35   0
   8   4   1    7.48    8.85   0
  -8  -4  -1   -0.23    5.83   0
  -9  -4  -1   77.92    7.02   0
   9   4   1   81.10    8.08   0
  -9  -4  -1   77.92    8.32   0
   9   4   1   80.22   10.48   0
  10   4   1  310.20   12.23   0
  10   4   1  321.69    9.50   0
 -10  -4  -1  334.11   11.07   0
 -10  -4  -1  311.31    8.97   0
  11   4   1  241.43   11.33   0
  11   4   1  249.80   15.53   0
 -11  -4  -1  249.32   10.63   0
 -11  -4  -1  248.17   11.26   0
 -12   5   1    4.11   13.76   0
  12  -5  -1   23.32   10.17   0
 -12   5   1   24.69   11.25   0
  11  -5  -1  163.61    9.21   0
 -11   5   1  161.69   12.32   0
 -11   5   1  181.11    9.69   0
 -10   5   1  279.90    9.28   0
 -10   5   1  290.14   10.51   0
  10  -5  -1  287.54    8.33   0
  -9   5   1  385.32   10.03   0
   9  -5  -1  377.97    7.28   0
  -9   5   1  402.85    9.20   0
  -8   5   1  275.58    8.15   0
   8  -5  -1  286.05    8.26   0
  -8   5   1  286.19    8.47   0
  -7   5   1    6.76    7.23   0
  -7   5   1    7.35    7.24   0
   7  -5  -1   17.30    6.85   0
  -6   5   1  167.29    6.88   0
  -6   5   1  147.25    6.67   0
   6  -5  -1  150.56    6.35   0
  -5   5   1  122.64    6.41   0
  -5   5   1  122.05    5.75   0
   5  -5  -1  115.82    5.20   0
  -4   5   1 1708.46    8.23   0
   4  -5  -1 1643.52    6.90   0
  -4   5   1 1672.90    7.28   0
  -3   5   1 1579.16    6.27   0
   3  -5  -1 1552.66    5.76   0
  -3   5   1 1582.01    6.69   0
   2  -5  -1 2143.77    7.93   0
  -2   5   1 2099.31    6.11   0
   2  -5  -1 2034.84    5.32   0
   1  -5  -1  142.75    2.43   0
  -1   5   1  165.08    4.19   0
   1  -5  -1  150.98    5.41   0
   0  -5  -1   42.92    3.83   0
   0   5   1   48.11    4.67   0
   0  -5  -1   43.66    1.88   0
   1   5   1   80.57    5.37   0
   1   5   1   81.28    1.83   0
  -1  -5  -1   82.28    1.95   0
   2   5   1 1049.64    6.73   0
  -2  -5  -1 1062.10    4.86   0
   2   5   1 1019.70    5.88   0
  -2  -5  -1  950.55    2.56   0
   3   5   1 1562.85    6.64   0
  -3  -5  -1 1610.65    5.52   0
  -3  -5  -1 1567.35    3.94   0
   3   5   1 1634.21    8.22   0
  -4  -5  -1 1607.77    5.96   0
   4   5   1 1577.43    8.89   0
   4   5   1 1544.89    8.00   0
  -4  -5  -1 1528.17    4.82   0
  -5  -5  -1  530.53    4.09   0
  -5  -5  -1  527.97    4.76   0
   5   5   1  551.66    7.63   0
   5   5   1  521.82    6.90   0
  -6  -5  -1   46.12    5.61   0
   6   5   1  -23.91    6.66   0
   6   5   1   51.59    6.57   0
  -6  -5  -1   52.28    4.24   0
   7   5   1    3.40    6.75   0
   7   5   1   59.72    8.47   0
  -7  -5  -1    1.87    5.45   0
  -7  -5  -1   -3.38    4.76   0
  -8  -5  -1  238.34    7.21   0
   8   5   1  231.80    8.18   0
   8   5   1  224.44   10.35   0
  -8  -5  -1  214.25    6.36   0
  -9  -5  -1  674.69    9.57   0
   9   5   1  656.36   12.72   0
   9   5   1  671.40    9.96   0
  -9  -5  -1  670.88    9.17   0
  10   5   1  435.58   10.33   0
 -10  -5  -1  435.71   11.54   0
 -10  -5  -1  420.32    9.17   0
  10   5   1  414.39   13.26   0
 -11  -5  -1  179.23   12.42   0
  11   5   1  171.13   10.53   0
 -11  -5  -1  164.27   10.28   0
  11   5   1  181.74   15.29   0
  12  -6  -1  155.61   11.70   0
 -12   6   1  162.08   13.93   0
 -12   6   1  143.94   11.55   0
 -11   6   1   92.77   12.45   0
 -11   6   1  111.24   10.93   0
  11  -6  -1  116.21    9.62   0
  10  -6  -1   96.30    7.99   0
 -10   6   1   92.91   10.66   0
 -10   6   1   97.99   10.39   0
  -9   6   1    8.68    9.20   0
   9  -6  -1    6.65    6.89   0
  -9   6   1   -1.41    9.22   0
  -8   6   1  142.03    8.62   0
   8  -6  -1  127.51    6.41   0
  -8   6   1  127.68    6.68   0
  -7   6   1  362.00    6.57   0
  -7   6   1  366.47    6.55   0
   7  -6  -1  371.41    7.84   0
   6  -6  -1  179.97    6.67   0
  -6   6   1  182.37    5.65   0
  -6   6   1  189.79    7.23   0
  -5   6   1  432.16    7.61   0
   5  -6  -1  419.88    6.18   0
  -5   6   1  439.35    6.60   0
   4  -6  -1  824.81    5.02   0
  -4   6   1  909.27    7.95   0
  -4   6   1  875.06    6.69   0
   3  -6  -1  166.77    4.33   0
  -3   6   1  170.92    4.91   0
   3  -6  -1  165.80    4.63   0
  -3   6   1  163.45    4.88   0
   2  -6  -1   33.96    4.28   0
   2  -6  -1   41.82    3.18   0
  -2   6   1   39.05    4.07   0
   1  -6  -1  101.56    2.50   0
   1  -6  -1  105.39    5.77   0
  -1   6   1  109.16    4.92   0
   0   6   1  199.61    4.46   0
   0  -6  -1  232.38    4.68   0
   0  -6  -1  212.97    2.33   0
   1   6   1  434.74    2.50   0
   1   6   1  438.62    6.31   0
  -1  -6  -1  421.84    2.32   0
  -2  -6  -1  834.40    2.57   0
   2   6   1  862.36    7.00   0
   2   6   1  872.37    6.21   0
  -2  -6  -1  871.75    3.48   0
  -3  -6  -1  484.61    2.68   0
   3   6   1  498.97    6.60   0
   3   6   1  506.33    7.20   0
  -3  -6  -1  481.07    4.73   0
  -4  -6  -1  121.25    4.59   0
   4   6   1  128.50    7.48   0
  -4  -6  -1  126.41    2.95   0
   4   6   1  114.91    6.37   0
   5   6   1   33.02    6.17   0
  -5  -6  -1   27.11    3.67   0
  -5  -6  -1   30.55    5.04   0
   5   6   1   35.11    5.40   0
  -6  -6  -1   28.42    3.91   0
   6   6   1   63.17    8.56   0
  -6  -6  -1   28.30    5.13   0
   6   6   1   30.48    7.26   0
   7   6   1  -36.48    8.56   0
  -7  -6  -1   21.45    5.73   0
  -7  -6  -1   32.63    4.74   0
   7   6   1   26.70    7.43   0
   8   6   1  320.78   11.44   0
  -8  -6  -1  314.66    7.51   0
   8   6   1  321.12    9.16   0
  -8  -6  -1  312.23    6.39   0
   9   6   1  250.23   10.00   0
  -9  -6  -1  271.70   10.12   0
   9   6   1  251.13   12.84   0
  -9  -6  -1  256.59    8.11   0
  10   6   1   88.65   11.74   0
 -10  -6  -1  106.14   11.24   0
 -10  -6  -1   92.55    8.43   0
  10   6   1   92.94   15.10   0
 -11  -6  -1   33.06   10.39   0
 -11  -6  -1   42.22   13.49   0
  11   6   1   34.59   12.02   0
  11   6   1   36.18   17.32   0
 -12   7   1  124.93   15.05   0
  12  -7  -1  144.55   16.40   0
 -12   7   1  144.66   14.86   0
 -11   7   1   35.68   12.48   0
  11  -7  -1   39.39   13.23   0
 -11   7   1   36.26   12.72   0
  10  -7  -1    2.12   11.11   0
 -10   7   1    1.96   10.72   0
 -10   7   1   13.79   11.40   0
   9  -7  -1  334.39   10.48   0
  -9   7   1  322.32   10.83   0
  -9   7   1  338.91   10.76   0
  -8   7   1  665.79   10.10   0
   8  -7  -1  649.52    9.82   0
  -8   7   1  693.00   10.67   0
   7  -7  -1  564.69    8.64   0
  -7   7   1  574.10    9.33   0
  -7   7   1  567.71    9.83   0
  -6   7   1  625.86    7.36   0
   6  -7  -1  599.89    7.59   0
  -6   7   1  634.57    8.05   0
   5  -7  -1  263.22    6.08   0
  -5   7   1  274.15    8.53   0
  -5   7   1  250.87    5.16   0
   4  -7  -1   19.64    6.85   0
  -4   7   1   32.55    4.10   0
   4  -7  -1   36.75    4.70   0
  -4   7   1   28.02    5.36   0
  -3   7   1  617.99    8.03   0
  -3   7   1  630.50    6.35   0
   3  -7  -1  610.31    6.12   0
   3  -7  -1  597.98    5.15   0
   2  -7  -1 1240.27    8.49   0
   2  -7  -1 1160.68    4.95   0
  -2   7   1 1324.51    6.89   0
   1  -7  -1  744.13    3.62   0
   1  -7  -1  779.76    6.28   0
  -1   7   1  767.02    6.38   0
   0  -7  -1  738.06    7.90   0
   0   7   1  691.00    5.26   0
   0  -7  -1  726.38    3.38   0
  -1  -7  -1  699.75    2.59   0
   1   7   1  752.33    2.90   0
   2   7   1  239.19    7.48   0
   2   7   1  235.60    6.97   0
  -2  -7  -1  227.08    1.94   0
  -2  -7  -1  236.81    2.30   0
  -3  -7  -1   69.29    2.25   0
  -3  -7  -1   71.20    3.30   0
   3   7   1   66.76    6.57   0
   3   7   1   82.59    7.60   0
  -4  -7  -1  463.23    5.61   0
   4   7   1  493.74    8.79   0
   4   7   1  457.77    7.77   0
  -4  -7  -1  455.80    3.05   0
  -5  -7  -1  321.29    3.57   0
  -5  -7  -1  313.84    5.77   0
   5   7   1  314.03    7.21   0
   5   7   1  336.80    8.15   0
  -6  -7  -1  419.94    6.60   0
   6   7   1  443.48    8.05   0
   6   7   1  407.64    8.45   0
  -6  -7  -1  431.12    4.86   0
  -7  -7  -1  499.56    5.92   0
  -7  -7  -1  495.56    7.75   0
   7   7   1  263.03   10.05   0
   7   7   1  499.22    9.66   0
   8   7   1  218.21    9.22   0
  -8  -7  -1  230.20    6.63   0
  -8  -7  -1  229.93    8.59   0
   8   7   1  215.28   12.74   0
   9   7   1   12.92   14.63   0
   9   7   1   33.63    9.82   0
  -9  -7  -1   21.29    7.27   0
  -9  -7  -1   22.17    9.69   0
  10   7   1    7.57   11.68   0
 -10  -7  -1    9.32    8.79   0
 -10  -7  -1    4.35   11.08   0
  10   7   1   -3.35   18.88   0
 -12   8   1  -10.97   16.89   0
 -11   8   1   11.62   14.36   0
  11  -8  -1   19.70   12.99   0
 -11   8   1   13.34   14.20   0
  10  -8  -1  144.56   11.48   0
 -10   8   1  151.89   13.00   0
 -10   8   1  141.30   11.89   0
  -9   8   1  401.09   11.98   0
   9  -8  -1  383.87   11.14   0
  -9   8   1  368.87   11.57   0
   8  -8  -1  307.39    9.46   0
  -8   8   1  312.21   10.36   0
  -8   8   1  316.59   10.74   0
  -7   8   1  279.19    9.12   0
  -7   8   1  269.20    8.02   0
   7  -8  -1  264.51    8.15   0
   6  -8  -1  244.15    7.31   0
  -6   8   1  242.91    7.39   0
  -6   8   1  258.38    7.95   0
  -5   8   1   16.36    6.82   0
  -5   8   1    4.50    8.53   0
   5  -8  -1    1.94    5.73   0
   5  -8  -1    4.55    7.78   0
  -4   8   1  121.38    8.03   0
  -4   8   1  136.19    6.55   0
   4  -8  -1  130.02    7.80   0
   4  -8  -1  116.61    5.09   0
  -3   8   1  567.92    6.98   0
  -3   8   1  549.92    6.78   0
   3  -8  -1  570.34    8.43   0
   3  -8  -1  556.74    5.13   0
   2  -8  -1 1064.66    7.54   0
   2  -8  -1 1018.32    4.98   0
  -2   8   1 1072.47    7.42   0
   1  -8  -1  627.34    3.61   0
   1  -8  -1  682.28    8.39   0
  -1   8   1  679.28    7.06   0
   0   8   1  817.35    4.71   0
   0  -8  -1  811.03    3.35   0
   0  -8  -1  856.05    8.80   0
   1   8   1  265.05    8.07   0
  -1  -8  -1  247.18    2.23   0
  -2  -8  -1    4.65    1.48   0
   2   8   1    7.18    7.69   0
  -2  -8  -1    4.51    1.44   0
  -3  -8  -1  392.96    2.46   0
  -3  -8  -1  380.31    2.03   0
   3   8   1  413.39    9.33   0
  -4  -8  -1  630.88    3.88   0
   4   8   1  621.13    8.80   0
  -4  -8  -1  621.20    2.93   0
   4   8   1  607.31    8.06   0
  -5  -8  -1  338.10    5.82   0
  -5  -8  -1  343.18    3.38   0
   5   8   1  352.08   10.81   0
   5   8   1  330.52    8.66   0
  -6  -8  -1  642.84    4.80   0
   6   8   1  673.51   12.14   0
  -6  -8  -1  627.89    7.53   0
   6   8   1  663.21    9.69   0
   7   8   1  329.71    9.65   0
   7   8   1  326.35    9.45   0
  -7  -8  -1  314.01    7.75   0
  -7  -8  -1  332.66    5.03   0
  -8  -8  -1   17.98    8.02   0
   8   8   1   22.96   13.25   0
  -8  -8  -1   16.78    5.68   0
   8   8   1   10.25    7.62   0
   9   8   1   27.92   10.92   0
  -9  -8  -1    0.88    9.55   0
   9   8   1   28.19   16.40   0
  -9  -8  -1   14.79    6.89   0
 -11   9   1  162.37   11.92   0
  11  -9  -1  190.78   15.78   0
 -11   9   1  197.65   16.87   0
  10  -9  -1  206.88   12.74   0
 -10   9   1  174.57   14.01   0
 -10   9   1  177.92   13.52   0
  -9   9   1   70.10   13.86   0
   9  -9  -1   82.42   10.07   0
  -9   9   1   76.84   11.87   0
  -8   9   1    5.24    9.78   0
  -8   9   1   -5.07   11.35   0
   8  -9  -1    2.42    6.69   0
   7  -9  -1    3.20    7.67   0
  -7   9   1    3.67   10.91   0
  -7   9   1    4.54    9.19   0
   7  -9  -1    7.43    9.64   0
   6  -9  -1  113.31    7.26   0
  -6   9   1   85.72    8.46   0
   6  -9  -1  121.42    9.24   0
  -6   9   1  114.69    9.88   0
   5  -9  -1  360.06    6.56   0
   5  -9  -1  376.63    7.14   0
  -5   9   1  371.36   10.25   0
  -5   9   1  369.50    8.11   0
   4  -9  -1  485.21    6.32   0
  -4   9   1  515.36    8.20   0
   4  -9  -1  472.04    7.35   0
  -4   9   1  494.14   10.11   0
   3  -9  -1  232.40    4.94   0
  -3   9   1  232.22    6.97   0
  -3   9   1  246.65    9.01   0
   3  -9  -1  229.40    8.55   0
  -2   9   1  257.18    7.40   0
  -2   9   1  252.64    6.82   0
   2  -9  -1  257.21    6.70   0
   2  -9  -1  255.38    4.13   0
   1  -9  -1   79.13    3.34   0
  -1   9   1   85.36    5.64   0
   1  -9  -1   87.24    8.03   0
   0  -9  -1   17.60    2.58   0
   0  -9  -1   10.76    6.13   0
   0   9   1   14.81    3.59   0
  -1  -9  -1   66.00    1.93   0
   1   9   1   69.42    8.76   0
  -1  -9  -1   68.48    1.99   0
   2   9   1  337.33    9.53   0
   3   9   1  354.80   10.41   0
   4   9   1  282.37   10.44   0
   5   9   1  271.46    8.97   0
   6   9   1  148.67   12.17   0
   6   9   1  152.79    9.51   0
  -6  -9  -1  140.06    3.67   0
  -6  -9  -1  147.60    3.06   0
  -7  -9  -1    5.00    3.66   0
   7   9   1   19.59   12.55   0
   7   9   1   10.08   10.60   0
  -7  -9  -1    3.76    5.33   0
  -8  -9  -1   -2.01    4.69   0
   8   9   1   77.32   11.09   0
   8   9   1  -28.94   14.72   0
  -8  -9  -1   -3.70    7.49   0
  -9  -9  -1    1.68    5.45   0
  -9  -9  -1   -2.52    8.71   0
   9   9   1   79.72   17.59   0
 -10  10   1  125.51   15.43   0
  10 -10  -1  159.15   13.07   0
 -10  10   1  149.65   16.31   0
  10 -10  -1  170.19   13.71   0
   9 -10  -1    8.62   11.16   0
   9 -10  -1    3.45   11.52   0
  -9  10   1   -1.59   11.81   0
  -9  10   1   -7.43   14.79   0
  -8  10   1   -3.64   10.80   0
   8 -10  -1    3.46    9.41   0
  -8  10   1   12.94   13.84   0
   8 -10  -1   11.66   11.34   0
   7 -10  -1  181.70    9.00   0
   7 -10  -1  178.01   11.14   0
  -7  10   1  197.11   12.24   0
  -7  10   1  176.36   10.60   0
  -6  10   1  317.59   11.34   0
   6 -10  -1  311.51    7.80   0
  -6  10   1  309.43    9.85   0
   6 -10  -1  329.57   10.65   0
  -5  10   1  601.18   12.09   0
  -5  10   1  577.33    9.58   0
   5 -10  -1  636.04   11.19   0
   5 -10  -1  587.27    7.59   0
  -4  10   1  376.13    8.42   0
   4 -10  -1  394.82   10.49   0
   4 -10  -1  385.12    6.27   0
  -4  10   1  371.30    8.17   0
  -3  10   1   56.69    7.85   0
   3 -10  -1   76.73    4.79   0
  -3  10   1   79.82    9.50   0
   3 -10  -1   65.75    8.84   0
  -2  10   1   15.55    8.89   0
   2 -10  -1    5.52    9.22   0
   2 -10  -1   16.56    4.43   0
  -2  10   1   15.16    8.90   0
  -1  10   1  145.88    5.53   0
   1 -10  -1  150.25    6.96   0
   1 -10  -1  153.40    3.49   0
   0  10   1  427.96    3.52   0
   0 -10  -1  431.06    3.00   0
   1  10   1  633.14    8.55   0
   2  10   1  427.00   11.15   0
   3  10   1  133.56    8.09   0
   4  10   1   72.19   11.05   0
   5  10   1   11.70   11.54   0
   6  10   1  124.18   10.30   0
   7  10   1  171.80   15.24   0
   8  10   1  -18.60   17.37   0
  10 -11  -1    7.57   13.57   0
 -10  11   1   -0.78   15.74   0
 -10  11   1   -6.72   19.44   0
  10 -11  -1    1.56   15.10   0
   9 -11  -1    4.44   13.76   0
  -9  11   1   10.27   14.67   0
   9 -11  -1   14.88   12.55   0
  -9  11   1    2.84   16.04   0
  -8  11   1  128.92   12.28   0
   8 -11  -1  131.21   10.51   0
   8 -11  -1  143.34    9.78   0
  -8  11   1  138.70   15.85   0
   7 -11  -1  322.36    9.31   0
   7 -11  -1  302.47   11.88   0
  -7  11   1  275.93   11.50   0
  -7  11   1  312.72   13.60   0
  -6  11   1  415.57   12.84   0
   6 -11  -1  420.34    8.49   0
   6 -11  -1  401.25   11.48   0
  -6  11   1  343.20   10.48   0
   5 -11  -1  262.28    7.11   0
  -5  11   1  248.47   10.21   0
   5 -11  -1  261.07    8.85   0
  -5  11   1  258.21   11.89   0
  -4  11   1  119.73   10.67   0
   4 -11  -1  108.51    5.97   0
   4 -11  -1  116.37   10.73   0
  -4  11   1  112.64    9.16   0
   3 -11  -1    6.08    9.76   0
  -3  11   1    0.21    7.57   0
   3 -11  -1    7.11    5.25   0
  -3  11   1   15.94    9.68   0
  -2  11   1   81.14   10.47   0
  -2  11   1   80.96    8.39   0
   2 -11  -1   84.49    3.92   0
   2 -11  -1   79.46   10.26   0
  -1  11   1  488.49   11.13   0
  -1  11   1  413.69    5.61   0
   1 -11  -1  458.44    4.16   0
   1 -11  -1  438.01   11.27   0
   0  11   1  780.62    9.57   0
   0 -11  -1  822.67    2.84   0
   1  11   1  561.17   12.24   0
   2  11   1  381.75   12.44   0
   3  11   1  146.79    9.09   0
   4  11   1   10.58   13.03   0
   5  11   1  156.27   13.97   0
   6  11   1  387.00   13.20   0
   7  11   1  238.83   14.04   0
   9 -12  -1  132.90   11.86   0
  -9  12   1   97.20   17.53   0
   9 -12  -1  127.04   13.14   0
  -9  12   1  159.70   20.36   0
   8 -12  -1  120.14   11.01   0
   8 -12  -1  125.31   14.76   0
  -8  12   1   98.13   13.86   0
  -8  12   1  110.60   13.35   0
  -7  12   1  165.36   13.02   0
   7 -12  -1  197.61   11.29   0
   7 -12  -1  185.57   12.82   0
  -7  12   1  183.18   15.74   0
  -6  12   1   49.24   14.24   0
   6 -12  -1   58.96    8.76   0
  -6  12   1   14.90   11.46   0
   6 -12  -1   49.77   12.47   0
  -5  12   1   -1.60   13.03   0
   5 -12  -1   -2.26   12.44   0
  -5  12   1   -0.38   10.80   0
   5 -12  -1   10.36    7.17   0
   4 -12  -1   -2.59   11.06   0
  -4  12   1    7.10   11.75   0
   4 -12  -1    5.46    5.81   0
  -4  12   1    4.04   10.08   0
   3 -12  -1   68.36    5.71   0
   3 -12  -1   54.96   11.26   0
  -3  12   1   72.93   11.95   0
  -3  12   1   49.42   10.69   0
  -2  12   1  236.69   12.16   0
  -2  12   1  198.35    6.94   0
   2 -12  -1  236.64    4.69   0
   2 -12  -1  215.10   11.52   0
  -1  12   1  255.58   11.57   0
   1 -12  -1  254.56    3.38   0
  -1  12   1  216.81    4.23   0
   0  12   1   99.54    9.10   0
   1  12   1   37.44   12.28   0
   2  12   1   28.63   12.31   0
   3  12   1   12.59   13.02   0
   4  12   1  164.92   15.54   0
   5  12   1  209.78   16.20   0
   7 -13  -1   -0.56   10.67   0
  -7  13   1   -6.13   13.24   0
   7 -13  -1    4.97   14.89   0
  -7  13   1    4.22   14.83   0
  -6  13   1   60.90   15.70   0
   6 -13  -1   60.68   14.82   0
  -6  13   1   44.32   13.80   0
   6 -13  -1   63.94    9.21   0
  -5  13   1  135.67   12.82   0
   5 -13  -1  190.33    8.02   0
  -5  13   1  188.87   15.55   0
   5 -13  -1  164.80   14.84   0
   4 -13  -1  260.42   10.79   0
  -4  13   1  277.02   14.01   0
   4 -13  -1  267.59    7.43   0
  -4  13   1  213.81   13.06   0
  -3  13   1  340.71   13.87   0
  -3  13   1  268.49    9.54   0
   3 -13  -1  334.29   14.41   0
   3 -13  -1  335.53    6.27   0
   2 -13  -1  332.19    4.81   0
  -2  13   1  261.98    5.99   0
   2 -13  -1  300.31   13.16   0
  -2  13   1  337.56   14.05   0
  -1  13   1   53.22   13.40   0
  -1  13   1   42.22   12.57   0
   0  13   1   -5.14   12.51   0
   0  13   1    3.07   12.52   0
   1  13   1   58.20   14.24   0
   2  13   1   87.81   14.10   0
   3  13   1  292.59   16.87   0
   4  13   1  293.37   18.35   0
   5 -14  -1  170.21   16.03   0
   5 -14  -1  188.16    9.50   0
  -5  14   1  182.76   16.34   0
  -5  14   1  135.41   15.72   0
   4 -14  -1   55.97    7.93   0
  -4  14   1  281.73   16.14   0
   4 -14  -1  267.69   12.71   0
  -4  14   1  218.50   12.28   0
   3 -14  -1   -2.35    5.27   0
  -3  14   1  185.60    7.70   0
  -3  14   1  230.47   12.53   0
   3 -14  -1  234.22   16.38   0
   2 -14  -1    0.86    2.64   0
  -2  14   1   29.22    2.88   0
  -2  14   1   35.89   15.32   0
  -1  14   1    8.91   15.39   0
  -1  14   1    0.44   14.32   0
   0  14   1   62.59   14.62   0
   0  14   1   56.93   16.35   0
   1  14   1  166.85   16.15   0
   1  14   1  140.20   17.08   0
   2  14   1  286.14   17.36   0
   2  14   1  328.48   17.13   0
   0  15  -2  283.28   16.46   0
   0 -15   2    0.33    5.59   0
   0  15  -2  278.66   15.67   0
  -1  15  -2  158.61   15.30   0
  -1  15  -2  119.75    7.48   0
   1 -15   2  161.14   17.39   0
   1 -15   2   -2.20    6.13   0
   2 -15   2   -4.70    6.84   0
   2 -15   2    8.66   12.95   0
  -2  15  -2   11.05    9.95   0
  -2  15  -2   17.67   16.61   0
   3 -15   2   12.91   16.22   0
  -3  15  -2    3.22   15.73   0
   3 -15   2    4.00    9.47   0
  -3  15  -2    3.26   11.49   0
   4 -15   2   28.72    9.99   0
   3  14  -2   63.14   10.83   0
   3  14  -2   53.20   16.19   0
   2  14  -2   81.69   14.81   0
  -2 -14   2    0.47    3.21   0
   2  14  -2   68.55   14.31   0
  -2 -14   2    0.06    3.36   0
   1  14  -2  121.10   13.61   0
  -1 -14   2   51.77    5.30   0
   1  14  -2  118.24   14.93   0
  -1 -14   2   -0.60    4.47   0
   0  14  -2   84.76    7.15   0
   0  14  -2   94.03   12.87   0
   0 -14   2  111.90    5.75   0
   1 -14   2    5.37    6.59   0
  -1  14  -2   -8.30   12.89   0
  -1  14  -2    5.52    8.21   0
   1 -14   2   -0.10   14.50   0
   2 -14   2   22.83   13.66   0
  -2  14  -2   26.89    9.43   0
   2 -14   2   32.56    8.10   0
  -2  14  -2   30.55   10.41   0
  -3  14  -2   33.48   13.16   0
   3 -14   2   33.15    7.98   0
  -3  14  -2   23.93   14.18   0
   3 -14   2   28.62   14.54   0
   4 -14   2  116.08   10.35   0
  -4  14  -2  105.09   11.53   0
   4 -14   2   98.36   11.50   0
  -4  14  -2   81.01   15.55   0
   5 -14   2  203.85   15.57   0
  -5  14  -2  152.53   16.03   0
  -5  14  -2  205.13   12.57   0
   5 -14   2  221.41   10.78   0
   6 -14   2  165.02   16.34   0
   6 -14   2  150.24   11.48   0
  -6  14  -2  180.94   13.65   0
  -6  14  -2  121.46   18.63   0
   5  13  -2  308.31   13.35   0
   5  13  -2  278.23   15.47   0
   4  13  -2  329.68   12.66   0
  -4 -13   2   -0.06    3.01   0
   4  13  -2  339.77   14.41   0
  -4 -13   2    0.91    3.02   0
  -3 -13   2  160.18    4.28   0
   3  13  -2  187.21   11.70   0
   3  13  -2  178.86   14.04   0
  -3 -13   2   -0.82    3.84   0
   2  13  -2   96.89    9.74   0
  -2 -13   2  120.13    4.61   0
  -2 -13   2  121.88    5.09   0
   2  13  -2  113.73   11.63   0
   1  13  -2   12.96    5.44   0
  -1 -13   2   14.54    5.67   0
   1  13  -2   -0.14   11.83   0
   0  13  -2   64.18    7.03   0
   0  13  -2   71.99    8.87   0
   0 -13   2   64.92   12.76   0
   0 -13   2   76.08    6.03   0
  -1  13  -2  175.79   11.72   0
   1 -13   2  193.10    6.83   0
   1 -13   2  170.37   12.27   0
  -1  13  -2  148.72    7.88   0
  -2  13  -2  262.23   12.45   0
  -2  13  -2  223.98   10.61   0
   2 -13   2  224.87   12.91   0
   2 -13   2  246.49    7.91   0
  -3  13  -2  222.59   12.31   0
  -3  13  -2  191.97   12.92   0
   3 -13   2  201.25    9.84   0
   3 -13   2  232.75    8.83   0
  -4  13  -2  195.27   12.78   0
   4 -13   2  163.67    8.39   0
  -4  13  -2  151.66   13.73   0
   4 -13   2  170.87   12.55   0
   5 -13   2   97.63    9.35   0
   5 -13   2  100.73   10.46   0
  -5  13  -2   99.97   14.53   0
  -5  13  -2   84.32   14.90   0
  -6  13  -2   10.22   16.90   0
  -6  13  -2    3.93   14.41   0
   6 -13   2    2.07   10.33   0
   6 -13   2   -3.99   10.99   0
   7 -13   2   56.35   12.22   0
   7 -13   2   44.89   15.93   0
  -7  13  -2   37.06   16.15   0
  -7  13  -2   45.37   16.20   0
  -8  13  -2   32.60   18.76   0
   8 -13   2   44.51   14.55   0
   8 -13   2   35.05   17.47   0
  -8  13  -2   53.58   14.95   0
  -6 -12   2    1.88    4.10   0
  -6 -12   2    0.01    4.93   0
   6  12  -2  -26.19   14.46   0
  -5 -12   2  335.25    4.89   0
   5  12  -2  326.72   14.63   0
  -5 -12   2   -4.54    4.75   0
  -4 -12   2  197.13    5.46   0
  -4 -12   2  213.59    5.16   0
   4  12  -2  198.33   13.16   0
  -3 -12   2  164.86    4.96   0
   3  12  -2  174.12   12.14   0
  -3 -12   2  173.55    4.85   0
   3  12  -2  162.06   10.80   0
  -2 -12   2   85.27    5.05   0
   2  12  -2   86.45   10.57   0
   2  12  -2   83.21   11.52   0
  -2 -12   2   89.65    5.78   0
  -1 -12   2  103.06   11.28   0
   1  12  -2  126.98    9.82   0
  -1 -12   2  110.25    5.69   0
   1  12  -2   98.84    6.41   0
   0 -12   2  297.64   11.68   0
   0 -12   2  312.29    5.72   0
   0  12  -2  313.45   10.83   0
   0  12  -2  258.99    7.93   0
  -1  12  -2  421.65   11.35   0
   1 -12   2  422.39    6.57   0
   1 -12   2  407.28    9.36   0
  -1  12  -2  361.03    9.09   0
  -2  12  -2  508.96   11.76   0
   2 -12   2  507.51    7.37   0
  -2  12  -2  476.01   11.47   0
   2 -12   2  485.61    9.59   0
  -3  12  -2  350.74   11.66   0
   3 -12   2  371.79    8.04   0
   3 -12   2  375.28   11.95   0
  -3  12  -2  329.18   14.84   0
   4 -12   2  155.11    7.87   0
  -4  12  -2  135.21   12.67   0
  -4  12  -2  127.15   12.27   0
   4 -12   2  156.80   11.86   0
   5 -12   2   -4.61    9.02   0
   5 -12   2    7.75    8.90   0
  -5  12  -2   -3.51   11.86   0
  -5  12  -2    1.84    9.11   0
  -6  12  -2  177.93   13.46   0
  -6  12  -2  163.34   12.74   0
   6 -12   2  183.96   10.05   0
   6 -12   2  165.96    9.98   0
   7 -12   2  241.08   14.10   0
   7 -12   2  250.69   11.51   0
  -7  12  -2  254.28   15.23   0
  -7  12  -2  207.27   14.09   0
  -8  12  -2  218.68   15.22   0
  -8  12  -2  287.69   17.64   0
   8 -12   2  263.83   13.64   0
  -9  12  -2  223.68   20.23   0
  -9  12  -2  185.04   18.78   0
   9 -12   2  223.07   14.90   0
  -8 -11   2   -0.59    9.84   0
  -8 -11   2   -2.98    6.19   0
   8  11  -2  109.29   16.32   0
  -7 -11   2    3.53    8.79   0
  -7 -11   2  217.47    6.65   0
   7  11  -2  248.16   14.64   0
  -6 -11   2  239.91    5.43   0
  -6 -11   2  220.90    8.07   0
   6  11  -2  226.91   12.70   0
  -5 -11   2   18.54    5.07   0
  -5 -11   2   13.76    6.31   0
   5  11  -2   12.18   11.70   0
  -4 -11   2   -3.51    5.62   0
   4  11  -2   -1.17   10.82   0
  -4 -11   2   -1.04    4.62   0
  -3 -11   2    2.03    5.68   0
  -3 -11   2   -3.22    4.90   0
   3  11  -2    6.16   10.71   0
  -2 -11   2  145.13    5.69   0
   2  11  -2  143.00    8.85   0
   2  11  -2  132.62    5.76   0
   1  11  -2  300.31    9.23   0
  -1 -11   2  302.12   10.06   0
  -1 -11   2  303.52    5.94   0
   1  11  -2  264.07    5.93   0
   0  11  -2  248.51    7.13   0
   0 -11   2  273.14   10.46   0
   0  11  -2  289.46    9.91   0
   0 -11   2  277.20    5.59   0
   1 -11   2  207.13   10.41   0
  -1  11  -2  227.61    9.42   0
  -1  11  -2  195.35   10.40   0
   1 -11   2  219.24    5.93   0
   2 -11   2  108.11    6.29   0
  -2  11  -2  114.56   10.74   0
  -2  11  -2  100.90   10.04   0
   2 -11   2  116.78   10.27   0
   3 -11   2   29.25   10.34   0
   3 -11   2   34.05    6.53   0
  -3  11  -2   30.15    9.66   0
  -3  11  -2   34.26   10.86   0
  -4  11  -2   46.90   10.83   0
  -4  11  -2   62.23   10.34   0
   4 -11   2   49.24    7.19   0
   4 -11   2   56.71   10.63   0
   5 -11   2   84.50    8.21   0
  -5  11  -2   83.99   10.95   0
  -5  11  -2   80.26   10.59   0
   5 -11   2   89.87    8.22   0
  -6  11  -2  138.34   11.82   0
  -6  11  -2  134.90   12.13   0
   6 -11   2  151.00    9.80   0
  -7  11  -2  103.94   13.36   0
  -7  11  -2  156.20   13.24   0
   7 -11   2  142.83   11.30   0
  -8  11  -2  280.31   16.25   0
   8 -11   2  267.04   12.28   0
  -8  11  -2  235.10   14.86   0
  -9  11  -2   69.62   15.69   0
   9 -11   2   78.37   14.11   0
  -9  11  -2   84.33   15.82   0
  10 -11   2    8.97   15.47   0
 -10  11  -2  -13.57   17.06   0
 -10  11  -2   14.21   17.30   0
  -9 -10   2  320.08    9.24   0
   9  10  -2  288.28   18.14   0
  -9 -10   2   -6.68   13.57   0
   8  10  -2  271.25   14.92   0
  -8 -10   2  273.56   13.11   0
  -8 -10   2  281.24    7.60   0
  -7 -10   2  173.39    6.48   0
   7  10  -2  197.70   13.07   0
  -7 -10   2  175.16   10.76   0
  -6 -10   2   22.27    8.66   0
  -6 -10   2    9.29    5.79   0
   6  10  -2   17.90   11.86   0
  -5 -10   2   75.89    7.73   0
  -5 -10   2   73.21    4.66   0
   5  10  -2   92.00   10.45   0
  -4 -10   2  306.08    5.62   0
   4  10  -2  297.30   10.31   0
  -4 -10   2  306.51    6.44   0
  -3 -10   2  824.47    6.46   0
   3  10  -2  812.00   10.75   0
  -3 -10   2  809.49    6.60   0
   2  10  -2  863.89    7.08   0
  -2 -10   2  877.59    7.29   0
   1  10  -2  328.96    8.33   0
  -1 -10   2  338.47    9.03   0
   1  10  -2  316.68    7.12   0
  -1 -10   2  326.93    5.51   0
   0  10  -2  131.89    7.47   0
   0 -10   2  122.44    9.10   0
   0 -10   2  132.63    6.19   0
   0  10  -2  112.09    6.44   0
  -1  10  -2    2.08    9.31   0
   1 -10   2   12.78    8.31   0
   1 -10   2    8.39    5.44   0
  -1  10  -2    3.48    7.94   0
   2 -10   2   93.62    6.23   0
   2 -10   2  103.93    8.86   0
  -2  10  -2  100.18   10.45   0
  -2  10  -2  101.79    8.38   0
  -3  10  -2  564.42   10.52   0
   3 -10   2  540.29   10.45   0
  -3  10  -2  577.53   10.29   0
   3 -10   2  560.11    7.33   0
  -4  10  -2  613.22   10.91   0
   4 -10   2  623.65    8.49   0
  -4  10  -2  622.65   10.77   0
  -5  10  -2  471.70   10.80   0
  -5  10  -2  509.57   10.80   0
   5 -10   2  474.84    6.97   0
  -6  10  -2  226.72    8.78   0
  -6  10  -2  193.57   10.65   0
   6 -10   2  197.02    9.10   0
  -7  10  -2  102.78   12.53   0
   7 -10   2  101.35    7.59   0
  -7  10  -2   93.49   11.72   0
  -8  10  -2    3.13   12.75   0
   8 -10   2    2.51   10.76   0
  -8  10  -2   -4.26   10.04   0
  -9  10  -2   35.80   14.13   0
  -9  10  -2   21.96   14.78   0
   9 -10   2   29.93   13.12   0
  10 -10   2   58.78   14.31   0
 -10  10  -2   61.02   12.45   0
 -10  10  -2   62.12   15.27   0
  -9  -9   2  224.52    8.01   0
   9   9  -2  190.62   16.81   0
  -9  -9   2  207.76   12.76   0
  -8  -9   2  171.78   12.61   0
  -8  -9   2  174.67    8.03   0
   8   9  -2  159.44   14.75   0
  -7  -9   2   12.78    5.88   0
  -7  -9   2   -2.98    9.74   0
   7   9  -2    9.22   10.73   0
  -6  -9   2   49.47    5.83   0
   6   9  -2   48.98    9.79   0
  -6  -9   2   54.55    8.69   0
  -5  -9   2  122.54    4.87   0
   5   9  -2   58.89    8.32   0
  -5  -9   2  109.46    8.86   0
  -4  -9   2  677.31    8.72   0
  -4  -9   2  686.17    6.34   0
   4   9  -2  709.76   10.34   0
  -3  -9   2 1013.27    6.88   0
  -3  -9   2  997.87    7.72   0
   3   9  -2 1046.72    9.92   0
  -2  -9   2  516.81    7.19   0
   2   9  -2  506.58    5.86   0
  -2  -9   2  496.02    9.00   0
  -1  -9   2  116.67    5.23   0
  -1  -9   2  128.87    7.76   0
   1   9  -2  109.20    5.89   0
   0  -9   2    6.89    7.48   0
   0   9  -2    2.62    7.47   0
   0  -9   2    5.87    5.03   0
   0   9  -2   13.52    7.11   0
  -1   9  -2  204.86   12.07   0
  -1   9  -2  184.12    7.67   0
   1  -9   2  169.42    5.60   0
   1  -9   2  173.84    7.94   0
   2  -9   2  811.94    9.55   0
   2  -9   2  786.80    7.16   0
  -2   9  -2  783.44   10.50   0
  -2   9  -2  816.46    9.15   0
  -3   9  -2  983.19    9.95   0
   3  -9   2  975.17    8.05   0
  -3   9  -2  987.86   10.50   0
   4  -9   2  480.04    7.72   0
  -4   9  -2  490.20    9.64   0
  -4   9  -2  475.34    9.76   0
  -5   9  -2  226.33    9.18   0
   5  -9   2  208.56    8.10   0
  -5   9  -2  222.99    7.58   0
  -6   9  -2  178.12   10.88   0
  -6   9  -2  166.43    9.92   0
   6  -9   2  160.23    6.33   0
  -7   9  -2   22.06    9.87   0
  -7   9  -2   17.95   10.70   0
   7  -9   2   20.75    8.82   0
  -8   9  -2  390.63    9.76   0
   8  -9   2  411.39   10.88   0
  -8   9  -2  386.22   11.85   0
  -9   9  -2  430.29   14.14   0
  -9   9  -2  433.98   13.27   0
   9  -9   2  432.54   10.14   0
 -10   9  -2  199.20   15.10   0
 -10   9  -2  213.58   11.41   0
  10  -9   2  230.98   13.67   0
 -11   9  -2  144.08   16.12   0
  11  -9   2  164.93   16.91   0
 -11   9  -2  158.49   16.39   0
 -10  -8   2   19.52   13.48   0
 -10  -8   2   22.28   10.07   0
  10   8  -2   27.28   14.14   0
  -9  -8   2   -3.62    7.67   0
   9   8  -2   15.33   12.99   0
  -9  -8   2   12.40   11.21   0
  -8  -8   2  190.22   11.43   0
  -8  -8   2  183.28    7.25   0
   8   8  -2  177.04   12.62   0
  -7  -8   2  139.02    6.17   0
   7   8  -2  150.20   10.31   0
  -7  -8   2  143.29    8.93   0
  -6  -8   2  223.75    8.67   0
   6   8  -2  243.57    9.60   0
  -6  -8   2  253.53    6.57   0
  -5  -8   2  468.70    8.81   0
   5   8  -2  515.78    8.91   0
  -5  -8   2  495.36    5.57   0
   4   8  -2  -55.89    6.36   0
  -4  -8   2  434.32    8.45   0
  -4  -8   2  447.64    5.27   0
  -3  -8   2   46.21    6.31   0
   3   8  -2   37.50    7.13   0
  -2  -8   2    1.20    5.71   0
   2   8  -2   -4.62    5.83   0
  -2  -8   2    8.04    7.08   0
  -1  -8   2   24.92    5.08   0
  -1  -8   2    6.27    5.39   0
   1   8  -2   18.11    7.01   0
   0  -8   2  145.15    6.95   0
   0  -8   2  151.04    5.39   0
   0   8  -2  137.04    6.77   0
   0   8  -2  155.05    8.12   0
  -1   8  -2  546.55    6.10   0
   1  -8   2  542.81    8.16   0
  -1   8  -2  552.96   10.07   0
   1  -8   2  547.60    6.21   0
  -2   8  -2  659.30    8.03   0
  -2   8  -2  691.22    9.06   0
   2  -8   2  693.74    6.69   0
  -3   8  -2  570.87    8.57   0
  -3   8  -2  595.72    8.52   0
   3  -8   2  548.72    6.84   0
  -4   8  -2   67.27    7.87   0
   4  -8   2   56.76    6.38   0
  -4   8  -2   58.36    8.00   0
  -5   8  -2   45.05    8.36   0
  -5   8  -2   52.72    8.81   0
   5  -8   2   54.95    7.50   0
  -6   8  -2   45.30    9.18   0
   6  -8   2   48.27    7.84   0
  -6   8  -2   35.88    8.98   0
   7  -8   2  202.37    9.62   0
  -7   8  -2  191.45   10.11   0
  -7   8  -2  200.60   10.73   0
  -8   8  -2  452.02   11.18   0
   8  -8   2  476.41   10.66   0
  -8   8  -2  453.26   12.22   0
  -9   8  -2  248.77   12.01   0
   9  -8   2  300.30   11.48   0
  -9   8  -2  261.62   12.62   0
  10  -8   2  187.40   13.82   0
 -10   8  -2  206.44   14.26   0
 -10   8  -2  182.72   13.30   0
  11  -8   2  142.88   15.59   0
 -11   8  -2  128.66   15.93   0
 -11   8  -2  124.47   14.68   0
 -11  -7   2   25.50   11.94   0
 -11  -7   2   27.40   15.12   0
  11   7  -2   28.89   13.30   0
 -10  -7   2   -0.47   11.23   0
 -10  -7   2   -7.11   10.01   0
  10   7  -2    4.09   13.61   0
   9   7  -2  377.14   11.25   0
  -9  -7   2  397.95   12.26   0
  -9  -7   2  392.17    8.55   0
   8   7  -2  353.78   10.35   0
  -8  -7   2  358.57    8.36   0
  -8  -7   2  350.55   10.82   0
   8   7  -2  352.35    7.55   0
  -7  -7   2  249.82    6.45   0
   7   7  -2  255.88    9.00   0
  -7  -7   2  227.32    9.64   0
  -6  -7   2  492.34    6.11   0
  -6  -7   2  479.24    8.19   0
   6   7  -2  477.17    8.93   0
  -5  -7   2  639.03    5.86   0
   5   7  -2  628.24    8.10   0
  -5  -7   2  596.53    8.01   0
  -4  -7   2   19.58    4.42   0
  -4  -7   2   10.03    7.16   0
   4   7  -2   67.12    6.34   0
  -3  -7   2  406.29    7.86   0
   3   7  -2  475.58    6.50   0
  -2  -7   2  923.07    7.46   0
  -2  -7   2  970.89    6.40   0
   2   7  -2 1031.39    6.37   0
  -1  -7   2  788.02    6.75   0
  -1  -7   2  763.00    7.22   0
   1   7  -2  680.93    6.80   0
   0   7  -2 1234.59    6.53   0
   0  -7   2 1222.78    6.82   0
   0  -7   2 1281.43    7.12   0
   0   7  -2 1215.49   10.43   0
  -1   7  -2  723.74    7.04   0
   1  -7   2  745.21    6.30   0
  -1   7  -2  688.43    7.31   0
  -2   7  -2   72.52    6.19   0
   2  -7   2   68.96    5.44   0
  -2   7  -2   75.71    5.12   0
  -3   7  -2   22.20    6.66   0
   3  -7   2   12.77    5.58   0
  -3   7  -2   10.87    6.97   0
   4  -7   2   81.71    6.36   0
  -4   7  -2   81.96    5.24   0
  -4   7  -2   83.99    5.51   0
  -5   7  -2  332.31    8.55   0
  -5   7  -2  303.85    6.23   0
   5  -7   2  296.97    5.76   0
  -6   7  -2  572.85    9.41   0
   6  -7   2  534.51    6.88   0
  -6   7  -2  562.85    9.80   0
  -7   7  -2  646.47   10.31   0
   7  -7   2  651.17    7.92   0
  -7   7  -2  613.86    8.40   0
   7  -7   2  627.60    9.82   0
  -8   7  -2  149.22    9.87   0
  -8   7  -2  131.68    7.50   0
   8  -7   2  140.82    7.39   0
   8  -7   2  140.83    9.72   0
  -9   7  -2   15.74   11.19   0
   9  -7   2   13.25   10.02   0
  -9   7  -2   17.81    7.94   0
   9  -7   2   15.19    8.20   0
 -10   7  -2    4.57   11.82   0
  10  -7   2    2.84    8.68   0
 -10   7  -2   -2.47    9.01   0
  11  -7   2   -2.39   13.51   0
 -11   7  -2   -1.54   14.04   0
 -11   7  -2   -1.59   13.34   0
 -12   7  -2   71.03   15.96   0
  12  -7   2   63.72   17.25   0
 -12   7  -2   68.49   16.67   0
 -11  -6   2   -0.82   12.69   0
  11   6  -2    4.40    8.51   0
  11   6  -2    3.45   12.78   0
 -11  -6   2    4.52   10.68   0
  10   6  -2  257.57    8.39   0
 -10  -6   2  255.02   13.15   0
 -10  -6   2  242.08    9.61   0
  10   6  -2  249.71   12.00   0
   9   6  -2  384.46    9.74   0
  -9  -6   2  409.33    9.91   0
  -9  -6   2  393.89    8.62   0
   9   6  -2  408.54    7.04   0
   8   6  -2  528.80    6.85   0
  -8  -6   2  526.83    9.31   0
  -8  -6   2  502.41    7.49   0
   8   6  -2  529.95    9.49   0
  -7  -6   2  569.18    8.27   0
   7   6  -2  585.45    6.42   0
   7   6  -2  578.29    8.82   0
  -7  -6   2  585.82    6.99   0
   6   6  -2  657.03    6.13   0
   6   6  -2  677.88    7.85   0
  -6  -6   2  677.29    7.56   0
  -6  -6   2  700.77    6.28   0
   5   6  -2   34.98    5.03   0
  -5  -6   2   33.34    6.03   0
   5   6  -2   33.48    6.28   0
  -5  -6   2   37.67    4.55   0
   4   6  -2  302.23    4.81   0
  -4  -6   2  305.92    6.68   0
  -4  -6   2  314.85    4.87   0
  -3  -6   2  462.48    7.27   0
   3   6  -2  132.76    4.97   0
  -2  -6   2 1093.26    8.48   0
   2   6  -2 1102.30    6.24   0
  -2  -6   2 1081.38    7.05   0
  -1  -6   2 2116.52    8.80   0
   1   6  -2 1839.97    8.23   0
  -1  -6   2 2111.55    8.27   0
   0  -6   2 2967.43    8.80   0
   0   6  -2 3010.39   12.84   0
   0  -6   2 2943.70    8.28   0
   0   6  -2 2949.98    8.03   0
  -1   6  -2  778.35    8.00   0
  -1   6  -2  735.58    6.67   0
   1  -6   2  784.15    6.08   0
  -2   6  -2   48.92    6.04   0
  -2   6  -2   54.73    6.25   0
   2  -6   2   43.21    5.04   0
  -3   6  -2  269.60    5.16   0
   3  -6   2  263.32    4.49   0
  -3   6  -2  269.76    5.03   0
  -4   6  -2  850.17    7.64   0
   4  -6   2  860.25    8.11   0
   4  -6   2  786.91    5.84   0
  -4   6  -2  828.98    8.20   0
   5  -6   2 1252.73    7.73   0
  -5   6  -2 1305.99    8.91   0
  -5   6  -2 1308.97    8.07   0
   5  -6   2 1259.22    7.23   0
   6  -6   2  982.31    7.64   0
  -6   6  -2 1037.24    9.39   0
   6  -6   2  993.57    8.79   0
  -6   6  -2 1011.22    9.98   0
  -7   6  -2  374.42    7.04   0
   7  -6   2  366.31    8.71   0
  -7   6  -2  342.98    7.10   0
   7  -6   2  372.99    6.84   0
   8  -6   2   38.89    6.30   0
  -8   6  -2   25.99    9.06   0
  -8   6  -2   20.17    9.76   0
   8  -6   2   23.99    9.19   0
  -9   6  -2    7.18    9.77   0
   9  -6   2   18.02    9.48   0
  -9   6  -2    2.65    9.81   0
   9  -6   2   12.72    9.72   0
  10  -6   2  201.26   11.55   0
  10  -6   2  227.23   10.86   0
 -10   6  -2  197.75   12.07   0
 -10   6  -2  196.82   11.15   0
 -11   6  -2  321.86   13.99   0
  11  -6   2  333.51   14.21   0
 -11   6  -2  311.11   13.13   0
  11  -6   2  263.18   11.09   0
  12  -6   2  319.68   17.26   0
 -12   6  -2  277.40   15.35   0
 -12   6  -2  289.45   16.64   0
  12  -6   2  316.93   13.17   0
 -12  -5   2   50.21   15.52   0
 -12  -5   2   51.51   12.07   0
  12   5  -2   52.06   10.86   0
 -11  -5   2  262.73   11.20   0
  11   5  -2  288.45    8.23   0
 -11  -5   2  305.94   12.58   0
  11   5  -2  295.52   10.99   0
 -10  -5   2  256.35   10.65   0
 -10  -5   2  249.90    9.08   0
  10   5  -2  253.43    7.56   0
  10   5  -2  275.28    9.28   0
  -9  -5   2   74.40    9.13   0
  -9  -5   2   74.64    7.54   0
   9   5  -2   78.91    5.82   0
   9   5  -2   73.10    8.25   0
  -8  -5   2  109.97    6.73   0
   8   5  -2  116.62    5.35   0
  -8  -5   2  114.46    7.98   0
   8   5  -2  116.57    8.23   0
  -7  -5   2  159.36    7.21   0
   7   5  -2  166.75    5.03   0
   7   5  -2  166.91    7.00   0
  -7  -5   2  161.94    6.16   0
   6   5  -2   50.13    4.69   0
  -6  -5   2   51.93    6.03   0
  -6  -5   2   49.42    5.28   0
   6   5  -2   50.02    5.94   0
   5   5  -2  280.09    6.00   0
   5   5  -2  279.64    4.82   0
  -5  -5   2  276.37    5.23   0
  -5  -5   2  282.26    6.15   0
  -4  -5   2  820.94    5.39   0
   4   5  -2  854.05    6.33   0
   4   5  -2  819.78    5.27   0
  -4  -5   2  813.90    6.67   0
  -3  -5   2  456.79    6.11   0
   3   5  -2  478.34    5.24   0
   2   5  -2  336.22    4.81   0
  -2  -5   2  313.85    7.02   0
  -2  -5   2  326.10    4.93   0
   1   5  -2  477.88    6.31   0
  -1  -5   2  521.07    5.27   0
  -1  -5   2  528.70    6.85   0
   0   5  -2  126.50    8.55   0
   0   5  -2  130.86    4.81   0
   0  -5   2  134.19    5.48   0
  -1   5  -2   85.01    5.08   0
  -1   5  -2   81.86    5.91   0
   1  -5   2   85.00    3.43   0
  -2   5  -2  807.80    5.28   0
  -2   5  -2  849.10    6.72   0
   2  -5   2  813.42    6.04   0
  -3   5  -2  902.76    7.00   0
   3  -5   2  835.87    6.50   0
   3  -5   2  873.36    7.17   0
  -3   5  -2  870.42    7.21   0
   4  -5   2  878.64    7.63   0
  -4   5  -2  849.13    5.94   0
   4  -5   2  848.91    6.84   0
  -4   5  -2  828.67    6.24   0
  -5   5  -2 1433.30    8.72   0
   5  -5   2 1444.74    8.58   0
  -5   5  -2 1378.36    7.66   0
   5  -5   2 1504.23    8.65   0
   6  -5   2  341.89    7.66   0
   6  -5   2  331.01    5.70   0
  -6   5  -2  340.03    7.92   0
  -6   5  -2  346.49    7.48   0
  -7   5  -2   72.25    7.81   0
   7  -5   2   70.36    7.40   0
   7  -5   2   50.26    5.90   0
  -7   5  -2   72.89    5.92   0
   8  -5   2   25.02    8.63   0
  -8   5  -2   27.98    8.58   0
   8  -5   2   19.34    5.99   0
  -8   5  -2   25.09    8.75   0
   9  -5   2  117.46    8.53   0
   9  -5   2  104.90    9.54   0
  -9   5  -2   93.92    9.38   0
  -9   5  -2  101.87    7.11   0
  10  -5   2  316.92    8.78   0
  10  -5   2  -81.42    8.98   0
 -10   5  -2  304.00    8.89   0
 -10   5  -2  333.52   10.82   0
 -11   5  -2  409.69   12.79   0
  11  -5   2  439.78   12.32   0
  11  -5   2  452.02   13.25   0
 -11   5  -2  416.39   13.09   0
  12  -5   2  217.75   14.98   0
  12  -5   2  207.57   13.07   0
 -12   5  -2  195.49   14.60   0
 -12   5  -2  195.59   12.95   0
 -12  -4   2  424.09   15.06   0
  12   4  -2  138.49    7.55   0
  12   4  -2  431.73   10.64   0
 -12  -4   2  402.44   13.47   0
  11   4  -2  447.75    7.60   0
 -11  -4   2  429.96   10.86   0
 -11  -4   2  439.30   12.88   0
  11   4  -2  456.16    8.76   0
  10   4  -2  174.48    6.64   0
 -10  -4   2  181.97   10.08   0
  10   4  -2  174.97    7.94   0
 -10  -4   2  171.81    8.78   0
   9   4  -2   -5.58    6.77   0
   9   4  -2    7.21    5.63   0
  -9  -4   2   27.91    6.96   0
  -9  -4   2    0.81    8.70   0
   8   4  -2   22.69    6.05   0
   8   4  -2   26.14    5.40   0
  -8  -4   2   27.90    7.36   0
  -8  -4   2    7.06    5.83   0
   7   4  -2  753.64    5.52   0
  -7  -4   2  -78.55    5.06   0
   7   4  -2  768.40    6.93   0
  -7  -4   2  778.08    8.00   0
  -6  -4   2 1580.81    7.09   0
   6   4  -2 1600.02    6.32   0
  -6  -4   2 1322.72    6.78   0
   6   4  -2 1578.70    7.72   0
  -5  -4   2 1021.56    6.59   0
   5   4  -2  992.98    5.04   0
  -5  -4   2 1072.59    5.94   0
   5   4  -2 1011.30    6.19   0
   4   4  -2 1007.06    4.74   0
   4   4  -2  987.94    5.43   0
  -4  -4   2 1016.46    6.13   0
  -4  -4   2  989.65    5.47   0
   3   4  -2  603.94    4.10   0
  -3  -4   2  611.38    4.63   0
  -3  -4   2  606.00    4.33   0
   3   4  -2  626.39    4.63   0
   2   4  -2  118.55    3.11   0
  -2  -4   2  120.62    5.35   0
  -2  -4   2  120.13    3.86   0
   1   4  -2  438.49    4.94   0
  -1  -4   2  449.91    7.74   0
  -1  -4   2  461.33    4.45   0
   0   4  -2 2601.69   11.38   0
   0   4  -2 2695.03    6.87   0
   0  -4   2 2651.49    8.82   0
   1  -4   2 2186.66    6.43   0
  -1   4  -2 2146.53    6.15   0
  -1   4  -2 2263.92    8.11   0
   2  -4   2 1219.92    5.62   0
  -2   4  -2 1269.71    6.61   0
  -2   4  -2 1234.66    5.48   0
   2  -4   2 1245.25    5.25   0
  -3   4  -2  792.29    6.69   0
   3  -4   2  785.95    6.42   0
   3  -4   2  788.91    5.83   0
  -3   4  -2  799.34    6.20   0
  -4   4  -2  209.46    6.35   0
   4  -4   2  183.51    5.73   0
  -4   4  -2  195.32    5.73   0
   4  -4   2  209.11    5.92   0
  -5   4  -2   17.93    6.43   0
   5  -4   2    6.61    6.15   0
   5  -4   2   -1.43    4.14   0
  -5   4  -2    4.73    4.18   0
  -6   4  -2  274.28    7.25   0
   6  -4   2  297.86    7.08   0
  -6   4  -2  291.98    7.18   0
   6  -4   2  281.15    5.36   0
   7  -4   2  258.79    5.76   0
  -7   4  -2  266.36    7.63   0
   7  -4   2  268.63    8.01   0
  -7   4  -2  266.53    8.12   0
   8  -4   2  418.53    8.53   0
  -8   4  -2  421.94    8.83   0
   8  -4   2  440.00    8.89   0
  -8   4  -2  419.22    7.06   0
   9  -4   2  452.70   10.46   0
  -9   4  -2  438.09    9.56   0
  -9   4  -2  450.15   10.23   0
   9  -4   2   26.97    7.51   0
  10  -4   2  166.10    9.02   0
 -10   4  -2  136.84   10.28   0
  10  -4   2  133.75   11.22   0
 -10   4  -2  130.89   10.27   0
  11  -4   2   57.19   11.09   0
 -11   4  -2   57.42   11.30   0
  11  -4   2   55.87   12.84   0
 -11   4  -2   70.52   11.63   0
 -12   4  -2   11.28   12.76   0
  12  -4   2    3.49   11.78   0
 -12   4  -2    7.74   10.46   0
  12  -4   2    7.96   13.88   0
 -12  -3   2  256.25   12.99   0
  12   3  -2  262.98    8.59   0
 -12  -3   2  300.36   14.17   0
  12   3  -2  280.57    7.22   0
 -11  -3   2   31.71   10.53   0
  11   3  -2   36.29    7.05   0
 -11  -3   2   42.22   10.32   0
  11   3  -2   35.29    6.51   0
 -10  -3   2   23.13    9.09   0
  10   3  -2   21.03    6.62   0
  10   3  -2   14.47    5.13   0
 -10  -3   2   21.75    8.35   0
  -9  -3   2   12.71    7.59   0
   9   3  -2   10.86    4.63   0
  -9  -3   2   18.89    5.88   0
   9   3  -2    6.42    7.22   0
  -8  -3   2  498.70    7.96   0
   8   3  -2  473.44    6.37   0
   8   3  -2  479.33    5.70   0
  -8  -3   2  483.66    5.90   0
   7   3  -2 1186.25    6.67   0
  -7  -3   2 1209.77    7.03   0
   7   3  -2 1176.09    5.54   0
  -7  -3   2 1163.51    6.69   0
   6   3  -2 1519.41    5.93   0
  -6  -3   2 1515.78    7.72   0
  -6  -3   2 1492.01    7.37   0
   6   3  -2 1485.76    6.42   0
   5   3  -2 1129.59    5.41   0
  -5  -3   2 1184.48    5.98   0
   5   3  -2 1151.44    4.92   0
  -5  -3   2 1116.66    5.64   0
   4   3  -2  519.58    3.43   0
  -4  -3   2  -70.69    3.05   0
   4   3  -2  503.28    4.08   0
  -4  -3   2  495.29    4.10   0
   3   3  -2   55.75    2.94   0
   3   3  -2   51.92    2.56   0
  -3  -3   2  -39.29    2.75   0
  -3  -3   2   52.52    2.87   0
  -2  -3   2 1291.87    4.35   0
   2   3  -2 1300.56    5.42   0
  -2  -3   2 1249.70    5.02   0
  -1  -3   2 1120.56    6.51   0
   1   3  -2 1119.15    5.58   0
   0  -3   2 5876.54   11.82   0
   0   3  -2 5622.09    7.45   0
   0   3  -2 5444.84   13.13   0
   1  -3   2 2836.18    7.46   0
   1  -3   2 2751.07    6.12   0
  -1   3  -2 2823.90    6.92   0
  -1   3  -2 2744.81    6.72   0
   2  -3   2 1248.33    5.90   0
  -2   3  -2 1268.57    6.04   0
  -2   3  -2 1249.03    6.04   0
   2  -3   2 1246.95    6.05   0
   3  -3   2  312.78    5.29   0
   3  -3   2  299.62    4.04   0
  -3   3  -2  309.92    5.64   0
  -3   3  -2  321.33    5.32   0
   4  -3   2   15.28    5.34   0
  -4   3  -2   24.33    3.97   0
   4  -3   2   23.85    5.18   0
  -4   3  -2   24.62    5.28   0
   5  -3   2  563.33    5.20   0
  -5   3  -2  568.69    7.02   0
   5  -3   2  554.80    6.81   0
  -5   3  -2  565.53    6.46   0
  -6   3  -2 1273.33    8.61   0
   6  -3   2 1282.17    8.38   0
   6  -3   2 1262.62    8.23   0
  -6   3  -2 1277.92    7.04   0
   7  -3   2  860.29    8.43   0
  -7   3  -2  852.22    6.84   0
  -7   3  -2  829.07    8.66   0
   7  -3   2  868.68    8.36   0
  -8   3  -2  588.47    8.68   0
   8  -3   2  255.09    5.83   0
   8  -3   2  597.87    9.10   0
  -8   3  -2  614.22    9.12   0
  -9   3  -2  276.81    8.94   0
   9  -3   2  235.56    6.34   0
  -9   3  -2  281.08    9.65   0
   9  -3   2  286.62    9.81   0
 -10   3  -2    5.68    9.03   0
  10  -3   2   11.63    9.25   0
  10  -3   2    9.33   10.32   0
 -10   3  -2    5.18    7.61   0
 -11   3  -2  144.55   11.08   0
  11  -3   2  143.83   10.44   0
 -11   3  -2  133.87   11.98   0
  11  -3   2  163.77   12.15   0
 -12   3  -2  170.80   14.07   0
 -12   3  -2  152.56   12.36   0
  12  -3   2  172.50   12.90   0
  12  -3   2  165.31   13.78   0
 -12  -2   2    3.93   12.88   0
  12   2  -2    2.66    6.58   0
 -12  -2   2   -3.96   12.19   0
  12   2  -2    4.94    7.77   0
  11   2  -2   74.69    7.40   0
 -11  -2   2   76.47   10.96   0
 -11  -2   2   65.13    9.52   0
 -10  -2   2   78.34    5.04   0
  10   2  -2   85.55    6.85   0
 -10  -2   2   77.60    8.71   0
   9   2  -2  360.84    6.22   0
  -9  -2   2  353.76    8.04   0
  -9  -2   2  333.30    5.21   0
  -8  -2   2  567.87    8.12   0
   8   2  -2  552.99    6.56   0
   8   2  -2  563.71    6.09   0
  -8  -2   2  550.45    5.14   0
  -7  -2   2  110.77    6.40   0
   7   2  -2  100.81    4.29   0
   7   2  -2  101.89    6.56   0
  -7  -2   2   94.92    4.28   0
   6   2  -2   44.06    4.34   0
  -6  -2   2   38.23    5.38   0
  -6  -2   2   39.84    3.10   0
   6   2  -2   36.54    5.49   0
  -5  -2   2    4.85    2.53   0
  -5  -2   2    8.21    4.70   0
   5   2  -2    5.70    3.59   0
  -4  -2   2   14.61    4.14   0
   4   2  -2    8.74    2.64   0
  -4  -2   2    8.22    3.98   0
  -3  -2   2 1436.16    5.16   0
   3   2  -2 1397.15    3.22   0
   3   2  -2 1385.71    3.62   0
  -3  -2   2 1472.02    4.83   0
   2   2  -2 4041.00    6.59   0
  -2  -2   2 3940.80    6.70   0
  -2  -2   2 3911.03    4.91   0
   1   2  -2  480.87    5.23   0
  -1  -2   2  464.78    4.28   0
   1   2  -2  447.16    2.68   0
   0   2  -2  411.49    8.10   0
   0  -2   2  368.25    2.67   0
   0   2  -2  378.39    2.70   0
   0  -2   2  400.76    5.70   0
  -1   2  -2 1172.80    5.59   0
  -1   2  -2 1100.35    5.00   0
   1  -2   2 1163.11    5.61   0
   1  -2   2 1082.21    4.14   0
   2  -2   2  148.00    4.62   0
  -2   2  -2  135.19    4.61   0
  -2   2  -2  146.29    4.20   0
   2  -2   2  136.92    3.11   0
  -3   2  -2  257.45    4.56   0
   3  -2   2  257.82    5.10   0
  -3   2  -2  252.67    5.32   0
   3  -2   2  255.85    3.63   0
   4  -2   2 1481.09    6.73   0
  -4   2  -2 1480.09    7.26   0
   4  -2   2 1498.78    7.24   0
  -4   2  -2 1483.33    6.63   0
  -5   2  -2 1116.53    6.83   0
   5  -2   2 1064.25    6.78   0
  -5   2  -2 1060.26    7.44   0
   5  -2   2 1082.53    7.34   0
  -6   2  -2  843.65    7.21   0
   6  -2   2  835.00    6.09   0
  -6   2  -2  817.45    7.71   0
   6  -2   2  805.02    7.19   0
  -7   2  -2  922.48    8.40   0
   7  -2   2  924.38    8.48   0
   7  -2   2  949.23    7.62   0
  -7   2  -2  939.83    8.42   0
   8  -2   2  152.42    6.03   0
  -8   2  -2  158.70    7.64   0
   8  -2   2  -57.84    6.30   0
  -8   2  -2  160.49    8.14   0
   9  -2   2   62.51    8.42   0
  -9   2  -2   65.78    8.68   0
  -9   2  -2   52.75    8.10   0
   9  -2   2   59.67    8.57   0
 -10   2  -2   60.87    9.33   0
  10  -2   2   84.72    9.47   0
 -10   2  -2   99.48    9.92   0
  10  -2   2   86.76    9.70   0
  11  -2   2  161.42    9.17   0
 -11   2  -2  151.91   10.42   0
 -11   2  -2  157.40   11.29   0
  11  -2   2  156.15   10.61   0
 -12   2  -2  246.34   12.28   0
  12  -2   2  263.01   13.74   0
  12  -2   2  226.25   12.20   0
 -12   2  -2  257.03   13.93   0
  13   1  -2    0.54    7.37   0
 -13  -1   2   70.48   15.96   0
  13   1  -2   -2.82    7.14   0
 -13  -1   2   62.69   11.26   0
 -12  -1   2  145.37   12.67   0
  12   1  -2  164.04    7.80   0
  11   1  -2  285.73    6.55   0
 -11  -1   2  274.37    6.48   0
 -11  -1   2  276.14   11.07   0
 -10  -1   2  646.90    6.08   0
 -10  -1   2  656.42    7.93   0
  10   1  -2  674.02    6.74   0
  10   1  -2  655.81   10.69   0
  -9  -1   2  759.76    5.97   0
   9   1  -2  756.53    9.28   0
  -9  -1   2  760.33    9.03   0
   9   1  -2  753.26    6.40   0
   8   1  -2  373.94    5.22   0
   8   1  -2  391.58    7.68   0
  -8  -1   2  362.27    7.51   0
  -8  -1   2  385.91    5.45   0
   7   1  -2   11.45    6.13   0
  -7  -1   2    6.96    3.45   0
  -7  -1   2    4.17    4.29   0
   7   1  -2    6.95    4.53   0
  -6  -1   2  211.22    5.81   0
   6   1  -2  218.91    4.30   0
   6   1  -2  203.25    5.80   0
  -6  -1   2  202.43    3.35   0
  -5  -1   2  640.54    4.61   0
  -5  -1   2  614.24    3.29   0
   5   1  -2  642.77    4.10   0
   5   1  -2  612.12    4.63   0
  -4  -1   2 2341.79    6.79   0
  -4  -1   2 2251.43    3.97   0
   4   1  -2 2309.13    6.97   0
   4   1  -2 2310.19    4.68   0
   3   1  -2 1767.77    5.63   0
  -3  -1   2 1736.92    2.77   0
  -3  -1   2 1825.01    5.68   0
   3   1  -2 1761.33    3.14   0
   2   1  -2 2495.68    2.38   0
  -2  -1   2 2618.43    5.15   0
   2   1  -2 2672.41    2.22   0
  -2  -1   2 2607.73    5.74   0
   1   1  -2   59.38    1.28   0
   1   1  -2   63.10    3.66   0
  -1  -1   2   52.43    3.87   0
  -1  -1   2   58.04    1.23   0
   0   1  -2   84.84    2.81   0
   0  -1   2   78.28    7.64   0
   0   1  -2  168.80    6.79   0
   0  -1   2   84.80    2.71   0
   1  -1   2  246.30    4.13   0
  -1   1  -2  293.04    3.60   0
   1  -1   2  230.98    2.91   0
  -1   1  -2  224.57    3.01   0
   2  -1   2  995.43    5.29   0
  -2   1  -2  985.77    3.75   0
  -2   1  -2  948.92    5.29   0
   2  -1   2  969.42    4.58   0
   3  -1   2 1763.11    6.65   0
  -3   1  -2 1758.79    5.77   0
  -3   1  -2 1736.64    6.72   0
   3  -1   2 1743.72    5.82   0
  -4   1  -2  957.50    5.37   0
   4  -1   2  954.14    5.29   0
  -4   1  -2  928.01    4.61   0
   4  -1   2  890.05    4.56   0
  -5   1  -2  249.48    5.33   0
  -5   1  -2  245.91    4.55   0
   5  -1   2  278.14    5.87   0
   5  -1   2  242.07    5.44   0
  -6   1  -2  119.69    5.74   0
  -6   1  -2  116.87    4.68   0
   6  -1   2  109.60    5.82   0
   6  -1   2  127.61    4.29   0
   7  -1   2   17.30    6.63   0
  -7   1  -2   21.96    4.62   0
  -7   1  -2   17.33    6.53   0
   7  -1   2  -72.30    5.26   0
   8  -1   2   64.40    7.76   0
   8  -1   2   84.55    5.24   0
  -8   1  -2   75.10    7.59   0
  -8   1  -2   72.93    5.47   0
   9  -1   2  259.15    9.10   0
   9  -1   2  264.30    9.13   0
  -9   1  -2  273.13    8.45   0
  -9   1  -2  254.97    8.41   0
  10  -1   2  233.80    9.74   0
 -10   1  -2  233.82    9.54   0
  10  -1   2  231.00    9.83   0
 -10   1  -2  217.30    7.37   0
 -11   1  -2  104.78   10.45   0
  11  -1   2  122.36   11.14   0
  11  -1   2   79.82   12.57   0
 -11   1  -2  107.33   10.02   0
  12  -1   2   38.22   13.90   0
  12  -1   2   34.18   11.92   0
 -12   1  -2   34.24   12.92   0
 -12   1  -2   47.26   11.49   0
 -13   0   2  125.91   14.43   0
  13   0  -2  119.80    7.53   0
 -13   0   2  132.62    8.08   0
  12   0  -2  174.65    7.68   0
 -12   0   2  165.97   12.97   0
 -12   0   2  161.81    6.79   0
  12   0  -2  159.29   12.88   0
 -11   0   2  351.08    8.49   0
  11   0  -2  344.62   10.94   0
  11   0  -2  341.59    7.35   0
 -11   0   2  334.28    6.88   0
 -10   0   2  738.64    7.27   0
  10   0  -2  753.53    7.65   0
 -10   0   2  762.89   10.99   0
  10   0  -2  734.95    8.79   0
  -9   0   2  158.48    5.00   0
   9   0  -2  154.61    6.40   0
  -9   0   2  144.82    6.34   0
   9   0  -2  160.58    5.90   0
   8   0  -2   27.34    5.03   0
  -8   0   2   27.30    4.33   0
   8   0  -2   28.63    5.06   0
  -8   0   2   27.98    7.06   0
   7   0  -2  133.43    6.59   0
   7   0  -2  134.20    3.81   0
  -7   0   2  130.26    4.63   0
  -7   0   2  136.92    6.31   0
  -6   0   2  503.14    4.54   0
   6   0  -2  497.37    3.86   0
  -6   0   2  512.03    6.38   0
   6   0  -2  501.28    6.37   0
   5   0  -2 2162.09    6.82   0
  -5   0   2 2266.57    7.72   0
   5   0  -2 2226.43    5.34   0
  -5   0   2 2249.93    5.16   0
  -4   0   2 3499.17    7.30   0
   4   0  -2 3478.20    7.92   0
   4   0  -2 3488.92    5.01   0
  -4   0   2 3493.54    5.31   0
   3   0  -2 2184.08    3.22   0
  -3   0   2 2113.42    5.19   0
   3   0  -2 2162.15    5.22   0
  -3   0   2 2158.36    3.39   0
  -2   0   2  350.39    3.54   0
   2   0  -2  343.85    3.57   0
  -2   0   2  332.79    1.31   0
  -1   0   2  192.57    1.62   0
   1   0  -2  -54.17    1.82   0
   1   0  -2  186.68    1.44   0
  -1   0   2  191.86    2.24   0
   0   0   2  342.22    2.84   0
   0   0  -2  417.13    4.38   0
   0   0   2  367.51    5.80   0
   0   0  -2  334.81    3.00   0
   1   0   2 1145.51    3.12   0
  -1   0  -2 1153.41    3.71   0
  -1   0  -2 1102.06    4.66   0
   1   0   2 1094.35    4.54   0
   2   0   2 9999.99    8.76   0
  -2   0  -2 9358.12   10.26   0
  -2   0  -2 9949.92    8.70   0
   2   0   2 9517.00   10.71   0
  -3   0  -2 3619.07    8.19   0
   3   0   2 3569.31    8.19   0
  -3   0  -2  -53.66    2.44   0
   3   0   2 3640.53    6.75   0
  -4   0  -2  385.73    4.38   0
  -4   0  -2  244.51    3.65   0
   4   0   2  401.61    4.54   0
   4   0   2  417.06    5.44   0
  -5   0  -2  116.17    5.75   0
  -5   0  -2  130.34    3.38   0
   5   0   2  114.96    4.73   0
   5   0   2  137.47    3.95   0
   6   0   2    6.88    5.39   0
  -6   0  -2   12.75    4.44   0
   6   0   2   -4.30    3.69   0
  -6   0  -2   17.12    5.22   0
  -7   0  -2  172.20    6.56   0
   7   0   2  185.59    6.58   0
  -7   0  -2  182.45    6.43   0
   7   0   2  -64.66    5.49   0
   8   0   2 1201.60    9.72   0
   8   0   2 1153.44    9.27   0
  -8   0  -2 1103.19    7.76   0
  -8   0  -2 1125.49    8.78   0
   9   0   2  675.70    9.68   0
  -9   0  -2  699.92    7.36   0
  -9   0  -2  667.00    9.44   0
   9   0   2  699.06   10.37   0
 -10   0  -2  351.56    9.40   0
 -10   0  -2  344.57    9.28   0
  10   0   2  338.63    9.76   0
  10   0   2  362.09   10.79   0
  11   0   2  129.38   12.73   0
  11   0   2  144.12   11.63   0
 -11   0  -2  122.45   11.31   0
 -11   0  -2  145.67   10.89   0
  12   0   2   26.02   13.32   0
 -12   0  -2   19.40   12.12   0
 -12   0  -2   29.97   11.43   0
  12   0   2   20.35   10.32   0
  13  -1  -2  104.48   15.93   0
 -13   1   2   84.97    7.91   0
 -13   1   2   93.61   11.65   0
  12  -1  -2   91.29    6.71   0
  12  -1  -2   89.85    9.84   0
 -12   1   2   85.08    6.44   0
 -12   1   2   88.64   12.02   0
 -11   1   2  166.19    7.05   0
 -11   1   2  179.74   10.95   0
  11  -1  -2  176.39    6.40   0
  11  -1  -2  178.02   11.36   0
 -10   1   2   56.64    9.46   0
  10  -1  -2   55.85    6.91   0
  10  -1  -2   66.88    6.19   0
 -10   1   2   57.53    6.65   0
   9  -1  -2   79.70    4.99   0
  -9   1   2   76.05    5.28   0
  -9   1   2   61.32    8.41   0
   9  -1  -2   83.03    8.38   0
  -8   1   2  172.77    7.22   0
  -8   1   2  177.37    4.89   0
   8  -1  -2  185.67    4.64   0
   8  -1  -2  183.54    7.66   0
  -7   1   2  227.25    4.45   0
   7  -1  -2  225.56    4.18   0
   7  -1  -2  209.85    6.82   0
  -7   1   2  213.30    5.06   0
  -6   1   2  659.59    4.54   0
  -6   1   2  670.30    6.60   0
   6  -1  -2  644.69    5.24   0
   6  -1  -2  663.54    4.74   0
  -5   1   2  917.41    4.30   0
   5  -1  -2  919.51    4.01   0
  -5   1   2  926.90    5.24   0
   5  -1  -2  918.88    5.20   0
   4  -1  -2  940.31    3.94   0
   4  -1  -2  881.39    5.31   0
  -4   1   2  905.44    3.90   0
  -4   1   2  903.23    4.66   0
   3  -1  -2  302.41    3.95   0
  -3   1   2  295.42    4.02   0
  -3   1   2  295.41    2.63   0
  -2   1   2   29.03    2.16   0
   2  -1  -2   27.18    3.02   0
   2  -1  -2   29.54    1.97   0
  -1   1   2  149.22    2.08   0
   1  -1  -2  188.22    2.31   0
  -1   1   2  150.03    2.43   0
   1  -1  -2  159.98    2.30   0
   0   1   2  596.58    2.91   0
   0   1   2  634.76    3.32   0
   0  -1  -2  622.41    3.74   0
   0  -1  -2  640.64    1.98   0
   1   1   2  785.93    4.52   0
  -1  -1  -2  810.92    2.81   0
   1   1   2  765.44    2.36   0
  -1  -1  -2  770.14    4.51   0
   2   1   2 2152.63    6.59   0
   2   1   2 2168.23    4.07   0
  -2  -1  -2 2198.02    4.17   0
  -2  -1  -2 2106.55    5.67   0
  -3  -1  -2  595.55    3.61   0
   3   1   2  578.37    4.26   0
   3   1   2  597.90    3.65   0
  -3  -1  -2  611.22    5.23   0
  -4  -1  -2  139.33    2.64   0
   4   1   2  139.25    3.58   0
  -4  -1  -2  136.90    5.12   0
   4   1   2  133.08    5.28   0
  -5  -1  -2   28.05    2.92   0
  -5  -1  -2    7.63    5.63   0
   5   1   2   37.41    5.53   0
   5   1   2    2.16    4.42   0
  -6  -1  -2  -47.03    3.99   0
   6   1   2   86.43    5.65   0
  -6  -1  -2  316.77    6.67   0
   6   1   2  322.28    5.77   0
  -7  -1  -2  999.97    8.56   0
  -7  -1  -2  395.54    5.74   0
   7   1   2  -62.73    6.04   0
   7   1   2  958.28    7.33   0
   8   1   2  928.96    8.52   0
  -8  -1  -2  910.76    7.38   0
   8   1   2  968.96    9.69   0
  -8  -1  -2  947.19    8.04   0
   9   1   2  490.05    8.60   0
   9   1   2  499.47   10.62   0
  -9  -1  -2  470.19    9.24   0
  -9  -1  -2  484.91    8.64   0
 -10  -1  -2   70.49    9.21   0
  10   1   2   89.42    9.39   0
  10   1   2   80.20   10.24   0
 -10  -1  -2   92.25    8.77   0
  11   1   2   56.80   11.38   0
  11   1   2   77.85   11.13   0
 -11  -1  -2   70.74   10.83   0
 -11  -1  -2   53.89   10.10   0
 -12  -1  -2   19.97    9.67   0
 -12  -1  -2   21.14   11.34   0
  12   1   2    7.78   14.26   0
  12   1   2   20.10   12.88   0
  13  -2  -2   54.54   15.15   0
 -13   2   2   56.13    7.62   0
 -13   2   2   45.34   14.55   0
  12  -2  -2   52.74   12.93   0
 -12   2   2   40.76   12.88   0
 -12   2   2   37.46    7.87   0
  11  -2  -2   34.20    7.42   0
  11  -2  -2   13.84   10.46   0
 -11   2   2   31.25    7.48   0
 -11   2   2   21.27   10.88   0
 -10   2   2  254.12    9.84   0
 -10   2   2  265.01    7.72   0
  10  -2  -2  270.13    9.95   0
  10  -2  -2  273.91    6.20   0
   9  -2  -2  999.65    6.85   0
   9  -2  -2  924.54    8.15   0
  -9   2   2  964.45    7.92   0
  -9   2   2  950.86    8.17   0
  -8   2   2  933.68    6.63   0
   8  -2  -2  946.94    9.07   0
  -8   2   2  963.35    8.94   0
   8  -2  -2  984.16    7.05   0
  -7   2   2  579.62    6.34   0
   7  -2  -2  580.10    7.23   0
  -7   2   2  569.79    7.28   0
   7  -2  -2  619.77    5.30   0
   6  -2  -2  466.02    4.36   0
   6  -2  -2  440.80    6.22   0
  -6   2   2  447.56    4.93   0
  -6   2   2  434.88    4.84   0
   5  -2  -2    1.77    3.37   0
   5  -2  -2   11.63    3.50   0
  -5   2   2    4.14    5.06   0
  -5   2   2    5.36    3.87   0
  -4   2   2  304.89    3.76   0
  -4   2   2  302.75    3.77   0
   4  -2  -2  303.33    4.63   0
   3  -2  -2 1395.25    5.14   0
  -3   2   2 1371.16    5.22   0
  -3   2   2 1409.35    4.78   0
  -2   2   2 2862.76    5.34   0
   2  -2  -2 2908.12    4.98   0
   2  -2  -2 2797.10    5.22   0
  -1   2   2 2101.08    5.27   0
  -1   2   2 2042.40    3.44   0
   1  -2  -2 1135.19    3.88   0
   1  -2  -2 1940.80    3.38   0
   0   2   2 6680.70    8.51   0
   0   2   2 6674.19    8.04   0
  -1  -2  -2 1330.19    5.37   0
  -1  -2  -2 1380.41    2.19   0
   1   2   2 1197.85    1.55   0
   1   2   2 1308.29    5.44   0
   2   2   2    2.18    3.11   0
  -2  -2  -2    3.55    3.23   0
   2   2   2    2.66    1.56   0
  -2  -2  -2    2.73    1.95   0
   3   2   2  226.17    4.07   0
  -3  -2  -2  215.80    3.77   0
   3   2   2  221.91    2.78   0
  -3  -2  -2  219.86    3.23   0
  -4  -2  -2  192.61    4.01   0
  -4  -2  -2  195.92    3.46   0
   4   2   2  193.22    3.50   0
   4   2   2  201.50    5.80   0
   5   2   2  233.00    6.36   0
   5   2   2  221.43    4.43   0
  -5  -2  -2  213.99    6.14   0
  -5  -2  -2  220.16    4.37   0
   6   2   2  826.43    6.31   0
  -6  -2  -2  859.80    6.22   0
  -6  -2  -2  833.95    7.60   0
   6   2   2  877.20    7.64   0
   7   2   2  -79.90    6.29   0
  -7  -2  -2  550.67    7.74   0
  -7  -2  -2  534.52    6.68   0
   7   2   2  540.91    6.82   0
   8   2   2   58.73    6.80   0
  -8  -2  -2   66.70    6.51   0
   8   2   2   92.02    8.11   0
  -8  -2  -2   66.87    7.38   0
  -9  -2  -2    0.97    7.73   0
   9   2   2    2.47    9.14   0
   9   2   2   10.22    7.46   0
  -9  -2  -2   23.23    6.91   0
 -10  -2  -2   29.47    8.32   0
  10   2   2   -6.56    8.94   0
 -10  -2  -2   -5.35    9.04   0
  10   2   2    0.57   11.19   0
 -11  -2  -2   70.43   10.11   0
  11   2   2   66.80   10.54   0
 -11  -2  -2   65.57   10.28   0
  11   2   2   65.79   12.94   0
 -12  -2  -2  174.51   11.34   0
 -12  -2  -2  160.76   12.66   0
  12   2   2  176.63   14.49   0
 -13   3   2   54.09   12.12   0
 -13   3   2   47.78    9.91   0
  13  -3  -2   52.86   16.45   0
 -12   3   2   22.84   12.06   0
 -12   3   2    5.26    9.22   0
  12  -3  -2    4.79   13.21   0
 -11   3   2  183.88    7.64   0
  11  -3  -2  184.38   10.91   0
 -11   3   2  181.05   11.33   0
  10  -3  -2  444.25    8.06   0
 -10   3   2  471.89    7.68   0
 -10   3   2  446.43    9.98   0
   9  -3  -2  537.31    9.42   0
  -9   3   2  523.59    9.00   0
  -9   3   2  525.42    7.24   0
   9  -3  -2  559.75    6.60   0
  -8   3   2  679.39    6.91   0
  -8   3   2  677.52    8.78   0
   8  -3  -2  725.75    7.04   0
   8  -3  -2  670.26    6.96   0
   7  -3  -2  503.96    5.47   0
  -7   3   2  473.76    7.34   0
   7  -3  -2  465.69    7.04   0
  -7   3   2  486.55    6.35   0
   6  -3  -2  101.93    5.89   0
  -6   3   2  107.17    6.08   0
  -6   3   2  109.08    5.03   0
  -5   3   2  192.95    4.00   0
  -5   3   2  189.43    4.91   0
   5  -3  -2  189.29    5.29   0
  -4   3   2 1021.73    5.44   0
  -4   3   2 1044.50    4.96   0
   4  -3  -2  994.50    4.79   0
   3  -3  -2 2597.11    6.18   0
  -3   3   2 2636.14    5.90   0
  -3   3   2 2772.24    7.06   0
   2  -3  -2 2664.99    6.05   0
  -2   3   2 2612.91    5.29   0
   2  -3  -2 2586.63    5.15   0
  -1   3   2 1209.39    3.11   0
  -1   3   2 1241.31    5.46   0
   1  -3  -2 1271.35    5.30   0
   1  -3  -2 1189.79    2.84   0
   0   3   2  164.65    1.58   0
   0   3   2  157.36    3.19   0
   0   3   2  157.91    4.48   0
   1   3   2   18.44    4.26   0
   1   3   2   17.87    2.98   0
   2   3   2  431.76    5.42   0
  -2  -3  -2  427.30    2.00   0
  -2  -3  -2  428.52    2.07   0
  -3  -3  -2 1514.93    3.96   0
   3   3   2 1539.92    7.56   0
   3   3   2 1463.11    4.01   0
  -3  -3  -2 1506.77    7.07   0
  -4  -3  -2 2620.73    8.93   0
   4   3   2 2584.35    5.85   0
   4   3   2 2646.08    9.64   0
  -4  -3  -2 2589.95    5.72   0
   5   3   2 1231.56    5.66   0
  -5  -3  -2 1208.16    7.72   0
   5   3   2 1249.54    8.49   0
  -5  -3  -2 1251.31    5.52   0
   6   3   2  461.72    5.46   0
  -6  -3  -2  435.03    6.92   0
   6   3   2  509.71    7.59   0
  -6  -3  -2  464.07    5.27   0
  -7  -3  -2   27.01    7.01   0
   7   3   2  -59.90    6.96   0
   7   3   2   33.24    5.26   0
  -7  -3  -2   31.94    5.16   0
  -8  -3  -2  151.46    6.41   0
   8   3   2  137.93    6.69   0
   8   3   2  201.78    9.11   0
  -8  -3  -2  147.53    7.78   0
  -9  -3  -2  162.14    7.93   0
   9   3   2  159.84    8.20   0
  -9  -3  -2  166.29    8.62   0
   9   3   2  177.87   10.06   0
 -10  -3  -2  360.59    8.86   0
 -10  -3  -2  350.83    9.74   0
  10   3   2  370.01   12.62   0
 -11  -3  -2  337.10   10.49   0
 -11  -3  -2  335.04   11.67   0
  11   3   2  312.54   14.84   0
 -12  -3  -2  217.30   14.15   0
  12   3   2  224.92   13.62   0
  12   3   2  217.36   17.04   0
 -13   4   2   52.23   11.42   0
  13  -4  -2   70.00   15.44   0
 -13   4   2   50.68   12.10   0
  12  -4  -2  186.83   13.07   0
 -12   4   2  172.12   10.67   0
 -12   4   2  154.09   13.59   0
  11  -4  -2  266.83    8.78   0
 -11   4   2  276.16   10.16   0
 -11   4   2  266.70    8.81   0
  10  -4  -2  211.16   10.23   0
 -10   4   2  201.60    7.64   0
 -10   4   2  214.54    7.92   0
   9  -4  -2   24.52    8.07   0
  -9   4   2   32.92    6.87   0
  -9   4   2   30.06    6.23   0
   8  -4  -2    5.86    7.42   0
  -8   4   2    8.09    6.47   0
  -8   4   2    4.75    7.53   0
  -7   4   2   63.89    6.81   0
  -7   4   2   75.11    6.45   0
   7  -4  -2   59.98    6.46   0
   6  -4  -2  110.89    5.96   0
  -6   4   2  115.85    4.31   0
  -6   4   2  122.57    6.17   0
   5  -4  -2  717.28    6.03   0
  -5   4   2  726.17    6.48   0
  -5   4   2  708.49    5.19   0
   4  -4  -2  796.30    5.41   0
  -4   4   2  827.11    6.11   0
  -4   4   2  827.98    5.84   0
   3  -4  -2  613.58    4.88   0
  -3   4   2  576.31    5.66   0
   3  -4  -2  527.60    4.10   0
  -3   4   2  561.31    4.35   0
  -2   4   2  857.70    3.93   0
   2  -4  -2  855.35    5.49   0
   2  -4  -2  819.70    3.64   0
   1  -4  -2  196.50    2.35   0
   1  -4  -2  210.10    4.67   0
  -1   4   2  209.99    2.79   0
   0   4   2  545.57    5.68   0
   0   4   2  531.55    3.19   0
   0  -4  -2  500.01    1.33   0
   1   4   2  839.03    6.09   0
   1   4   2  817.05    5.13   0
   2   4   2  534.06    4.71   0
  -2  -4  -2  537.09    2.67   0
   2   4   2  522.54    4.87   0
  -2  -4  -2  524.99    1.64   0
   3   4   2  894.31    7.24   0
   3   4   2  884.20    6.71   0
  -3  -4  -2  835.52    2.94   0
  -3  -4  -2  874.86    3.45   0
  -4  -4  -2 1506.70    4.74   0
   4   4   2 1483.02    7.37   0
  -4  -4  -2 1439.84    4.35   0
  -5  -4  -2  451.90    4.37   0
   5   4   2  453.19    7.92   0
  -5  -4  -2  444.50    4.09   0
   6   4   2    5.88    7.31   0
  -6  -4  -2   -0.44    6.58   0
  -6  -4  -2    0.21    4.13   0
  -7  -4  -2   64.94    5.89   0
   7   4   2   98.18    8.52   0
  -7  -4  -2   77.45    7.41   0
   8   4   2  112.45    9.08   0
  -8  -4  -2  150.60    6.93   0
  -8  -4  -2  160.85    6.27   0
  -9  -4  -2  378.87    8.18   0
   9   4   2  368.72   11.79   0
  -9  -4  -2  358.30    7.83   0
 -10  -4  -2  496.53    9.57   0
  10   4   2  472.74   12.13   0
 -10  -4  -2  516.07    9.95   0
  10   4   2  482.66   13.47   0
 -11  -4  -2  232.04   11.88   0
 -11  -4  -2  251.18   10.73   0
  11   4   2  234.30   11.95   0
  11   4   2  239.08   15.01   0
  13  -5  -2  349.73   17.90   0
  12  -5  -2  203.19   14.36   0
 -12   5   2  191.13   10.69   0
 -12   5   2  195.59   10.64   0
 -11   5   2   37.59    9.34   0
  11  -5  -2   44.25   11.19   0
 -11   5   2   49.25   11.26   0
 -10   5   2    3.34    8.75   0
  10  -5  -2   11.43    7.37   0
 -10   5   2    3.11    7.34   0
  -9   5   2   16.28    7.90   0
   9  -5  -2   16.28    9.11   0
  -9   5   2   18.50    9.06   0
  -8   5   2  435.05    6.99   0
  -8   5   2  472.70    8.61   0
   8  -5  -2  426.26    6.74   0
  -7   5   2 1075.27    9.04   0
   7  -5  -2  996.28    8.53   0
  -7   5   2 1019.54    8.72   0
  -6   5   2 1105.64    8.35   0
  -6   5   2 1079.68    8.10   0
   6  -5  -2 1049.51    6.51   0
   5  -5  -2  588.76    6.10   0
  -5   5   2  621.23    6.53   0
  -5   5   2  617.79    7.11   0
  -4   5   2  229.47    6.32   0
   4  -5  -2  219.62    4.78   0
  -4   5   2  207.28    4.97   0
  -3   5   2   25.12    5.58   0
   3  -5  -2   24.40    3.55   0
   3  -5  -2   27.64    3.62   0
  -3   5   2   23.45    3.98   0
   2  -5  -2  322.36    3.16   0
  -2   5   2  346.38    3.68   0
   2  -5  -2  337.14    5.52   0
  -1   5   2  655.06    3.96   0
   1  -5  -2  596.02    2.87   0
   1  -5  -2  627.00    6.14   0
   0   5   2  926.61    6.83   0
   0   5   2  854.56    3.25   0
   0  -5  -2  874.55    1.92   0
   0  -5  -2  903.32    5.57   0
   1   5   2  487.13    5.02   0
   1   5   2  510.21    6.13   0
   2   5   2  748.22    6.94   0
   2   5   2  756.54    5.84   0
   3   5   2  124.54    6.35   0
   3   5   2  125.59    6.06   0
  -3  -5  -2  124.41    1.95   0
  -3  -5  -2  121.93    3.04   0
  -4  -5  -2    2.00    2.52   0
  -4  -5  -2    3.71    3.18   0
   4   5   2   10.82    4.53   0
   4   5   2   -0.72    7.16   0
   5   5   2  274.20    8.31   0
  -5  -5  -2  268.14    3.81   0
  -5  -5  -2  273.60    4.45   0
   5   5   2  260.96    6.96   0
   6   5   2  213.02    8.40   0
   6   5   2  215.93    7.49   0
  -6  -5  -2  214.27    4.87   0
  -6  -5  -2  215.26    5.03   0
  -7  -5  -2  131.73    5.51   0
   7   5   2  130.85    8.17   0
   7   5   2  137.16    9.63   0
  -7  -5  -2  135.69    5.06   0
   8   5   2  205.08    8.68   0
   8   5   2  -45.07    7.30   0
  -8  -5  -2  217.12    6.35   0
  -8  -5  -2  211.30    7.03   0
  -9  -5  -2  254.93    9.36   0
  -9  -5  -2  219.53    8.25   0
   9   5   2  233.82    9.46   0
   9   5   2  234.07   12.45   0
 -10  -5  -2   56.01    9.85   0
  10   5   2   44.52   14.70   0
 -10  -5  -2   59.79    9.86   0
  10   5   2   49.17   10.16   0
 -11  -5  -2    8.87   11.82   0
  11   5   2    3.61   17.31   0
 -11  -5  -2   -2.47   10.46   0
  11   5   2    5.93   11.32   0
  12  -6  -2  120.22   14.13   0
 -12   6   2   93.90   14.99   0
 -12   6   2   88.54   11.98   0
 -11   6   2    5.58   11.73   0
 -11   6   2   -6.06   11.69   0
  11  -6  -2   -3.35    9.07   0
 -10   6   2   12.32   10.71   0
 -10   6   2   14.83   10.18   0
  10  -6  -2   21.43    9.94   0
   9  -6  -2  197.75    9.74   0
  -9   6   2  185.15    9.36   0
  -9   6   2  176.69    7.25   0
  -8   6   2  652.66    9.85   0
   8  -6  -2  637.76    7.29   0
  -8   6   2  677.05    9.88   0
  -7   6   2 1007.95    8.01   0
   7  -6  -2 1038.28    9.09   0
  -7   6   2 1035.20    7.87   0
  -6   6   2  625.06    7.87   0
  -6   6   2  626.65    8.41   0
   6  -6  -2  610.13    7.06   0
  -5   6   2  226.85    6.23   0
   5  -6  -2  215.61    5.43   0
  -5   6   2  243.08    7.18   0
  -4   6   2   43.21    5.20   0
   4  -6  -2   45.80    4.60   0
  -4   6   2   43.25    4.71   0
   4  -6  -2   45.21    5.92   0
  -3   6   2  136.88    6.39   0
   3  -6  -2  123.52    3.86   0
  -3   6   2  127.87    4.50   0
   3  -6  -2  128.33    5.94   0
   2  -6  -2 1341.71    4.51   0
  -2   6   2 1386.98    6.02   0
   2  -6  -2 1318.96    6.60   0
   1  -6  -2 1814.19    4.10   0
   1  -6  -2 1891.39    8.68   0
  -1   6   2 1893.60    5.73   0
   0  -6  -2  938.20    2.17   0
   0   6   2 1011.77    3.26   0
   1   6   2  487.15    6.63   0
   1   6   2  514.36    7.05   0
   2   6   2  172.33    6.45   0
   2   6   2  175.70    7.04   0
  -3  -6  -2    8.10    1.37   0
   3   6   2    8.03    7.04   0
   3   6   2   21.50    6.49   0
  -3  -6  -2   10.22    2.04   0
   4   6   2  725.65    6.67   0
   4   6   2  743.82    9.08   0
  -4  -6  -2  721.00    4.82   0
  -4  -6  -2  729.24    3.24   0
  -5  -6  -2  971.85    5.49   0
   5   6   2  964.93   10.29   0
   5   6   2  989.41    9.22   0
  -5  -6  -2  930.30    4.33   0
   6   6   2  499.97    8.97   0
   6   6   2  541.90   10.14   0
  -6  -6  -2  545.56    4.90   0
  -6  -6  -2  539.75    6.00   0
  -7  -6  -2  265.03    6.67   0
  -7  -6  -2  272.39    4.96   0
   7   6   2  292.17   10.80   0
   7   6   2  257.81    8.49   0
  -8  -6  -2  209.08    6.77   0
   8   6   2   92.68    8.25   0
   8   6   2  198.29    9.68   0
  -8  -6  -2  223.76    6.71   0
   9   6   2   18.16   10.58   0
  -9  -6  -2   21.81    7.59   0
  -9  -6  -2   32.92    7.86   0
   9   6   2   41.58   14.12   0
  10   6   2   60.67   11.89   0
 -10  -6  -2   83.91   10.97   0
  10   6   2   66.53   16.49   0
 -10  -6  -2   69.78    9.05   0
  12  -7  -2   12.30   14.57   0
 -12   7   2   15.00   15.50   0
 -12   7   2    6.26   14.88   0
 -11   7   2    8.66    9.65   0
  11  -7  -2   16.17   13.01   0
 -11   7   2   19.19   12.54   0
  10  -7  -2  115.70   10.77   0
 -10   7   2   95.06   11.02   0
 -10   7   2  126.64   10.88   0
   9  -7  -2  256.12    9.46   0
  -9   7   2  280.50   10.68   0
  -9   7   2  246.45    7.62   0
   8  -7  -2  442.44    9.03   0
  -8   7   2  466.00   10.72   0
  -8   7   2  458.58    9.67   0
   7  -7  -2   54.40    6.87   0
  -7   7   2   73.92    7.53   0
  -7   7   2   68.05    8.78   0
  -6   7   2    6.52    5.63   0
   6  -7  -2    3.90    5.88   0
   6  -7  -2    1.82    6.55   0
  -6   7   2   -6.29    6.71   0
   5  -7  -2   16.12    5.56   0
   5  -7  -2   25.87    6.66   0
  -5   7   2   25.64    7.61   0
  -5   7   2   23.43    4.49   0
  -4   7   2   29.63    5.49   0
   4  -7  -2   31.37    4.67   0
  -4   7   2   36.03    7.54   0
   4  -7  -2   35.63    6.69   0
   3  -7  -2  671.82    7.65   0
  -3   7   2  671.29    5.98   0
   3  -7  -2  630.00    5.35   0
  -3   7   2  648.47    6.48   0
   2  -7  -2 1095.55    8.63   0
  -2   7   2 1146.36    6.53   0
   2  -7  -2 1053.39    4.73   0
   1  -7  -2  558.28    3.07   0
   1  -7  -2  564.73    6.05   0
  -1   7   2  561.38    5.66   0
   0   7   2  499.11    2.56   0
   0  -7  -2  462.38    1.86   0
   1   7   2  210.27    7.48   0
   1   7   2  189.86    5.36   0
   2   7   2   11.81    4.91   0
   2   7   2    9.20    7.17   0
   3   7   2  306.29    8.42   0
   3   7   2  283.47    5.84   0
  -4  -7  -2  454.93    2.08   0
   4   7   2  460.16    7.48   0
   4   7   2  445.58    8.58   0
  -4  -7  -2  459.62    2.78   0
   5   7   2  446.12    8.42   0
   5   7   2  460.82   10.11   0
  -5  -7  -2  445.72    3.20   0
  -5  -7  -2  447.30    5.52   0
   6   7   2  376.26    7.10   0
  -6  -7  -2  409.35    4.33   0
  -6  -7  -2  390.25    5.56   0
   6   7   2  391.17    8.69   0
  -7  -7  -2  338.97    5.09   0
   7   7   2  334.38   12.54   0
   7   7   2  364.76   10.27   0
  -7  -7  -2  339.81    7.33   0
  -8  -7  -2   28.50    5.61   0
  -8  -7  -2   33.02    7.09   0
   8   7   2   26.04    9.99   0
   8   7   2   49.05   12.67   0
   9   7   2   62.96   10.88   0
  -9  -7  -2   64.63    7.07   0
   9   7   2   70.08   14.13   0
  -9  -7  -2   61.07    8.87   0
  10   7   2  199.92   13.64   0
  10   7   2  202.70   17.95   0
 -10  -7  -2   -7.87   10.30   0
 -10  -7  -2  199.32    8.94   0
  11  -8  -2  251.46   13.63   0
 -11   8   2  238.60   14.51   0
 -11   8   2  217.65   14.61   0
  11  -8  -2  258.27   11.38   0
  10  -8  -2  258.46   12.33   0
 -10   8   2  248.88   13.27   0
 -10   8   2  245.16   12.73   0
  -9   8   2  136.45   10.55   0
  -9   8   2  159.39   11.56   0
   9  -8  -2  163.15    7.23   0
   9  -8  -2  146.44    9.91   0
  -8   8   2    6.69    9.62   0
   8  -8  -2   54.93    8.34   0
   8  -8  -2   19.14    8.78   0
  -8   8   2   17.56   10.30   0
   7  -8  -2   76.36    6.31   0
   7  -8  -2   83.14    7.69   0
  -7   8   2   83.31    6.08   0
  -7   8   2   75.56   10.00   0
  -6   8   2  345.63    8.43   0
   6  -8  -2  364.78    7.42   0
   6  -8  -2  352.31    6.71   0
  -6   8   2  354.11   10.16   0
  -5   8   2  319.01    9.54   0
  -5   8   2  304.02    7.33   0
   5  -8  -2  304.18    6.24   0
   5  -8  -2  319.24    8.65   0
   4  -8  -2  597.21    5.75   0
  -4   8   2  632.30    6.93   0
   4  -8  -2  603.05    6.96   0
  -4   8   2  622.26    9.22   0
  -3   8   2  708.73    6.58   0
   3  -8  -2  671.72    6.84   0
  -3   8   2  683.86    7.59   0
   3  -8  -2  651.70    4.96   0
   2  -8  -2  145.77    7.48   0
   2  -8  -2  128.29    3.63   0
  -2   8   2  125.62    6.06   0
   1  -8  -2   16.31    7.33   0
  -1   8   2   12.53    5.73   0
   1  -8  -2    6.05    2.51   0
   0  -8  -2  133.77    1.56   0
   0   8   2  135.64    1.84   0
   1   8   2  132.85    8.11   0
   2   8   2  718.40    9.49   0
   3   8   2  566.89    9.12   0
   3   8   2  584.62    9.72   0
   4   8   2  340.12    7.77   0
   4   8   2  354.88    9.26   0
   5   8   2   51.31    6.40   0
   5   8   2   59.10   10.12   0
  -6  -8  -2   36.63    3.69   0
   6   8   2   15.56   11.37   0
  -6  -8  -2   32.65    2.67   0
   6   8   2   32.75    6.93   0
  -7  -8  -2    4.96    6.10   0
  -7  -8  -2    3.01    3.91   0
   7   8   2  -17.41   12.98   0
   7   8   2   -4.78    9.86   0
   8   8   2   41.31   14.37   0
  -8  -8  -2   61.03    4.86   0
   8   8   2   51.75   11.00   0
  -8  -8  -2   -1.31    7.37   0
  -9  -8  -2    0.01    5.88   0
   9   8   2  125.84   16.13   0
  -9  -8  -2    1.85    8.70   0
   9   8   2  201.38   10.00   0
  11  -9  -2  259.51   12.20   0
 -11   9   2  199.79   14.59   0
  11  -9  -2  225.28   15.36   0
 -11   9   2  243.32   16.56   0
 -10   9   2  163.84   13.55   0
  10  -9  -2  181.57    9.55   0
 -10   9   2  171.53   15.16   0
  10  -9  -2  200.22   11.75   0
   9  -9  -2    1.86   10.56   0
  -9   9   2    1.29   11.71   0
   9  -9  -2   -8.43    9.28   0
  -9   9   2    7.10   13.01   0
  -8   9   2   58.07   10.15   0
   8  -9  -2   55.32    8.74   0
  -8   9   2   73.29   11.69   0
   8  -9  -2   65.28    9.98   0
   7  -9  -2  284.67    9.90   0
  -7   9   2  271.04    9.77   0
  -7   9   2  289.53   11.40   0
   7  -9  -2  254.43    8.17   0
  -6   9   2  349.93    9.03   0
   6  -9  -2  387.70    9.88   0
  -6   9   2  388.26   11.17   0
   6  -9  -2  356.35    7.46   0
  -5   9   2  775.75    8.94   0
   5  -9  -2  771.05    8.24   0
   5  -9  -2  750.20    7.45   0
  -5   9   2  774.67   10.86   0
  -4   9   2  893.57    8.73   0
   4  -9  -2  906.20    8.38   0
   4  -9  -2  903.32    7.09   0
  -4   9   2  915.93    8.24   0
   3  -9  -2  203.39    4.42   0
   3  -9  -2  217.99    8.62   0
  -3   9   2  206.43    6.53   0
  -3   9   2  215.03    9.09   0
  -2   9   2   24.09    6.76   0
   2  -9  -2   10.30    8.09   0
   2  -9  -2   16.20    3.00   0
   1  -9  -2  124.47    8.58   0
   1  -9  -2  129.89    2.86   0
  -1   9   2  115.23    4.80   0
   0   9   2  349.31    9.16   0
   1   9   2  833.47   10.69   0
   2   9   2  693.13   10.36   0
   3   9   2  247.81   10.19   0
   4   9   2   32.98   10.63   0
   4   9   2   24.27    6.78   0
   5   9   2    8.66   11.42   0
   5   9   2   -1.67    9.83   0
   6   9   2  246.95   13.63   0
   6   9   2  241.44   10.78   0
   7   9   2  433.13   15.74   0
   7   9   2  449.73   12.82   0
   8   9   2  373.46   17.62   0
   8   9   2  357.37   12.98   0
  10 -10  -2   18.77   12.38   0
 -10  10   2   19.29   17.01   0
  10 -10  -2  -17.84   11.35   0
 -10  10   2    9.66   10.99   0
  -9  10   2   47.26   14.45   0
   9 -10  -2   56.96   11.48   0
   9 -10  -2   71.14   11.30   0
  -9  10   2   45.31   12.77   0
  -8  10   2  192.54   14.10   0
   8 -10  -2  174.06    9.69   0
   8 -10  -2  178.75   10.74   0
  -8  10   2  171.17   11.07   0
  -7  10   2  122.45    7.68   0
   7 -10  -2  150.65    8.75   0
   7 -10  -2  155.69   10.02   0
  -7  10   2  159.69   12.67   0
  -6  10   2  204.10   11.95   0
   6 -10  -2  229.80    8.05   0
   6 -10  -2  215.51    7.78   0
  -6  10   2  202.41    8.98   0
  -5  10   2  131.33   11.02   0
  -5  10   2   88.28    7.72   0
   5 -10  -2   83.40    6.27   0
   5 -10  -2   89.99    9.62   0
  -4  10   2   28.30    7.62   0
   4 -10  -2   28.18    7.18   0
  -4  10   2   27.07    7.40   0
   4 -10  -2   31.16    5.26   0
  -3  10   2   40.92    8.21   0
  -3  10   2   24.62    9.81   0
   3 -10  -2   35.64    9.44   0
   3 -10  -2   40.77    4.96   0
   2 -10  -2  236.36    3.91   0
  -2  10   2  234.44    7.75   0
   2 -10  -2  242.41    9.40   0
   1 -10  -2  313.25    3.08   0
  -1  10   2  288.33    3.88   0
   0  10   2  560.61    8.63   0
   1  10   2  497.87   10.71   0
   2  10   2  180.43    8.26   0
   3  10   2    0.68   10.56   0
   4  10   2   18.27   11.62   0
   5  10   2  142.33   13.39   0
   6  10   2  298.92   14.23   0
   7  10   2  425.57   13.55   0
  -9  11   2  127.07   13.99   0
   9 -11  -2  176.69   12.62   0
  -9  11   2  173.86   16.92   0
   9 -11  -2  184.72   13.79   0
  -8  11   2  124.35   12.04   0
   8 -11  -2  137.75   12.90   0
   8 -11  -2  114.19   10.63   0
  -8  11   2  107.60   12.78   0
   7 -11  -2   97.50   11.98   0
  -7  11   2   77.81   10.61   0
  -7  11   2   92.24   13.37   0
   7 -11  -2   83.77    8.62   0
   6 -11  -2   32.36    7.70   0
   6 -11  -2   40.43   11.05   0
  -6  11   2   23.27    9.53   0
  -6  11   2   27.15   12.91   0
  -5  11   2  120.86   11.61   0
  -5  11   2   87.80    9.14   0
   5 -11  -2  100.91    6.49   0
   5 -11  -2  113.69   11.33   0
   4 -11  -2  317.61    8.92   0
  -4  11   2  325.58    9.43   0
  -4  11   2  305.05    9.05   0
   4 -11  -2  321.34    5.99   0
   3 -11  -2  201.20    8.10   0
  -3  11   2  207.37   11.09   0
   3 -11  -2  199.30    5.17   0
  -3  11   2  177.91    8.12   0
   2 -11  -2  182.19    3.80   0
  -2  11   2  196.90   10.57   0
   2 -11  -2  163.65   10.94   0
  -2  11   2  171.93    5.98   0
   1 -11  -2  221.36    2.09   0
  -1  11   2  191.94    2.33   0
   0  11   2   76.30   11.00   0
   1  11   2   -0.89   10.90   0
   2  11   2   53.55    8.42   0
   3  11   2   53.12    9.55   0
   4  11   2  168.83   13.83   0
   5  11   2  163.33   15.60   0
   6  11   2   68.99   15.98   0
   8 -12  -2   62.05   11.52   0
  -8  12   2   68.93   13.49   0
  -8  12   2   77.26   16.63   0
   8 -12  -2   64.30   14.68   0
   7 -12  -2    3.05    9.35   0
   7 -12  -2   12.35   12.73   0
  -7  12   2    2.65   15.76   0
  -7  12   2   -3.57   13.82   0
  -6  12   2   52.38   10.91   0
   6 -12  -2   66.57   12.57   0
   6 -12  -2   62.66    8.14   0
  -6  12   2   38.06   12.23   0
  -5  12   2  315.13   10.70   0
  -5  12   2  278.80   10.73   0
   5 -12  -2  311.92   13.11   0
   5 -12  -2  328.72    7.39   0
  -4  12   2  360.05   13.65   0
   4 -12  -2  334.75   12.46   0
  -4  12   2  310.81   10.22   0
   4 -12  -2  364.23    7.00   0
  -3  12   2  287.48   10.12   0
   3 -12  -2  289.64    5.21   0
   3 -12  -2  287.18   12.84   0
  -3  12   2  246.46    9.38   0
  -2  12   2  239.94    4.64   0
  -2  12   2  298.03    9.72   0
   2 -12  -2  275.48    3.60   0
  -1  12   2   68.95   11.89   0
  -1  12   2   72.84   12.00   0
   0  12   2   67.63   12.36   0
   1  12   2  224.00   12.72   0
   2  12   2  289.34   14.74   0
   3  12   2  254.39   11.30   0
   4  12   2  226.40   12.42   0
   5  12   2   98.65   16.77   0
  -7  13   2   61.93   17.22   0
   7 -13  -2   47.66    9.65   0
   7 -13  -2   49.63   15.07   0
  -7  13   2   31.27   14.97   0
  -6  13   2  159.88   14.43   0
   6 -13  -2  207.07    9.09   0
   6 -13  -2  222.96   15.91   0
  -6  13   2  224.45   12.73   0
   5 -13  -2  108.14    8.11   0
   5 -13  -2  121.16   13.66   0
  -5  13   2   86.58   12.00   0
  -5  13   2  128.51   15.75   0
   4 -13  -2   75.90    6.37   0
  -4  13   2   72.00   11.06   0
  -4  13   2   60.05   12.98   0
   4 -13  -2   91.50   14.22   0
   3 -13  -2   23.19    4.57   0
  -3  13   2   73.37   10.48   0
  -3  13   2   43.47    6.80   0
  -2  13   2   66.27   14.03   0
  -2  13   2   56.33   13.64   0
  -1  13   2   16.88   10.04   0
  -1  13   2   20.50   12.75   0
   0  13   2  142.56   10.94   0
   0  13   2  141.95   14.70   0
   1  13   2  161.07   15.28   0
   2  13   2  210.25   15.00   0
   3  13   2  160.73   17.73   0
   5 -14  -2   -2.88    7.38   0
   5 -14  -2   32.32   16.22   0
  -4  14   2   13.60   16.05   0
  -4  14   2    5.04    9.31   0
   4 -14  -2   -1.64    6.13   0
  -3  14   2    2.64   12.17   0
  -3  14   2    2.41   11.77   0
  -2  14   2  106.60   12.00   0
  -2  14   2  110.14   15.58   0
  -1  14   2  182.93   16.63   0
  -1  14   2  132.94   15.45   0
   0  14   2  111.55   17.19   0
   0  14   2  116.48   12.75   0
   1  14   2   40.21   16.54   0
   1  14   2   43.05   18.56   0
  -1 -15   3   -6.13    6.37   0
   1  15  -3   65.21   17.01   0
   1  15  -3   67.68   14.29   0
  -1 -15   3    0.67    5.98   0
   0 -15   3   -1.22    6.86   0
   0  15  -3   19.14    7.88   0
   0  15  -3   23.28   14.50   0
   1 -15   3   18.26   15.97   0
  -1  15  -3    2.07    9.33   0
   1 -15   3    4.06    8.37   0
  -1  15  -3   10.96   15.26   0
   2 -15   3   83.52   15.92   0
   2 -15   3  100.96    9.73   0
  -2  15  -3   57.30   11.07   0
  -2  15  -3   83.17   15.26   0
  -3  15  -3   83.63   13.48   0
   3 -15   3  103.37   16.41   0
  -3  15  -3  123.71   17.04   0
   3 -15   3  112.39    9.90   0
  -4  15  -3   74.38   16.22   0
   4 -15   3   61.53   17.99   0
  -4  15  -3   47.80   17.85   0
   4 -15   3   86.76   11.97   0
   4  14  -3  402.63   15.27   0
  -4 -14   3    0.54    4.57   0
   4  14  -3  364.73   17.72   0
  -4 -14   3   -1.11    4.35   0
   3  14  -3  151.78   14.34   0
  -3 -14   3    1.74    5.07   0
  -3 -14   3   -2.56    5.08   0
   3  14  -3  123.42   12.75   0
   2  14  -3   -1.45   14.31   0
   2  14  -3   17.72   13.03   0
  -2 -14   3   14.42    6.58   0
  -2 -14   3   -1.22    5.39   0
   1  14  -3   -0.63    6.84   0
  -1 -14   3    5.30    6.45   0
   1  14  -3   12.29   13.18   0
   0  14  -3   39.98    8.37   0
   0 -14   3   50.64   14.16   0
   0 -14   3   55.37    7.40   0
   0  14  -3   53.59    9.67   0
   1 -14   3  289.30   14.07   0
  -1  14  -3  251.86    9.42   0
   1 -14   3  313.18    8.28   0
  -1  14  -3  322.43   13.31   0
  -2  14  -3  481.10   14.00   0
   2 -14   3  476.74   14.44   0
   2 -14   3  481.15    9.87   0
  -2  14  -3  376.50   11.63   0
  -3  14  -3  237.09   13.96   0
   3 -14   3  275.62   15.53   0
  -3  14  -3  289.24   14.23   0
   3 -14   3  299.07    9.05   0
  -4  14  -3   86.82   16.75   0
  -4  14  -3  136.53   14.26   0
   4 -14   3  118.28    9.75   0
   4 -14   3  106.44   14.27   0
  -5  14  -3   26.19   19.83   0
   5 -14   3   43.76   16.09   0
  -5  14  -3   42.36   16.18   0
   5 -14   3   36.04   12.63   0
   6 -14   3    5.20   16.01   0
   6 -14   3    1.83   12.23   0
  -6  14  -3   22.74   17.68   0
  -6  14  -3    4.51   18.13   0
  -5 -13   3    0.74    5.31   0
  -5 -13   3    3.39    5.89   0
   5  13  -3  264.05   12.46   0
   5  13  -3  247.83   15.77   0
  -4 -13   3   51.21    5.36   0
  -4 -13   3   -1.28    6.04   0
   4  13  -3   53.15   11.42   0
   4  13  -3   58.43   14.23   0
   3  13  -3    7.30   11.34   0
  -3 -13   3    9.86    6.41   0
   3  13  -3   13.22   13.02   0
  -3 -13   3   16.11    5.92   0
  -2 -13   3    7.46    6.34   0
   2  13  -3   -0.34   10.48   0
   2  13  -3    3.53    9.13   0
   1  13  -3   58.57   11.32   0
   1  13  -3   48.75    7.14   0
  -1 -13   3   51.65   11.63   0
  -1 -13   3   61.31    6.88   0
   0 -13   3  335.84   12.36   0
   0  13  -3  294.75    9.42   0
   0 -13   3  359.08    7.01   0
   0  13  -3  381.21   11.50   0
  -1  13  -3  337.89   10.07   0
   1 -13   3  397.66    7.83   0
  -1  13  -3  393.08   12.84   0
   1 -13   3  366.76    9.97   0
   2 -13   3  174.68    9.92   0
  -2  13  -3  159.36   10.92   0
  -2  13  -3  204.10   12.50   0
   2 -13   3  193.55    7.62   0
   3 -13   3   80.44   12.17   0
  -3  13  -3   97.73   11.97   0
   3 -13   3  103.62    8.48   0
  -3  13  -3   71.47   13.99   0
  -4  13  -3   26.96   12.34   0
   4 -13   3   38.43    9.55   0
   4 -13   3   26.56    9.30   0
  -4  13  -3   29.51   13.89   0
  -5  13  -3   -8.97   13.39   0
   5 -13   3    2.45   13.97   0
   5 -13   3   12.19    9.77   0
  -5  13  -3   15.20   17.07   0
   6 -13   3   99.66   14.30   0
  -6  13  -3   59.60   15.35   0
   6 -13   3  102.93   12.06   0
  -6  13  -3  104.42   15.78   0
  -7  13  -3  272.10   13.27   0
   7 -13   3  256.92   13.98   0
  -7  13  -3  203.64   16.74   0
   7 -13   3  251.54   16.42   0
   8 -13   3  191.23   15.07   0
   8 -13   3  170.53   17.99   0
  -8  13  -3  210.49   19.72   0
  -8  13  -3  152.26   19.76   0
  -7 -12   3    8.50    8.41   0
   7  12  -3  123.55   16.72   0
   7  12  -3  138.80   11.52   0
  -7 -12   3   -6.00    7.07   0
  -6 -12   3   59.59    7.94   0
   6  12  -3  232.25   11.83   0
   6  12  -3  232.17   15.18   0
  -6 -12   3  243.94    6.73   0
   5  12  -3   -9.30   12.27   0
   5  12  -3   -1.41    7.73   0
  -5 -12   3   -5.31    7.32   0
  -5 -12   3    2.15    6.07   0
   4  12  -3   92.04   10.00   0
  -4 -12   3   93.23    7.10   0
   4  12  -3   84.75   11.76   0
  -4 -12   3   86.39    6.10   0
   3  12  -3  112.35   11.78   0
  -3 -12   3  133.41    6.84   0
   3  12  -3  101.92    7.65   0
  -3 -12   3  118.42    6.51   0
  -2 -12   3  130.55    6.86   0
   2  12  -3  131.97    9.60   0
   2  12  -3  107.21    5.88   0
  -1 -12   3  291.38    7.35   0
  -1 -12   3  257.68    8.30   0
   1  12  -3  237.65    6.99   0
   1  12  -3  281.61    9.86   0
   0  12  -3  340.46   10.26   0
   0 -12   3  297.93    8.64   0
   0  12  -3  283.70    8.42   0
   0 -12   3  318.53    7.02   0
   1 -12   3   84.22    6.71   0
  -1  12  -3   80.45    7.59   0
  -1  12  -3   59.70    9.13   0
   1 -12   3   73.51   10.97   0
   2 -12   3   17.18    6.99   0
   2 -12   3   -3.15   11.10   0
  -2  12  -3    9.96   11.88   0
  -2  12  -3   35.24   10.27   0
  -3  12  -3    8.15   12.53   0
   3 -12   3   16.40    7.62   0
  -3  12  -3    7.28   10.40   0
   3 -12   3    4.36    8.37   0
  -4  12  -3   55.27   12.75   0
  -4  12  -3   43.28    8.68   0
   4 -12   3   60.59    8.74   0
   4 -12   3   65.07    8.56   0
  -5  12  -3  208.56   12.46   0
   5 -12   3  211.43    9.75   0
   5 -12   3  219.20   12.82   0
  -5  12  -3  159.83   13.18   0
  -6  12  -3  176.71   13.42   0
  -6  12  -3  132.54   14.66   0
   6 -12   3  180.84    8.48   0
   7 -12   3   90.94   12.65   0
  -7  12  -3   70.18   15.47   0
  -7  12  -3   79.10   15.39   0
  -8  12  -3    7.54   16.64   0
  -8  12  -3   -8.15   16.10   0
   8 -12   3   10.76   13.34   0
  -9  12  -3    9.32   14.28   0
  -9  12  -3    7.30   17.74   0
   9 -12   3    3.05   15.15   0
  -8 -11   3  186.53    8.65   0
   8  11  -3  166.98   15.37   0
  -8 -11   3   34.52   12.26   0
   7  11  -3  184.07   14.77   0
  -7 -11   3  172.56   10.97   0
  -7 -11   3  178.48    7.78   0
   6  11  -3   18.51   11.96   0
  -6 -11   3    6.78    9.14   0
  -6 -11   3    7.57    6.68   0
  -5 -11   3   81.06    6.49   0
  -5 -11   3   81.76    7.34   0
   5  11  -3   -6.95   10.67   0
  -4 -11   3  369.80    5.97   0
  -4 -11   3  372.62    8.35   0
   4  11  -3  356.51   11.81   0
   3  11  -3  582.83   10.03   0
  -3 -11   3  590.67    6.53   0
   3  11  -3  569.24   11.09   0
  -3 -11   3  580.38    7.13   0
   2  11  -3  798.62    7.99   0
  -2 -11   3  852.16   10.95   0
   2  11  -3  899.12   10.11   0
  -2 -11   3  906.00    7.55   0
  -1 -11   3  447.79    6.84   0
   1  11  -3  448.77    7.60   0
  -1 -11   3  430.60   10.26   0
   1  11  -3  407.05    7.56   0
   0  11  -3   43.89    9.10   0
   0 -11   3   38.25    9.75   0
   0  11  -3   32.47    9.31   0
   0 -11   3   38.58    6.18   0
  -1  11  -3   -0.77    8.98   0
   1 -11   3   15.83    6.27   0
   1 -11   3    4.46    9.33   0
  -1  11  -3   14.65    9.73   0
   2 -11   3  247.54   10.34   0
  -2  11  -3  254.59   12.23   0
  -2  11  -3  236.42    9.73   0
   2 -11   3  229.74    7.30   0
   3 -11   3  388.74   10.63   0
  -3  11  -3  427.92   10.75   0
   3 -11   3  402.09    8.24   0
  -3  11  -3  365.54   12.77   0
  -4  11  -3  607.94    9.36   0
  -4  11  -3  631.14   12.96   0
   4 -11   3  639.12    9.68   0
  -5  11  -3  526.55   12.67   0
   5 -11   3  519.39    9.79   0
  -5  11  -3  485.41   12.84   0
  -6  11  -3  161.72   12.02   0
   6 -11   3  179.56    7.79   0
  -6  11  -3  175.38   13.32   0
  -7  11  -3   21.11   13.02   0
  -7  11  -3   20.78   14.07   0
   7 -11   3   20.17    8.09   0
  -8  11  -3   31.13   15.48   0
   8 -11   3   37.23   12.00   0
  -8  11  -3   13.24   14.62   0
  -9  11  -3   65.76   16.79   0
   9 -11   3   88.30   14.93   0
  -9  11  -3   78.97   17.13   0
 -10  11  -3  124.13   18.69   0
  10 -11   3  157.83   18.28   0
 -10  11  -3  149.91   19.44   0
  -9 -10   3   12.91   16.72   0
   9  10  -3   31.56   16.55   0
  -9 -10   3   30.36    9.87   0
  -8 -10   3   74.83   12.58   0
   8  10  -3   85.08   15.57   0
  -8 -10   3   82.80    8.80   0
  -7 -10   3    3.51    7.38   0
   7  10  -3   10.65   12.55   0
  -7 -10   3   16.14   12.08   0
  -6 -10   3  144.39   11.07   0
   6  10  -3  153.30   11.49   0
  -6 -10   3  159.17    7.34   0
  -5 -10   3  201.40    8.37   0
   5  10  -3  246.83   10.75   0
  -5 -10   3  221.60    6.10   0
  -4 -10   3  248.17    8.45   0
  -4 -10   3  235.18    5.87   0
   4  10  -3  298.66    9.11   0
   3  10  -3  593.79   10.23   0
  -3 -10   3  571.62    7.86   0
  -2 -10   3  452.20    9.44   0
   2  10  -3  427.76    8.22   0
  -2 -10   3  440.28    7.14   0
   2  10  -3  418.24    6.87   0
  -1 -10   3  107.86    6.35   0
   1  10  -3   92.93    7.07   0
   1  10  -3  113.99    8.06   0
  -1 -10   3  113.46    8.49   0
   0 -10   3   24.14    6.22   0
   0 -10   3   10.62    8.58   0
   0  10  -3   23.76    7.88   0
   0  10  -3   18.43    8.49   0
  -1  10  -3   34.95    8.48   0
   1 -10   3   43.21    6.39   0
  -1  10  -3   45.88   10.38   0
   1 -10   3   46.46    6.39   0
  -2  10  -3  330.40    6.89   0
  -2  10  -3  333.60   11.63   0
   2 -10   3  330.87    9.27   0
   2 -10   3  333.95    7.49   0
  -3  10  -3  584.94   10.30   0
  -3  10  -3  564.35   11.04   0
   3 -10   3  589.30    8.06   0
  -4  10  -3  517.85   10.78   0
  -4  10  -3  490.43    8.86   0
   4 -10   3  539.55    9.25   0
  -5  10  -3  301.04   11.35   0
  -5  10  -3  300.44   11.53   0
   5 -10   3  300.70    7.09   0
  -6  10  -3   32.22    8.38   0
   6 -10   3   13.55    9.50   0
  -6  10  -3   35.06   11.58   0
   7 -10   3   14.38   10.08   0
  -7  10  -3   17.07   12.14   0
  -7  10  -3   18.26   12.14   0
  -8  10  -3   87.31   12.75   0
   8 -10   3  103.33   11.65   0
  -8  10  -3   98.21   10.17   0
  -9  10  -3  260.79   14.29   0
   9 -10   3  255.05   13.60   0
  -9  10  -3  268.62   14.47   0
  10 -10   3  220.39   16.47   0
 -10  10  -3  201.06   17.52   0
 -10  10  -3  224.71   17.14   0
  -9  -9   3   -3.89   13.69   0
  -9  -9   3    5.47    8.77   0
   9   9  -3   21.91   15.08   0
  -8  -9   3  160.16   11.70   0
   8   9  -3  153.09   12.37   0
  -8  -9   3  174.64    7.86   0
  -7  -9   3  328.51   11.64   0
  -7  -9   3  344.17    7.44   0
   7   9  -3  355.68   11.58   0
   6   9  -3  478.78   10.50   0
  -6  -9   3  471.07    7.05   0
  -6  -9   3  480.41   12.26   0
  -5  -9   3  216.70    6.76   0
   5   9  -3  209.46    9.37   0
  -5  -9   3  205.78    9.31   0
   4   9  -3  -29.45    7.25   0
  -4  -9   3  297.23    6.61   0
  -4  -9   3  279.00    8.15   0
   3   9  -3   24.20    5.82   0
  -3  -9   3   23.98    7.14   0
   2   9  -3  180.78    7.20   0
  -2  -9   3  202.74    6.95   0
   2   9  -3  182.29    6.26   0
  -2  -9   3  194.12    8.05   0
  -1  -9   3  340.41    8.07   0
  -1  -9   3  360.49    7.02   0
   1   9  -3  343.85    7.51   0
   1   9  -3  317.93    7.21   0
   0   9  -3  353.62    7.66   0
   0  -9   3  344.07    8.14   0
   0  -9   3  338.78    7.06   0
   0   9  -3  361.20    9.24   0
   1  -9   3  368.74    6.96   0
   1  -9   3  349.29    8.11   0
  -1   9  -3  365.04   10.95   0
  -1   9  -3  337.87    7.98   0
  -2   9  -3  767.44    9.17   0
   2  -9   3  790.50    8.17   0
  -2   9  -3  784.32   11.07   0
  -3   9  -3  249.74    8.93   0
  -3   9  -3  267.17    9.58   0
   3  -9   3  263.18    7.40   0
   4  -9   3   18.08    7.26   0
  -4   9  -3    1.12    8.86   0
  -4   9  -3    7.52    8.86   0
  -5   9  -3   16.25    7.10   0
   5  -9   3   20.62    8.29   0
  -5   9  -3   15.61    9.27   0
  -6   9  -3   39.01   10.96   0
  -6   9  -3   40.24    7.27   0
   6  -9   3   41.18    9.05   0
   7  -9   3  121.59    7.67   0
  -7   9  -3  121.78   11.04   0
  -7   9  -3  114.41   10.61   0
  -8   9  -3  234.32   12.69   0
  -8   9  -3  228.94   12.35   0
   8  -9   3  241.68   11.26   0
   9  -9   3  269.84   13.70   0
  -9   9  -3  247.98   14.36   0
  -9   9  -3  257.81   13.87   0
  10  -9   3   48.26   15.02   0
 -10   9  -3   49.83   15.50   0
 -10   9  -3   52.99   11.45   0
 -11   9  -3   14.92   18.01   0
  11  -9   3   -0.07   16.53   0
 -11   9  -3   16.34   17.31   0
 -10  -8   3    9.30   10.07   0
 -10  -8   3   10.16   15.40   0
  10   8  -3    0.23   13.29   0
  -9  -8   3  156.46   12.40   0
  -9  -8   3  173.81    8.86   0
   9   8  -3  170.36   13.22   0
  -8  -8   3  563.64   12.99   0
   8   8  -3  550.84   11.74   0
  -8  -8   3  578.97    8.63   0
   7   8  -3  450.37   10.15   0
  -7  -8   3  476.37    7.66   0
  -7  -8   3  439.13   10.70   0
  -6  -8   3  375.68    6.35   0
   6   8  -3  390.98    8.98   0
  -6  -8   3  335.96    9.47   0
  -5  -8   3  230.40    5.94   0
  -5  -8   3  216.26    9.39   0
   5   8  -3  250.67    7.90   0
  -4  -8   3   26.95    5.31   0
   4   8  -3   38.92    7.32   0
  -4  -8   3   23.73    8.41   0
   3   8  -3  176.79    5.80   0
  -3  -8   3  167.78    9.06   0
  -2  -8   3  904.15    8.53   0
   2   8  -3  888.67    7.51   0
  -2  -8   3  899.33    6.86   0
  -1  -8   3  894.92    8.35   0
   1   8  -3  809.02    8.60   0
   1   8  -3  859.30    7.68   0
  -1  -8   3  847.55    6.72   0
   0   8  -3  742.53    7.70   0
   0  -8   3  746.28    7.75   0
   0   8  -3  729.08   10.53   0
   0  -8   3  727.44    8.16   0
  -1   8  -3  656.65   11.08   0
   1  -8   3  671.28    7.26   0
  -1   8  -3  689.62    8.01   0
   2  -8   3   97.46    6.32   0
  -2   8  -3  112.60    8.83   0
  -2   8  -3   92.26    5.29   0
  -3   8  -3   22.79    7.30   0
  -3   8  -3   29.19    7.89   0
   3  -8   3   25.80    6.74   0
  -4   8  -3  770.43    9.69   0
  -4   8  -3  789.54   10.03   0
   4  -8   3  727.20    6.88   0
  -5   8  -3  781.02   10.21   0
   5  -8   3  745.00    9.45   0
  -5   8  -3  833.22   10.40   0
  -6   8  -3  646.19   10.25   0
   6  -8   3  649.44    9.74   0
  -6   8  -3  672.61   10.73   0
  -7   8  -3  500.17   11.06   0
   7  -8   3  494.28   10.78   0
  -7   8  -3  514.04   11.43   0
   8  -8   3  169.47    8.34   0
  -8   8  -3  167.12    8.62   0
  -8   8  -3  159.17    8.71   0
  -9   8  -3    3.70   12.52   0
   9  -8   3   13.54   11.47   0
  -9   8  -3   33.69   12.10   0
 -10   8  -3   56.88    9.91   0
  10  -8   3   57.23   14.13   0
 -10   8  -3   67.63   14.09   0
 -11   8  -3   53.88   12.01   0
  11  -8   3   86.25   16.41   0
 -11   8  -3   69.59   15.89   0
 -11  -7   3   26.86   12.53   0
 -11  -7   3   14.86   15.53   0
  11   7  -3   12.94   11.68   0
 -10  -7   3  115.04    9.93   0
 -10  -7   3  116.09   12.47   0
  10   7  -3  110.69   12.04   0
  -9  -7   3  391.27   11.49   0
  -9  -7   3  392.74    8.71   0
   9   7  -3  364.48    9.86   0
   8   7  -3  276.65   10.31   0
  -8  -7   3  298.12    8.15   0
  -8  -7   3  285.40   10.26   0
   7   7  -3   40.96    8.01   0
  -7  -7   3   45.20    6.60   0
  -7  -7   3   36.50    8.65   0
  -6  -7   3   84.73    8.27   0
  -6  -7   3   99.34    6.15   0
   6   7  -3  107.39    7.33   0
  -5  -7   3    9.74    5.24   0
   5   7  -3   -2.55    6.45   0
  -5  -7   3    0.43    7.55   0
  -4  -7   3  270.72    5.77   0
  -4  -7   3  250.10    8.60   0
   4   7  -3  260.72    6.52   0
  -3  -7   3  939.04    7.78   0
   3   7  -3  942.72    7.12   0
  -3  -7   3  880.77    9.91   0
   2   7  -3  815.78    7.13   0
  -2  -7   3  863.38    7.45   0
  -2  -7   3  858.45    8.67   0
  -1  -7   3  715.50    7.16   0
   1   7  -3  699.61    6.48   0
   1   7  -3  616.34    7.90   0
  -1  -7   3  737.58    8.16   0
   0   7  -3 1171.53    7.52   0
   0   7  -3 1128.47   11.49   0
   0  -7   3 1167.55    7.01   0
   1  -7   3  456.08    6.93   0
  -1   7  -3  442.37    9.84   0
  -1   7  -3  444.10    6.84   0
   2  -7   3   74.29    6.41   0
  -2   7  -3   78.68    8.04   0
  -2   7  -3   82.71    4.77   0
  -3   7  -3  441.66    5.97   0
  -3   7  -3  440.82    6.30   0
   3  -7   3  436.19    6.92   0
  -4   7  -3  614.37    8.62   0
   4  -7   3  576.71    6.08   0
  -4   7  -3  569.62    8.53   0
  -5   7  -3  445.38    8.66   0
   5  -7   3  428.04    8.83   0
   5  -7   3  417.44    6.21   0
  -5   7  -3  406.27    8.80   0
   6  -7   3  812.99    9.85   0
   6  -7   3  779.16    9.74   0
  -6   7  -3  834.35   10.33   0
  -6   7  -3  784.41    8.47   0
   7  -7   3  501.59   10.46   0
   7  -7   3  525.51    9.82   0
  -7   7  -3  502.53    8.16   0
  -7   7  -3  492.17   10.16   0
   8  -7   3    9.85    9.93   0
  -8   7  -3    6.64    7.70   0
   8  -7   3   -0.91    7.07   0
  -8   7  -3   11.82   10.53   0
   9  -7   3  126.60    8.14   0
  -9   7  -3  138.76   11.79   0
   9  -7   3  137.06   11.60   0
  -9   7  -3  123.66    8.53   0
 -10   7  -3  163.11   12.52   0
  10  -7   3  182.85    8.98   0
 -10   7  -3  183.27   13.04   0
  10  -7   3  189.40   12.58   0
 -11   7  -3  226.75   15.34   0
  11  -7   3  270.77   14.08   0
  11  -7   3  250.38   14.64   0
 -11   7  -3  242.11   11.11   0
 -12   7  -3  205.13   17.78   0
  12  -7   3  183.92   17.38   0
 -12   7  -3  161.02   18.18   0
 -11  -6   3  213.55   14.45   0
 -11  -6   3  204.31   10.97   0
  11   6  -3  203.94    9.91   0
 -10  -6   3  421.93    9.81   0
 -10  -6   3  440.25   11.76   0
  10   6  -3  449.50    9.18   0
  -9  -6   3  115.10    8.50   0
   9   6  -3  106.54    9.22   0
  -9  -6   3  127.13    9.93   0
  -8  -6   3    8.31    8.62   0
  -8  -6   3    3.32    7.29   0
   8   6  -3    7.01    7.28   0
  -7  -6   3   71.60    7.78   0
  -7  -6   3   80.50    6.53   0
   7   6  -3   76.69    6.87   0
   6   6  -3  193.27    7.50   0
  -6  -6   3  196.22    6.07   0
  -6  -6   3  179.40    7.30   0
  -5  -6   3  463.36    6.17   0
  -5  -6   3  460.42    7.62   0
   5   6  -3  462.80    6.51   0
  -4  -6   3  833.24    6.43   0
  -4  -6   3  768.63    8.22   0
   4   6  -3  779.21    6.51   0
  -3  -6   3  328.21    8.22   0
   3   6  -3  359.72    5.69   0
  -3  -6   3  356.47    5.69   0
   2   6  -3  124.76    6.01   0
  -2  -6   3  129.17    5.49   0
  -2  -6   3  124.50    8.03   0
  -1  -6   3   -0.45    6.77   0
   1   6  -3    5.23    3.40   0
   1   6  -3   19.09    6.83   0
  -1  -6   3    4.18    5.29   0
   0  -6   3  190.24    6.86   0
   0   6  -3  193.92    5.42   0
   0   6  -3  200.43    7.21   0
   1  -6   3   93.51    6.07   0
  -1   6  -3   78.30    7.96   0
  -1   6  -3   83.07    5.57   0
  -2   6  -3  789.33    7.42   0
   2  -6   3  774.16    7.20   0
  -2   6  -3  784.18    7.92   0
   3  -6   3  681.31    7.10   0
   3  -6   3  702.83    7.39   0
  -3   6  -3  731.21    6.32   0
  -3   6  -3  706.73    7.64   0
   4  -6   3  248.69    6.91   0
  -4   6  -3  236.40    7.32   0
   4  -6   3  255.87    7.30   0
  -4   6  -3  229.46    5.61   0
   5  -6   3   23.51    5.24   0
   5  -6   3    9.58    5.09   0
  -5   6  -3   12.74    7.37   0
  -5   6  -3   16.04    7.43   0
   6  -6   3   10.08    7.91   0
   6  -6   3   17.04    7.58   0
  -6   6  -3    1.17    7.85   0
  -6   6  -3   10.86    8.03   0
   7  -6   3   15.61    6.32   0
   7  -6   3    9.71    6.19   0
  -7   6  -3   21.17    8.43   0
  -7   6  -3    5.45    6.62   0
  -8   6  -3  307.26    7.67   0
   8  -6   3  289.39    7.32   0
  -8   6  -3  288.81   10.18   0
   8  -6   3  299.20   10.10   0
  -9   6  -3  215.30    8.28   0
  -9   6  -3  209.63   10.67   0
   9  -6   3  211.77   10.61   0
   9  -6   3  215.31   10.10   0
 -10   6  -3  113.24   12.17   0
 -10   6  -3  115.86   11.94   0
  10  -6   3  102.27   12.32   0
  10  -6   3  118.72    8.49   0
  11  -6   3  127.92   14.55   0
 -11   6  -3  101.57   10.50   0
  11  -6   3  115.18   12.68   0
 -11   6  -3  122.39   14.20   0
  12  -6   3    3.89   13.32   0
 -12   6  -3  108.80   17.08   0
 -12   6  -3  112.47   15.84   0
  12  -6   3  136.41   16.57   0
 -12  -5   3  100.28   12.30   0
 -12  -5   3  217.80   16.15   0
  12   5  -3    0.37    8.01   0
 -11  -5   3  586.43   11.57   0
 -11  -5   3  624.68   13.73   0
  11   5  -3  622.09    9.20   0
 -10  -5   3  237.17    9.25   0
  10   5  -3  224.96    6.21   0
  10   5  -3  224.64    8.37   0
 -10  -5   3  217.00   10.85   0
   9   5  -3    3.90    4.45   0
  -9  -5   3   -1.45    7.43   0
  -9  -5   3   -0.81    9.01   0
   9   5  -3   -4.33    6.24   0
   8   5  -3  155.67    7.33   0
  -8  -5   3  -66.38    6.20   0
  -8  -5   3  166.32    8.42   0
   8   5  -3  165.53    5.35   0
  -7  -5   3  248.55    7.76   0
  -7  -5   3  -44.48    5.47   0
   7   5  -3  244.14    6.09   0
   7   5  -3  246.61    4.58   0
   6   5  -3  997.66    6.94   0
   6   5  -3  986.38    5.36   0
  -6  -5   3 1006.26    8.17   0
  -6  -5   3  988.81    6.89   0
  -5  -5   3 1930.28    9.22   0
   5   5  -3 1896.32    7.58   0
  -5  -5   3 1997.99    7.97   0
   4   5  -3 1278.18    6.25   0
  -4  -5   3 1217.48    7.94   0
  -4  -5   3 1292.25    6.74   0
  -3  -5   3   49.37    6.11   0
  -3  -5   3   50.44    4.29   0
   3   5  -3   60.12    4.87   0
  -2  -5   3    3.89    3.05   0
  -2  -5   3   -1.11    7.13   0
   2   5  -3   -0.20    5.56   0
   1   5  -3  642.26    5.07   0
   1   5  -3  528.81    7.77   0
  -1  -5   3  646.03    8.40   0
   0   5  -3 2768.66    7.77   0
   0   5  -3 2823.10   11.75   0
   0  -5   3 2922.39   10.88   0
  -1   5  -3 2175.25    7.87   0
   1  -5   3 2170.68    7.76   0
  -1   5  -3 2124.01    8.67   0
  -2   5  -3 1179.14    6.15   0
   2  -5   3 1203.94    7.41   0
  -2   5  -3 1207.22    6.66   0
   2  -5   3 1219.99    7.41   0
   3  -5   3  389.81    5.17   0
   3  -5   3  398.67    6.34   0
  -3   5  -3  409.00    6.71   0
  -3   5  -3  388.50    6.72   0
   4  -5   3   75.09    6.28   0
   4  -5   3   77.83    6.63   0
  -4   5  -3   84.37    6.25   0
  -4   5  -3   75.33    4.88   0
  -5   5  -3   16.35    6.61   0
   5  -5   3   21.15    6.73   0
  -5   5  -3   22.93    7.28   0
   5  -5   3   32.55    7.02   0
   6  -5   3  432.33    8.45   0
  -6   5  -3  419.28    6.23   0
  -6   5  -3  428.06    8.72   0
   6  -5   3  432.42    7.99   0
   7  -5   3  890.80    8.00   0
  -7   5  -3  882.75    7.94   0
   7  -5   3  920.83   10.00   0
  -7   5  -3  869.91    8.25   0
  -8   5  -3  543.68   10.43   0
  -8   5  -3  553.72   10.34   0
   8  -5   3  559.42    9.71   0
   8  -5   3  558.39    9.92   0
   9  -5   3  207.19   10.20   0
   9  -5   3  192.59   10.77   0
  -9   5  -3  210.00   10.58   0
  -9   5  -3  200.14   10.13   0
  10  -5   3   11.68   11.24   0
 -10   5  -3   17.01   11.00   0
 -10   5  -3   18.32   10.92   0
  10  -5   3   10.15   10.55   0
 -11   5  -3   19.19   12.79   0
  11  -5   3   30.98    9.88   0
 -11   5  -3   19.60   13.56   0
  11  -5   3    5.04   10.69   0
  12  -5   3   61.83   14.30   0
 -12   5  -3   54.11   14.84   0
 -12   5  -3   49.31   13.90   0
  12  -5   3   57.53   12.45   0
  12   4  -3    0.34    6.10   0
 -12  -4   3  156.87   14.57   0
  12   4  -3   -0.32    5.08   0
 -12  -4   3  147.21   13.14   0
  11   4  -3   11.95    7.38   0
 -11  -4   3   12.09   10.51   0
 -11  -4   3   17.64   11.57   0
  11   4  -3   13.61    5.13   0
 -10  -4   3   -3.19    9.49   0
  10   4  -3   14.34    5.03   0
 -10  -4   3   16.23    7.43   0
  10   4  -3   13.35    6.71   0
  -9  -4   3  177.77    9.62   0
   9   4  -3  163.74    5.11   0
  -9  -4   3  173.73    8.80   0
   9   4  -3  163.13    6.75   0
  -8  -4   3  343.04    8.48   0
   8   4  -3  349.57    6.53   0
   8   4  -3  344.95    4.42   0
  -8  -4   3  347.51    7.90   0
  -7  -4   3  472.31    7.36   0
   7   4  -3  467.37    4.40   0
  -7  -4   3  478.10    7.16   0
   7   4  -3  450.31    6.28   0
  -6  -4   3  805.75    6.65   0
   6   4  -3  764.63    5.99   0
   6   4  -3  767.74    4.33   0
  -6  -4   3  736.75    6.03   0
   5   4  -3  506.46    4.72   0
   5   4  -3  520.74    4.21   0
  -5  -4   3  555.35    4.53   0
  -5  -4   3  516.59    6.44   0
  -4  -4   3  212.70    5.66   0
   4   4  -3  211.53    3.83   0
  -4  -4   3  -14.44    3.80   0
  -3  -4   3   14.53    3.85   0
   3   4  -3   26.03    4.67   0
  -2  -4   3  416.50    4.02   0
   2   4  -3  421.60    5.70   0
  -2  -4   3  402.19    5.05   0
   1   4  -3  914.14    4.65   0
  -1  -4   3  930.39    7.55   0
   1   4  -3  844.05    8.17   0
   0   4  -3 1616.38    5.99   0
   0   4  -3 1664.50   11.45   0
   0  -4   3 1720.24    9.76   0
  -1   4  -3 2641.33    9.55   0
   1  -4   3 2526.89    6.79   0
  -1   4  -3 2579.99    7.50   0
   1  -4   3 2547.85    7.89   0
   2  -4   3 1274.91    7.31   0
   2  -4   3 1184.55    5.87   0
  -2   4  -3 1234.53    7.46   0
  -2   4  -3 1224.04    6.75   0
  -3   4  -3  174.46    6.14   0
   3  -4   3  170.48    6.21   0
  -3   4  -3  172.00    4.62   0
   3  -4   3  171.44    4.47   0
  -4   4  -3   27.06    6.10   0
   4  -4   3   36.14    4.48   0
   4  -4   3   37.92    6.03   0
  -4   4  -3   32.76    6.43   0
   5  -4   3  299.24    7.26   0
  -5   4  -3  308.49    5.14   0
   5  -4   3  290.44    5.08   0
  -5   4  -3  299.72    6.99   0
   6  -4   3  990.91    9.16   0
  -6   4  -3  990.75    7.15   0
  -6   4  -3  962.45    9.14   0
   6  -4   3 1004.51    7.11   0
   7  -4   3  656.66    8.80   0
   7  -4   3  650.35    9.08   0
  -7   4  -3  647.75    8.90   0
  -7   4  -3  648.11    7.30   0
   8  -4   3  435.01    7.41   0
  -8   4  -3  425.34    9.46   0
   8  -4   3  455.32    9.66   0
  -8   4  -3  422.96    7.40   0
   9  -4   3  129.96    9.93   0
  -9   4  -3  136.07    9.98   0
  -9   4  -3  125.11   10.01   0
   9  -4   3  134.39    7.58   0
  10  -4   3   57.64   10.42   0
 -10   4  -3   47.24   10.80   0
 -10   4  -3   36.81   10.63   0
  10  -4   3   43.97   11.25   0
  11  -4   3    4.42   10.71   0
 -11   4  -3   85.17   12.58   0
 -11   4  -3   79.39   12.48   0
  11  -4   3   72.69   13.31   0
 -12   4  -3  165.85   14.56   0
  12  -4   3  172.16   15.75   0
 -12   4  -3  162.68   14.45   0
  12  -4   3  196.58   15.94   0
  12   3  -3   24.62    5.94   0
  12   3  -3   -0.84    4.92   0
 -12  -3   3   54.59   12.93   0
 -12  -3   3   47.49   11.85   0
  11   3  -3  296.57    5.40   0
  11   3  -3  310.35    6.45   0
 -11  -3   3  291.64   11.47   0
 -11  -3   3  302.17   12.42   0
 -10  -3   3  535.90   10.77   0
 -10  -3   3  497.91    8.07   0
  10   3  -3  519.81    5.51   0
  10   3  -3  509.90    6.56   0
  -9  -3   3  305.27    8.88   0
   9   3  -3  301.54    4.69   0
  -9  -3   3  299.45    9.48   0
   9   3  -3  311.78    6.02   0
  -8  -3   3  478.96    8.20   0
  -8  -3   3  447.47    6.62   0
   8   3  -3  448.42    5.65   0
   8   3  -3  448.16    4.55   0
  -7  -3   3  365.56    7.32   0
  -7  -3   3  374.53    5.42   0
   7   3  -3  379.97    3.96   0
   7   3  -3  350.80    4.28   0
   6   3  -3   40.10    3.07   0
   6   3  -3   45.42    3.89   0
  -6  -3   3   41.46    5.60   0
  -6  -3   3   34.67    5.73   0
   5   3  -3  177.27    3.75   0
   5   3  -3  176.22    2.98   0
  -5  -3   3  181.03    5.49   0
  -5  -3   3  167.73    4.21   0
  -4  -3   3  423.76    5.48   0
   4   3  -3  428.19    3.25   0
  -4  -3   3  438.30    5.19   0
   4   3  -3  428.88    3.00   0
  -3  -3   3  851.52    5.68   0
   3   3  -3  826.54    3.40   0
   2   3  -3  809.93    3.30   0
  -2  -3   3  852.53    6.40   0
  -2  -3   3  875.03    4.04   0
   2   3  -3  828.33    4.89   0
  -1  -3   3  235.40    7.98   0
   1   3  -3  248.73    7.41   0
   1   3  -3  235.34    3.26   0
   0   3  -3   89.64    6.54   0
   0  -3   3   55.42    8.00   0
   0   3  -3   57.65    3.79   0
   0  -3   3   50.72    3.85   0
   1  -3   3   15.29    5.81   0
  -1   3  -3   23.96    4.22   0
  -1   3  -3   10.87    4.41   0
   1  -3   3    7.97    4.48   0
  -2   3  -3  202.40    5.39   0
   2  -3   3  191.11    3.90   0
   2  -3   3  202.89    3.97   0
  -2   3  -3  196.65    3.87   0
  -3   3  -3   59.42    4.13   0
  -3   3  -3   53.30    3.95   0
   3  -3   3   48.02    5.13   0
   3  -3   3   64.90    5.58   0
   4  -3   3  921.01    7.24   0
  -4   3  -3  874.36    5.96   0
   4  -3   3  907.25    6.90   0
  -4   3  -3  910.63    5.65   0
   5  -3   3 1053.48    6.67   0
  -5   3  -3 1056.04    8.18   0
   5  -3   3 1044.15    6.25   0
  -5   3  -3 1044.88    6.28   0
  -6   3  -3  501.32    7.61   0
  -6   3  -3  513.19    7.74   0
   6  -3   3  509.60    7.90   0
   6  -3   3  501.30    7.41   0
   7  -3   3   78.55    7.83   0
  -7   3  -3   85.14    7.06   0
   7  -3   3   85.70    7.58   0
  -7   3  -3  101.19    7.84   0
  -8   3  -3   27.03    6.21   0
   8  -3   3   17.12    8.45   0
   8  -3   3   33.79    8.23   0
  -8   3  -3   44.98    8.23   0
   9  -3   3   39.91    9.11   0
  -9   3  -3   35.81    9.46   0
  -9   3  -3   30.26    9.11   0
   9  -3   3   32.96    8.99   0
 -10   3  -3  112.83   10.23   0
  10  -3   3  110.44   11.03   0
 -10   3  -3  111.12    7.63   0
  10  -3   3  -10.25    9.36   0
  11  -3   3  241.42   11.96   0
 -11   3  -3  240.06   12.00   0
 -11   3  -3  244.02   11.59   0
  11  -3   3  237.81   13.13   0
  12  -3   3  186.66   14.29   0
 -12   3  -3  207.86   13.68   0
 -12   3  -3  203.39   11.33   0
  12  -3   3  188.61   14.87   0
 -13  -2   3   18.21   14.11   0
  13   2  -3    0.24    5.31   0
  13   2  -3    1.43    4.74   0
 -13  -2   3   21.09   16.53   0
 -12  -2   3  177.40   13.78   0
 -12  -2   3  150.06   12.17   0
  12   2  -3   25.69    5.03   0
  12   2  -3  171.29    6.03   0
  11   2  -3  392.46    6.18   0
 -11  -2   3  404.84   12.21   0
 -11  -2   3  368.65   10.99   0
  11   2  -3  388.82    5.30   0
  10   2  -3  345.95    4.94   0
  10   2  -3  341.47    5.69   0
 -10  -2   3  350.74    7.84   0
 -10  -2   3  351.82    7.52   0
   9   2  -3  503.89    5.46   0
  -9  -2   3  498.22    9.12   0
  -9  -2   3  497.54    9.23   0
  -8  -2   3  278.02    6.07   0
  -8  -2   3  293.62    6.11   0
   8   2  -3  294.23    4.69   0
  -7  -2   3   14.40    4.81   0
  -7  -2   3    8.74    4.74   0
   7   2  -3   14.50    3.05   0
  -6  -2   3  659.92    5.42   0
  -6  -2   3  680.86    6.83   0
   6   2  -3  668.13    4.15   0
   5   2  -3  871.49    3.07   0
  -5  -2   3  888.13    6.41   0
  -5  -2   3  869.47    6.46   0
   5   2  -3  842.76    3.54   0
   4   2  -3 1790.14    3.20   0
  -4  -2   3 1800.46    6.11   0
  -4  -2   3 1883.47    6.26   0
   4   2  -3 1759.83    3.65   0
  -3  -2   3 2943.78    7.48   0
   3   2  -3 2877.74    3.74   0
  -3  -2   3 2986.56    7.52   0
   2   2  -3 1412.33    2.95   0
   2   2  -3 1450.46    6.14   0
  -2  -2   3 1453.68    3.05   0
  -2  -2   3 1367.38    5.23   0
  -1  -2   3  731.55    3.09   0
   1   2  -3  743.04    6.83   0
   1   2  -3  745.74    3.12   0
  -1  -2   3  736.81    5.47   0
   0   2  -3    7.15    6.31   0
   0  -2   3    6.99    8.56   0
   0  -2   3    5.41    2.49   0
   0   2  -3    8.75    2.49   0
  -1   2  -3  794.52    6.28   0
  -1   2  -3  765.70    5.18   0
   1  -2   3  768.53    6.40   0
   1  -2   3  802.89    5.23   0
  -2   2  -3 1970.11    6.83   0
   2  -2   3 1993.11    6.86   0
  -2   2  -3 1960.85    6.36   0
   2  -2   3 1981.21    7.15   0
  -3   2  -3 1637.36    5.75   0
  -3   2  -3 1657.07    7.58   0
   3  -2   3 1643.62    7.50   0
   3  -2   3 1639.40    5.91   0
  -4   2  -3 1291.61    5.79   0
   4  -2   3 1344.89    7.73   0
   4  -2   3 1288.86    6.86   0
  -4   2  -3 1268.91    6.45   0
  -5   2  -3  292.50    6.09   0
   5  -2   3  308.84    6.79   0
   5  -2   3  280.76    4.56   0
  -5   2  -3  306.58    6.79   0
  -6   2  -3    4.82    4.43   0
   6  -2   3    9.50    4.44   0
  -6   2  -3    0.12    4.73   0
   6  -2   3    9.64    6.73   0
  -7   2  -3   56.76    6.74   0
   7  -2   3   49.67    7.06   0
  -7   2  -3   54.77    7.24   0
   7  -2   3   50.62    7.65   0
  -8   2  -3   99.18    7.78   0
   8  -2   3   90.55    5.96   0
   8  -2   3  100.53    8.06   0
  -8   2  -3  109.53    8.18   0
   9  -2   3  587.74    9.56   0
  -9   2  -3  559.45    9.70   0
  -9   2  -3  513.47   10.03   0
   9  -2   3  537.87    7.79   0
  10  -2   3  -31.39    8.91   0
  10  -2   3  448.92   10.84   0
 -10   2  -3  411.82    8.26   0
 -10   2  -3  439.22   11.17   0
  11  -2   3  168.49   12.23   0
  11  -2   3  176.56   11.61   0
 -11   2  -3  166.90   11.41   0
 -11   2  -3  156.64   11.29   0
  12  -2   3   45.06   13.32   0
 -12   2  -3   34.02   12.95   0
  12  -2   3   33.35   15.13   0
 -12   2  -3   30.58   11.98   0
 -13  -1   3  140.52   15.44   0
  13   1  -3    0.57    5.07   0
 -13  -1   3  120.14   14.43   0
 -12  -1   3  187.40   12.76   0
  12   1  -3  180.01    6.13   0
  12   1  -3  178.17    5.22   0
 -12  -1   3  164.68    9.62   0
 -11  -1   3   68.08   10.17   0
  11   1  -3   67.69    5.79   0
 -10  -1   3   90.73    9.39   0
 -10  -1   3   80.64    4.59   0
  10   1  -3   83.11    5.12   0
   9   1  -3  112.96    3.90   0
  -9  -1   3  119.71    4.31   0
   9   1  -3  105.69    8.52   0
  -9  -1   3  113.79    8.44   0
   8   1  -3    4.49    3.79   0
  -8  -1   3   10.79    3.57   0
   8   1  -3    4.66    7.42   0
  -8  -1   3   -2.75    5.13   0
   7   1  -3  278.51    3.62   0
  -7  -1   3  286.30    3.47   0
   7   1  -3  274.74    5.24   0
  -7  -1   3  288.69    6.95   0
   6   1  -3  745.88    3.68   0
   6   1  -3  748.38    6.72   0
  -6  -1   3  744.43    3.44   0
  -6  -1   3  752.44    6.77   0
  -5  -1   3  355.18    2.42   0
   5   1  -3  372.89    5.70   0
  -5  -1   3  353.26    4.38   0
   5   1  -3  362.46    2.45   0
   4   1  -3  983.37    2.20   0
  -4  -1   3 1005.01    5.67   0
  -4  -1   3  957.78    2.02   0
  -3  -1   3  654.25    4.93   0
  -3  -1   3  652.16    4.00   0
   2   1  -3  475.00    1.00   0
   2   1  -3  478.25    4.54   0
  -2  -1   3  471.29    4.55   0
  -1  -1   3  149.36    2.62   0
   1   1  -3  139.16    3.51   0
   1   1  -3  135.80    2.04   0
  -1  -1   3  139.72    3.64   0
   0   1  -3 1377.10    8.72   0
   0  -1   3 1234.48    4.41   0
   0   1  -3 1211.91    4.39   0
   0  -1   3 1190.15   10.04   0
  -1   1  -3 1186.14    4.51   0
   1  -1   3 1166.04    6.01   0
   1  -1   3 1115.63    5.28   0
  -1   1  -3 1092.10    4.38   0
  -2   1  -3 1925.05    5.12   0
  -2   1  -3 1836.98    6.66   0
   2  -1   3 1743.90    5.74   0
   2  -1   3 1857.81    5.28   0
  -3   1  -3 2720.71    6.35   0
   3  -1   3 2805.75    7.06   0
   3  -1   3 2809.69    8.44   0
  -3   1  -3 2673.86    7.45   0
  -4   1  -3 1059.26    5.96   0
   4  -1   3 1037.08    5.97   0
   4  -1   3 1040.58    7.07   0
  -4   1  -3 1059.17    5.97   0
  -5   1  -3   -1.72    3.68   0
   5  -1   3    7.90    6.18   0
  -5   1  -3    3.20    6.17   0
   5  -1   3    4.91    3.73   0
  -6   1  -3  153.73    4.42   0
  -6   1  -3  155.10    6.91   0
   6  -1   3  165.82    5.31   0
   6  -1   3  149.09    4.49   0
   7  -1   3  158.80    7.72   0
  -7   1  -3  165.62    5.18   0
  -7   1  -3  153.01    5.67   0
   7  -1   3  179.79    6.81   0
   8  -1   3  726.47    9.62   0
  -8   1  -3  703.89    9.33   0
  -8   1  -3  728.74    8.76   0
   8  -1   3  722.53    7.29   0
  -9   1  -3 1132.52    8.81   0
   9  -1   3 1144.02   10.63   0
   9  -1   3  605.48    9.42   0
  -9   1  -3 1118.02   10.89   0
 -10   1  -3  341.96   10.45   0
  10  -1   3  369.23   10.84   0
 -10   1  -3  334.42   10.02   0
  10  -1   3  404.56   10.96   0
  11  -1   3   11.93   12.12   0
 -11   1  -3    8.61   10.91   0
  11  -1   3   13.46   12.03   0
 -11   1  -3   17.45   11.63   0
  12  -1   3    7.93   14.17   0
 -12   1  -3   -4.83   13.49   0
 -12   1  -3   -7.76   12.57   0
  12  -1   3   -2.15   13.16   0
  13   0  -3    4.94    5.06   0
 -13   0   3  212.28   15.06   0
 -13   0   3  214.31   14.50   0
 -12   0   3   48.62    5.72   0
 -12   0   3   52.58   11.60   0
  11   0  -3   13.36    5.17   0
  11   0  -3   25.09   10.85   0
 -11   0   3   14.17    5.11   0
 -11   0   3    0.97   10.82   0
  10   0  -3    5.91    9.08   0
 -10   0   3    4.98    6.75   0
 -10   0   3    0.32    4.72   0
  10   0  -3    7.47    4.84   0
  -9   0   3  165.23    4.73   0
  -9   0   3  171.37    8.48   0
   9   0  -3  159.45    4.77   0
   9   0  -3  156.57    6.40   0
  -8   0   3  873.63    5.16   0
   8   0  -3  859.35    5.04   0
   8   0  -3  860.56    8.82   0
  -8   0   3  882.65    9.00   0
  -7   0   3  419.65    7.36   0
   7   0  -3  425.03    7.07   0
   7   0  -3  425.79    3.82   0
  -7   0   3  430.15    3.99   0
   6   0  -3  132.61    5.83   0
   6   0  -3  129.11    2.84   0
  -6   0   3  125.74    3.05   0
  -6   0   3  132.39    5.69   0
   5   0  -3  110.03    2.45   0
   5   0  -3   97.64    3.87   0
  -5   0   3  102.93    5.35   0
  -5   0   3  107.97    2.45   0
  -4   0   3   90.18    4.50   0
  -4   0   3   95.21    1.96   0
   4   0  -3   97.08    3.48   0
   3   0  -3    8.12    2.70   0
  -3   0   3    8.18    3.93   0
  -3   0   3    3.90    1.24   0
   3   0  -3    6.65    1.16   0
  -2   0   3  661.82    4.28   0
  -2   0   3  671.40    4.30   0
  -2   0   3  669.92    1.90   0
  -2   0   3  685.90    1.92   0
  -1   0   3  844.68    4.50   0
   1   0  -3  827.13    2.97   0
   1   0  -3  -99.37    2.41   0
  -1   0   3  835.54    2.81   0
   0   0   3  202.17    3.51   0
   0   0  -3  201.04    3.56   0
   0   0  -3  231.95    3.86   0
   0   0   3  216.41    6.76   0
   1   0   3  423.13    3.92   0
   1   0   3  404.87    4.56   0
  -1   0  -3  425.58    4.35   0
  -1   0  -3  389.82    3.53   0
  -2   0  -3   29.29    3.32   0
   2   0   3   22.95    4.83   0
  -2   0  -3   24.18    4.51   0
   2   0   3   24.41    2.24   0
   3   0   3   44.97    3.50   0
  -3   0  -3   77.84    3.30   0
  -3   0  -3   48.63    5.13   0
   3   0   3   41.39    3.55   0
  -4   0  -3  -15.05    3.20   0
  -4   0  -3  241.86    6.08   0
   4   0   3  236.22    4.61   0
   4   0   3  240.68    4.37   0
   5   0   3  175.37    6.35   0
   5   0   3  172.46    5.22   0
  -5   0  -3  170.04    6.47   0
  -5   0  -3  -13.54    2.69   0
  -6   0  -3  334.81    5.58   0
   6   0   3  286.17    4.60   0
  -6   0  -3  279.84    7.19   0
   6   0   3  292.63    7.12   0
   7   0   3  306.09    6.64   0
  -7   0  -3  318.46    7.71   0
   7   0   3  299.82    8.05   0
  -7   0  -3  310.16    6.62   0
  -8   0  -3  379.95    7.76   0
   8   0   3  364.67    7.66   0
  -8   0  -3  366.48    6.72   0
   8   0   3  414.02    8.79   0
  -9   0  -3   77.61    8.27   0
   9   0   3   67.32    8.43   0
  -9   0  -3   71.22    8.61   0
   9   0   3  -62.08    8.14   0
 -10   0  -3   -0.53    6.83   0
  10   0   3    7.02    9.25   0
 -10   0  -3    6.53    9.77   0
  10   0   3   32.10   10.92   0
 -11   0  -3   12.69    8.02   0
  11   0   3    7.29    8.80   0
 -11   0  -3   17.93   11.15   0
  11   0   3    6.47   11.69   0
  12   0   3   34.52   14.94   0
  12   0   3   44.68   13.33   0
 -12   0  -3   45.65   12.94   0
 -12   0  -3   47.40   13.26   0
 -13   1   3   36.41    6.00   0
 -13   1   3   38.31   13.92   0
  12  -1  -3   -7.55   12.14   0
 -12   1   3    2.58    5.47   0
 -12   1   3   15.69   11.64   0
  11  -1  -3   45.90    8.24   0
 -11   1   3   57.30    5.63   0
 -11   1   3   53.16   11.11   0
  10  -1  -3  249.55    9.62   0
  10  -1  -3  242.27    5.59   0
 -10   1   3  240.42    5.79   0
 -10   1   3  224.48    7.48   0
   9  -1  -3  859.65    5.99   0
  -9   1   3  825.99    9.50   0
  -9   1   3  822.82    6.29   0
   9  -1  -3  812.72    7.89   0
   8  -1  -3 1385.88    9.70   0
  -8   1   3 1442.11    6.59   0
  -8   1   3 1434.82    9.80   0
   8  -1  -3 1505.80    6.24   0
  -7   1   3  548.78    4.23   0
   7  -1  -3  596.95    4.51   0
   7  -1  -3  545.51    5.72   0
  -7   1   3  555.26    7.30   0
   6  -1  -3   74.95    5.61   0
  -6   1   3   76.74    3.08   0
  -6   1   3   74.27    4.12   0
   6  -1  -3   79.26    2.81   0
  -5   1   3   66.43    3.17   0
   5  -1  -3   69.97    5.12   0
  -5   1   3   69.56    5.23   0
  -4   1   3  344.98    3.22   0
   4  -1  -3  337.35    4.79   0
  -4   1   3  335.75    4.91   0
  -3   1   3 2485.68    4.45   0
   3  -1  -3 2453.70    6.26   0
  -3   1   3 2467.73    6.34   0
   3  -1  -3 2515.11    4.16   0
  -2   1   3 6766.33    7.65   0
   2  -1  -3 6988.23    6.41   0
  -2   1   3 7255.24    6.91   0
  -1   1   3 2112.05    4.19   0
  -1   1   3 2164.78    4.43   0
  -1   1   3 2129.17    4.25   0
  -1   1   3 2082.87    4.50   0
   0   1   3   34.58    3.58   0
   0   1   3   23.57    3.95   0
   0  -1  -3   36.63    3.09   0
   0  -1  -3   32.61    2.63   0
   1   1   3  165.17    2.73   0
  -1  -1  -3  162.16    4.37   0
   1   1   3  162.17    3.21   0
  -1  -1  -3  172.99    3.28   0
  -2  -1  -3   36.28    3.23   0
  -2  -1  -3   31.34    3.31   0
   2   1   3   31.68    2.32   0
   2   1   3   27.17    4.73   0
  -3  -1  -3 1792.33    5.11   0
   3   1   3 1759.48    4.92   0
  -3  -1  -3 1683.25    6.28   0
   3   1   3 1740.51    6.64   0
   4   1   3 2051.38    8.81   0
  -4  -1  -3 2059.16    6.13   0
  -4  -1  -3 2049.54    8.47   0
   4   1   3 2070.28    6.15   0
   5   1   3  875.61    6.46   0
  -5  -1  -3  863.05    6.17   0
   5   1   3  889.68    5.87   0
  -5  -1  -3  896.59    5.79   0
  -6  -1  -3  567.36    6.07   0
  -6  -1  -3  571.66    7.76   0
   6   1   3  542.14    7.86   0
   6   1   3  554.90    5.90   0
  -7  -1  -3  516.84    5.19   0
   7   1   3  515.66    8.75   0
   7   1   3  522.22    7.07   0
  -7  -1  -3  519.06    7.99   0
  -8  -1  -3  -37.27    5.82   0
   8   1   3   -1.81    6.89   0
   8   1   3   34.03    8.37   0
  -8  -1  -3   10.14    8.19   0
  -9  -1  -3  -53.41    6.59   0
  -9  -1  -3  103.05    6.58   0
   9   1   3  111.03    7.90   0
   9   1   3  -63.99    8.48   0
 -10  -1  -3  174.15    8.44   0
  10   1   3  180.55   12.14   0
  10   1   3  164.10    9.94   0
 -10  -1  -3  167.86    9.83   0
 -11  -1  -3  168.77    8.18   0
 -11  -1  -3  152.73   11.80   0
  11   1   3  164.04   11.06   0
  11   1   3  162.70   13.88   0
 -12  -1  -3  104.51   13.21   0
 -12  -1  -3   86.78   14.20   0
  12   1   3   81.69   13.36   0
  12   1   3   72.35   15.88   0
  13  -2  -3   20.62   15.93   0
 -13   2   3   10.46    7.36   0
 -13   2   3   21.78   14.63   0
 -12   2   3   27.80    6.44   0
  12  -2  -3   26.27    9.60   0
 -12   2   3   29.01   12.62   0
 -11   2   3  177.76   11.40   0
  11  -2  -3  203.88   11.50   0
 -11   2   3  186.85    6.63   0
 -10   2   3  594.40   10.80   0
  10  -2  -3  596.92   10.87   0
 -10   2   3  600.70    7.24   0
  -9   2   3  385.15    9.17   0
   9  -2  -3  386.20    9.12   0
  -9   2   3  395.03    6.49   0
   8  -2  -3  153.89    7.71   0
  -8   2   3  161.64    7.67   0
  -8   2   3  157.02    4.93   0
  -7   2   3  160.40    6.86   0
  -7   2   3  172.55    4.42   0
   7  -2  -3  167.15    4.97   0
   6  -2  -3   -2.00    3.94   0
  -6   2   3   -3.37    5.78   0
  -6   2   3    4.58    3.86   0
   5  -2  -3  133.72    5.27   0
  -5   2   3  133.70    5.37   0
  -5   2   3  138.59    3.72   0
  -4   2   3 1194.35    4.68   0
   4  -2  -3 1180.17    5.81   0
  -4   2   3 1155.84    5.92   0
  -3   2   3 1357.70    4.55   0
   3  -2  -3 1390.42    4.31   0
   3  -2  -3 1311.52    4.41   0
   2  -2  -3 2032.41    4.83   0
   2  -2  -3 2052.14    5.02   0
  -2   2   3 2045.50    4.75   0
  -1   2   3  482.28    2.77   0
  -1   2   3  474.11    4.18   0
  -1   2   3  469.87    2.93   0
  -1   2   3  497.99    4.03   0
   0   2   3   59.77    3.03   0
   0   2   3   51.13    1.36   0
   0   2   3   54.00    2.88   0
  -1  -2  -3  100.06    3.07   0
   1   2   3  104.36    4.45   0
  -1  -2  -3   95.27    4.42   0
   1   2   3   92.21    1.40   0
  -2  -2  -3 1051.00    3.48   0
  -2  -2  -3  961.87    5.21   0
   2   2   3  964.46    2.92   0
   2   2   3  968.50    5.34   0
   3   2   3 1553.17    7.57   0
  -3  -2  -3 1554.65    4.67   0
   3   2   3 1525.00    4.46   0
  -3  -2  -3 1504.68    6.34   0
  -4  -2  -3 1217.40    5.23   0
   4   2   3 1188.71    4.81   0
  -4  -2  -3 1201.94    7.62   0
   4   2   3 1169.29    7.93   0
  -5  -2  -3  475.73    4.81   0
  -5  -2  -3  481.54    6.83   0
   5   2   3  467.08    4.65   0
   5   2   3  466.56    7.54   0
   6   2   3  307.76    8.34   0
   6   2   3  306.08    5.35   0
  -6  -2  -3  310.77    5.13   0
  -6  -2  -3  303.98    7.60   0
  -7  -2  -3   24.82    5.54   0
  -7  -2  -3    9.93    7.15   0
   7   2   3   13.92    5.38   0
   7   2   3   17.00    8.33   0
  -8  -2  -3  147.82    6.65   0
   8   2   3  152.83    6.76   0
  -8  -2  -3  141.85    8.93   0
   8   2   3  170.31    9.32   0
   9   2   3  -47.43    6.95   0
  -9  -2  -3  350.07    9.97   0
  -9  -2  -3  360.99    9.29   0
   9   2   3  344.75    8.46   0
  10   2   3  323.27    9.88   0
 -10  -2  -3  325.72    9.38   0
 -10  -2  -3  328.17   10.77   0
  10   2   3  334.64   12.27   0
 -11  -2  -3  366.94   11.65   0
  11   2   3  330.53   11.39   0
 -11  -2  -3  337.12   11.51   0
  11   2   3  361.01   14.44   0
 -12  -2  -3  159.04   12.80   0
 -12  -2  -3  144.06   13.74   0
  12   2   3  165.49   17.55   0
  13  -3  -3  243.27   17.09   0
 -13   3   3  238.90   16.68   0
 -13   3   3  229.58    8.23   0
 -12   3   3  231.89    7.84   0
  12  -3  -3  226.47   10.21   0
 -12   3   3  236.99   13.27   0
  11  -3  -3  229.68   11.52   0
 -11   3   3  225.76    6.86   0
 -11   3   3  206.81    8.36   0
  10  -3  -3  167.78    9.49   0
 -10   3   3  177.34    7.27   0
 -10   3   3  164.43    9.50   0
  -9   3   3    5.38    5.79   0
  -9   3   3   13.24    8.65   0
   9  -3  -3    2.37    8.42   0
  -8   3   3  166.26    6.71   0
  -8   3   3  157.10    6.00   0
   8  -3  -3  173.88    7.59   0
   7  -3  -3  424.12    7.20   0
  -7   3   3  422.87    7.34   0
  -7   3   3  431.40    5.99   0
  -6   3   3  957.95    6.26   0
   6  -3  -3  905.17    7.09   0
  -6   3   3  922.95    7.42   0
  -5   3   3  808.49    5.43   0
  -5   3   3  863.42    6.39   0
   5  -3  -3  825.86    6.21   0
   4  -3  -3 1304.24    5.87   0
   4  -3  -3 1369.39    5.23   0
  -4   3   3 1359.44    5.85   0
  -4   3   3 1315.06    6.04   0
  -3   3   3  143.69    3.58   0
   3  -3  -3  149.06    3.46   0
   3  -3  -3  165.67    3.51   0
   2  -3  -3  -18.42    1.80   0
   2  -3  -3   49.55    2.59   0
  -2   3   3   51.26    2.48   0
  -1   3   3  259.03    2.31   0
  -1   3   3  260.05    4.46   0
   0   3   3  200.19    1.89   0
   0   3   3  213.38    3.68   0
   0   3   3  217.90    3.77   0
   0   3   3  228.61    0.98   0
   1   3   3  740.45    4.88   0
   1   3   3  760.90    5.92   0
  -2  -3  -3 1084.85    2.86   0
  -2  -3  -3  992.61    5.60   0
   2   3   3  962.95    2.22   0
   2   3   3 1031.94    5.77   0
  -3  -3  -3  613.69    3.13   0
   3   3   3  571.83    2.96   0
  -3  -3  -3  589.17    6.57   0
   3   3   3  611.99    6.89   0
  -4  -3  -3   58.29    2.88   0
   4   3   3   63.79    3.46   0
  -4  -3  -3   56.42    5.99   0
   4   3   3   61.82    6.49   0
  -5  -3  -3  243.36    6.98   0
  -5  -3  -3  245.09    4.12   0
   5   3   3  238.67    7.47   0
   5   3   3  236.05    4.19   0
   6   3   3   93.12    4.72   0
  -6  -3  -3   84.52    7.40   0
  -6  -3  -3   91.04    4.66   0
   6   3   3   94.77    7.88   0
  -7  -3  -3  147.86    5.80   0
   7   3   3  158.91    9.26   0
  -7  -3  -3  149.14    5.69   0
   7   3   3  155.13    5.83   0
   8   3   3  325.99    6.95   0
  -8  -3  -3  339.44    6.74   0
  -8  -3  -3  349.39    9.19   0
   8   3   3  331.99   10.10   0
  -9  -3  -3  276.93    7.98   0
   9   3   3  254.53    7.77   0
  -9  -3  -3  268.56    7.47   0
   9   3   3  -57.22   10.13   0
 -10  -3  -3  216.73    9.09   0
  10   3   3  194.01   12.98   0
 -10  -3  -3  202.59   11.10   0
  10   3   3  209.52    9.81   0
 -11  -3  -3  113.63   11.10   0
  11   3   3  112.44   15.63   0
  13  -4  -3  247.73   12.92   0
 -13   4   3  206.60    9.67   0
 -13   4   3  216.00   16.35   0
  12  -4  -3  341.87   14.09   0
 -12   4   3  306.64   10.06   0
 -12   4   3  302.23   10.63   0
 -11   4   3  106.21    8.82   0
  11  -4  -3  105.59    8.50   0
 -11   4   3  102.91   11.43   0
  10  -4  -3    6.61    9.92   0
 -10   4   3   -4.80    7.11   0
 -10   4   3   -4.91    9.41   0
  -9   4   3  159.50    6.52   0
  -9   4   3  157.60    6.84   0
   9  -4  -3  157.62    8.88   0
   8  -4  -3  451.01    8.44   0
  -8   4   3  447.69    7.38   0
  -8   4   3  432.09    6.66   0
  -7   4   3  833.10    7.97   0
   7  -4  -3  831.96    7.92   0
  -7   4   3  845.09    7.70   0
   6  -4  -3 1378.45    6.80   0
  -6   4   3 1467.17    7.93   0
  -6   4   3 1446.78    8.28   0
  -5   4   3  479.47    5.79   0
   5  -4  -3  453.40    4.50   0
  -5   4   3  476.61    6.00   0
  -4   4   3   17.18    4.97   0
   4  -4  -3   16.68    4.31   0
  -4   4   3   13.28    4.54   0
   4  -4  -3   42.96    4.05   0
  -3   4   3  305.50    3.94   0
   3  -4  -3  299.82    3.73   0
   3  -4  -3   -5.97    3.12   0
   2  -4  -3  682.07    3.40   0
  -2   4   3  702.38    3.48   0
   2  -4  -3  688.25    4.48   0
  -1   4   3 1430.16    6.82   0
   1  -4  -3 1456.66    5.75   0
   1  -4  -3 1377.12    3.17   0
  -1   4   3 1458.26    3.35   0
   0   4   3 3786.26    9.56   0
   0   4   3 3762.32    8.64   0
   1   4   3 1940.13    7.01   0
   1   4   3 1942.93    7.06   0
   2   4   3  369.29    6.31   0
   2   4   3  352.43    4.70   0
  -3  -4  -3    3.08    2.06   0
   3   4   3    2.05    4.40   0
  -3  -4  -3    3.63    1.86   0
  -4  -4  -3   43.05    2.84   0
   4   4   3   45.29    6.87   0
  -5  -4  -3  443.33    4.35   0
  -5  -4  -3  439.35    7.46   0
   5   4   3  448.66    8.32   0
  -6  -4  -3  635.65    8.56   0
  -6  -4  -3  652.42    5.82   0
   6   4   3  675.63    9.77   0
  -7  -4  -3  473.81    5.78   0
  -7  -4  -3  449.01    8.99   0
   7   4   3  473.53   10.55   0
   8   4   3  211.58   10.77   0
  -8  -4  -3  176.82    9.47   0
  -8  -4  -3  198.94    6.47   0
  -9  -4  -3  140.25    7.91   0
  -9  -4  -3  118.28    7.52   0
   9   4   3    2.72   10.95   0
 -10  -4  -3    3.09    8.47   0
  10   4   3   31.64   14.13   0
  10   4   3   21.34   10.13   0
 -10  -4  -3    4.46    9.29   0
 -11  -4  -3   12.54   11.42   0
  11   4   3    7.19   13.02   0
 -11  -4  -3    5.48   10.70   0
  11   4   3    9.49   15.88   0
  12  -5  -3   18.35   13.97   0
 -12   5   3   17.80   10.92   0
 -12   5   3   13.99   13.93   0
  11  -5  -3   29.13   11.24   0
 -11   5   3   21.86   12.13   0
 -11   5   3   38.13   10.31   0
  10  -5  -3   81.64   10.43   0
 -10   5   3   88.21   10.48   0
 -10   5   3   85.46    8.23   0
   9  -5  -3  242.95    9.11   0
  -9   5   3  245.79    8.25   0
  -9   5   3  232.22    9.49   0
  -8   5   3  515.96    8.64   0
   8  -5  -3  539.03    8.37   0
  -8   5   3  546.16    8.57   0
  -7   5   3  503.60    6.39   0
  -7   5   3  499.91    7.60   0
   7  -5  -3  501.19    7.68   0
  -6   5   3  519.47    7.41   0
   6  -5  -3  519.61    6.86   0
  -6   5   3  536.89    7.20   0
   5  -5  -3  100.49    3.68   0
  -5   5   3   70.87    6.42   0
   5  -5  -3   75.10    5.17   0
  -5   5   3   74.30    5.50   0
   4  -5  -3  109.89    4.74   0
  -4   5   3   64.17    4.50   0
   4  -5  -3   68.43    4.26   0
  -4   5   3   70.74    4.75   0
   3  -5  -3  142.84    3.70   0
   3  -5  -3  149.38    5.42   0
  -3   5   3  142.12    4.05   0
  -2   5   3  758.38    4.27   0
   2  -5  -3  746.00    6.33   0
   2  -5  -3  744.83    3.84   0
   1  -5  -3 1381.06    7.41   0
  -1   5   3 1401.24    3.93   0
   1  -5  -3 1298.66    3.10   0
   0   5   3 1424.13    7.85   0
   0   5   3 1464.16    6.76   0
   1   5   3  288.41    6.40   0
   1   5   3  274.72    6.31   0
   2   5   3    4.75    6.39   0
   2   5   3    6.07    6.14   0
   3   5   3    4.90    6.51   0
   3   5   3   16.37    6.87   0
   4   5   3  733.53    6.53   0
   4   5   3  736.99    8.68   0
  -4  -5  -3  750.94    3.61   0
  -4  -5  -3  765.15    3.40   0
  -5  -5  -3  950.51    4.92   0
  -5  -5  -3  946.70    4.54   0
   5   5   3  953.80   10.13   0
   5   5   3  923.99    9.23   0
   6   5   3  931.32    7.92   0
   6   5   3 1000.91   10.73   0
  -6  -5  -3 1008.64    5.82   0
  -6  -5  -3  995.82    6.18   0
  -7  -5  -3  397.96    5.36   0
   7   5   3  398.71   10.81   0
  -7  -5  -3  420.26    5.80   0
   7   5   3  393.66    7.37   0
  -8  -5  -3   99.87    6.79   0
   8   5   3   99.59    9.97   0
   8   5   3  115.24   12.11   0
  -8  -5  -3  104.85    7.39   0
   9   5   3   -6.42    9.91   0
  -9  -5  -3    0.69    7.86   0
  -9  -5  -3   -0.18    8.46   0
   9   5   3   18.89   12.81   0
 -10  -5  -3   44.95    9.24   0
  10   5   3   58.94   16.21   0
  10   5   3   36.36   11.78   0
 -10  -5  -3   49.04    8.55   0
 -12   6   3   77.88   15.09   0
 -12   6   3   73.89   11.14   0
  12  -6  -3   82.00   14.76   0
  12  -6  -3   88.53    9.80   0
  11  -6  -3  294.88    9.74   0
 -11   6   3  278.51   10.97   0
 -11   6   3  283.25   13.16   0
  10  -6  -3  172.16   10.97   0
 -10   6   3  145.20    8.33   0
 -10   6   3  170.32   11.27   0
  -9   6   3  117.19    9.60   0
   9  -6  -3  120.30    9.31   0
  -9   6   3  120.15    9.65   0
  -8   6   3   76.56    8.50   0
   8  -6  -3   93.18    8.12   0
  -8   6   3   81.83    8.34   0
  -7   6   3   10.90    7.48   0
  -7   6   3   11.16    5.42   0
   7  -6  -3   10.38    7.04   0
   7  -6  -3    1.12    6.46   0
  -6   6   3  118.24    7.42   0
   6  -6  -3  107.72    4.51   0
   6  -6  -3  150.95    5.70   0
  -6   6   3  124.61    6.45   0
   5  -6  -3  420.99    6.18   0
   5  -6  -3  354.37    5.69   0
  -5   6   3  382.64    7.51   0
  -5   6   3  364.64    6.06   0
  -4   6   3  287.99    7.18   0
   4  -6  -3  254.83    4.70   0
  -4   6   3  249.62    5.37   0
   4  -6  -3  281.54    6.34   0
   3  -6  -3  102.25    3.59   0
   3  -6  -3   95.94    5.93   0
  -3   6   3  120.51    4.13   0
  -2   6   3  874.25    4.99   0
   2  -6  -3  862.65    7.08   0
   2  -6  -3  824.89    4.03   0
  -1   6   3  437.67    3.98   0
   1  -6  -3  426.77    6.83   0
   1  -6  -3  403.64    2.45   0
   0   6   3   47.45    4.56   0
   0   6   3   44.95    6.44   0
   1   6   3  292.32    7.10   0
   1   6   3  301.53    7.21   0
   2   6   3   54.26    5.21   0
   2   6   3   52.97    7.00   0
   3   6   3  229.65    7.56   0
   3   6   3  234.84    8.04   0
   4   6   3  714.37    9.55   0
   4   6   3  706.08    7.14   0
  -4  -6  -3  683.99    2.74   0
  -4  -6  -3  716.58    2.07   0
  -5  -6  -3  395.05    3.31   0
  -5  -6  -3  390.61    4.13   0
   5   6   3  373.45    8.81   0
   5   6   3  388.65    7.50   0
   6   6   3   74.67    8.49   0
  -6  -6  -3   74.10    4.78   0
  -6  -6  -3   70.73    3.67   0
   6   6   3   64.88    7.45   0
  -7  -6  -3   49.97    5.04   0
   7   6   3   46.19    8.98   0
  -7  -6  -3   53.46    5.46   0
   7   6   3   38.74    8.29   0
  -8  -6  -3    3.70    6.69   0
  -8  -6  -3    2.85    6.03   0
   8   6   3   13.45   10.50   0
   8   6   3    7.12    9.27   0
  -9  -6  -3   32.47    8.22   0
   9   6   3   18.15   12.06   0
  -9  -6  -3   43.97    7.24   0
   9   6   3   46.02   14.29   0
 -10  -6  -3  205.88   10.67   0
  10   6   3  227.92   16.83   0
  10   6   3  217.46   12.70   0
 -10  -6  -3  223.21    9.77   0
  12  -7  -3  230.85   12.20   0
 -12   7   3  198.99   16.14   0
 -12   7   3  218.61   13.66   0
  12  -7  -3  244.25   12.05   0
 -11   7   3  190.26    9.98   0
  11  -7  -3  222.82   13.18   0
  11  -7  -3  242.11    9.48   0
 -11   7   3  225.77   12.58   0
 -10   7   3  226.82   11.38   0
  10  -7  -3  239.69    9.92   0
 -10   7   3  211.30   11.59   0
  10  -7  -3  223.89   10.99   0
   9  -7  -3   79.75    9.20   0
   9  -7  -3   63.36    6.88   0
  -9   7   3   59.18    9.34   0
  -9   7   3   72.73   10.64   0
  -8   7   3    6.68    8.62   0
  -8   7   3    8.18    9.38   0
   8  -7  -3    0.80    6.18   0
   8  -7  -3    3.46    7.60   0
  -7   7   3  262.63    9.53   0
   7  -7  -3  242.82    7.60   0
  -7   7   3  253.28    8.23   0
   7  -7  -3  269.55    7.21   0
   6  -7  -3  826.58    8.17   0
  -6   7   3  841.44    9.81   0
   6  -7  -3  763.76    7.52   0
  -6   7   3  774.10    8.27   0
   5  -7  -3  928.13    8.50   0
  -5   7   3  917.43    7.45   0
  -5   7   3 1007.02    9.64   0
   5  -7  -3  885.74    6.91   0
   4  -7  -3  958.30    6.95   0
  -4   7   3  991.03    9.39   0
  -4   7   3  948.57    6.74   0
   4  -7  -3  894.45    5.82   0
   3  -7  -3  295.91    7.27   0
  -3   7   3  311.20    5.02   0
   3  -7  -3  279.20    4.02   0
  -2   7   3  205.83    4.71   0
   2  -7  -3  183.37    2.80   0
   2  -7  -3  192.55    6.85   0
   1  -7  -3  169.41    2.10   0
  -1   7   3  184.13    4.39   0
   0   7   3  788.48    6.71   0
   1   7   3  568.12    8.08   0
   1   7   3  572.21    6.57   0
   2   7   3  631.09    8.65   0
   2   7   3  649.43    7.38   0
   3   7   3  646.60    9.20   0
   3   7   3  650.08    7.85   0
   4   7   3  259.98    8.70   0
   4   7   3  252.79    7.10   0
   5   7   3    7.07    7.03   0
   5   7   3   -1.43    6.25   0
   6   7   3  180.14    9.99   0
   6   7   3  188.41    8.63   0
  -6  -7  -3  189.10    3.34   0
  -6  -7  -3  175.39    4.79   0
  -7  -7  -3  215.59    4.80   0
   7   7   3  200.72   10.48   0
   7   7   3  207.34   12.07   0
  -7  -7  -3  197.97    5.60   0
   8   7   3  204.34   13.72   0
  -8  -7  -3  194.07    5.49   0
   8   7   3  193.78   12.16   0
  -8  -7  -3  191.57    6.60   0
   9   7   3  254.86   13.87   0
  -9  -7  -3  181.93    7.07   0
  -9  -7  -3   -2.20    8.03   0
   9   7   3  231.41   16.52   0
 -11   8   3   36.83   13.27   0
  11  -8  -3   43.45   13.87   0
  11  -8  -3   42.85   11.46   0
 -11   8   3   37.41   14.21   0
 -10   8   3   19.39   11.40   0
  10  -8  -3   26.71    9.70   0
 -10   8   3   14.88   14.37   0
  10  -8  -3   21.30   10.82   0
  -9   8   3   12.68    9.73   0
   9  -8  -3    5.38    8.86   0
  -9   8   3   -6.54   11.54   0
   9  -8  -3    3.94    9.25   0
  -8   8   3   83.75    8.92   0
   8  -8  -3   95.07    8.16   0
   8  -8  -3  138.61    8.10   0
  -8   8   3   86.82   10.17   0
  -7   8   3  504.42    8.82   0
   7  -8  -3  547.50    9.09   0
   7  -8  -3  484.24    8.26   0
  -7   8   3  546.63   11.29   0
  -6   8   3  503.88    8.16   0
   6  -8  -3  512.01    8.93   0
   6  -8  -3  473.64    6.95   0
  -6   8   3  496.04    8.12   0
   5  -8  -3  317.81    5.97   0
  -5   8   3  341.98    7.19   0
  -5   8   3  326.15    9.41   0
   5  -8  -3  339.47    8.68   0
  -4   8   3  541.86    6.64   0
   4  -8  -3  545.46    8.90   0
  -4   8   3  546.09    7.63   0
   4  -8  -3  542.12    6.22   0
   3  -8  -3  231.00    4.68   0
  -3   8   3  249.51    6.47   0
   3  -8  -3  233.45    7.81   0
  -2   8   3   81.93    5.29   0
   2  -8  -3   80.88    3.10   0
   2  -8  -3   77.75    5.90   0
   1  -8  -3  491.31    2.38   0
  -1   8   3  465.21    3.82   0
   0   8   3  590.01    9.01   0
   1   8   3  556.58    7.34   0
   2   8   3  843.37    8.03   0
   2   8   3  898.95   10.51   0
   3   8   3  228.48    9.11   0
   3   8   3  241.89   10.11   0
   4   8   3   13.03    9.15   0
   4   8   3   -4.65    7.42   0
   5   8   3   88.14    9.27   0
   5   8   3   69.44   10.53   0
   6   8   3  379.89   11.07   0
   6   8   3  368.93   12.97   0
   7   8   3  223.21   11.36   0
   7   8   3  230.16   14.14   0
   8   8   3  289.43   13.56   0
   8   8   3  291.43   15.79   0
   9   8   3  199.50   15.26   0
   9   8   3  181.73   18.29   0
 -11   9   3   30.46   15.35   0
  11  -9  -3   44.58   11.22   0
  11  -9  -3   44.18   13.67   0
 -11   9   3   35.80   15.16   0
 -10   9   3   49.57    9.96   0
  10  -9  -3   56.07   12.36   0
  10  -9  -3   69.93   11.15   0
 -10   9   3   75.03   14.81   0
  -9   9   3  179.63    8.88   0
   9  -9  -3  223.04   10.90   0
   9  -9  -3  240.41   10.25   0
  -9   9   3  215.60   14.16   0
   8  -9  -3  279.18    9.15   0
  -8   9   3  255.88   10.73   0
   8  -9  -3  323.83   10.10   0
  -8   9   3  310.16   12.21   0
  -7   9   3  256.44    9.51   0
   7  -9  -3  258.64    8.08   0
   7  -9  -3  270.55    9.41   0
  -7   9   3  280.63   12.20   0
  -6   9   3   32.84    7.71   0
  -6   9   3   43.41   10.55   0
   6  -9  -3   39.82    6.35   0
   6  -9  -3   54.02    8.92   0
  -5   9   3   16.14    6.98   0
  -5   9   3   10.80    6.75   0
   5  -9  -3   18.07    5.59   0
   5  -9  -3   14.94    8.36   0
  -4   9   3   25.30    6.21   0
  -4   9   3   26.29    8.97   0
   4  -9  -3   29.55    8.28   0
   4  -9  -3   28.52    4.53   0
  -3   9   3  348.28    7.60   0
   3  -9  -3  335.41    4.85   0
  -3   9   3  359.31    7.19   0
   3  -9  -3  347.54    9.21   0
   2  -9  -3  539.30    3.66   0
  -2   9   3  553.49    7.31   0
   2  -9  -3  559.36    9.62   0
  -1   9   3  291.99    6.97   0
  -1   9   3  293.18    1.91   0
   0   9   3  231.00    9.35   0
   1   9   3  226.25    9.85   0
   2   9   3   15.24    9.28   0
   3   9   3   39.97   10.32   0
   3   9   3   43.23    9.53   0
   4   9   3  219.41    7.87   0
   4   9   3  230.55   11.72   0
   5   9   3  268.84   10.93   0
   5   9   3  254.11   12.50   0
   6   9   3  267.19   13.47   0
   6   9   3  238.11   11.51   0
   7   9   3  184.09   10.15   0
   7   9   3  196.01   16.23   0
   8   9   3  153.14   15.26   0
   8   9   3  151.86   17.68   0
  10 -10  -3  312.65   12.41   0
  10 -10  -3  330.35   13.88   0
 -10  10   3  242.34   15.19   0
 -10  10   3  308.90   18.02   0
  -9  10   3  372.79   12.98   0
   9 -10  -3  439.07   12.26   0
   9 -10  -3  382.18   11.36   0
  -9  10   3  467.34   15.66   0
  -8  10   3  295.45   14.18   0
  -8  10   3  248.35   11.20   0
   8 -10  -3  279.16    9.70   0
   8 -10  -3  302.07   11.85   0
  -7  10   3   31.66    9.67   0
   7 -10  -3   33.39    8.25   0
  -7  10   3   29.81   12.31   0
   7 -10  -3   45.66   10.20   0
  -6  10   3    7.15   11.79   0
   6 -10  -3    6.31    6.89   0
  -6  10   3   11.64    8.56   0
   6 -10  -3   25.62   10.22   0
   5 -10  -3  107.21    5.89   0
  -5  10   3  102.94   10.91   0
  -5  10   3   94.34    9.13   0
   5 -10  -3  100.84    7.30   0
  -4  10   3  585.44   11.60   0
  -4  10   3  566.67    9.09   0
   4 -10  -3  579.51    6.51   0
   4 -10  -3  601.06   10.75   0
  -3  10   3  758.36    8.54   0
   3 -10  -3  764.33    8.99   0
   3 -10  -3  734.15    4.88   0
  -3  10   3  782.79    9.24   0
  -2  10   3  513.17    6.52   0
   2 -10  -3  562.06    4.07   0
  -1  10   3   76.11   10.03   0
   0  10   3  101.26    7.74   0
   1  10   3  100.17   10.49   0
   2  10   3  261.27   11.71   0
   3  10   3  407.44   13.08   0
   4  10   3  337.07   13.65   0
   5  10   3  173.99   10.54   0
   6  10   3   60.21   15.52   0
   7  10   3    0.09   16.65   0
   9 -11  -3   62.12   11.19   0
  -9  11   3   78.96   17.36   0
  -9  11   3   51.06   13.53   0
   9 -11  -3   89.57   13.01   0
  -8  11   3    4.15   14.94   0
   8 -11  -3    5.10   10.06   0
  -8  11   3    7.78   12.25   0
   8 -11  -3   -7.45   11.85   0
  -7  11   3    5.60    9.77   0
   7 -11  -3   25.73   11.40   0
  -7  11   3   32.33   13.28   0
   7 -11  -3   24.97    8.78   0
  -6  11   3   95.35   12.70   0
  -6  11   3   82.82    9.79   0
   6 -11  -3   98.71    8.27   0
   6 -11  -3  102.72   11.75   0
  -5  11   3  394.95   13.23   0
   5 -11  -3  378.63    6.60   0
  -5  11   3  350.13   10.19   0
   5 -11  -3  407.36   12.08   0
   4 -11  -3  551.51   11.88   0
  -4  11   3  535.68   13.27   0
   4 -11  -3  547.36    5.89   0
  -4  11   3  474.06    9.45   0
  -3  11   3  284.06    9.00   0
  -3  11   3  306.96   11.79   0
   3 -11  -3  320.50    4.58   0
   3 -11  -3  291.08   11.71   0
  -2  11   3   99.88    3.57   0
  -1  11   3   64.82   11.03   0
   0  11   3   49.84   11.25   0
   1  11   3  279.74   11.97   0
   2  11   3  496.51   13.58   0
   3  11   3  310.08   10.86   0
   4  11   3  256.66   11.48   0
   5  11   3   94.70   15.73   0
   6  11   3    7.00   18.54   0
  -8  12   3   34.15   17.15   0
  -8  12   3   40.51   14.59   0
   8 -12  -3   40.73   13.68   0
   8 -12  -3   52.67   10.43   0
   7 -12  -3   69.91   10.16   0
  -7  12   3   77.68   15.50   0
  -7  12   3   46.71   12.70   0
   7 -12  -3   70.37   12.98   0
  -6  12   3  125.51   14.30   0
   6 -12  -3  119.28    8.68   0
  -6  12   3  106.80   11.95   0
   6 -12  -3  138.35   13.14   0
  -5  12   3  113.08   11.26   0
   5 -12  -3  164.14    7.48   0
   5 -12  -3  136.54   13.22   0
  -5  12   3  141.76   13.59   0
   4 -12  -3   46.44    5.59   0
   4 -12  -3   38.45   11.91   0
  -4  12   3   45.86   12.64   0
  -4  12   3   38.65    9.50   0
  -3  12   3   -0.48   12.23   0
  -3  12   3    6.27    6.50   0
   3 -12  -3   -0.28    3.86   0
  -2  12   3  -11.63    9.40   0
  -2  12   3    9.21   11.76   0
  -1  12   3   96.57   12.07   0
   0  12   3  144.88    9.68   0
   1  12   3  229.29   13.48   0
   2  12   3  120.64   14.92   0
   3  12   3   32.87   11.53   0
   4  12   3   18.75   15.61   0
  -6  13   3  172.57   13.51   0
   6 -13  -3  188.05   15.10   0
   6 -13  -3  188.50    9.59   0
  -6  13   3  138.28   14.24   0
  -5  13   3   18.43   16.42   0
   5 -13  -3    7.17   14.16   0
   5 -13  -3   15.96    7.18   0
  -5  13   3    5.68   12.38   0
  -4  13   3   76.03   11.42   0
   4 -13  -3    0.13    4.77   0
  -4  13   3   48.49    8.57   0
  -3  13   3   69.12   11.12   0
  -3  13   3   49.89   10.71   0
  -2  13   3  260.01   15.55   0
  -2  13   3  215.06   11.24   0
  -1  13   3  313.73   14.65   0
  -1  13   3  309.41   14.49   0
   0  13   3  258.33   12.00   0
   1  13   3   56.88   15.07   0
   2  13   3   14.55   15.90   0
  -3  14   3  127.79   16.96   0
  -3  14   3  104.81   17.16   0
  -2  14   3  215.24   13.62   0
  -2  14   3  176.07   16.47   0
  -1  14   3  182.32   17.82   0
  -1  14   3  228.51   13.76   0
   1  15  -4   12.57    8.11   0
  -1 -15   4   -5.10    7.59   0
   1  15  -4   21.24   14.76   0
   0  15  -4   79.31   13.89   0
   0  15  -4   53.10   10.34   0
   0 -15   4   80.81    9.26   0
   0 -15   4   79.88   16.57   0
  -1  15  -4  171.83   14.74   0
  -1  15  -4  119.87   10.90   0
   1 -15   4  127.81   15.94   0
   1 -15   4  165.05    9.89   0
  -2  15  -4  294.09   15.69   0
   2 -15   4  266.72   17.63   0
   2 -15   4  284.61   10.19   0
  -2  15  -4  233.79   13.05   0
  -3  15  -4  200.91   16.31   0
  -3  15  -4  145.72   15.30   0
   3 -15   4  175.61   11.14   0
   3 -15   4  180.91   18.22   0
  -4  15  -4   38.97   17.49   0
   4 -15   4   36.02   11.97   0
   4 -15   4   28.23   16.77   0
  -4  15  -4   14.06   17.77   0
  -4 -14   4   -6.15    7.22   0
  -4 -14   4    0.63    6.83   0
   4  14  -4    3.61   12.63   0
   4  14  -4    4.03   14.94   0
   3  14  -4   34.80   14.15   0
   3  14  -4   36.24   12.73   0
  -3 -14   4   28.10    7.52   0
  -3 -14   4    5.50    7.21   0
   2  14  -4  107.61   12.05   0
   2  14  -4  106.22   13.31   0
  -2 -14   4  104.47    7.79   0
   1  14  -4   82.18   12.21   0
  -1 -14   4   98.03   10.70   0
  -1 -14   4   94.80    7.34   0
   1  14  -4   74.37    9.03   0
   0 -14   4  138.41   14.48   0
   0  14  -4  155.60   12.53   0
   0  14  -4  124.70    9.85   0
   0 -14   4  172.50    7.83   0
   1 -14   4  186.91    8.77   0
  -1  14  -4  185.72   10.28   0
   1 -14   4  186.54   13.96   0
  -1  14  -4  165.38   11.90   0
  -2  14  -4   75.30   13.39   0
   2 -14   4   78.37   13.75   0
  -2  14  -4  102.95   10.13   0
   2 -14   4   92.19    9.26   0
  -3  14  -4    5.87   13.32   0
  -3  14  -4    8.51   13.71   0
   3 -14   4   13.95   14.75   0
   3 -14   4   -0.96    9.44   0
   4 -14   4   19.53   11.25   0
   4 -14   4   28.61   10.99   0
  -4  14  -4   16.02   13.96   0
  -4  14  -4   23.10   17.62   0
  -5  14  -4   33.32   19.18   0
   5 -14   4   45.65   15.31   0
   5 -14   4   34.77   11.61   0
  -5  14  -4   28.22   16.35   0
   6 -14   4  108.17   13.13   0
  -6  14  -4  116.28   18.11   0
   6 -14   4  122.63   14.29   0
  -6  14  -4   86.47   20.80   0
  -6 -13   4   16.42    7.35   0
   6  13  -4   31.44   11.67   0
  -6 -13   4    5.07    8.73   0
   6  13  -4   34.83   16.07   0
   5  13  -4   -0.54   11.68   0
  -5 -13   4   -1.94    8.51   0
   5  13  -4   15.99   14.02   0
  -5 -13   4    6.20    7.34   0
   4  13  -4  103.62   13.28   0
  -4 -13   4  118.20    8.54   0
  -4 -13   4  116.26    6.66   0
   4  13  -4  121.54   11.67   0
  -3 -13   4  432.75    8.37   0
   3  13  -4  406.74   13.10   0
   3  13  -4  437.51   11.51   0
  -3 -13   4  427.93    8.70   0
  -2 -13   4  423.93    7.66   0
   2  13  -4  413.79   11.56   0
   2  13  -4  350.05    8.70   0
  -1 -13   4  287.06    7.86   0
   1  13  -4  283.20   11.19   0
  -1 -13   4  264.41   12.03   0
   1  13  -4  231.68    8.25   0
   0  13  -4  200.63   10.87   0
   0 -13   4  204.63    8.99   0
   0  13  -4  152.90   10.55   0
   0 -13   4  177.70    9.39   0
  -1  13  -4   18.39   11.64   0
  -1  13  -4   27.62   10.71   0
   1 -13   4   27.99   11.54   0
   1 -13   4   29.86    7.95   0
  -2  13  -4   37.71    8.74   0
  -2  13  -4   31.00   11.76   0
   2 -13   4   26.56    9.30   0
   2 -13   4   38.28    8.78   0
  -3  13  -4  142.63   15.25   0
   3 -13   4  147.97   13.21   0
   3 -13   4  139.83    9.77   0
  -3  13  -4  142.43   12.50   0
  -4  13  -4  154.62   16.24   0
  -4  13  -4  162.32   13.40   0
   4 -13   4  163.18   12.90   0
   4 -13   4  188.37   10.62   0
   5 -13   4  192.63   14.49   0
  -5  13  -4  149.63   15.60   0
  -5  13  -4  192.29   14.69   0
   5 -13   4  177.08   10.99   0
   6 -13   4  137.28   12.24   0
  -6  13  -4  118.80   16.64   0
  -6  13  -4  157.62   15.86   0
   7 -13   4   69.82   14.85   0
  -7  13  -4   83.43   16.13   0
  -7  13  -4   49.36   17.37   0
  -8  13  -4    0.92   15.56   0
  -8  13  -4    5.29   18.78   0
   7  12  -4   38.57   11.25   0
  -7 -12   4   30.82   11.39   0
  -7 -12   4   29.71    8.72   0
   7  12  -4   23.90   14.55   0
  -6 -12   4   11.85    8.02   0
  -6 -12   4    3.32   10.26   0
   6  12  -4   -0.28   14.01   0
   6  12  -4    3.60   10.56   0
   5  12  -4   54.48    9.56   0
   5  12  -4   56.76   11.93   0
  -5 -12   4   81.31    8.37   0
  -5 -12   4   67.21    6.74   0
   4  12  -4  280.10    9.86   0
  -4 -12   4  292.41    8.19   0
   4  12  -4  294.51   11.66   0
  -4 -12   4  288.31    8.32   0
  -3 -12   4  256.02    7.95   0
   3  12  -4  265.41   11.45   0
   3  12  -4  265.26    9.61   0
   2  12  -4  203.74    7.38   0
  -2 -12   4  200.66    7.52   0
  -2 -12   4  179.61   11.03   0
   2  12  -4  176.73    7.40   0
   1  12  -4  122.15    9.81   0
  -1 -12   4  119.66    7.29   0
  -1 -12   4  118.94   10.51   0
   1  12  -4  119.08    7.87   0
   0  12  -4   50.89    9.93   0
   0 -12   4   40.53   10.74   0
   0 -12   4   48.28    7.42   0
   0  12  -4   35.69    9.08   0
  -1  12  -4   35.65   11.11   0
  -1  12  -4   38.40    9.69   0
   1 -12   4   47.50    7.92   0
   1 -12   4   58.07    8.10   0
  -2  12  -4  308.28   13.44   0
   2 -12   4  306.31    8.92   0
  -2  12  -4  322.88   11.41   0
   2 -12   4  305.61    8.95   0
  -3  12  -4  396.88   15.08   0
   3 -12   4  422.51    9.45   0
  -3  12  -4  449.90   11.97   0
   3 -12   4  426.60   12.36   0
  -4  12  -4  493.32   12.75   0
   4 -12   4  452.17   10.56   0
  -4  12  -4  403.31   14.08   0
  -5  12  -4  353.24   13.35   0
  -5  12  -4  283.30   14.62   0
   5 -12   4  324.61   11.33   0
  -6  12  -4  106.73   10.99   0
   6 -12   4  143.05   11.86   0
  -6  12  -4  148.30   10.61   0
  -7  12  -4    0.52   15.02   0
  -7  12  -4   10.30   15.29   0
   7 -12   4    0.96   13.23   0
  -8  12  -4   70.02   16.43   0
   8 -12   4   94.61   15.05   0
  -8  12  -4   87.61   13.13   0
  -9  12  -4  149.46   18.78   0
   9 -12   4  142.65   18.09   0
  -9  12  -4  112.45   18.82   0
  -8 -11   4   12.22   14.99   0
   8  11  -4   20.80   15.18   0
   8  11  -4   14.65    9.83   0
  -8 -11   4   14.02    9.21   0
   7  11  -4   29.91    9.32   0
   7  11  -4   19.01   14.60   0
  -7 -11   4   42.93   11.17   0
  -7 -11   4   29.47    7.69   0
   6  11  -4  139.17   11.58   0
   6  11  -4  169.43    9.19   0
  -6 -11   4  162.97    7.35   0
  -6 -11   4  177.99   10.99   0
   5  11  -4  255.88    9.20   0
   5  11  -4  238.47    8.95   0
  -5 -11   4  248.41   10.03   0
  -5 -11   4  253.04    8.15   0
   4  11  -4  -44.62    8.93   0
  -4 -11   4  197.92    7.04   0
  -4 -11   4  202.31    8.34   0
   4  11  -4  202.74    8.44   0
   3  11  -4   66.39    6.77   0
  -3 -11   4   66.49    7.78   0
   3  11  -4   64.75    8.13   0
   2  11  -4    3.43    8.44   0
  -2 -11   4    4.23    7.00   0
   2  11  -4    2.93    7.18   0
  -2 -11   4   13.07    9.45   0
  -1 -11   4   -1.11    9.26   0
   1  11  -4    3.58    8.36   0
  -1 -11   4   -1.05    7.03   0
   1  11  -4    7.00    7.79   0
   0  11  -4   77.49    9.06   0
   0 -11   4   63.37    7.37   0
   0 -11   4   67.53    7.21   0
   0  11  -4   58.60    9.39   0
  -1  11  -4  181.63   11.42   0
   1 -11   4  191.73    7.56   0
   1 -11   4  190.63    8.04   0
  -1  11  -4  189.25    9.67   0
   2 -11   4  198.39    8.43   0
   2 -11   4  215.29   10.06   0
  -2  11  -4  200.18    9.60   0
  -2  11  -4  218.23   12.76   0
  -3  11  -4  207.20   10.26   0
  -3  11  -4  209.78   12.90   0
   3 -11   4  235.82    8.63   0
  -4  11  -4  110.23   10.39   0
  -4  11  -4   99.28   11.74   0
   4 -11   4  113.50    8.76   0
  -5  11  -4   51.27   12.44   0
   5 -11   4   31.65    9.94   0
  -5  11  -4   38.60   11.35   0
   6 -11   4   16.34   10.31   0
  -6  11  -4   -4.60    9.29   0
  -6  11  -4    9.15   12.04   0
   7 -11   4   54.76   11.52   0
  -7  11  -4   52.59   14.00   0
  -7  11  -4   54.82   14.29   0
   8 -11   4  115.94   13.47   0
  -8  11  -4   97.42   15.91   0
  -8  11  -4   93.61   15.49   0
  -9  11  -4  120.63   17.59   0
   9 -11   4  143.56   15.20   0
  -9  11  -4  138.67   16.56   0
  -9 -10   4   67.24   16.60   0
   9  10  -4   87.50   14.36   0
  -9 -10   4   74.05   10.15   0
  -8 -10   4  217.65   15.66   0
  -8 -10   4  220.45    9.87   0
   8  10  -4  208.61   13.76   0
  -7 -10   4  562.01    8.81   0
   7  10  -4  549.76   12.85   0
  -7 -10   4  547.63   13.42   0
   6  10  -4  578.85   12.05   0
  -6 -10   4  546.72   11.97   0
  -6 -10   4  581.23    8.12   0
  -5 -10   4  291.04    7.21   0
   5  10  -4  303.54   10.35   0
  -5 -10   4  281.42   11.13   0
  -4 -10   4   20.71    8.41   0
   4  10  -4   14.07    7.41   0
  -4 -10   4   25.15    6.61   0
   4  10  -4   54.31    8.42   0
   3  10  -4   25.44    7.18   0
   3  10  -4   12.49    6.64   0
  -3 -10   4   28.43    7.25   0
   2  10  -4  139.65    7.40   0
   2  10  -4  136.94    5.76   0
  -2 -10   4  154.97    6.47   0
  -2 -10   4  149.26    7.85   0
   1  10  -4  582.10   10.44   0
   1  10  -4  623.00    8.99   0
  -1 -10   4  631.10    8.64   0
  -1 -10   4  633.07    9.93   0
   0 -10   4  847.46    9.87   0
   0 -10   4  811.50    8.66   0
   0  10  -4  838.57   11.00   0
   0  10  -4  800.02    7.59   0
   1 -10   4  535.85    8.59   0
  -1  10  -4  587.07   12.47   0
   1 -10   4  559.72    7.68   0
  -1  10  -4  516.26    7.37   0
   2 -10   4  148.49    7.89   0
  -2  10  -4  124.91    8.95   0
  -2  10  -4  126.62   11.26   0
  -3  10  -4   26.05    6.58   0
  -3  10  -4    7.54   11.07   0
   3 -10   4   18.82    7.70   0
  -4  10  -4   33.06    9.63   0
   4 -10   4   26.64    8.82   0
  -4  10  -4   25.31   10.49   0
  -5  10  -4  271.58   11.82   0
   5 -10   4  259.58   10.08   0
  -5  10  -4  277.34   11.38   0
  -6  10  -4  443.96   12.38   0
   6 -10   4  449.57   11.18   0
  -6  10  -4  437.63   12.11   0
  -7  10  -4  224.50   12.55   0
   7 -10   4  233.81    9.11   0
  -7  10  -4  263.54   12.89   0
   8 -10   4  152.03   12.24   0
  -8  10  -4  159.39   10.46   0
  -8  10  -4  136.19   13.25   0
  -9  10  -4   56.23   14.25   0
   9 -10   4   44.61   14.85   0
  -9  10  -4   63.14   14.59   0
 -10  10  -4   15.79   16.42   0
  10 -10   4   -5.77   16.88   0
 -10  10  -4    9.91   15.74   0
 -10  -9   4   42.29   18.14   0
 -10  -9   4   27.61   10.36   0
  10   9  -4   29.46   13.91   0
   9   9  -4   82.84   13.96   0
  -9  -9   4   66.21   14.45   0
  -9  -9   4   66.61    9.04   0
  -8  -9   4  471.04    9.35   0
   8   9  -4  445.82   13.46   0
  -8  -9   4  417.33   13.52   0
  -7  -9   4  422.85   13.00   0
   7   9  -4  458.88   11.06   0
  -7  -9   4  472.53    8.62   0
  -6  -9   4  225.75   12.70   0
   6   9  -4  235.83    9.45   0
  -6  -9   4  229.67    6.98   0
  -5  -9   4   67.26    6.48   0
  -5  -9   4   71.96    9.96   0
   5   9  -4   74.53    8.21   0
   4   9  -4   16.42    7.78   0
  -4  -9   4   18.48    8.82   0
  -4  -9   4   23.67    6.57   0
  -3  -9   4  132.33    8.09   0
   3   9  -4  144.70    6.70   0
   3   9  -4  140.72    6.93   0
  -3  -9   4  135.43    8.32   0
   2   9  -4  735.09    6.24   0
  -2  -9   4  834.72    8.74   0
  -2  -9   4  790.86    8.94   0
   2   9  -4  744.99    8.33   0
   1   9  -4  952.97    8.54   0
  -1  -9   4  982.92    9.13   0
  -1  -9   4  929.63    8.95   0
   1   9  -4  873.49    9.51   0
   0   9  -4  867.51   11.57   0
   0   9  -4  841.49    6.92   0
   0  -9   4  882.13    9.07   0
   0  -9   4  856.39    7.39   0
  -1   9  -4  334.08    7.97   0
  -1   9  -4  364.41   12.26   0
   1  -9   4  351.56    8.24   0
   2  -9   4   19.12    7.41   0
  -2   9  -4    6.92    7.55   0
  -2   9  -4   28.34   10.40   0
  -3   9  -4  110.51    6.40   0
   3  -9   4  103.65    5.89   0
  -3   9  -4  104.29    9.74   0
  -4   9  -4  390.01    8.16   0
  -4   9  -4  384.55    7.56   0
   4  -9   4  415.69    8.96   0
   5  -9   4  797.81   10.23   0
  -5   9  -4  802.52   11.37   0
  -5   9  -4  817.95   11.25   0
  -6   9  -4  559.49   12.10   0
   6  -9   4  528.55   11.01   0
  -6   9  -4  539.91   11.43   0
  -7   9  -4  287.73   12.46   0
   7  -9   4  291.03    8.67   0
  -7   9  -4  289.37   12.39   0
  -8   9  -4   82.02    9.24   0
   8  -9   4   60.05   11.94   0
  -8   9  -4   81.76   12.39   0
   9  -9   4    5.84    9.82   0
  -9   9  -4  -13.13   13.47   0
  -9   9  -4  -12.17   13.27   0
 -10   9  -4  121.36   15.25   0
  10  -9   4  146.55   15.08   0
 -10   9  -4  102.32   15.64   0
  11  -9   4  296.83   17.99   0
 -11   9  -4  279.23   15.04   0
 -11   9  -4  266.36   17.12   0
 -10  -8   4  149.36   14.46   0
 -10  -8   4  155.82   11.23   0
  10   8  -4  161.83   11.60   0
  -9  -8   4  269.10    9.88   0
   9   8  -4  272.92   11.24   0
  -9  -8   4  258.02   13.35   0
  -8  -8   4  127.75   11.07   0
  -8  -8   4  134.13    8.11   0
   8   8  -4  127.58    9.52   0
  -7  -8   4    1.24   10.80   0
   7   8  -4    8.34    8.62   0
  -7  -8   4    5.23    7.71   0
   6   8  -4  221.11    8.21   0
  -6  -8   4  225.99    7.16   0
  -6  -8   4  222.53   10.25   0
  -5  -8   4  204.26    9.99   0
   5   8  -4  234.86    7.79   0
  -5  -8   4  227.80    6.74   0
  -4  -8   4  324.86    6.87   0
  -4  -8   4  300.64    9.72   0
   4   8  -4  336.53    7.39   0
   3   8  -4  866.03    7.92   0
   3   8  -4  803.89    7.14   0
  -3  -8   4  864.75    8.30   0
  -3  -8   4  841.32   10.44   0
   2   8  -4  960.63    7.27   0
  -2  -8   4 1027.76    8.40   0
  -2  -8   4  958.92    9.32   0
   2   8  -4  916.00    8.72   0
  -1  -8   4  258.15    5.38   0
   1   8  -4  240.34    8.60   0
   1   8  -4  268.58    6.46   0
  -1  -8   4  256.15    8.02   0
   0   8  -4    2.34    6.27   0
   0   8  -4   -5.30   10.15   0
   0  -8   4    8.09    5.40   0
  -1   8  -4   -4.03    6.70   0
   1  -8   4   -4.65    7.46   0
  -1   8  -4   -8.87   10.54   0
  -2   8  -4  155.69    7.66   0
   2  -8   4  161.64    5.71   0
  -2   8  -4  135.37    9.78   0
  -3   8  -4  622.21   10.24   0
  -3   8  -4  655.30    7.02   0
   3  -8   4  620.60    6.99   0
  -4   8  -4  835.31   10.39   0
   4  -8   4  830.16    9.35   0
  -4   8  -4  835.94   10.17   0
  -5   8  -4  639.52   10.71   0
  -5   8  -4  633.11   10.51   0
   5  -8   4  601.35    9.73   0
   6  -8   4  230.08   10.07   0
  -6   8  -4  241.89   10.21   0
   6  -8   4  230.49    9.69   0
  -6   8  -4  256.85   10.11   0
   7  -8   4   56.08   10.19   0
   7  -8   4   49.47   10.24   0
  -7   8  -4   48.39   10.58   0
  -7   8  -4   58.20    8.01   0
   8  -8   4    2.92   11.32   0
  -8   8  -4    4.13    8.74   0
   8  -8   4  -10.00   11.07   0
  -8   8  -4   -1.97   10.78   0
   9  -8   4   55.25   11.57   0
  -9   8  -4   50.55   13.21   0
   9  -8   4   43.80    9.60   0
  -9   8  -4   59.71   12.71   0
  10  -8   4  203.64   14.22   0
 -10   8  -4  202.30   14.26   0
  10  -8   4  211.74   14.30   0
 -10   8  -4  194.60   14.59   0
 -11   8  -4  171.17   17.44   0
  11  -8   4  184.81   17.61   0
 -11   8  -4  167.16   15.84   0
  11  -8   4  193.66   12.20   0
 -11  -7   4  210.45   12.58   0
  11   7  -4   -9.76    8.64   0
 -11  -7   4  230.43   15.37   0
  10   7  -4  457.77    9.48   0
 -10  -7   4  456.77   10.77   0
 -10  -7   4  463.39   13.51   0
  -9  -7   4  131.49   11.31   0
  -9  -7   4  135.96    9.13   0
   9   7  -4  118.82    9.17   0
  -8  -7   4   -2.56    7.90   0
   8   7  -4   11.20    7.23   0
  -8  -7   4    3.96    9.90   0
  -7  -7   4  294.60    7.78   0
   7   7  -4  286.94    8.95   0
  -7  -7   4  274.99    9.75   0
  -6  -7   4  764.13    6.39   0
   6   7  -4  778.18    8.05   0
  -6  -7   4  751.06    9.97   0
  -5  -7   4  674.69    7.59   0
   5   7  -4  680.98    7.40   0
  -5  -7   4  630.70    9.37   0
  -4  -7   4  846.35   10.44   0
   4   7  -4  935.34    7.35   0
  -3  -7   4  794.20   10.51   0
   3   7  -4  802.95    6.28   0
  -3  -7   4  818.78    7.21   0
   3   7  -4  829.54    6.53   0
   2   7  -4   66.98    3.81   0
  -2  -7   4   80.60    5.87   0
   2   7  -4   70.89    6.83   0
  -2  -7   4   74.30    6.09   0
   1   7  -4  406.56    5.98   0
   1   7  -4  371.84    8.66   0
  -1  -7   4  401.12    8.34   0
  -1  -7   4  414.31    6.69   0
   0   7  -4 1027.28    7.36   0
   0  -7   4 1095.68    9.51   0
   0   7  -4 1021.81    9.59   0
  -1   7  -4 1010.66    7.77   0
   1  -7   4  995.79    7.42   0
  -1   7  -4 1043.05   11.74   0
  -2   7  -4  854.52    9.87   0
   2  -7   4  868.40    8.56   0
  -2   7  -4  824.58    6.57   0
  -3   7  -4 1064.90    8.87   0
   3  -7   4 1091.55    9.16   0
  -3   7  -4 1063.18    9.71   0
   3  -7   4 1036.41    9.07   0
   4  -7   4  117.26    8.14   0
  -4   7  -4  126.78    8.04   0
   4  -7   4  133.48    7.75   0
  -4   7  -4  120.57    8.06   0
   5  -7   4   -2.47    8.01   0
  -5   7  -4   -6.86    6.01   0
   5  -7   4   -0.68    7.89   0
  -5   7  -4    6.86    8.38   0
  -6   7  -4  122.10    6.92   0
   6  -7   4  128.30    8.99   0
   6  -7   4  112.11    6.83   0
  -6   7  -4  113.01    9.31   0
   7  -7   4  128.79    9.52   0
  -7   7  -4  130.01    9.80   0
   7  -7   4  121.75    9.34   0
  -7   7  -4  109.55   10.30   0
   8  -7   4  371.42   10.92   0
  -8   7  -4  347.91   11.30   0
  -8   7  -4  319.03   10.83   0
   8  -7   4  354.29   11.52   0
   9  -7   4  482.86   11.80   0
  -9   7  -4  498.71   12.61   0
   9  -7   4  455.04   12.61   0
  -9   7  -4  463.57    9.81   0
  10  -7   4  154.23    9.57   0
 -10   7  -4  155.66   12.97   0
  10  -7   4  161.09   13.93   0
 -10   7  -4  150.32   12.77   0
  11  -7   4    7.83   11.84   0
 -11   7  -4   13.99   14.38   0
  11  -7   4    4.14   14.70   0
 -11   7  -4    8.49   15.68   0
 -11  -6   4  128.78   14.78   0
 -11  -6   4  -19.13   10.80   0
  11   6  -4   33.62    6.83   0
 -10  -6   4   51.45   11.50   0
  10   6  -4   58.49    6.99   0
 -10  -6   4  -39.73    8.93   0
  -9  -6   4  -58.05    7.39   0
  -9  -6   4  -11.62   10.49   0
   9   6  -4    8.02    7.31   0
  -8  -6   4  309.57    9.47   0
   8   6  -4  294.80    6.46   0
  -8  -6   4  -36.33    5.01   0
  -7  -6   4  524.12    9.18   0
  -7  -6   4  -28.66    6.29   0
   7   6  -4  510.71    7.65   0
   6   6  -4  754.93    7.90   0
  -6  -6   4  426.74    6.48   0
  -6  -6   4  755.97    9.22   0
  -5  -6   4  974.12    7.05   0
   5   6  -4  984.75    7.47   0
  -5  -6   4  962.11    8.82   0
  -4  -6   4  790.24    5.65   0
  -4  -6   4  780.83    9.15   0
   4   6  -4  797.47    6.27   0
   3   6  -4  203.42    4.98   0
  -3  -6   4  197.30    8.61   0
  -3  -6   4  217.73    5.36   0
  -2  -6   4  395.25    5.53   0
   2   6  -4  402.04    5.10   0
   2   6  -4  402.27    7.76   0
  -2  -6   4  398.46    9.76   0
   1   6  -4  544.08    5.62   0
  -1  -6   4  529.41    6.87   0
   1   6  -4  486.13    9.18   0
   0   6  -4 1167.00    5.80   0
   0   6  -4 1264.42   10.03   0
   0  -6   4 1264.09    9.95   0
   1  -6   4 1391.62    9.25   0
  -1   6  -4 1406.86   11.14   0
  -1   6  -4 1417.49    7.80   0
   2  -6   4 1849.41    9.51   0
   2  -6   4 1870.48    8.89   0
  -2   6  -4 1857.38   10.41   0
  -2   6  -4 1843.86    8.94   0
   3  -6   4  702.22    8.13   0
   3  -6   4  686.10    7.86   0
  -3   6  -4  695.81    6.81   0
  -3   6  -4  695.93    7.77   0
  -4   6  -4    6.53    7.61   0
   4  -6   4   13.02    7.39   0
   4  -6   4   15.71    5.22   0
  -4   6  -4   15.88    7.45   0
   5  -6   4  387.69    8.45   0
  -5   6  -4  393.92    8.39   0
   5  -6   4  383.20    8.22   0
  -5   6  -4  371.01    6.49   0
   6  -6   4  648.91    9.50   0
   6  -6   4  657.46    9.57   0
  -6   6  -4  674.69    7.76   0
  -6   6  -4  638.71    9.45   0
   7  -6   4  719.27   10.40   0
   7  -6   4  724.49   10.35   0
  -7   6  -4  702.17   10.82   0
  -7   6  -4  677.91   10.27   0
   8  -6   4  804.71   10.99   0
   8  -6   4  800.94   11.65   0
  -8   6  -4  745.65    9.03   0
  -8   6  -4  836.77   11.91   0
   9  -6   4  426.12   12.01   0
   9  -6   4  428.43    9.10   0
  -9   6  -4  392.28    9.37   0
  -9   6  -4  428.59   11.97   0
 -10   6  -4   19.23   11.64   0
  10  -6   4   26.95    9.15   0
  10  -6   4   23.04   12.72   0
 -10   6  -4   22.86   12.05   0
 -11   6  -4    5.72   13.72   0
 -11   6  -4  -14.47   14.79   0
  11  -6   4    4.86   12.82   0
  11  -6   4   19.76   14.16   0
  12  -6   4   44.38   17.10   0
  12  -6   4   21.82   15.70   0
 -12   6  -4   25.69   17.46   0
 -12   6  -4   38.03   17.55   0
  12   5  -4    0.45    3.75   0
 -12  -5   4   14.27   12.88   0
 -12  -5   4   27.68   16.39   0
  11   5  -4   15.64    5.56   0
 -11  -5   4   20.71   13.64   0
 -11  -5   4   17.94   11.68   0
 -10  -5   4   87.06   10.13   0
 -10  -5   4   86.15   10.81   0
  10   5  -4   83.16    5.79   0
  -9  -5   4  299.24   10.20   0
  -9  -5   4  269.20    7.08   0
   9   5  -4  291.67    6.18   0
  -8  -5   4  352.17    9.27   0
   8   5  -4  319.90    6.13   0
  -8  -5   4  326.95    8.27   0
  -7  -5   4  128.97    6.84   0
  -7  -5   4  119.30    7.78   0
   7   5  -4  111.67    4.75   0
   6   5  -4   73.88    4.49   0
  -6  -5   4   82.76    6.87   0
  -6  -5   4   71.56    6.34   0
  -5  -5   4   87.66    4.99   0
  -5  -5   4  125.94    5.65   0
   5   5  -4   81.20    4.89   0
   4   5  -4   57.09    4.65   0
  -4  -5   4   83.61    3.97   0
  -4  -5   4   68.37    6.92   0
   3   5  -4  404.88    4.03   0
  -3  -5   4  405.28    7.57   0
   3   5  -4  404.94    6.76   0
  -3  -5   4  425.69    4.65   0
   2   5  -4 1163.04    5.12   0
   2   5  -4 1183.62    7.30   0
  -2  -5   4 1172.48   10.17   0
  -2  -5   4 1161.24    5.55   0
   1   5  -4  568.35    4.00   0
   1   5  -4  484.20    7.14   0
  -1  -5   4  614.98    9.64   0
   0  -5   4  380.32    8.69   0
   0   5  -4  370.83    5.20   0
   0   5  -4  400.82   10.66   0
  -1   5  -4  632.71    5.98   0
   1  -5   4  632.50    6.24   0
   1  -5   4  606.43    8.16   0
  -1   5  -4  618.01    8.97   0
  -2   5  -4  189.53    7.45   0
  -2   5  -4  173.29    4.63   0
   2  -5   4  188.90    6.38   0
   2  -5   4  202.24    7.18   0
   3  -5   4    4.47    4.69   0
  -3   5  -4    6.48    6.56   0
   3  -5   4    4.45    6.60   0
  -3   5  -4    9.37    4.62   0
   4  -5   4  250.52    5.35   0
  -4   5  -4  245.72    7.25   0
  -4   5  -4  243.51    5.35   0
   4  -5   4  241.75    6.99   0
  -5   5  -4  292.21    7.69   0
   5  -5   4  281.09    7.46   0
   5  -5   4  295.08    8.12   0
  -5   5  -4  289.70    8.08   0
   6  -5   4  292.37    6.30   0
  -6   5  -4  308.88    8.24   0
   6  -5   4  300.05    8.25   0
  -6   5  -4  275.59    8.69   0
   7  -5   4  872.90    8.48   0
  -7   5  -4  909.33    8.34   0
   7  -5   4  868.33   10.03   0
  -7   5  -4  850.45   10.39   0
   8  -5   4  224.77   10.13   0
  -8   5  -4  194.65   10.04   0
   8  -5   4  181.30    7.25   0
  -8   5  -4  182.56    9.52   0
  -9   5  -4   18.03   10.11   0
   9  -5   4   18.97   10.31   0
  -9   5  -4   20.36   10.73   0
   9  -5   4    0.43   10.05   0
  10  -5   4    1.52    8.75   0
 -10   5  -4    6.38   11.10   0
 -10   5  -4    1.25   12.35   0
  10  -5   4   -3.75   11.46   0
  11  -5   4   26.72   12.81   0
 -11   5  -4   27.76   13.24   0
 -11   5  -4   29.97   13.64   0
  11  -5   4   43.25   13.79   0
  12  -5   4  202.84   17.65   0
  12  -5   4  197.77   14.94   0
 -12   5  -4  181.92   12.40   0
 -12   5  -4  177.90   16.52   0
  12   4  -4   -1.01    2.82   0
 -12  -4   4   52.60   12.73   0
 -12  -4   4   70.93   14.29   0
 -11  -4   4  243.80   12.24   0
 -11  -4   4  239.80   11.46   0
  11   4  -4  239.29    5.02   0
  10   4  -4  635.42    5.99   0
 -10  -4   4  618.89    9.23   0
 -10  -4   4  599.74   10.75   0
  -9  -4   4  678.66   11.08   0
   9   4  -4  677.97    5.59   0
  -9  -4   4  704.74   10.19   0
   9   4  -4  681.27    4.60   0
  -8  -4   4  563.57    8.84   0
  -8  -4   4  572.82    6.87   0
   8   4  -4  549.33    4.02   0
   8   4  -4  568.84    5.12   0
  -7  -4   4   60.76    5.07   0
  -7  -4   4   61.30    5.33   0
   7   4  -4   63.14    4.06   0
  -6  -4   4   16.38    4.55   0
  -6  -4   4    6.84    4.82   0
   6   4  -4   12.60    3.67   0
  -5  -4   4  434.97    6.92   0
   5   4  -4  429.06    4.29   0
  -5  -4   4  437.82    5.06   0
  -4  -4   4 1761.01    8.03   0
   4   4  -4 1723.96    5.32   0
  -4  -4   4 1732.90    8.49   0
   3   4  -4  927.40    6.96   0
  -3  -4   4  916.50    6.20   0
  -3  -4   4  927.26    4.27   0
   3   4  -4  889.44    4.13   0
  -2  -4   4 1199.16    7.48   0
   2   4  -4 1241.04    8.22   0
   2   4  -4 1234.26    4.48   0
   1   4  -4  495.65    8.97   0
   1   4  -4  571.28    4.32   0
  -1  -4   4  593.55    9.77   0
   0   4  -4  170.23    4.28   0
   0   4  -4  183.17   10.36   0
   0  -4   4  161.96    4.40   0
   0  -4   4  170.18    6.15   0
   1  -4   4   25.92    3.49   0
   1  -4   4   22.51    7.45   0
  -1   4  -4   22.45    7.37   0
  -1   4  -4   33.61    4.97   0
   2  -4   4  825.85    7.46   0
  -2   4  -4  787.59    5.51   0
  -2   4  -4  843.66    7.70   0
   2  -4   4  834.32    7.09   0
   3  -4   4 1367.58    6.95   0
   3  -4   4 1287.14    6.82   0
  -3   4  -4 1270.59    6.80   0
  -3   4  -4 1345.86    6.93   0
  -4   4  -4  841.22    7.75   0
   4  -4   4  801.27    7.95   0
  -4   4  -4  804.24    7.92   0
   4  -4   4  796.58    6.20   0
  -5   4  -4  197.95    7.49   0
   5  -4   4  220.17    7.47   0
  -5   4  -4  197.28    5.35   0
   5  -4   4  209.16    7.22   0
  -6   4  -4  176.00    7.35   0
   6  -4   4  166.01    5.52   0
  -6   4  -4  165.45    8.07   0
   6  -4   4  169.11    7.88   0
   7  -4   4   36.92    8.56   0
  -7   4  -4   40.32    8.64   0
  -7   4  -4   50.69    8.26   0
   7  -4   4   40.11    8.12   0
  -8   4  -4  158.11    9.13   0
  -8   4  -4  136.31    9.00   0
   8  -4   4  126.14    6.74   0
   8  -4   4  149.47    7.04   0
  -9   4  -4  136.85   10.31   0
   9  -4   4  118.77   10.67   0
  -9   4  -4  156.39   10.60   0
   9  -4   4  138.23    7.93   0
  10  -4   4  100.32   11.02   0
 -10   4  -4  126.37   11.15   0
  10  -4   4  111.44   12.28   0
 -10   4  -4  122.42   11.84   0
  11  -4   4  305.95   13.82   0
 -11   4  -4  280.66   12.99   0
  11  -4   4  295.70   10.84   0
 -11   4  -4  274.10   12.89   0
  12  -4   4  -19.08   14.73   0
 -12   4  -4  117.36   15.98   0
 -12   4  -4  104.93   14.59   0
  12  -4   4  110.58   15.84   0
 -12  -3   4  193.43   10.92   0
 -12  -3   4  168.47   13.27   0
 -11  -3   4  313.56   12.55   0
 -11  -3   4  313.46    8.76   0
  11   3  -4  314.24    4.22   0
  10   3  -4  461.52    4.67   0
  10   3  -4  461.29    4.03   0
 -10  -3   4  489.20   10.64   0
 -10  -3   4  472.42   11.27   0
   9   3  -4  202.96    4.25   0
  -9  -3   4  191.38    8.86   0
  -9  -3   4  208.18    8.94   0
   9   3  -4  188.66    3.33   0
  -8  -3   4   93.86    8.00   0
   8   3  -4   91.24    2.86   0
   8   3  -4  102.84    3.49   0
  -8  -3   4  108.68    7.96   0
  -7  -3   4   28.45    6.66   0
   7   3  -4   28.15    3.53   0
   7   3  -4   25.77    2.51   0
  -7  -3   4   35.94    7.05   0
   6   3  -4  307.68    2.53   0
  -6  -3   4  309.38    5.10   0
  -6  -3   4  317.49    5.09   0
   6   3  -4  301.98    3.42   0
  -5  -3   4 1332.00    7.63   0
   5   3  -4 1264.93    4.03   0
  -5  -3   4 1267.90    6.51   0
  -4  -3   4 2202.27    8.26   0
   4   3  -4 2113.60    4.29   0
  -4  -3   4 2191.68    8.29   0
  -3  -3   4 1183.82    5.94   0
   3   3  -4 1193.21    3.35   0
   3   3  -4 1228.58    7.02   0
  -3  -3   4 1203.46    3.59   0
  -2  -3   4 1174.89    7.61   0
   2   3  -4 1177.99    4.00   0
   2   3  -4 1214.69    7.68   0
  -1  -3   4  416.40    3.70   0
   1   3  -4  411.22    3.64   0
  -1  -3   4  435.15    9.31   0
   1   3  -4  394.93    6.56   0
   0  -3   4  684.16    3.97   0
   0   3  -4  744.97   10.98   0
   0  -3   4  731.82    9.78   0
   0   3  -4  717.99    4.92   0
   1  -3   4 1260.06    7.05   0
  -1   3  -4 1223.62    5.28   0
  -1   3  -4 1241.44    7.27   0
   1  -3   4 1246.61    6.47   0
   2  -3   4 2330.97    7.28   0
   2  -3   4 2405.15    7.83   0
  -2   3  -4 2498.97    8.88   0
  -2   3  -4 2460.26    8.27   0
  -3   3  -4 2810.06    9.32   0
   3  -3   4 2694.48    9.40   0
   3  -3   4 2696.17    9.02   0
  -3   3  -4 2667.58    9.25   0
  -4   3  -4 1068.33    6.22   0
   4  -3   4 1051.30    7.57   0
  -4   3  -4 1018.92    8.06   0
   4  -3   4 1020.00    6.59   0
  -5   3  -4  951.74    7.77   0
   5  -3   4  958.77    7.86   0
  -5   3  -4  909.06    6.77   0
   5  -3   4  952.25    8.38   0
  -6   3  -4    7.57    6.73   0
   6  -3   4   -2.49    4.82   0
  -6   3  -4   10.64    7.51   0
   6  -3   4   -1.65    7.62   0
   7  -3   4  180.84    8.24   0
  -7   3  -4  187.29    8.10   0
   7  -3   4  185.66    6.11   0
  -7   3  -4  183.21    6.28   0
   8  -3   4  533.84    9.56   0
   8  -3   4  600.14    9.63   0
  -8   3  -4  576.09    9.93   0
  -8   3  -4  547.53    9.65   0
   9  -3   4  310.54   10.36   0
   9  -3   4  342.18   10.11   0
  -9   3  -4  330.41   10.64   0
  -9   3  -4  330.12    7.93   0
  10  -3   4  520.61   11.70   0
 -10   3  -4  488.45   11.40   0
  10  -3   4  516.32   11.78   0
 -10   3  -4  469.73   11.95   0
  11  -3   4  168.52   12.28   0
 -11   3  -4  178.29    9.75   0
  11  -3   4  177.20   12.87   0
 -11   3  -4  166.36   12.98   0
  12  -3   4   32.67   13.86   0
 -12   3  -4   21.98   15.30   0
  12  -3   4   18.86   15.86   0
 -12   3  -4   17.61   13.38   0
 -13  -2   4  177.74   15.08   0
 -13  -2   4  169.82   16.22   0
 -12  -2   4  181.11    9.76   0
 -12  -2   4  176.90   13.17   0
  11   2  -4   85.38    3.59   0
 -11  -2   4   88.25   11.66   0
 -11  -2   4   75.28   10.41   0
  11   2  -4   84.67    3.38   0
  10   2  -4   29.56    3.49   0
 -10  -2   4   39.95    9.57   0
  10   2  -4   33.99    3.10   0
 -10  -2   4   23.45   10.00   0
  -9  -2   4  126.99    9.04   0
   9   2  -4  125.47    3.20   0
   9   2  -4  119.77    3.03   0
  -9  -2   4  112.04    6.38   0
   8   2  -4  256.63    3.22   0
  -8  -2   4  252.99    8.19   0
  -8  -2   4  249.95    6.26   0
   8   2  -4  253.80    2.86   0
   7   2  -4  564.85    3.19   0
   7   2  -4  563.38    2.80   0
  -7  -2   4  581.61    7.83   0
  -7  -2   4  564.46    7.85   0
  -6  -2   4  868.98    7.51   0
  -6  -2   4  847.26    7.45   0
   6   2  -4  854.71    2.63   0
   6   2  -4  841.85    2.80   0
  -5  -2   4  627.90    6.51   0
  -5  -2   4  625.35    5.23   0
   5   2  -4  598.22    1.96   0
   4   2  -4  294.30    0.97   0
  -4  -2   4  270.84    5.63   0
  -4  -2   4  288.41    4.26   0
   4   2  -4  271.94    1.00   0
   3   2  -4  241.80    1.26   0
  -3  -2   4  257.44    4.21   0
   3   2  -4  250.21    1.40   0
   2   2  -4   36.96    3.80   0
  -2  -2   4   29.47    2.00   0
  -2  -2   4   36.77    5.27   0
   2   2  -4   33.63    2.01   0
  -1  -2   4  192.61    3.62   0
  -1  -2   4  193.10    5.30   0
   1   2  -4  188.24    7.22   0
   1   2  -4  179.96    2.96   0
   0   2  -4 3980.00   13.52   0
   0  -2   4 3705.35   11.38   0
   0   2  -4 3839.85    6.73   0
   0  -2   4 4096.65    7.55   0
   1  -2   4 1730.73    6.65   0
  -1   2  -4 1711.61    6.52   0
   1  -2   4 1697.00    8.61   0
  -1   2  -4 1724.44    8.52   0
  -2   2  -4  986.86    5.54   0
   2  -2   4  947.58    5.55   0
  -2   2  -4  928.74    6.34   0
   2  -2   4  974.81    6.50   0
  -3   2  -4  395.62    5.77   0
  -3   2  -4  398.51    5.05   0
   3  -2   4  380.88    6.48   0
   3  -2   4  419.88    5.83   0
  -4   2  -4  680.63    5.24   0
   4  -2   4  663.51    6.51   0
  -4   2  -4  676.06    7.25   0
   4  -2   4  672.37    7.32   0
  -5   2  -4   -4.79    6.83   0
   5  -2   4    1.88    5.81   0
  -5   2  -4   -1.36    5.75   0
   5  -2   4    0.17    6.91   0
   6  -2   4  617.34    6.17   0
  -6   2  -4  619.22    7.46   0
  -6   2  -4  584.23    6.68   0
   6  -2   4  617.63    8.75   0
  -7   2  -4  631.72    6.82   0
   7  -2   4  625.07    8.34   0
  -7   2  -4  591.43    8.95   0
   7  -2   4  602.41    7.36   0
  -8   2  -4  289.06    6.64   0
   8  -2   4  282.62    6.69   0
  -8   2  -4  292.67    9.39   0
   8  -2   4  274.74    9.60   0
  -9   2  -4  791.40   10.70   0
  -9   2  -4  745.24   11.49   0
   9  -2   4  778.06    8.57   0
   9  -2   4  780.54   11.80   0
  10  -2   4  172.24   12.03   0
 -10   2  -4  185.36   10.56   0
 -10   2  -4  164.62   11.49   0
  10  -2   4  177.11   11.44   0
 -11   2  -4   43.87   12.37   0
  11  -2   4    3.82   11.27   0
 -11   2  -4   31.10   11.88   0
  11  -2   4   42.55   12.21   0
  12  -2   4   11.94   14.06   0
 -12   2  -4   15.16   11.03   0
  12  -2   4    4.01   11.62   0
 -12   2  -4   -0.81   15.33   0
 -13  -1   4  248.69   12.95   0
 -13  -1   4  256.27   12.18   0
  12   1  -4    0.67    2.57   0
 -12  -1   4  110.70    9.61   0
 -12  -1   4  122.67    9.98   0
  11   1  -4   39.97    3.33   0
 -11  -1   4   42.25   10.72   0
 -11  -1   4   44.37    7.65   0
  10   1  -4  234.78    3.71   0
 -10  -1   4  231.89    9.83   0
 -10  -1   4  233.45    7.43   0
  -9  -1   4  401.81    9.10   0
   9   1  -4  407.78    3.70   0
  -8  -1   4 1186.54    3.88   0
  -8  -1   4 1236.51    9.74   0
   8   1  -4 1234.05    4.07   0
  -7  -1   4 1614.59    3.57   0
  -7  -1   4 1687.90    9.28   0
   7   1  -4 1669.79    3.79   0
   6   1  -4 1228.00    2.63   0
  -6  -1   4 1208.80    7.88   0
  -5  -1   4   55.07    5.48   0
  -5  -1   4   68.37    5.56   0
  -4  -1   4   39.30    4.91   0
  -4  -1   4   30.24    5.19   0
  -3  -1   4  666.55    5.35   0
  -3  -1   4  654.54    5.45   0
   2   1  -4 2869.75    3.44   0
  -2  -1   4 3096.24    7.77   0
   2   1  -4 3105.78    7.80   0
  -2  -1   4 3181.40    3.72   0
   1   1  -4 2237.74    6.85   0
  -1  -1   4 2206.42    8.11   0
  -1  -1   4 2167.73    4.56   0
   1   1  -4 2125.97    4.81   0
   0  -1   4 2578.67    6.18   0
   0   1  -4 2768.07   10.13   0
   0  -1   4 2714.00   11.43   0
   0   1  -4 2688.33    6.17   0
  -1   1  -4  -35.78    4.36   0
   1  -1   4  401.91    6.22   0
  -1   1  -4  376.90    3.78   0
   1  -1   4  389.02    4.95   0
   2  -1   4   76.86    4.52   0
  -2   1  -4  -23.91    3.37   0
   2  -1   4   72.97    3.65   0
  -2   1  -4   66.28    5.02   0
  -3   1  -4   27.76    3.03   0
   3  -1   4    5.77    4.16   0
  -3   1  -4   -4.98    5.81   0
   3  -1   4    8.92    4.32   0
  -4   1  -4  437.54    5.39   0
   4  -1   4  401.54    5.58   0
  -4   1  -4  379.72    6.82   0
   4  -1   4  404.50    6.95   0
  -5   1  -4 1181.08    6.11   0
  -5   1  -4 1215.70    8.77   0
   5  -1   4 1203.23    7.37   0
   5  -1   4 1176.30    8.61   0
   6  -1   4 1017.30    9.23   0
  -6   1  -4 1023.20    7.74   0
  -6   1  -4  938.63    7.43   0
   6  -1   4 1007.66    7.65   0
  -7   1  -4  108.46    6.70   0
   7  -1   4  107.06    7.09   0
  -7   1  -4  107.59    7.98   0
   7  -1   4  122.32    8.70   0
   8  -1   4  140.77    8.12   0
  -8   1  -4  128.99    5.89   0
  -8   1  -4  130.24    9.03   0
   8  -1   4  143.38    9.59   0
  -9   1  -4   16.92    8.52   0
   9  -1   4   24.63    7.60   0
   9  -1   4   26.29    9.10   0
  -9   1  -4   34.09    9.20   0
 -10   1  -4   37.62    7.29   0
  10  -1   4   33.07   11.61   0
  10  -1   4   44.39    9.78   0
 -10   1  -4   22.86   10.68   0
  11  -1   4  -45.85   11.97   0
  11  -1   4  143.85    9.60   0
 -11   1  -4  141.45   12.08   0
 -11   1  -4  151.35   11.58   0
 -12   1  -4  142.13   13.39   0
  12  -1   4  139.30   14.64   0
  12  -1   4  155.26   16.04   0
 -12   1  -4  149.31   15.00   0
 -13   0   4  102.68   15.52   0
 -13   0   4   97.71   15.04   0
 -12   0   4    1.31    9.70   0
  12   0  -4   -1.71    3.19   0
 -12   0   4    7.11   12.82   0
 -11   0   4  182.86    4.17   0
 -11   0   4  190.83   11.29   0
 -10   0   4  306.61    7.88   0
 -10   0   4  295.66    4.06   0
  -9   0   4  394.09    3.93   0
   9   0  -4  406.46    9.19   0
  -9   0   4  383.61    7.06   0
  -8   0   4  810.71    8.82   0
   8   0  -4  780.71    8.86   0
  -8   0   4  781.40    4.00   0
  -7   0   4  573.45    3.27   0
  -7   0   4  567.58    7.71   0
   7   0  -4  538.57    5.99   0
  -6   0   4    7.27    5.85   0
  -6   0   4   10.70    2.11   0
   6   0  -4    5.97    5.79   0
   5   0  -4  166.64    4.17   0
  -5   0   4  168.68    1.87   0
   5   0  -4  173.04    1.56   0
  -5   0   4  173.08    5.56   0
  -4   0   4  889.28    1.97   0
  -4   0   4  916.55    5.06   0
  -3   0   4 2276.20    6.82   0
  -3   0   4 2315.67    6.95   0
  -3   0   4 2358.56    2.90   0
  -2   0   4 6795.31    5.99   0
  -2   0   4 7025.07    9.21   0
  -2   0   4 6946.56    5.99   0
  -1   0   4 2804.63    5.20   0
   1   0  -4 2797.77    5.34   0
  -1   0   4 2967.29    7.41   0
   1   0  -4  -65.32    3.04   0
   0   0  -4 1028.71    6.51   0
   0   0  -4  947.46    4.89   0
   0   0   4  994.79    4.91   0
   0   0   4  998.43    6.62   0
   1   0   4   63.28    4.37   0
  -1   0  -4   50.45    3.25   0
   1   0   4   53.90    3.24   0
  -1   0  -4   63.48    5.29   0
   2   0   4  139.70    3.74   0
  -2   0  -4  148.43    4.13   0
   2   0   4  137.31    5.44   0
  -2   0  -4  124.14    5.35   0
  -3   0  -4  935.75    5.18   0
  -3   0  -4  863.86    5.49   0
   3   0   4  894.67    6.99   0
   3   0   4  908.66    4.89   0
  -4   0  -4 4244.06    8.94   0
  -4   0  -4 4147.67   11.24   0
   4   0   4 4141.67    8.79   0
   4   0   4 4174.54   11.58   0
  -5   0  -4 2637.80   10.59   0
  -5   0  -4 2703.98    7.53   0
   5   0   4 2771.36    8.61   0
   5   0   4 2669.22   10.69   0
   6   0   4  237.53    6.14   0
   6   0   4  255.45    5.85   0
  -6   0  -4  243.58    7.96   0
  -6   0  -4  -77.78    4.49   0
  -7   0  -4  249.61    4.63   0
  -7   0  -4  304.75    8.75   0
   7   0   4  295.76    6.86   0
   7   0   4  295.03    8.73   0
  -8   0  -4   29.95    7.16   0
   8   0   4    5.12    5.61   0
   8   0   4   12.37    9.13   0
  -8   0  -4    6.06    8.43   0
  -9   0  -4  116.97    8.74   0
   9   0   4   88.77    8.87   0
  -9   0  -4   88.65    9.11   0
   9   0   4  112.45   10.32   0
 -10   0  -4  471.03   10.41   0
 -10   0  -4  458.27   11.70   0
  10   0   4  466.13   11.23   0
  10   0   4  485.60   12.27   0
 -11   0  -4  354.43   12.34   0
  11   0   4  334.69   12.27   0
 -11   0  -4  338.12   12.25   0
  11   0   4   -3.58   12.45   0
  12   0   4  259.66   16.92   0
 -12   0  -4  271.75   14.68   0
  12   0   4  277.47   14.44   0
 -12   0  -4  265.71   14.53   0
  13  -1  -4    0.14    3.08   0
  13  -1  -4    0.03    2.95   0
 -13   1   4  102.90   15.66   0
 -13   1   4  109.66   14.94   0
 -12   1   4  230.37    4.49   0
 -12   1   4  224.93   10.09   0
 -11   1   4  170.33    4.78   0
 -11   1   4  191.44   11.61   0
  11  -1  -4  169.56   11.78   0
  10  -1  -4  169.31    7.56   0
 -10   1   4  183.57    4.74   0
 -10   1   4  167.66    7.41   0
   9  -1  -4  175.04    8.83   0
  -9   1   4  187.84    4.08   0
  -9   1   4  180.88    8.88   0
   8  -1  -4  252.79    8.11   0
  -8   1   4  269.02    7.86   0
  -8   1   4  262.46    4.02   0
  -7   1   4   72.07    4.84   0
   7  -1  -4   73.21    6.52   0
  -7   1   4   58.40    3.36   0
   6  -1  -4  225.63    6.15   0
  -6   1   4  226.86    6.23   0
  -6   1   4  234.66    3.34   0
   5  -1  -4  447.21    2.68   0
   5  -1  -4  438.58    5.84   0
  -5   1   4  445.75    4.67   0
  -5   1   4  469.01    3.35   0
  -4   1   4  524.96    2.96   0
   4  -1  -4  531.77    2.64   0
   4  -1  -4  521.23    4.23   0
  -4   1   4  552.11    5.36   0
  -3   1   4  817.88    4.92   0
  -2   1   4  692.74    3.39   0
  -2   1   4  711.29    3.43   0
  -2   1   4  692.76    3.58   0
  -2   1   4  699.82    4.19   0
  -1   1   4  456.54    3.65   0
   1  -1  -4  420.58    3.04   0
  -1   1   4  433.95    3.59   0
   1  -1  -4  441.69    3.42   0
   0  -1  -4   65.10    3.99   0
   0   1   4   59.85    4.00   0
   0  -1  -4   49.89    4.07   0
   0   1   4   36.04    5.70   0
  -1  -1  -4   78.23    4.58   0
   1   1   4   78.04    2.92   0
  -1  -1  -4   65.27    4.59   0
   1   1   4   76.73    4.59   0
  -2  -1  -4  327.38    4.49   0
   2   1   4  292.85    5.74   0
   2   1   4  297.55    3.14   0
  -2  -1  -4  295.47    5.43   0
  -3  -1  -4  880.45    4.65   0
   3   1   4  857.70    5.82   0
  -3  -1  -4  839.00    5.69   0
   3   1   4  853.66    4.26   0
  -4  -1  -4 1377.66    5.83   0
  -4  -1  -4 1362.72    8.34   0
   4   1   4 1428.36    5.77   0
   4   1   4 1350.33    7.23   0
   5   1   4  205.46    5.58   0
  -5  -1  -4  214.66    5.01   0
   5   1   4  208.33    4.91   0
  -5  -1  -4  189.84    5.19   0
  -6  -1  -4  119.64    5.35   0
   6   1   4  110.68    5.22   0
  -6  -1  -4  102.74    7.39   0
   6   1   4  117.00    8.38   0
  -7  -1  -4    6.49    6.03   0
  -7  -1  -4    8.24    5.85   0
   7   1   4   -3.85    6.23   0
   7   1   4   13.26    6.31   0
   8   1   4   89.70    7.00   0
  -8  -1  -4   77.32    7.32   0
   8   1   4   75.83   10.03   0
  -8  -1  -4   88.73    6.58   0
  -9  -1  -4  365.15    9.05   0
   9   1   4  367.06    8.85   0
  -9  -1  -4  347.31   10.55   0
   9   1   4  336.66   11.42   0
 -10  -1  -4  371.23   11.63   0
  10   1   4  399.97   10.58   0
 -10  -1  -4  404.46    9.84   0
  10   1   4  407.84   13.29   0
 -11  -1  -4  225.91   11.11   0
  11   1   4  204.68   11.40   0
 -11  -1  -4  184.81   12.67   0
  11   1   4  184.70   13.70   0
  12   1   4   30.37   16.40   0
  13  -2  -4   -0.98    4.51   0
 -13   2   4  362.87    5.44   0
 -13   2   4  403.06   15.41   0
 -12   2   4  383.98    5.99   0
  12  -2  -4  408.99   14.09   0
 -12   2   4  384.05   10.49   0
  11  -2  -4  143.07   11.54   0
 -11   2   4  140.99    5.33   0
 -11   2   4  140.31   10.69   0
  10  -2  -4   72.56    9.64   0
 -10   2   4   65.72    5.35   0
 -10   2   4   72.35    9.56   0
   9  -2  -4   -2.90    5.95   0
  -9   2   4   -5.49    4.84   0
  -9   2   4    1.93    8.45   0
   8  -2  -4  288.60    8.09   0
  -8   2   4  291.08    8.02   0
  -8   2   4  289.88    5.03   0
   7  -2  -4 1106.84    8.30   0
  -7   2   4 1077.34    7.04   0
  -7   2   4 1129.06    5.28   0
   6  -2  -4 1319.08    7.82   0
  -6   2   4 1350.29    5.51   0
  -6   2   4 1283.78    7.91   0
  -5   2   4  732.24    4.29   0
   5  -2  -4  700.10    5.02   0
   5  -2  -4  759.57    4.08   0
  -5   2   4  736.58    6.31   0
   4  -2  -4  701.33    3.55   0
  -4   2   4  717.79    3.98   0
   4  -2  -4  673.30    4.36   0
  -4   2   4  682.30    5.43   0
   3  -2  -4   56.94    2.55   0
   3  -2  -4   62.06    2.80   0
  -3   2   4   56.03    3.69   0
  -2   2   4  175.96    3.40   0
  -2   2   4  165.39    2.35   0
  -2   2   4  171.36    2.90   0
  -2   2   4  168.66    2.94   0
  -1   2   4  765.82    4.81   0
  -1   2   4  715.23    4.55   0
  -1   2   4  756.34    3.47   0
  -1   2   4  728.21    3.04   0
   0   2   4 1191.13    5.00   0
   0  -2  -4 1228.77    5.85   0
   0   2   4 1137.27    5.22   0
   0  -2  -4 1207.05    3.09   0
   1   2   4  650.08    2.59   0
  -1  -2  -4  649.85    3.60   0
   1   2   4  640.51    5.86   0
  -1  -2  -4  628.11    5.86   0
   2   2   4 2174.07    8.39   0
  -2  -2  -4 2249.64    5.27   0
   2   2   4 2115.96    3.95   0
  -2  -2  -4 2169.24    8.33   0
  -3  -2  -4  394.60    3.43   0
   3   2   4  382.62    6.74   0
  -3  -2  -4  371.28    6.35   0
   3   2   4  395.60    3.04   0
  -4  -2  -4   50.82    3.48   0
  -4  -2  -4   58.99    6.44   0
   4   2   4   51.12    3.28   0
   4   2   4   66.92    6.49   0
   5   2   4   37.55    7.42   0
   5   2   4   44.31    4.01   0
  -5  -2  -4   55.11    6.80   0
  -5  -2  -4   31.59    4.15   0
  -6  -2  -4  137.30    5.17   0
   6   2   4  137.49    5.11   0
  -6  -2  -4  132.26    5.78   0
   6   2   4  127.98    8.49   0
  -7  -2  -4  241.84    6.25   0
   7   2   4  241.24    6.18   0
   7   2   4  255.17    9.82   0
  -7  -2  -4  226.70    6.63   0
  -8  -2  -4  312.43    7.07   0
   8   2   4  307.24    7.22   0
  -8  -2  -4  322.15   10.04   0
   8   2   4  310.67   11.25   0
   9   2   4  199.92   12.43   0
  -9  -2  -4  215.67    8.02   0
   9   2   4  201.97    7.99   0
  -9  -2  -4  215.29   10.29   0
 -10  -2  -4  100.49    9.08   0
  10   2   4  117.50    9.54   0
 -10  -2  -4  100.02   11.41   0
  10   2   4  123.68   13.50   0
 -11  -2  -4   -0.49   10.53   0
  11   2   4    6.78   11.53   0
 -11  -2  -4    0.12   11.97   0
  11   2   4   31.25   14.43   0
  13  -3  -4  180.35   12.63   0
  13  -3  -4    0.22    6.18   0
 -13   3   4  135.53    6.36   0
 -13   3   4  147.73   15.05   0
 -12   3   4  108.55    6.36   0
 -12   3   4  107.35   12.20   0
  12  -3  -4  106.69   12.44   0
  11  -3  -4   77.29   11.29   0
 -11   3   4   66.04    6.41   0
 -11   3   4   62.13   11.45   0
 -10   3   4   14.70    9.70   0
  10  -3  -4   18.94    9.72   0
 -10   3   4   16.36    5.37   0
   9  -3  -4  174.50    6.49   0
  -9   3   4  169.57    8.82   0
  -9   3   4  162.37    5.53   0
  -8   3   4  596.13    6.91   0
  -8   3   4  590.12    6.90   0
   8  -3  -4  587.68    8.34   0
   7  -3  -4  873.51    8.14   0
  -7   3   4  911.36    7.11   0
  -7   3   4  843.93    8.24   0
  -6   3   4  775.48    6.43   0
   6  -3  -4  723.23    5.69   0
  -6   3   4  742.32    7.18   0
   6  -3  -4  762.09    4.82   0
  -5   3   4  669.02    5.09   0
   5  -3  -4  671.75    4.33   0
   5  -3  -4  657.70    5.92   0
  -5   3   4  664.79    4.98   0
  -4   3   4  281.65    4.49   0
   4  -3  -4  236.47    4.70   0
   4  -3  -4  254.33    3.82   0
  -4   3   4  249.41    4.82   0
  -3   3   4    3.25    3.20   0
   3  -3  -4   10.00    3.36   0
   3  -3  -4    6.59    3.25   0
  -2   3   4 1012.80    5.61   0
  -2   3   4  944.56    3.77   0
  -1   3   4 1669.44    5.88   0
  -1   3   4 1655.49    5.63   0
  -1   3   4 1666.82    3.53   0
  -1   3   4 1718.13    4.20   0
   0   3   4 1217.69    2.18   0
   0   3   4 1186.37    6.48   0
   0   3   4 1114.71    3.36   0
   0   3   4 1173.58    5.43   0
   1   3   4 1357.95    7.23   0
   2   3   4  531.92    2.05   0
   2   3   4  557.27    5.38   0
  -2  -3  -4  548.43    6.75   0
  -2  -3  -4  551.39    3.46   0
  -3  -3  -4   32.66    2.79   0
   3   3   4   35.65    2.32   0
  -3  -3  -4   28.77    6.22   0
   3   3   4   23.16    6.45   0
   4   3   4  129.29    7.19   0
  -4  -3  -4  122.09    6.63   0
  -4  -3  -4  121.87    3.11   0
   4   3   4  120.65    3.41   0
  -5  -3  -4  391.63    4.91   0
   5   3   4  391.87    4.70   0
  -5  -3  -4  379.58    6.11   0
   5   3   4  379.57    8.57   0
  -6  -3  -4 1258.10    7.21   0
   6   3   4 1206.08    6.51   0
   6   3   4 1240.58   10.93   0
  -6  -3  -4 1209.88   10.04   0
  -7  -3  -4  890.70    6.99   0
   7   3   4  834.70    6.80   0
  -7  -3  -4  830.67   10.06   0
   7   3   4  857.58   11.15   0
  -8  -3  -4  318.28    9.84   0
   8   3   4  285.59    7.02   0
   8   3   4  296.42   11.82   0
  -8  -3  -4  311.79    7.15   0
  -9  -3  -4   61.43   10.43   0
  -9  -3  -4   83.27    7.83   0
   9   3   4   57.58   12.82   0
   9   3   4   69.85    7.89   0
 -10  -3  -4   32.23    9.22   0
  10   3   4   16.14   10.31   0
 -10  -3  -4   34.45    8.74   0
  10   3   4   30.03   14.35   0
 -11  -3  -4   34.13   11.44   0
  11   3   4   40.05   16.21   0
 -11  -3  -4   37.40   13.45   0
 -13   4   4   -3.42   16.39   0
  13  -4  -4   -2.55    6.22   0
 -13   4   4    1.34    7.35   0
  13  -4  -4    4.22   16.63   0
  12  -4  -4   20.47   12.77   0
 -12   4   4   16.22   12.87   0
 -12   4   4   20.14    7.84   0
  12  -4  -4   14.39    6.50   0
 -11   4   4   57.81    7.91   0
  11  -4  -4   44.30    8.47   0
 -11   4   4   49.34   11.05   0
  10  -4  -4  318.50    8.00   0
 -10   4   4  320.41   10.64   0
 -10   4   4  343.90    8.09   0
   9  -4  -4  408.95    9.67   0
  -9   4   4  396.58    9.78   0
  -9   4   4  407.93    8.10   0
   8  -4  -4  299.14    7.88   0
  -8   4   4  287.87    6.44   0
  -8   4   4  322.68    6.92   0
   7  -4  -4  122.14    6.74   0
  -7   4   4  121.31    5.26   0
   7  -4  -4  127.79    4.80   0
  -7   4   4  124.10    6.04   0
  -6   4   4  100.46    5.41   0
   6  -4  -4  100.51    4.39   0
   6  -4  -4  107.04    4.48   0
  -6   4   4   99.67    6.01   0
  -5   4   4   35.25    5.30   0
   5  -4  -4   34.65    3.67   0
   5  -4  -4   51.01    4.35   0
  -5   4   4   43.30    5.23   0
  -4   4   4  114.49    5.47   0
   4  -4  -4   97.59    4.29   0
   4  -4  -4  114.52    4.63   0
  -4   4   4  114.01    4.65   0
   3  -4  -4  454.49    4.01   0
   3  -4  -4  -82.27    3.51   0
  -3   4   4  452.50    4.03   0
   2  -4  -4 1247.57    4.11   0
  -2   4   4 1270.53    4.38   0
  -1   4   4  758.06    2.97   0
  -1   4   4  751.20    6.45   0
  -1   4   4  756.00    2.75   0
  -1   4   4  721.27    6.14   0
   0   4   4 1614.65    7.74   0
   0   4   4 1625.23    7.69   0
   1   4   4  558.60    6.75   0
   1   4   4  534.21    5.26   0
   2   4   4   20.66    6.03   0
   2   4   4   22.17    4.34   0
  -3  -4  -4  176.64    2.63   0
   3   4   4  183.80    7.00   0
  -3  -4  -4  169.87    1.96   0
   4   4   4  129.34    7.50   0
  -4  -4  -4  124.11    3.08   0
  -4  -4  -4  119.10    5.21   0
  -5  -4  -4  549.20    4.60   0
   5   4   4  524.80    4.54   0
   5   4   4  546.53    7.07   0
  -5  -4  -4  518.88    6.59   0
  -6  -4  -4  621.53    5.22   0
  -6  -4  -4  614.54    9.29   0
   6   4   4  590.32    5.75   0
   6   4   4  623.86   10.54   0
  -7  -4  -4  354.01    6.38   0
   7   4   4  330.15   11.11   0
   7   4   4  327.46    5.63   0
  -7  -4  -4  320.95    9.37   0
  -8  -4  -4   34.70    6.31   0
  -8  -4  -4   23.89    9.41   0
   8   4   4   29.68   11.54   0
  -9  -4  -4   13.05    7.43   0
   9   4   4   22.88    9.96   0
  -9  -4  -4   22.55    7.54   0
 -10  -4  -4   80.14    9.43   0
 -10  -4  -4   77.92    9.19   0
  10   4   4   90.75   16.07   0
 -11  -4  -4  144.34   11.59   0
 -11  -4  -4  127.14   11.50   0
  11   4   4  159.81   17.75   0
  11   4   4  129.72   15.82   0
 -12   5   4  169.81    8.91   0
  12  -5  -4  166.50   13.75   0
  12  -5  -4  161.90    8.06   0
 -12   5   4  140.27   14.53   0
 -11   5   4  441.82    9.72   0
  11  -5  -4  447.85    9.80   0
  11  -5  -4  462.91    8.25   0
 -11   5   4  403.62   12.22   0
  10  -5  -4  689.87    8.44   0
  10  -5  -4  640.75    8.95   0
 -10   5   4  674.54    9.15   0
 -10   5   4  622.70   11.40   0
   9  -5  -4  178.68    7.12   0
  -9   5   4  150.19    9.00   0
   9  -5  -4  168.77    8.82   0
  -9   5   4  148.72    9.03   0
   8  -5  -4    9.23    7.59   0
   8  -5  -4   28.54    6.34   0
  -8   5   4   20.54    8.05   0
  -8   5   4   24.96    7.16   0
  -7   5   4    4.62    6.17   0
   7  -5  -4    5.89    6.77   0
   7  -5  -4   -5.32    4.91   0
  -7   5   4   -9.29    6.88   0
  -6   5   4  169.39    6.71   0
   6  -5  -4  183.46    5.56   0
   6  -5  -4  160.40    6.18   0
  -6   5   4  163.03    6.27   0
  -5   5   4 1276.21    8.15   0
   5  -5  -4 1219.86    7.09   0
  -5   5   4 1203.33    7.25   0
   5  -5  -4 1135.99    6.90   0
   4  -5  -4 1344.65    6.23   0
   4  -5  -4  -70.54    3.96   0
  -4   5   4 1387.28    6.61   0
   3  -5  -4  884.39    4.60   0
   3  -5  -4  916.64    6.51   0
  -3   5   4  929.51    4.89   0
  -2   5   4  120.98    3.18   0
   2  -5  -4  116.88    2.59   0
   2  -5  -4  121.26    4.02   0
  -1   5   4   92.38    2.25   0
  -1   5   4   83.55    4.23   0
  -1   5   4   95.29    2.14   0
  -1   5   4   89.99    6.08   0
   0   5   4  132.70    4.54   0
   0   5   4  122.11    6.06   0
   1   5   4  552.58    7.28   0
   1   5   4  582.24    7.31   0
   2   5   4  721.74    6.47   0
   2   5   4  763.21    8.00   0
   3   5   4  310.71    7.56   0
   3   5   4  294.43    5.97   0
  -4  -5  -4  882.76    3.28   0
   4   5   4  831.38    7.66   0
   4   5   4  848.63    9.02   0
  -4  -5  -4  851.68    3.19   0
  -5  -5  -4  209.13    3.71   0
  -5  -5  -4  206.52    3.46   0
   5   5   4  202.36    8.30   0
   5   5   4  209.39    8.93   0
  -6  -5  -4   15.61    4.67   0
  -6  -5  -4    9.84    4.14   0
   6   5   4   21.56    6.21   0
   6   5   4   15.83    9.95   0
  -7  -5  -4   56.34    5.36   0
   7   5   4   45.91    9.33   0
   7   5   4   47.19    8.32   0
  -7  -5  -4   49.05    4.71   0
  -8  -5  -4  159.54    6.68   0
   8   5   4  143.32   12.77   0
  -8  -5  -4  150.65    6.82   0
   8   5   4  152.70    8.34   0
   9   5   4  112.53   11.62   0
  -9  -5  -4  134.35    8.28   0
  -9  -5  -4  126.42    8.41   0
   9   5   4  108.23   14.19   0
 -10  -5  -4  123.79   10.32   0
 -10  -5  -4  123.18    9.64   0
  10   5   4  133.08   12.74   0
  10   5   4  130.76   17.67   0
  12  -6  -4  264.90   15.10   0
  12  -6  -4  272.74    9.29   0
 -12   6   4  239.45   11.77   0
 -12   6   4  211.29   15.27   0
  11  -6  -4  394.11   13.15   0
 -11   6   4  367.42   13.12   0
  11  -6  -4  426.54    9.06   0
 -11   6   4  401.06   12.04   0
  10  -6  -4  192.81    7.57   0
 -10   6   4  193.03   10.01   0
  10  -6  -4  200.29   11.13   0
 -10   6   4  169.61   10.56   0
   9  -6  -4    6.08    8.67   0
   9  -6  -4    5.22    6.79   0
  -9   6   4   14.95    9.07   0
  -9   6   4   -1.46    9.11   0
   8  -6  -4    9.26    6.29   0
  -8   6   4   17.65    7.87   0
   8  -6  -4    9.67    5.58   0
  -8   6   4   17.66    8.23   0
   7  -6  -4  163.23    7.02   0
   7  -6  -4  185.86    6.37   0
  -7   6   4  173.53    8.07   0
  -7   6   4  160.57    7.75   0
  -6   6   4  789.01    8.75   0
   6  -6  -4  715.03    5.87   0
   6  -6  -4  786.56    7.56   0
  -6   6   4  736.34    7.75   0
   5  -6  -4  -56.09    4.83   0
  -5   6   4 1413.60    9.35   0
   5  -6  -4 1252.50    6.10   0
  -5   6   4 1287.90    6.56   0
   4  -6  -4 1012.87    5.81   0
   4  -6  -4 1008.52    7.71   0
  -4   6   4 1114.68    7.37   0
  -4   6   4 1041.73    6.32   0
   3  -6  -4  169.07    4.72   0
   3  -6  -4  159.73    3.60   0
  -3   6   4  179.00    4.11   0
  -2   6   4   91.29    3.57   0
   2  -6  -4   86.87    2.88   0
  -1   6   4   47.19    6.42   0
  -1   6   4   54.27    2.01   0
  -1   6   4   56.07    2.64   0
   0   6   4 1416.49    9.05   0
   0   6   4 1404.13    9.14   0
   1   6   4 2053.74    8.87   0
   1   6   4 2046.21    8.90   0
   2   6   4  825.71    8.74   0
   2   6   4  828.07    7.33   0
   3   6   4  719.26    9.23   0
   3   6   4  751.68    9.25   0
   4   6   4  195.71    8.59   0
   4   6   4  194.04    9.33   0
   5   6   4   12.24    9.85   0
  -5  -6  -4   11.38    2.47   0
   5   6   4    9.65    8.87   0
  -5  -6  -4    6.00    2.30   0
   6   6   4  252.87    9.41   0
   6   6   4  261.31    8.27   0
  -6  -6  -4  252.75    4.22   0
  -6  -6  -4  247.44    4.10   0
  -7  -6  -4  581.67    6.00   0
  -7  -6  -4  588.55    5.86   0
   7   6   4  549.52   11.07   0
   7   6   4  591.78   13.19   0
  -8  -6  -4  413.50    6.63   0
  -8  -6  -4  424.83    6.37   0
   8   6   4  378.30   13.89   0
   8   6   4  385.67   12.47   0
  -9  -6  -4  192.72    7.79   0
  -9  -6  -4  220.70    7.64   0
   9   6   4  202.80   13.33   0
   9   6   4  207.47   16.67   0
  10   6   4  164.94   20.21   0
 -12   7   4   67.38   14.44   0
  12  -7  -4   87.04   14.38   0
  12  -7  -4  107.72    9.50   0
 -12   7   4   87.13   12.51   0
 -11   7   4   -2.40   12.33   0
 -11   7   4   -0.07   13.10   0
  11  -7  -4    7.15    9.95   0
  11  -7  -4   -2.98    9.51   0
  10  -7  -4   32.28    8.00   0
  10  -7  -4   28.92    8.09   0
 -10   7   4   31.29   11.01   0
 -10   7   4   48.30   10.55   0
   9  -7  -4   29.13    8.92   0
   9  -7  -4   34.46    7.67   0
  -9   7   4   33.80   10.31   0
  -9   7   4   24.63    9.30   0
  -8   7   4  146.13    9.54   0
   8  -7  -4  148.64    7.28   0
  -8   7   4  137.96    8.57   0
   8  -7  -4  133.55    8.25   0
  -7   7   4  471.90    9.62   0
   7  -7  -4  495.90    8.12   0
   7  -7  -4  463.50    7.96   0
  -7   7   4  454.71    8.39   0
   6  -7  -4  -36.89    5.78   0
  -6   7   4  733.32   10.08   0
   6  -7  -4  659.85    5.77   0
  -6   7   4  701.29    8.17   0
  -5   7   4  276.68    6.30   0
  -5   7   4  292.22    8.72   0
   5  -7  -4  291.91    6.80   0
   5  -7  -4  267.83    5.42   0
   4  -7  -4    3.44    4.07   0
  -4   7   4   -0.09    5.71   0
  -4   7   4   -0.09    7.78   0
   4  -7  -4  -10.04    6.81   0
  -3   7   4    6.22    3.98   0
   3  -7  -4   13.35    3.75   0
   3  -7  -4    8.08    6.75   0
  -2   7   4   32.51    3.81   0
   2  -7  -4   30.48    2.69   0
  -1   7   4  326.34    7.41   0
   0   7   4  804.07    7.00   0
   0   7   4  827.13    7.20   0
   1   7   4  268.45    6.42   0
   1   7   4  266.50    8.51   0
   2   7   4  545.47    8.98   0
   2   7   4  537.08    7.41   0
   3   7   4   70.76    6.33   0
   3   7   4   78.33    9.12   0
   4   7   4    5.04    7.05   0
   4   7   4   11.11    6.48   0
   5   7   4  164.13   11.07   0
   5   7   4  136.40    9.38   0
   6   7   4  270.37   10.48   0
   6   7   4  273.17    9.20   0
   7   7   4  357.19   13.74   0
   7   7   4  380.37   11.77   0
  -8  -7  -4    0.48    4.17   0
   8   7   4  174.73   13.06   0
  -8  -7  -4    1.71    5.03   0
   8   7   4  168.37   14.94   0
  -9  -7  -4    3.37    6.91   0
  -9  -7  -4   -1.50    5.81   0
   9   7   4  133.76   17.09   0
   9   7   4  152.84   13.39   0
  11  -8  -4  104.00   10.22   0
  11  -8  -4  114.78   10.11   0
 -11   8   4   97.79   13.28   0
 -11   8   4  104.10   15.69   0
 -10   8   4  247.65   11.77   0
  10  -8  -4  286.65   11.44   0
  10  -8  -4  290.35    9.53   0
 -10   8   4  279.07   12.91   0
  -9   8   4  203.42   10.94   0
   9  -8  -4  234.05   10.34   0
   9  -8  -4  264.12    9.33   0
  -9   8   4  245.98   11.89   0
  -8   8   4  378.54   11.39   0
  -8   8   4  332.67   10.14   0
   8  -8  -4  362.89    9.02   0
   8  -8  -4  340.76    7.16   0
  -7   8   4  180.02    8.04   0
   7  -8  -4  189.57    7.26   0
   7  -8  -4  -59.36    7.17   0
  -7   8   4  189.57   10.91   0
  -6   8   4   75.49    7.19   0
   6  -8  -4   73.07    6.36   0
  -6   8   4   78.80    9.45   0
   6  -8  -4   76.46    8.06   0
  -5   8   4  132.52    9.28   0
   5  -8  -4  116.42    5.59   0
   5  -8  -4  109.83    5.89   0
  -5   8   4  114.63    6.55   0
  -4   8   4  267.20    5.86   0
  -4   8   4  269.61    9.11   0
   4  -8  -4  257.85    4.81   0
   4  -8  -4  290.52    8.12   0
   3  -8  -4  217.11    4.20   0
  -3   8   4  257.26    5.62   0
   3  -8  -4  229.73    6.30   0
  -2   8   4  552.68    5.38   0
  -1   8   4  701.81    9.40   0
   0   8   4   38.62    7.99   0
   1   8   4    1.68    8.35   0
   1   8   4   17.60    8.40   0
   2   8   4  108.00    6.66   0
   2   8   4  108.61    9.64   0
   3   8   4  102.22   10.32   0
   3   8   4   97.26    9.26   0
   4   8   4  327.49    8.04   0
   4   8   4  343.87    8.89   0
   5   8   4  313.77   10.66   0
   5   8   4  338.53   12.54   0
   6   8   4  175.88   11.35   0
   6   8   4  162.27   12.82   0
   7   8   4   28.65   11.77   0
   7   8   4   32.81   13.88   0
   8   8   4    5.40   14.53   0
   8   8   4   19.26   16.21   0
 -11   9   4   60.99   14.82   0
  11  -9  -4   91.15   14.76   0
  11  -9  -4   94.19   12.05   0
 -11   9   4   94.95   18.21   0
 -10   9   4  172.65   13.40   0
  10  -9  -4  215.36   12.12   0
  10  -9  -4  208.21   12.77   0
 -10   9   4  197.39   15.56   0
  -9   9   4  286.05   12.29   0
   9  -9  -4  358.79   10.87   0
   9  -9  -4  343.47   10.30   0
  -9   9   4  307.92   13.64   0
  -8   9   4  294.49   13.17   0
  -8   9   4  237.93    9.86   0
   8  -9  -4  257.88    8.89   0
   8  -9  -4  -46.98    8.12   0
  -7   9   4   32.49   11.99   0
  -7   9   4   13.58    8.49   0
   7  -9  -4   20.48    7.46   0
   7  -9  -4   14.47    9.05   0
  -6   9   4   72.60   10.48   0
  -6   9   4   63.60    7.99   0
   6  -9  -4   63.07    6.58   0
   6  -9  -4   66.94    6.82   0
  -5   9   4  218.93   10.35   0
   5  -9  -4  236.34    5.97   0
  -5   9   4  228.28    7.16   0
   5  -9  -4  232.09    9.30   0
  -4   9   4  396.59    6.60   0
   4  -9  -4  412.57    5.83   0
   4  -9  -4  427.14    9.74   0
  -4   9   4  388.52    8.03   0
   3  -9  -4  694.07    4.82   0
  -3   9   4  726.54    6.92   0
   3  -9  -4  706.03   10.42   0
  -2   9   4  744.78    5.96   0
  -2   9   4  742.02   10.46   0
  -2   9   4  738.76    3.59   0
  -1   9   4  179.14    9.45   0
   0   9   4   31.93    6.61   0
   1   9   4   67.96    9.94   0
   2   9   4  271.45   11.02   0
   3   9   4  350.07   10.80   0
   3   9   4  367.02   11.86   0
   4   9   4  392.17   12.11   0
   4   9   4  371.55   12.94   0
   5   9   4  256.51   14.05   0
   5   9   4  273.19   12.47   0
   6   9   4   31.39    9.49   0
   6   9   4   28.08   10.77   0
   7   9   4    1.20   13.56   0
   7   9   4    5.34   17.00   0
 -10  10   4   27.09   14.84   0
  10 -10  -4   41.34   13.30   0
  10 -10  -4   45.27   11.82   0
 -10  10   4   41.49   17.87   0
  -9  10   4   -2.83   12.91   0
   9 -10  -4   11.41   10.35   0
   9 -10  -4   27.56   10.76   0
  -9  10   4    4.73   15.81   0
  -8  10   4  -11.42   14.02   0
  -8  10   4    4.95   10.77   0
   8 -10  -4   12.48    8.70   0
   8 -10  -4   -2.98   11.37   0
   7 -10  -4   72.72   10.18   0
   7 -10  -4   72.08    8.16   0
  -7  10   4   70.58    9.55   0
  -7  10   4   68.16   13.51   0
  -6  10   4  163.36   11.61   0
  -6  10   4  128.83    8.57   0
   6 -10  -4  138.28    7.22   0
   6 -10  -4  138.65   10.50   0
   5 -10  -4  109.34    5.73   0
  -5  10   4   96.89    7.66   0
  -5  10   4  122.41   11.07   0
   5 -10  -4  114.21   10.21   0
  -4  10   4  312.73   11.63   0
   4 -10  -4  321.78    5.68   0
   4 -10  -4  317.88   10.74   0
  -4  10   4  295.97    7.91   0
   3 -10  -4  222.92    3.97   0
  -3  10   4  206.58    6.31   0
  -2  10   4    8.19    7.26   0
  -1  10   4   -8.09    9.52   0
   0  10   4   76.40    7.70   0
   1  10   4  172.02   10.92   0
   2  10   4  359.69   11.85   0
   3  10   4  292.67   13.38   0
   4  10   4  203.35   14.22   0
   5  10   4   19.98    9.93   0
   5  10   4   29.14   15.33   0
   6  10   4    2.52   17.08   0
   6  10   4    2.70   15.10   0
  -9  11   4   52.31   13.37   0
   9 -11  -4   77.86   11.42   0
   9 -11  -4   83.66   13.71   0
  -9  11   4   73.18   18.01   0
  -8  11   4  200.88   12.71   0
   8 -11  -4  243.11    9.88   0
   8 -11  -4  250.46   13.34   0
  -8  11   4  256.18   16.33   0
  -7  11   4  261.42   15.09   0
   7 -11  -4  251.70   12.61   0
  -7  11   4  163.86   10.70   0
   7 -11  -4  239.72    9.12   0
   6 -11  -4  145.56    8.04   0
   6 -11  -4  119.17    9.02   0
  -6  11   4  120.40    9.59   0
  -6  11   4  148.66   13.01   0
   5 -11  -4  119.21   11.14   0
  -5  11   4  117.78   13.13   0
   5 -11  -4  130.65    5.97   0
  -5  11   4  101.92    8.25   0
  -4  11   4   80.58   12.51   0
   4 -11  -4   76.57    5.15   0
  -4  11   4   62.99    7.96   0
  -3  11   4   41.54    6.48   0
  -3  11   4   44.56   11.47   0
  -3  11   4   34.66   11.15   0
  -3  11   4   42.78    3.80   0
  -2  11   4  169.75   11.16   0
  -1  11   4  144.73   11.14   0
   0  11   4  206.51   11.72   0
   1  11   4  134.65   12.41   0
   2  11   4   69.88   13.56   0
   3  11   4    5.21   10.35   0
   4  11   4   28.65   14.97   0
   5  11   4   18.85   17.61   0
   8 -12  -4  244.15   15.06   0
  -8  12   4  268.01   18.88   0
   8 -12  -4  275.81   11.64   0
  -8  12   4  181.24   14.51   0
  -7  12   4  128.30   16.15   0
   7 -12  -4  136.75   13.62   0
   7 -12  -4  123.76    9.50   0
  -7  12   4   98.70   12.51   0
  -6  12   4  171.78   15.10   0
   6 -12  -4  162.30    7.84   0
  -6  12   4  121.93   10.80   0
   6 -12  -4  150.10   13.94   0
  -5  12   4   -2.02   10.99   0
   5 -12  -4    7.37    6.27   0
  -5  12   4   14.72   10.10   0
  -4  12   4   58.81    8.86   0
  -4  12   4   57.12    9.53   0
  -4  12   4   58.14   13.29   0
  -3  12   4  304.97   11.18   0
  -3  12   4  259.33   13.74   0
  -2  12   4  348.18   10.88   0
  -2  12   4  312.65   13.88   0
  -1  12   4  414.75   10.91   0
   0  12   4  275.90   14.45   0
   1  12   4  127.49   14.72   0
   2  12   4   -7.53   15.49   0
   3  12   4  124.62   12.57   0
   4  12   4  248.83   18.80   0
  -6  13   4    8.74   13.50   0
  -6  13   4    7.18   17.50   0
   6 -13  -4   -3.44    7.89   0
  -5  13   4   27.97   11.78   0
  -5  13   4   37.59   17.02   0
  -5  13   4   30.13   11.96   0
  -4  13   4  178.82    4.06   0
  -4  13   4  200.22   15.75   0
  -4  13   4  152.93    4.90   0
  -4  13   4  164.65   14.50   0
  -3  13   4  115.98   16.41   0
  -3  13   4   93.35   14.52   0
  -2  13   4  127.47   15.21   0
  -2  13   4  130.23   15.78   0
  -1  13   4   52.70   14.79   0
   0  13   4   42.24   15.24   0
   1  13   4    3.09   12.74   0
   2  15  -5  153.35   15.72   0
   2  15  -5  170.05   14.23   0
  -2 -15   5   82.02    9.60   0
   1  15  -5  127.25    9.69   0
   1  15  -5  184.62   14.23   0
  -1 -15   5  159.64   16.71   0
  -1 -15   5  180.71    9.21   0
   0 -15   5   90.52   12.38   0
   0  15  -5  132.36   11.62   0
   0  15  -5   95.62   10.66   0
   0 -15   5  121.63    9.69   0
  -1  15  -5   54.58   15.28   0
   1 -15   5   55.65   11.46   0
  -1  15  -5   34.76   11.94   0
   1 -15   5   47.61   15.50   0
  -2  15  -5   14.37   14.12   0
   2 -15   5   12.13   16.17   0
  -2  15  -5    0.59   12.90   0
   2 -15   5    1.62   11.86   0
   3 -15   5    8.85   16.44   0
  -3  15  -5    7.91   15.00   0
  -3  15  -5    3.29   15.49   0
   3 -15   5   -6.39   11.75   0
  -4  15  -5   35.56   17.59   0
  -4  15  -5   17.25   19.46   0
   4 -15   5   30.48   17.06   0
   4 -15   5   47.00   13.09   0
  -4 -14   5   79.07    9.85   0
   4  14  -5   93.99   13.50   0
  -4 -14   5   91.38    9.28   0
   4  14  -5   91.66   14.66   0
  -3 -14   5  310.92    9.88   0
  -3 -14   5  323.01   10.38   0
   3  14  -5  291.49   14.35   0
   3  14  -5  313.14   13.21   0
   2  14  -5  401.15   12.52   0
   2  14  -5  297.20    9.00   0
  -2 -14   5  405.33    9.22   0
  -1 -14   5  262.46    9.93   0
   1  14  -5  258.26   12.28   0
  -1 -14   5  219.63   13.58   0
   1  14  -5  189.13   10.30   0
   0  14  -5   40.07   12.80   0
   0 -14   5   37.69   14.06   0
   0  14  -5   31.49   10.48   0
   0 -14   5   41.24   10.16   0
  -1  14  -5   10.34   11.99   0
   1 -14   5   16.82   13.69   0
  -1  14  -5   22.16   11.44   0
   1 -14   5   17.42    9.41   0
  -2  14  -5   16.83   12.72   0
   2 -14   5   22.30   13.41   0
  -2  14  -5   29.40   13.17   0
   2 -14   5   25.30   10.14   0
  -3  14  -5  147.64   14.62   0
   3 -14   5  134.14   14.30   0
  -3  14  -5  123.92   17.34   0
   3 -14   5  140.40   11.41   0
  -4  14  -5  342.92   14.88   0
  -4  14  -5  276.62   18.73   0
   4 -14   5  345.00   12.56   0
   4 -14   5  379.14   12.18   0
  -5  14  -5  201.44   19.06   0
   5 -14   5  236.94   12.55   0
   5 -14   5  259.41   13.45   0
  -5  14  -5  261.45   16.92   0
  -6  14  -5  112.76   16.95   0
   6 -14   5  114.28   16.75   0
   6 -14   5  104.60   15.02   0
  -6  14  -5   85.65   21.71   0
   6  13  -5   22.70   11.07   0
  -6 -13   5   31.87    9.63   0
  -6 -13   5   43.08   10.90   0
   6  13  -5   29.58   14.05   0
  -5 -13   5  100.10   10.36   0
  -5 -13   5  102.54    8.24   0
   5  13  -5  107.94   11.65   0
   5  13  -5   84.24   14.53   0
   4  13  -5  191.95   11.34   0
  -4 -13   5  189.92    9.17   0
  -4 -13   5  192.09    8.30   0
   4  13  -5  -27.80   11.90   0
   3  13  -5  259.17   10.60   0
  -3 -13   5  276.02    9.11   0
   3  13  -5  257.78   13.16   0
   2  13  -5  132.88    9.48   0
   2  13  -5  168.82   11.10   0
  -2 -13   5  173.33    8.91   0
  -2 -13   5  127.70   12.61   0
  -1 -13   5   53.46    8.05   0
   1  13  -5   51.93   10.39   0
   1  13  -5   41.21    9.07   0
  -1 -13   5   37.94    8.66   0
   0 -13   5   14.98    8.33   0
   0  13  -5  -12.95   11.42   0
   0  13  -5    0.69   10.97   0
   0 -13   5   -5.21    8.68   0
  -1  13  -5   24.40   11.46   0
   1 -13   5   19.04   12.42   0
  -1  13  -5   21.73   13.21   0
   1 -13   5   12.03   10.48   0
   2 -13   5  116.84    9.59   0
  -2  13  -5  120.91   12.32   0
  -2  13  -5  115.45   12.85   0
   2 -13   5  120.40   10.01   0
  -3  13  -5  429.11   10.54   0
  -3  13  -5  374.29   16.21   0
   3 -13   5  406.85   14.10   0
   3 -13   5  415.38   11.23   0
  -4  13  -5  188.12   12.91   0
   4 -13   5  177.19   13.07   0
  -4  13  -5  144.63   17.01   0
   4 -13   5  163.92   10.81   0
   5 -13   5   80.33    9.39   0
  -5  13  -5   51.14   12.94   0
  -5  13  -5   73.02   14.49   0
   6 -13   5   36.03   10.06   0
  -6  13  -5   39.52   18.10   0
  -6  13  -5   47.29   16.09   0
   7 -13   5    3.70   14.07   0
  -7  13  -5   11.70   19.10   0
  -7  13  -5   -3.28   17.45   0
   7  12  -5  144.80    9.86   0
  -7 -12   5  148.49    9.99   0
   7  12  -5  106.67   15.90   0
  -7 -12   5  121.34   12.09   0
   6  12  -5  292.15   13.55   0
   6  12  -5  304.55    9.79   0
  -6 -12   5  291.01    9.72   0
  -6 -12   5  297.20   11.14   0
   5  12  -5  281.02   10.18   0
  -5 -12   5  299.07    8.35   0
  -5 -12   5  294.23   11.08   0
   5  12  -5  283.51   11.99   0
   4  12  -5  168.84    9.73   0
  -4 -12   5  166.67   10.75   0
  -4 -12   5  166.44    8.14   0
   4  12  -5  191.02   11.06   0
   3  12  -5   19.83    7.65   0
   3  12  -5   28.13    9.12   0
  -3 -12   5   16.50    8.66   0
   2  12  -5   76.44    8.99   0
  -2 -12   5   85.10    8.85   0
   2  12  -5   59.21    9.48   0
  -2 -12   5   64.49   10.67   0
   1  12  -5  122.05    9.28   0
  -1 -12   5  133.55    8.82   0
   1  12  -5   90.27    9.50   0
  -1 -12   5  104.51   10.96   0
   0 -12   5  296.21    9.17   0
   0  12  -5  285.74   10.20   0
   0 -12   5  276.55   11.06   0
   0  12  -5  267.49   12.12   0
   1 -12   5  216.53    9.25   0
  -1  12  -5  218.11    9.97   0
   1 -12   5  209.96   10.84   0
  -1  12  -5  191.82   11.77   0
  -2  12  -5  484.32   11.81   0
  -2  12  -5  440.68   14.01   0
   2 -12   5  470.09   12.37   0
   2 -12   5  467.06   10.15   0
  -3  12  -5  174.28    8.87   0
  -3  12  -5  161.30   14.80   0
   3 -12   5  188.75   10.08   0
  -4  12  -5   16.06    8.68   0
  -4  12  -5    3.23   14.66   0
   4 -12   5    0.57   10.02   0
   5 -12   5   27.78   11.96   0
  -5  12  -5   14.79   11.30   0
  -5  12  -5   11.26    9.13   0
  -6  12  -5   35.45   13.32   0
   6 -12   5   48.51   12.21   0
  -6  12  -5   20.80   15.90   0
  -7  12  -5  167.78   16.19   0
  -7  12  -5  144.58   12.75   0
   7 -12   5  150.57   10.91   0
   8 -12   5  119.53   15.96   0
  -8  12  -5  108.15   14.21   0
  -8  12  -5  129.77   12.96   0
   8  11  -5  235.74   10.04   0
   8  11  -5  216.25   15.59   0
  -8 -11   5  274.52   11.26   0
  -8 -11   5  256.13   15.62   0
   7  11  -5  325.32   12.63   0
   7  11  -5  324.79    9.40   0
  -7 -11   5  358.58   10.49   0
  -7 -11   5  336.99   13.37   0
   6  11  -5  344.95    9.11   0
   6  11  -5  360.42   13.35   0
  -6 -11   5  366.16   12.18   0
  -6 -11   5  374.31    9.97   0
   5  11  -5  231.16    8.78   0
  -5 -11   5  254.36    8.31   0
  -5 -11   5  239.64   10.29   0
   5  11  -5  240.41   10.92   0
   4  11  -5   26.23    8.21   0
  -4 -11   5   33.19    8.01   0
   4  11  -5   39.52    9.98   0
  -4 -11   5   24.24   10.54   0
   3  11  -5   42.89    8.39   0
   3  11  -5   38.75    7.62   0
  -3 -11   5   49.82    8.24   0
  -3 -11   5   43.88    9.77   0
  -2 -11   5  330.91   10.25   0
   2  11  -5  332.54    8.75   0
  -2 -11   5  356.29    8.95   0
   2  11  -5  315.98    8.60   0
   1  11  -5  704.00   10.53   0
  -1 -11   5  745.03    9.94   0
  -1 -11   5  723.51   10.61   0
   1  11  -5  689.18    7.82   0
   0 -11   5  847.46   10.00   0
   0 -11   5  864.15   11.36   0
   0  11  -5  854.17   12.24   0
   0  11  -5  811.30   10.04   0
  -1  11  -5  758.03   10.80   0
   1 -11   5  772.67   10.09   0
   1 -11   5  761.19   11.64   0
  -1  11  -5  734.76   13.13   0
   2 -11   5   80.11    9.05   0
  -2  11  -5   80.42    9.65   0
  -2  11  -5   71.81   12.84   0
  -3  11  -5   -7.09   10.22   0
   3 -11   5  -13.07    9.59   0
  -3  11  -5    8.22   13.35   0
  -4  11  -5  102.16   11.11   0
   4 -11   5  128.55   10.27   0
  -4  11  -5  112.06   13.29   0
   5 -11   5  269.97   11.68   0
  -5  11  -5  245.19   13.23   0
  -5  11  -5  256.70    9.21   0
  -6  11  -5  429.38   11.30   0
   6 -11   5  504.12   12.62   0
  -6  11  -5  496.55   13.86   0
  -7  11  -5  417.18   14.62   0
  -7  11  -5  376.53   15.88   0
   7 -11   5  431.18   14.14   0
   8 -11   5  208.38   14.27   0
  -8  11  -5  191.70   15.66   0
  -8  11  -5  194.34   15.89   0
  -9  11  -5   35.84   18.44   0
   9 -11   5   20.52   12.62   0
  -9  11  -5   29.81   12.56   0
  -9 -10   5  129.88   17.68   0
   9  10  -5  116.46    8.58   0
   9  10  -5  114.49   14.43   0
  -9 -10   5  135.63   11.04   0
  -8 -10   5  271.81   17.06   0
   8  10  -5  281.23    7.97   0
  -8 -10   5  293.25   10.10   0
   8  10  -5  279.78   14.34   0
   7  10  -5  168.05   11.44   0
   7  10  -5  165.45    8.37   0
  -7 -10   5  150.30   13.69   0
  -7 -10   5  177.12    8.84   0
  -6 -10   5  101.12   12.52   0
   6  10  -5  114.37    7.35   0
  -6 -10   5  126.44    8.37   0
   6  10  -5  109.11    9.93   0
   5  10  -5    8.12    7.08   0
  -5 -10   5    8.36    7.85   0
   5  10  -5   13.27    9.33   0
  -5 -10   5    3.97   10.77   0
   4  10  -5   48.62    7.22   0
   4  10  -5   55.99    8.60   0
  -4 -10   5   55.21    9.25   0
   3  10  -5  153.18    9.06   0
   3  10  -5  160.94    7.54   0
  -3 -10   5  150.42    8.51   0
  -3 -10   5  157.92    8.75   0
   2  10  -5  267.96    7.76   0
   2  10  -5  239.64    8.66   0
  -2 -10   5  236.65    8.85   0
  -2 -10   5  248.35    8.84   0
   1  10  -5  272.21    8.02   0
  -1 -10   5  289.71    8.92   0
  -1 -10   5  296.62    9.05   0
   1  10  -5  261.93    9.72   0
   0  10  -5  495.37    6.92   0
   0 -10   5  540.26    9.54   0
   0 -10   5  520.16    9.71   0
   0  10  -5  526.66   11.23   0
  -1  10  -5  167.19    6.41   0
  -1  10  -5  178.57   12.34   0
   1 -10   5  165.28    8.82   0
  -2  10  -5   23.56   12.44   0
   2 -10   5   15.05    8.55   0
  -2  10  -5   21.04    8.56   0
  -3  10  -5   68.36    9.59   0
  -3  10  -5   78.81    8.63   0
   3 -10   5   84.13    6.70   0
  -4  10  -5  161.50   11.32   0
   4 -10   5  196.48    9.69   0
  -4  10  -5  181.18    9.98   0
  -5  10  -5  474.99   12.65   0
   5 -10   5  497.78   10.63   0
  -5  10  -5  541.38   12.10   0
  -6  10  -5  344.50   13.38   0
   6 -10   5  370.32   11.47   0
  -6  10  -5  339.56    9.66   0
  -7  10  -5  184.54   13.16   0
   7 -10   5  207.81   12.79   0
  -7  10  -5  195.67   13.64   0
  -8  10  -5    6.82   14.73   0
   8 -10   5   11.26   10.00   0
  -8  10  -5   -9.64   13.31   0
  -9  10  -5   -0.73   16.58   0
   9 -10   5   14.75   14.63   0
  -9  10  -5    9.63   11.28   0
 -10  10  -5   28.48   18.04   0
  10 -10   5   31.65   18.55   0
 -10  10  -5   43.14   16.31   0
  10   9  -5    2.37    6.68   0
 -10  -9   5  203.41   19.85   0
 -10  -9   5  213.07   12.57   0
  10   9  -5    9.21   11.22   0
   9   9  -5   93.32    6.34   0
   9   9  -5   89.13   11.06   0
  -9  -9   5  100.51   15.46   0
  -9  -9   5   93.73   10.67   0
   8   9  -5   29.67    6.80   0
  -8  -9   5   26.19   12.97   0
  -8  -9   5   43.09    8.80   0
   8   9  -5   35.57   11.73   0
  -7  -9   5   10.32   12.80   0
   7   9  -5   11.51    6.12   0
  -7  -9   5    6.46    7.98   0
   7   9  -5    3.50    9.28   0
  -6  -9   5  170.25   12.50   0
   6   9  -5  197.05    6.46   0
   6   9  -5  194.04    8.88   0
  -6  -9   5  201.53    8.05   0
   5   9  -5  379.44    6.52   0
  -5  -9   5  396.64   11.85   0
  -5  -9   5  418.59    8.47   0
   5   9  -5  417.76    8.78   0
   4   9  -5  601.21    7.16   0
  -4  -9   5  611.78   11.63   0
   4   9  -5  635.43    8.98   0
   3   9  -5  489.44    7.20   0
  -3  -9   5  502.98    8.48   0
   3   9  -5  461.93    8.50   0
  -3  -9   5  490.33   10.01   0
  -2  -9   5  276.22    5.83   0
   2   9  -5  275.89    6.57   0
   2   9  -5  240.48    6.41   0
  -2  -9   5  265.56    9.10   0
   1   9  -5   87.82    6.83   0
  -1  -9   5   75.17    8.68   0
  -1  -9   5   78.78    7.62   0
   1   9  -5   49.36    9.29   0
   0   9  -5  153.04    7.25   0
   0  -9   5  160.91    8.99   0
   0   9  -5  172.19   10.92   0
  -1   9  -5  278.32    5.92   0
  -1   9  -5  286.95   12.30   0
   1  -9   5  307.92    9.08   0
  -2   9  -5  321.81    8.83   0
   2  -9   5  335.14    9.13   0
  -2   9  -5  309.94    8.76   0
  -3   9  -5  182.80    6.82   0
  -3   9  -5  170.13   11.04   0
   3  -9   5  188.12    9.05   0
  -4   9  -5  551.26   11.74   0
   4  -9   5  548.32   10.01   0
  -4   9  -5  585.54   10.44   0
  -5   9  -5  207.90   11.26   0
   5  -9   5  192.01   10.37   0
  -5   9  -5  217.61   10.98   0
  -6   9  -5   15.15    8.12   0
  -6   9  -5   15.78   11.83   0
   6  -9   5    6.45   10.10   0
   7  -9   5   10.37    8.24   0
  -7   9  -5   12.38   11.69   0
  -7   9  -5  -12.82   11.16   0
   7  -9   5   -2.67   11.49   0
   8  -9   5   58.18   12.77   0
  -8   9  -5   54.46   13.48   0
   8  -9   5   70.48   12.98   0
  -8   9  -5   57.71   12.93   0
  -9   9  -5   60.01   14.38   0
   9  -9   5   63.01   10.66   0
   9  -9   5   29.39   11.03   0
  -9   9  -5   47.50   14.56   0
 -10   9  -5  111.37   17.42   0
  10  -9   5   96.96   16.02   0
 -10   9  -5  109.66   15.88   0
  10   8  -5   -0.43    5.49   0
  10   8  -5  165.99    8.32   0
 -10  -8   5  168.72   15.58   0
 -10  -8   5  193.99   12.88   0
  -9  -8   5   52.38    9.56   0
   9   8  -5   48.89    5.75   0
   9   8  -5   52.81    8.94   0
  -9  -8   5   43.78   13.70   0
  -8  -8   5    5.79   11.74   0
   8   8  -5    7.20    7.68   0
  -8  -8   5   10.77    8.91   0
  -7  -8   5  229.76    8.49   0
   7   8  -5  194.55    9.27   0
  -7  -8   5  195.54   10.74   0
  -6  -8   5  716.05    8.89   0
   6   8  -5  678.94    6.47   0
  -6  -8   5  641.62   11.68   0
   6   8  -5  686.56    8.52   0
  -5  -8   5  877.59   12.03   0
   5   8  -5  949.99    6.78   0
  -5  -8   5  986.65    8.96   0
   5   8  -5  977.44    8.68   0
  -4  -8   5  668.53   11.81   0
   4   8  -5  700.59    8.87   0
   4   8  -5  622.85    6.04   0
   3   8  -5  276.76    6.02   0
   3   8  -5  282.36    8.17   0
  -3  -8   5  281.51    6.84   0
  -3  -8   5  280.94   10.47   0
   2   8  -5  161.30    5.61   0
   2   8  -5  140.28    8.15   0
  -2  -8   5  154.16    6.58   0
  -2  -8   5  148.16    8.85   0
  -1  -8   5    4.60    4.74   0
   1   8  -5   16.83    6.04   0
  -1  -8   5    6.97    8.39   0
   1   8  -5    6.03    8.96   0
   0   8  -5  947.71    7.93   0
   0   8  -5  952.49   11.70   0
   0  -8   5  987.20   10.33   0
  -1   8  -5  939.24   13.10   0
  -1   8  -5  883.94    8.43   0
   1  -8   5  864.60   10.18   0
  -2   8  -5  517.77    8.43   0
  -2   8  -5  485.26   11.11   0
   2  -8   5  489.77    7.36   0
   3  -8   5  502.03    7.30   0
  -3   8  -5  508.65   10.53   0
  -3   8  -5  519.31    9.01   0
  -4   8  -5  233.17    7.05   0
   4  -8   5  235.64    9.36   0
  -4   8  -5  221.59    9.53   0
   4  -8   5  226.48    8.98   0
   5  -8   5    0.23    9.23   0
  -5   8  -5   -0.51    6.79   0
  -5   8  -5    3.21    9.84   0
   5  -8   5   -2.59    9.59   0
   6  -8   5  309.85   11.05   0
  -6   8  -5  286.06   11.25   0
   6  -8   5  298.22    7.96   0
  -6   8  -5  282.48    7.96   0
   7  -8   5  387.12   11.65   0
  -7   8  -5  403.38   11.87   0
   7  -8   5  410.05   12.02   0
  -7   8  -5  374.24   11.49   0
   8  -8   5  141.20   12.03   0
  -8   8  -5  145.10    9.43   0
  -8   8  -5  126.39   12.06   0
   8  -8   5  154.22   11.92   0
  -9   8  -5  259.91   13.62   0
   9  -8   5  273.05   10.09   0
  -9   8  -5  277.70   13.69   0
   9  -8   5  286.22   10.52   0
  10  -8   5  119.52   15.75   0
  10  -8   5  126.69   11.04   0
 -10   8  -5  110.84   15.16   0
 -10   8  -5  123.23   11.77   0
  11  -8   5   10.56   16.78   0
 -11   8  -5   19.87   18.09   0
  11  -8   5    5.63   17.14   0
 -11   8  -5   -4.20   16.14   0
  11   7  -5    1.57    3.85   0
 -11  -7   5    3.15   12.73   0
 -11  -7   5    9.41   18.00   0
  11   7  -5   -0.12    4.64   0
 -10  -7   5    8.27   13.19   0
  10   7  -5    6.30    4.88   0
 -10  -7   5   -7.21    9.91   0
  10   7  -5   10.58    6.68   0
  -9  -7   5  -14.90    8.78   0
   9   7  -5   30.10    6.74   0
  -9  -7   5    2.14   11.95   0
  -8  -7   5  -27.24    5.79   0
  -8  -7   5  150.61   10.87   0
   8   7  -5  165.48    6.22   0
  -7  -7   5  -33.74    7.01   0
   7   7  -5  337.05    7.87   0
  -7  -7   5  321.31   10.49   0
  -6  -7   5  544.01   10.22   0
  -6  -7   5  -31.52    6.25   0
   6   7  -5  539.63    7.09   0
  -5  -7   5  149.79    9.56   0
  -5  -7   5  -48.20    6.10   0
   5   7  -5  147.97    5.97   0
   5   7  -5  160.93    4.58   0
   4   7  -5  129.50    7.15   0
  -4  -7   5  128.88    7.02   0
   4   7  -5  125.10    4.75   0
  -3  -7   5   12.82    9.88   0
   3   7  -5    8.40    4.85   0
   3   7  -5    8.59    7.22   0
  -3  -7   5   12.49    5.74   0
   2   7  -5  106.73    5.11   0
   2   7  -5  118.12    8.30   0
  -2  -7   5  130.78    5.96   0
  -2  -7   5  132.76    9.66   0
   1   7  -5  705.80    5.30   0
  -1  -7   5  737.85    9.56   0
   1   7  -5  691.90   10.77   0
   0   7  -5  651.08    5.50   0
   0   7  -5  678.40   11.62   0
   0  -7   5  675.62    9.83   0
  -1   7  -5  639.40    7.16   0
   1  -7   5  648.23    9.56   0
  -1   7  -5  648.41   11.20   0
  -2   7  -5  915.52    8.66   0
   2  -7   5  901.30    9.65   0
   2  -7   5  883.42    7.00   0
  -2   7  -5  858.38    8.71   0
   3  -7   5  413.39    8.97   0
  -3   7  -5  401.91    9.52   0
   3  -7   5  390.01    6.48   0
  -3   7  -5  450.36    8.47   0
   4  -7   5   12.72    7.92   0
   4  -7   5   10.90    8.33   0
  -4   7  -5    6.51    8.48   0
  -4   7  -5    0.38    7.93   0
   5  -7   5  156.74    9.05   0
  -5   7  -5  140.92    9.77   0
   5  -7   5  131.27    6.98   0
  -5   7  -5  147.95    8.86   0
  -6   7  -5  466.70   10.70   0
   6  -7   5  478.01   10.76   0
   6  -7   5  468.86    7.96   0
  -6   7  -5  464.14   10.30   0
   7  -7   5  224.23   10.30   0
  -7   7  -5  228.19   10.90   0
   7  -7   5  228.02   10.79   0
  -7   7  -5  226.05   10.43   0
   8  -7   5  393.97   11.82   0
   8  -7   5  365.39   11.84   0
  -8   7  -5  390.26   11.97   0
  -8   7  -5  342.67    8.93   0
   9  -7   5  412.20   12.71   0
   9  -7   5  412.27   13.80   0
  -9   7  -5  405.18   10.32   0
  -9   7  -5  403.44   12.70   0
  10  -7   5   29.69   13.83   0
 -10   7  -5   23.04   10.55   0
  10  -7   5   29.00   10.69   0
 -10   7  -5   33.06   13.17   0
  11  -7   5   42.27   11.35   0
 -11   7  -5   45.29   17.24   0
  11  -7   5   52.10   17.55   0
 -11   7  -5   41.05   15.81   0
 -11  -6   5  103.88   14.37   0
 -11  -6   5  109.68    9.54   0
 -10  -6   5  262.75   13.47   0
 -10  -6   5  263.51   11.73   0
  10   6  -5  261.98    5.02   0
  -9  -6   5  333.67   11.37   0
  -9  -6   5  333.83    8.00   0
   9   6  -5  328.73    5.57   0
  -8  -6   5  474.75   10.31   0
  -8  -6   5  482.17    7.23   0
   8   6  -5  469.68    6.13   0
  -7  -6   5  341.35    8.40   0
   7   6  -5  309.88    6.12   0
  -7  -6   5  321.00    9.54   0
  -6  -6   5   13.10    4.94   0
   6   6  -5    1.03    5.80   0
  -6  -6   5   -2.60    8.21   0
   5   6  -5  200.40    3.78   0
  -5  -6   5  207.02    7.16   0
  -5  -6   5  203.99    8.40   0
   5   6  -5  204.06    5.58   0
   4   6  -5  239.80    7.28   0
   4   6  -5  228.34    4.12   0
  -4  -6   5  209.55    8.24   0
   3   6  -5  238.19    4.36   0
  -3  -6   5  225.06    9.56   0
   3   6  -5  241.19    7.61   0
  -3  -6   5  253.97    5.12   0
   2   6  -5 1312.70    6.34   0
   2   6  -5 1157.34    8.39   0
  -2  -6   5 1288.82    6.68   0
  -2  -6   5 1331.16   11.97   0
   1   6  -5  545.05    4.61   0
   1   6  -5  522.91   10.66   0
  -1  -6   5  579.28    9.73   0
   0   6  -5   57.85   10.08   0
   0   6  -5   71.76    5.52   0
   0  -6   5   75.89    6.28   0
  -1   6  -5   12.73    5.76   0
   1  -6   5    6.87    5.88   0
   1  -6   5   13.02    8.25   0
  -1   6  -5   22.30    6.88   0
   2  -6   5   56.58    5.77   0
   2  -6   5   51.05    6.83   0
  -2   6  -5   62.29    8.46   0
  -2   6  -5   56.04    6.70   0
   3  -6   5  177.56    8.29   0
  -3   6  -5  215.08    8.45   0
   3  -6   5  171.73    5.55   0
  -3   6  -5  181.03    7.21   0
   4  -6   5  501.14    6.93   0
   4  -6   5  546.39    8.56   0
  -4   6  -5  535.62    9.25   0
  -4   6  -5  471.93    6.47   0
   5  -6   5  717.45    7.69   0
  -5   6  -5  748.72    9.67   0
   5  -6   5  726.12    7.56   0
  -5   6  -5  726.42    9.12   0
   6  -6   5  273.27    9.35   0
   6  -6   5  275.47    8.95   0
  -6   6  -5  269.13    7.00   0
  -6   6  -5  255.41    9.43   0
   7  -6   5  115.31    9.87   0
  -7   6  -5  117.80    9.56   0
   7  -6   5  121.54    7.22   0
  -7   6  -5  128.07   10.23   0
   8  -6   5   65.24   10.14   0
  -8   6  -5   55.93   10.05   0
   8  -6   5   61.93   10.44   0
  -8   6  -5   62.30    9.95   0
   9  -6   5   -3.40    8.40   0
  -9   6  -5    8.67   11.18   0
  -9   6  -5   12.03    8.52   0
   9  -6   5   -0.01    8.66   0
  10  -6   5   79.63   13.32   0
 -10   6  -5   89.50    9.98   0
  10  -6   5   93.56   13.10   0
 -10   6  -5   60.80   13.50   0
  11  -6   5   53.08   15.04   0
  11  -6   5   58.31   16.60   0
 -11   6  -5   55.52   16.04   0
 -11   6  -5   37.87   15.51   0
 -12  -5   5   97.55   15.84   0
 -12  -5   5   96.61   13.66   0
 -11  -5   5  265.60   11.03   0
 -11  -5   5  245.44   12.24   0
  10   5  -5  421.04    4.02   0
 -10  -5   5  440.99   13.03   0
 -10  -5   5  435.12   11.47   0
  -9  -5   5  547.43   11.44   0
  -9  -5   5  575.61   10.22   0
   9   5  -5  565.90    4.72   0
  -8  -5   5  578.66    9.41   0
   8   5  -5  567.28    4.77   0
  -8  -5   5  598.73   10.29   0
  -7  -5   5   23.84    6.04   0
  -7  -5   5   34.80    5.50   0
   7   5  -5   27.80    4.44   0
  -6  -5   5  170.42    8.06   0
   6   5  -5  160.87    4.31   0
  -6  -5   5  177.27    7.40   0
   5   5  -5  636.71    4.05   0
  -5  -5   5  655.50    7.75   0
   5   5  -5  594.53    4.37   0
  -5  -5   5  625.11    8.35   0
   4   5  -5  738.74    3.97   0
   4   5  -5  764.49    4.62   0
  -4  -5   5  745.57    8.53   0
   3   5  -5 2757.47    6.38   0
   3   5  -5 2798.74    9.79   0
  -3  -5   5 2631.19   11.81   0
  -3  -5   5 2944.00    7.65   0
  -2  -5   5 1854.76   12.25   0
   2   5  -5 1843.58    5.95   0
   2   5  -5 1770.73   10.79   0
   1   5  -5  349.58    7.47   0
   1   5  -5  410.69    4.82   0
  -1  -5   5  406.75   10.48   0
   0   5  -5   10.40    4.81   0
   0   5  -5    6.60    7.41   0
   0  -5   5    1.60    4.94   0
   0  -5   5    3.95    9.01   0
   1  -5   5   93.50    4.21   0
  -1   5  -5   83.28    5.50   0
   1  -5   5   77.06    8.92   0
  -1   5  -5   90.16    9.54   0
   2  -5   5 1695.73    7.58   0
   2  -5   5 1704.64   10.29   0
  -2   5  -5 1740.20   10.53   0
  -2   5  -5 1641.65    8.43   0
   3  -5   5 1483.73    8.09   0
  -3   5  -5 1549.36    9.57   0
   3  -5   5 1535.50    8.87   0
  -3   5  -5 1494.28    8.93   0
   4  -5   5 1230.19    9.01   0
  -4   5  -5 1265.47    7.82   0
  -4   5  -5 1187.28    9.16   0
   4  -5   5 1218.62    9.29   0
   5  -5   5  192.36    7.99   0
  -5   5  -5  205.92    6.09   0
  -5   5  -5  187.40    6.06   0
   5  -5   5  197.56    8.19   0
   6  -5   5  124.00    8.54   0
  -6   5  -5  134.18    8.66   0
   6  -5   5  113.29    6.39   0
  -6   5  -5  112.58    8.38   0
   7  -5   5   12.41    8.73   0
  -7   5  -5    1.23    6.47   0
   7  -5   5    9.63    6.53   0
  -7   5  -5    3.99    9.18   0
   8  -5   5  212.30   10.51   0
   8  -5   5  203.17    9.98   0
  -8   5  -5  237.47    9.91   0
  -8   5  -5  202.64    7.74   0
   9  -5   5  687.16   12.68   0
  -9   5  -5  698.09   10.05   0
   9  -5   5  755.12   13.30   0
  -9   5  -5  678.36   13.00   0
  10  -5   5  277.42   13.16   0
 -10   5  -5  288.73   13.65   0
 -10   5  -5  263.92   10.15   0
  10  -5   5  266.02   13.30   0
  11  -5   5  217.48   13.79   0
 -11   5  -5  201.98   14.13   0
  11  -5   5  232.99   14.68   0
 -11   5  -5  223.63   15.22   0
  12  -5   5   44.40   17.14   0
 -12   5  -5   43.65   16.72   0
 -12   5  -5   49.80   16.09   0
  12  -5   5   58.44   17.42   0
 -12  -4   5  135.98   15.61   0
 -12  -4   5  108.89   13.33   0
 -11  -4   5  172.93   11.58   0
 -11  -4   5  187.61   13.45   0
 -10  -4   5  163.32    8.72   0
 -10  -4   5  167.92   10.12   0
   9   4  -5   97.88    2.90   0
  -9  -4   5   90.77    6.99   0
  -9  -4   5   99.82    9.17   0
  -8  -4   5   -1.60    8.24   0
  -8  -4   5   19.48    8.60   0
   8   4  -5    2.90    2.64   0
  -7  -4   5   69.21    5.61   0
  -7  -4   5   70.64    7.73   0
   7   4  -5   61.99    2.76   0
  -6  -4   5  356.47    5.85   0
  -6  -4   5  353.01    6.01   0
   6   4  -5  350.37    3.24   0
   5   4  -5  253.37    2.76   0
  -5  -4   5  249.11    7.12   0
  -5  -4   5  268.47    6.64   0
   5   4  -5  234.61    3.09   0
   4   4  -5 1120.63    3.78   0
   4   4  -5 1136.85    4.15   0
  -4  -4   5 1125.72    8.36   0
  -3  -4   5  689.10    3.80   0
   3   4  -5  663.48    7.77   0
  -3  -4   5  661.53    8.04   0
   3   4  -5  659.93    3.77   0
   2   4  -5  413.41    3.69   0
  -2  -4   5  392.76    6.33   0
   2   4  -5  417.54    8.50   0
  -1  -4   5    5.25    3.77   0
   1   4  -5    0.00    8.71   0
  -1  -4   5    9.77    7.03   0
   1   4  -5    2.51    3.64   0
   0  -4   5  214.05    4.87   0
   0   4  -5  231.42   10.60   0
   0  -4   5  195.40    9.70   0
   0   4  -5  210.36    4.67   0
   1  -4   5  677.39    6.36   0
   1  -4   5  653.18    9.84   0
  -1   4  -5  661.93    7.67   0
  -1   4  -5  670.74    6.27   0
   2  -4   5  824.97    7.35   0
   2  -4   5  817.25    6.91   0
  -2   4  -5  832.65    7.19   0
  -2   4  -5  858.86    8.69   0
   3  -4   5 1693.93    8.87   0
   3  -4   5 1663.03    8.12   0
  -3   4  -5 1750.24    8.16   0
  -3   4  -5 1662.34    8.93   0
   4  -4   5  706.99    8.05   0
  -4   4  -5  717.18    8.00   0
  -4   4  -5  653.03    6.34   0
   4  -4   5  687.18    6.41   0
  -5   4  -5   46.87    7.72   0
  -5   4  -5   54.16    5.31   0
   5  -4   5   42.72    7.68   0
   5  -4   5   52.14    7.50   0
   6  -4   5   27.80    8.02   0
  -6   4  -5   21.18    7.72   0
   6  -4   5   16.97    7.73   0
  -6   4  -5   19.70    8.02   0
   7  -4   5  233.53    7.12   0
  -7   4  -5  249.91    6.98   0
  -7   4  -5  243.23    7.12   0
   7  -4   5  248.46    9.27   0
   8  -4   5  685.82   11.27   0
  -8   4  -5  661.25    8.72   0
  -8   4  -5  738.72   11.24   0
   8  -4   5  712.85    9.02   0
   9  -4   5  392.17   12.04   0
  -9   4  -5  428.92   11.60   0
  -9   4  -5  393.01   12.15   0
   9  -4   5  413.44    9.00   0
 -10   4  -5  359.01    9.76   0
  10  -4   5  337.55   13.16   0
 -10   4  -5  336.15   13.21   0
  10  -4   5  339.28    9.99   0
  11  -4   5  116.26   14.13   0
 -11   4  -5  129.17   13.72   0
  11  -4   5  152.13   15.07   0
 -11   4  -5  127.48   13.27   0
  12  -4   5   22.78   17.06   0
 -12   4  -5   14.72   15.87   0
 -12   4  -5   11.43   16.86   0
  12  -4   5    9.83   13.41   0
 -12  -3   5  132.68   14.09   0
 -12  -3   5  143.58   13.98   0
 -11  -3   5   77.19   12.44   0
 -11  -3   5   86.90   10.97   0
 -10  -3   5   13.32    9.99   0
 -10  -3   5   -5.56    7.06   0
  -9  -3   5  209.60    9.57   0
  -9  -3   5  218.83    6.82   0
  -8  -3   5  715.23    9.33   0
  -8  -3   5  717.26    9.39   0
  -7  -3   5  487.39    8.03   0
  -7  -3   5  492.13    7.97   0
  -6  -3   5  279.59    5.37   0
  -6  -3   5  272.05    7.22   0
   5   3  -5  786.64    1.73   0
  -5  -3   5  790.88    7.46   0
  -5  -3   5  747.06    6.04   0
   5   3  -5  738.34    1.79   0
   4   3  -5   92.35    1.68   0
  -4  -3   5   90.14    4.59   0
  -4  -3   5   86.98    6.28   0
   4   3  -5   90.44    1.83   0
  -3  -3   5  321.29    2.87   0
   3   3  -5  320.74    5.14   0
  -3  -3   5  289.15    5.14   0
   3   3  -5  302.78    2.37   0
  -2  -3   5  722.37    3.95   0
  -2  -3   5  753.72    8.37   0
   2   3  -5  737.99    6.58   0
   2   3  -5  689.83    3.42   0
  -1  -3   5  548.11   10.23   0
  -1  -3   5  502.35    3.31   0
   1   3  -5  509.05    4.10   0
   1   3  -5  533.18    9.84   0
   0  -3   5 1657.34    6.20   0
   0   3  -5 1702.92   12.27   0
   0   3  -5 1541.33    5.29   0
   0  -3   5 1610.57   11.64   0
   1  -3   5  768.55    6.15   0
   1  -3   5  733.68    9.37   0
  -1   3  -5  752.20    9.01   0
  -1   3  -5  716.38    4.75   0
   2  -3   5  179.15    5.34   0
  -2   3  -5  189.09    6.60   0
  -2   3  -5  181.05    4.50   0
   2  -3   5  189.87    5.76   0
   3  -3   5    8.44    4.58   0
  -3   3  -5   17.85    6.40   0
  -3   3  -5    3.17    6.48   0
   3  -3   5    1.62    4.66   0
  -4   3  -5   34.93    6.90   0
  -4   3  -5   27.97    4.59   0
   4  -3   5   29.71    6.55   0
   4  -3   5   29.70    4.90   0
  -5   3  -5   16.21    6.61   0
  -5   3  -5    0.29    7.46   0
   5  -3   5   -5.13    6.84   0
   5  -3   5   -1.70    7.52   0
  -6   3  -5  381.12    7.77   0
   6  -3   5  375.68    7.99   0
  -6   3  -5  347.36    6.90   0
   6  -3   5  364.57    8.40   0
  -7   3  -5  857.16    9.88   0
  -7   3  -5  810.18    8.54   0
   7  -3   5  884.20    9.88   0
   7  -3   5  856.02   10.61   0
   8  -3   5  154.28    9.92   0
  -8   3  -5  177.48    6.97   0
   8  -3   5  174.90    9.08   0
  -8   3  -5  160.99    9.51   0
   9  -3   5   52.14    8.26   0
   9  -3   5   52.41   10.21   0
  -9   3  -5   60.07    9.59   0
  -9   3  -5   52.70   10.98   0
  10  -3   5   30.56   11.76   0
 -10   3  -5   28.58   11.01   0
  10  -3   5   14.02   11.41   0
 -10   3  -5   23.47   11.58   0
  11  -3   5   -9.87   13.15   0
 -11   3  -5    1.44    9.94   0
 -11   3  -5    5.81   12.96   0
  11  -3   5   -2.23   13.11   0
  12  -3   5   48.33   15.66   0
 -12   3  -5   43.67   16.09   0
  12  -3   5   56.36   15.90   0
 -12   3  -5   53.94   15.12   0
 -13  -2   5  158.84   16.21   0
 -13  -2   5  164.87   16.65   0
 -12  -2   5   91.19   14.16   0
 -12  -2   5   59.13   12.66   0
 -11  -2   5    8.30   10.66   0
 -11  -2   5    5.52    8.65   0
 -10  -2   5  254.97   10.62   0
 -10  -2   5  241.48    8.15   0
  -9  -2   5  614.47   10.58   0
  -9  -2   5  620.73   10.37   0
  -8  -2   5 1048.94    9.90   0
  -8  -2   5 1018.15    9.75   0
  -7  -2   5  776.78    6.83   0
  -7  -2   5  749.82    8.37   0
  -6  -2   5 1154.75    8.43   0
  -6  -2   5 1103.88    8.13   0
  -5  -2   5   73.77    5.96   0
  -5  -2   5   70.16    6.04   0
  -4  -2   5  413.34    4.99   0
  -4  -2   5  428.52    6.45   0
  -3  -2   5  957.88    7.07   0
   3   2  -5  889.62    1.90   0
   3   2  -5  964.62    5.89   0
  -2  -2   5 1274.57    3.73   0
  -2  -2   5 1231.86    6.59   0
   2   2  -5 1203.49    3.31   0
   2   2  -5 1266.61    7.92   0
  -1  -2   5 3628.13   12.28   0
  -1  -2   5 3638.04    6.65   0
   1   2  -5 3614.83   11.95   0
   1   2  -5 3420.06    6.37   0
   0   2  -5  976.14   10.33   0
   0  -2   5  956.58   10.01   0
   0   2  -5  950.15    4.39   0
   0  -2   5 1022.09    5.47   0
   1  -2   5  994.91    8.83   0
  -1   2  -5  989.66    6.06   0
  -1   2  -5 1003.16    7.36   0
   1  -2   5 1019.26    6.18   0
   2  -2   5   31.30    4.52   0
  -2   2  -5   25.68    6.03   0
  -2   2  -5   28.22    5.59   0
   2  -2   5   44.16    5.62   0
   3  -2   5  508.34    5.22   0
  -3   2  -5  525.55    6.66   0
  -3   2  -5  495.58    7.03   0
   3  -2   5  506.53    6.86   0
  -4   2  -5  873.51    7.22   0
   4  -2   5  845.04    6.60   0
  -4   2  -5  794.80    6.43   0
   4  -2   5  820.03    5.81   0
  -5   2  -5  749.03    7.31   0
   5  -2   5  784.31    7.51   0
  -5   2  -5  721.97    6.92   0
   5  -2   5  770.95    8.82   0
  -6   2  -5  755.21    8.43   0
   6  -2   5  745.29    8.35   0
  -6   2  -5  739.72    9.11   0
   6  -2   5  750.15    9.67   0
  -7   2  -5  159.53    8.11   0
  -7   2  -5  164.88    9.32   0
   7  -2   5  144.94    8.19   0
   7  -2   5  161.03    9.22   0
  -8   2  -5    4.26    5.91   0
  -8   2  -5   -2.98    8.88   0
   8  -2   5   10.74    8.16   0
   8  -2   5   13.50    9.13   0
   9  -2   5    8.49    9.65   0
  -9   2  -5   24.61    9.92   0
  -9   2  -5   14.01   10.61   0
   9  -2   5    4.86   10.52   0
  10  -2   5   56.42    9.18   0
 -10   2  -5   64.28   10.37   0
  10  -2   5   58.02    8.24   0
 -10   2  -5   31.65   11.34   0
 -11   2  -5  181.15   13.54   0
  11  -2   5  204.53   13.86   0
 -11   2  -5  175.48   10.28   0
  11  -2   5  177.96   14.53   0
  12  -2   5  193.17   16.06   0
 -12   2  -5  200.34   12.27   0
  12  -2   5  171.03   12.66   0
 -12   2  -5  175.41   14.81   0
 -13  -1   5   -8.32   16.07   0
 -13  -1   5   -5.67   12.09   0
 -12  -1   5   35.47   12.78   0
 -12  -1   5   29.61   13.10   0
 -11  -1   5  188.90   11.30   0
 -11  -1   5  191.03   11.58   0
 -10  -1   5  500.28   11.24   0
 -10  -1   5  478.76    8.52   0
  -9  -1   5  205.50    6.87   0
  -9  -1   5  207.53    9.24   0
  -8  -1   5   59.54    7.97   0
  -8  -1   5   48.93    8.20   0
  -7  -1   5  407.64    7.57   0
  -7  -1   5  406.29    5.82   0
  -6  -1   5  116.95    6.45   0
  -6  -1   5  120.82    4.70   0
  -5  -1   5  408.04    6.55   0
  -5  -1   5  390.33    4.92   0
  -4  -1   5 1206.67    5.92   0
  -4  -1   5 1233.20    7.16   0
  -3  -1   5  153.27    1.12   0
  -3  -1   5  159.00    1.25   0
  -3  -1   5  162.72    5.24   0
   2   1  -5  702.12    2.77   0
   2   1  -5  760.92    5.02   0
  -2  -1   5  740.96    2.80   0
  -2  -1   5  774.54    5.26   0
   1   1  -5 1077.15    7.55   0
  -1  -1   5 1050.77    4.40   0
   1   1  -5 1009.15    4.35   0
  -1  -1   5 1059.60    6.54   0
   0   1  -5  158.21    6.96   0
   0   1  -5   79.46    2.93   0
   0  -1   5   83.79    4.16   0
   0  -1   5   77.04    8.25   0
   1  -1   5  125.16    4.67   0
  -1   1  -5  -59.42    3.51   0
  -1   1  -5  119.25    4.94   0
   1  -1   5  122.35    3.85   0
   2  -1   5  957.33    6.47   0
  -2   1  -5  -55.49    3.00   0
  -2   1  -5  891.12    6.82   0
   2  -1   5  885.81    6.82   0
  -3   1  -5  -75.74    3.80   0
  -3   1  -5  347.99    6.73   0
   3  -1   5  339.85    6.58   0
   3  -1   5  339.81    5.40   0
  -4   1  -5 1343.20    7.42   0
  -4   1  -5 1193.63    6.57   0
   4  -1   5 1426.96    7.25   0
   4  -1   5 1387.12    8.73   0
  -5   1  -5 1947.22    8.25   0
  -5   1  -5 1722.38    8.66   0
   5  -1   5 1884.96    8.47   0
   5  -1   5 1845.36    8.88   0
  -6   1  -5  554.61    9.18   0
  -6   1  -5  583.46    7.34   0
   6  -1   5  565.80    7.40   0
   6  -1   5  532.51    7.03   0
  -7   1  -5   20.60    7.02   0
   7  -1   5    1.91    7.22   0
  -7   1  -5   17.39    8.64   0
   7  -1   5   17.00    6.67   0
  -8   1  -5   17.73    9.00   0
  -8   1  -5   12.67    8.03   0
   8  -1   5    7.26    7.99   0
   8  -1   5   14.53    9.58   0
  -9   1  -5  114.50    8.85   0
   9  -1   5  127.63    9.58   0
   9  -1   5  106.92   11.72   0
  -9   1  -5  118.10   10.77   0
 -10   1  -5  286.16   10.89   0
 -10   1  -5  248.73   12.18   0
  10  -1   5  251.68   11.60   0
  10  -1   5  254.18   13.42   0
  11  -1   5  415.43   14.78   0
 -11   1  -5  355.00   13.53   0
 -11   1  -5  421.74   12.89   0
  11  -1   5  409.09   13.06   0
  12  -1   5    9.44   15.68   0
 -12   1  -5  238.98   14.99   0
  12  -1   5  246.11   15.41   0
 -12   1  -5  214.69   15.20   0
 -13   0   5  189.48   17.01   0
 -13   0   5  204.15   16.47   0
 -12   0   5  314.82   14.14   0
 -12   0   5  304.63   13.01   0
 -11   0   5  329.28    9.09   0
 -11   0   5  366.00    9.28   0
 -10   0   5  141.00   10.13   0
 -10   0   5  146.99    7.41   0
  -9   0   5    4.21    6.32   0
   9   0  -5    5.15    1.74   0
   8   0  -5   55.71    1.50   0
  -8   0   5   58.31    1.58   0
  -8   0   5   65.41    7.91   0
   7   0  -5  256.85    1.29   0
  -7   0   5  255.96    5.47   0
  -7   0   5  244.83    1.33   0
  -6   0   5 1659.58    8.68   0
  -6   0   5 1594.13    8.63   0
  -5   0   5  973.36    7.00   0
  -5   0   5  952.26    6.93   0
  -4   0   5  301.51    1.56   0
  -4   0   5  317.82    5.52   0
  -4   0   5  311.57    1.50   0
  -4   0   5  307.15    5.58   0
  -3   0   5  194.82    4.89   0
  -3   0   5  198.80    2.16   0
  -3   0   5  184.92    3.54   0
  -3   0   5  194.69    2.11   0
  -2   0   5   53.98    3.22   0
   2   0  -5   79.79    2.90   0
   2   0  -5   58.23    2.47   0
  -2   0   5   55.82    2.25   0
  -1   0   5   77.40    5.33   0
   1   0  -5   60.22    3.49   0
   1   0  -5   60.35    3.79   0
  -1   0   5   67.61    3.29   0
   0   0  -5  251.16    4.47   0
   0   0  -5  286.84    5.91   0
   0   0   5  260.03    4.46   0
   0   0   5  268.35    7.43   0
  -1   0  -5 1652.30    8.58   0
   1   0   5 1519.28    7.08   0
  -1   0  -5 1474.89    6.69   0
   1   0   5 1573.67    6.90   0
   2   0   5  257.25    4.45   0
  -2   0  -5  253.45    5.03   0
  -2   0  -5  246.29    4.49   0
   2   0   5  243.07    4.36   0
  -3   0  -5  238.05    6.52   0
  -3   0  -5  271.46    4.93   0
   3   0   5  257.60    4.51   0
   3   0   5  244.89    6.58   0
  -4   0  -5  134.91    5.19   0
  -4   0  -5  129.11    5.02   0
   4   0   5  133.72    5.17   0
   4   0   5  132.71    4.72   0
  -5   0  -5   57.77    5.57   0
   5   0   5   64.54    5.42   0
   5   0   5   66.69    7.42   0
  -5   0  -5   68.17    7.40   0
  -6   0  -5   52.49    5.83   0
  -6   0  -5  106.34    5.88   0
   6   0   5   61.51    5.86   0
   6   0   5   51.48    8.40   0
  -7   0  -5   68.79    6.34   0
   7   0   5   32.39    4.80   0
  -7   0  -5   39.29    6.47   0
   7   0   5   17.33    9.12   0
  -8   0  -5  -38.39    6.66   0
   8   0   5  152.94    7.70   0
   8   0   5  162.92    7.87   0
  -8   0  -5  136.74   10.05   0
   9   0   5  226.98   11.56   0
  -9   0  -5  -51.28    7.49   0
  -9   0  -5  215.38   10.79   0
   9   0   5  242.55    8.99   0
 -10   0  -5  184.26   12.08   0
 -10   0  -5   -1.24    8.99   0
  10   0   5  190.16   10.77   0
  10   0   5  181.98   13.22   0
  11   0   5  105.95   12.32   0
 -11   0  -5    0.07   12.03   0
 -11   0  -5  107.49   13.45   0
  11   0   5  107.80   11.24   0
 -13   1   5  223.38   12.57   0
 -13   1   5  211.05   15.10   0
 -12   1   5  434.21   14.00   0
 -12   1   5  442.85   13.40   0
  11  -1  -5   96.95    2.45   0
 -11   1   5   82.99    2.47   0
 -11   1   5   95.41    8.19   0
 -10   1   5    4.23    9.72   0
  10  -1  -5    3.23    2.65   0
 -10   1   5    4.74    2.85   0
  -9   1   5   32.88    3.13   0
   9  -1  -5   20.97    6.06   0
   9  -1  -5   30.46    2.53   0
  -9   1   5   23.30    8.80   0
   8  -1  -5  219.23    2.64   0
  -8   1   5  215.00    8.05   0
  -8   1   5  217.57    3.03   0
   8  -1  -5  218.86    8.08   0
  -7   1   5 1356.16    9.12   0
   7  -1  -5 1358.24    9.00   0
   7  -1  -5 1338.79    3.67   0
  -7   1   5 1304.94    4.18   0
  -6   1   5 2131.67    8.15   0
   6  -1  -5 2101.26    8.08   0
   6  -1  -5 2179.84    3.98   0
  -6   1   5 2198.05    4.83   0
  -5   1   5  654.42    3.30   0
   5  -1  -5  651.43    2.69   0
  -5   1   5  651.12    5.23   0
  -4   1   5  244.07    2.56   0
  -4   1   5  232.63    2.21   0
  -4   1   5  238.99    3.91   0
  -4   1   5  231.21    3.97   0
  -3   1   5   57.24    4.23   0
  -3   1   5   51.07    2.38   0
  -3   1   5   52.63    4.28   0
  -3   1   5   53.38    2.69   0
  -2   1   5  522.51    3.34   0
  -2   1   5  507.16    3.35   0
  -2   1   5  531.67    3.62   0
  -2   1   5  541.33    4.45   0
   1  -1  -5 1346.91    5.02   0
  -1   1   5 1321.80    5.67   0
   1  -1  -5 1286.81    5.36   0
  -1   1   5 1276.30    5.13   0
   0  -1  -5 4883.30    8.35   0
   0  -1  -5 4530.34    8.51   0
   0   1   5 4743.95    9.04   0
   0   1   5 4503.36   10.22   0
   1   1   5 1641.70    7.11   0
  -1  -1  -5 1806.24    7.54   0
   1   1   5 1685.99    5.78   0
  -1  -1  -5 1615.27    7.12   0
   2   1   5  306.22    3.59   0
   2   1   5  290.96    6.20   0
  -2  -1  -5  293.10    6.12   0
  -2  -1  -5  297.20    4.77   0
   3   1   5  286.41    3.92   0
  -3  -1  -5  283.46    6.53   0
  -3  -1  -5  306.80    4.61   0
   3   1   5  294.24    6.93   0
   4   1   5    1.88    4.90   0
  -4  -1  -5    1.61    4.40   0
   4   1   5    7.77    3.99   0
  -4  -1  -5    5.26    4.77   0
  -5  -1  -5  606.23    6.08   0
  -5  -1  -5  572.89    8.38   0
   5   1   5  605.85    5.66   0
   5   1   5  581.23    8.77   0
  -6  -1  -5  821.69    6.97   0
   6   1   5  798.92    6.75   0
  -6  -1  -5  811.08    9.38   0
   6   1   5  799.03    9.93   0
   7   1   5  675.48    7.53   0
   7   1   5  666.86   10.59   0
  -7  -1  -5  696.02    7.70   0
  -7  -1  -5  669.06    7.99   0
  -8  -1  -5  314.58    8.03   0
  -8  -1  -5  287.97    7.61   0
   8   1   5  285.01    8.43   0
   8   1   5  296.59    7.85   0
  -9  -1  -5  237.09    9.25   0
   9   1   5  227.67    8.53   0
  -9  -1  -5  218.33   10.54   0
   9   1   5  222.70   12.42   0
 -10  -1  -5   33.32   10.13   0
 -10  -1  -5   31.72   11.64   0
  10   1   5   23.70   10.07   0
  10   1   5   28.06   13.25   0
 -11  -1  -5   36.73   11.71   0
  11   1   5   27.13   12.14   0
 -11  -1  -5   28.32   15.11   0
  11   1   5   27.12   15.28   0
 -13   2   5  130.21   15.42   0
 -13   2   5  107.05   12.33   0
  12  -2  -5   -2.37    2.86   0
 -12   2   5   60.08    3.21   0
 -12   2   5   59.99   13.10   0
 -11   2   5    7.82    4.10   0
 -11   2   5    3.60   11.06   0
  11  -2  -5    1.61    3.38   0
 -10   2   5   34.09    7.13   0
 -10   2   5   40.30    4.13   0
  10  -2  -5   45.75    7.12   0
  10  -2  -5   46.80    3.50   0
   9  -2  -5   37.87    8.68   0
   9  -2  -5   51.07    3.32   0
  -9   2   5   50.09    8.32   0
  -9   2   5   41.44    3.94   0
   8  -2  -5  692.31    7.24   0
   8  -2  -5  702.31    4.15   0
  -8   2   5  709.64    9.15   0
  -8   2   5  678.90    4.84   0
   7  -2  -5  369.31    7.58   0
   7  -2  -5  374.24    3.58   0
  -7   2   5  378.35    4.60   0
  -7   2   5  384.25    7.54   0
   6  -2  -5  134.99    4.50   0
   6  -2  -5  132.90    3.08   0
  -6   2   5  138.26    4.62   0
  -6   2   5  138.79    4.17   0
  -5   2   5  151.17    3.89   0
   5  -2  -5  152.73    5.45   0
  -5   2   5  156.06    5.42   0
   5  -2  -5  153.07    2.78   0
  -4   2   5  100.54    4.73   0
  -3   2   5   89.94    2.97   0
  -3   2   5   94.73    3.82   0
  -3   2   5   85.80    3.79   0
  -2   2   5  878.64    4.71   0
  -2   2   5  842.80    4.34   0
  -2   2   5  842.63    4.00   0
  -2   2   5  881.24    4.37   0
  -1   2   5 1704.20    4.48   0
  -1   2   5 1776.08    5.52   0
  -1   2   5 1739.05    6.36   0
  -1   2   5 1623.42    5.34   0
   0  -2  -5  895.97    6.19   0
   0   2   5  895.30    5.99   0
   0  -2  -5  863.28    3.29   0
   0   2   5  818.52    5.26   0
   1   2   5  697.01    3.50   0
  -1  -2  -5  665.57    5.27   0
   1   2   5  673.15    6.42   0
  -1  -2  -5  666.37    3.66   0
  -2  -2  -5   39.24    4.63   0
  -2  -2  -5   39.09    6.08   0
   2   2   5   36.74    2.17   0
   2   2   5   29.66    6.18   0
   3   2   5   13.44    6.44   0
  -3  -2  -5    8.10    4.46   0
   3   2   5    6.89    2.70   0
  -3  -2  -5    4.46    3.49   0
  -4  -2  -5  681.19    5.41   0
  -4  -2  -5  596.14    6.30   0
   4   2   5  651.98    4.31   0
   4   2   5  680.67    8.21   0
  -5  -2  -5  621.64    5.58   0
   5   2   5  588.51    5.11   0
   5   2   5  613.27    9.26   0
  -5  -2  -5  552.60    6.89   0
  -6  -2  -5 1095.53    7.80   0
   6   2   5 1028.87   11.01   0
   6   2   5 1053.65    7.36   0
  -6  -2  -5 1030.16   10.23   0
  -7  -2  -5  568.38    6.97   0
   7   2   5  548.59    6.77   0
  -7  -2  -5  534.94   10.01   0
   7   2   5  543.76    8.52   0
  -8  -2  -5  188.68   10.05   0
  -8  -2  -5  200.60    7.57   0
   8   2   5  189.50    8.17   0
   8   2   5  187.14   11.83   0
  -9  -2  -5    6.24   10.47   0
   9   2   5    1.61    8.99   0
  -9  -2  -5   12.63    8.37   0
   9   2   5    8.01   12.16   0
 -10  -2  -5   40.99    9.93   0
  10   2   5   34.88   10.72   0
 -10  -2  -5   55.79   12.31   0
  10   2   5   45.80   14.00   0
  11   2   5  157.48   13.09   0
 -11  -2  -5  147.41   12.57   0
 -11  -2  -5  145.24   14.73   0
  11   2   5  176.89   16.75   0
 -13   3   5    1.93   15.10   0
 -12   3   5  114.87   10.15   0
  12  -3  -5  104.05    4.81   0
 -12   3   5  115.98    5.53   0
 -11   3   5  357.94    5.75   0
  11  -3  -5  374.20   12.25   0
 -11   3   5  350.42    9.36   0
  11  -3  -5  380.27    4.86   0
  10  -3  -5  217.89    7.70   0
 -10   3   5  200.79    6.34   0
 -10   3   5  193.17    7.70   0
  10  -3  -5  213.50    4.66   0
   9  -3  -5  418.58    9.18   0
  -9   3   5  424.27    9.45   0
  -9   3   5  443.94    6.15   0
   9  -3  -5  450.59    4.95   0
   8  -3  -5  306.69    6.54   0
   8  -3  -5  329.90    4.66   0
  -8   3   5  305.73    8.44   0
  -8   3   5  324.99    5.23   0
   7  -3  -5   18.01    6.50   0
   7  -3  -5   15.97    4.12   0
  -7   3   5   15.39    6.82   0
  -7   3   5   17.62    5.69   0
  -6   3   5  121.55    4.62   0
  -6   3   5  119.20    6.34   0
   6  -3  -5  117.25    4.18   0
   6  -3  -5  111.93    6.11   0
  -5   3   5  325.80    4.78   0
   5  -3  -5  331.53    3.91   0
   5  -3  -5  308.27    4.37   0
  -5   3   5  322.11    5.73   0
   4  -3  -5 1135.96    6.03   0
   4  -3  -5 1150.33    5.25   0
  -4   3   5 1123.60    5.29   0
  -3   3   5  605.02    4.33   0
  -3   3   5  593.89    4.48   0
  -3   3   5  592.29    4.33   0
  -2   3   5 1480.39    4.58   0
  -2   3   5 1480.76    4.87   0
  -2   3   5 1539.15    6.64   0
  -2   3   5 1436.77    6.03   0
  -1   3   5  246.36    5.24   0
  -1   3   5  247.37    5.01   0
  -1   3   5  252.39    2.39   0
  -1   3   5  258.51    3.22   0
   0   3   5    9.63    1.83   0
   0   3   5    7.82    5.24   0
   0   3   5    4.37    2.99   0
   0   3   5    5.02    3.87   0
  -1  -3  -5   11.86    5.91   0
  -1  -3  -5   18.00    1.47   0
   1   3   5   16.27    4.07   0
   1   3   5   12.23    1.55   0
  -2  -3  -5  151.47    3.34   0
   2   3   5  147.22    6.23   0
  -2  -3  -5  152.54    6.38   0
   2   3   5  150.22    1.93   0
   3   3   5  615.03    3.16   0
  -3  -3  -5  623.38    6.23   0
  -3  -3  -5  650.29    4.54   0
   3   3   5  628.36    8.12   0
  -4  -3  -5  603.70    4.29   0
   4   3   5  600.03    4.06   0
  -4  -3  -5  588.58    8.34   0
   4   3   5  580.42    8.70   0
  -5  -3  -5  565.14    6.87   0
  -5  -3  -5  605.90    5.86   0
   5   3   5  594.42    5.28   0
   5   3   5  561.69    7.23   0
  -6  -3  -5   95.81    4.88   0
   6   3   5   99.23    4.63   0
  -6  -3  -5  102.49    8.77   0
   6   3   5   92.81    7.02   0
  -7  -3  -5   96.58    6.72   0
  -7  -3  -5  108.88    6.59   0
   7   3   5  105.36    5.57   0
   7   3   5  110.18    7.54   0
   8   3   5   -1.95    6.31   0
  -8  -3  -5    0.53   10.52   0
  -8  -3  -5   10.81    6.59   0
   8   3   5   14.79   11.36   0
  -9  -3  -5   69.82    8.22   0
   9   3   5   83.65    8.60   0
   9   3   5   66.98   13.97   0
  -9  -3  -5   62.77    8.71   0
  10   3   5  159.49   16.65   0
  10   3   5  162.82    9.89   0
 -10  -3  -5  210.82   10.34   0
 -10  -3  -5  167.55   12.93   0
 -11  -3  -5  137.74   12.60   0
 -11  -3  -5  130.87   15.48   0
  11   3   5  118.45   20.16   0
  13  -4  -5   -1.27    5.35   0
  12  -4  -5  296.75   13.72   0
  12  -4  -5  291.17    5.67   0
 -12   4   5  261.93    6.90   0
 -12   4   5  247.50   13.56   0
  11  -4  -5  296.30   12.38   0
  11  -4  -5  299.26    5.82   0
 -11   4   5  270.95    7.07   0
 -11   4   5  261.06    9.38   0
  10  -4  -5  821.80   11.34   0
  10  -4  -5  813.11    5.99   0
 -10   4   5  798.76    8.07   0
 -10   4   5  761.95   11.91   0
   9  -4  -5  319.25    9.58   0
   9  -4  -5  330.38    5.14   0
  -9   4   5  326.07    7.34   0
  -9   4   5  317.14    6.63   0
   8  -4  -5    9.20    4.44   0
   8  -4  -5    6.58    7.53   0
  -8   4   5    2.49    7.99   0
  -8   4   5    8.75    7.15   0
  -7   4   5   58.89    6.71   0
   7  -4  -5   46.08    5.08   0
   7  -4  -5   68.59    4.36   0
  -7   4   5   52.78    6.95   0
  -6   4   5  249.01    5.93   0
   6  -4  -5  240.89    4.80   0
  -6   4   5  233.77    4.93   0
   6  -4  -5  247.58    4.69   0
  -5   4   5 1101.35    8.04   0
   5  -4  -5  981.80    6.61   0
   5  -4  -5 1035.96    5.94   0
  -5   4   5 1003.65    6.77   0
   4  -4  -5 2159.97    7.40   0
   4  -4  -5 2107.23    7.24   0
  -4   4   5 2111.12    7.32   0
  -3   4   5 1069.49    4.97   0
  -2   4   5   95.51    5.59   0
  -2   4   5   99.29    3.54   0
  -2   4   5  100.15    2.75   0
  -2   4   5  109.60    3.73   0
  -1   4   5   23.16    5.69   0
  -1   4   5   20.03    3.78   0
  -1   4   5   25.66    2.81   0
  -1   4   5   21.75    2.30   0
   0   4   5  156.30    6.28   0
   0   4   5  145.53    4.47   0
   1   4   5  703.20    5.88   0
   1   4   5  685.15    7.36   0
   2   4   5 2109.28    9.89   0
   2   4   5 2043.67    8.51   0
  -3  -4  -5  772.12    3.30   0
   3   4   5  772.50    8.87   0
   4   4   5  286.31    8.29   0
   4   4   5  296.48    3.13   0
  -4  -4  -5  310.41    4.11   0
  -4  -4  -5  299.68    8.32   0
   5   4   5   25.96    3.46   0
   5   4   5   39.30    6.68   0
  -5  -4  -5   32.93    3.95   0
  -5  -4  -5   28.62    8.27   0
  -6  -4  -5   52.84    9.16   0
   6   4   5   40.40    4.65   0
  -6  -4  -5   53.98    5.05   0
   6   4   5   42.83    9.65   0
   7   4   5  193.30    6.07   0
  -7  -4  -5  217.15    5.65   0
   7   4   5  217.93   11.62   0
  -7  -4  -5  197.85    7.82   0
   8   4   5  292.54   13.03   0
  -8  -4  -5  302.14    8.79   0
  -8  -4  -5  305.60    7.72   0
  -9  -4  -5  310.69    8.44   0
   9   4   5  282.36   14.84   0
  -9  -4  -5  294.29    8.04   0
 -10  -4  -5  143.22    9.16   0
 -10  -4  -5  156.51   11.16   0
  10   4   5  166.05   17.48   0
  12  -5  -5   54.90   13.60   0
  12  -5  -5   66.19    6.70   0
 -12   5   5   56.75    8.38   0
 -12   5   5   59.60   14.37   0
  11  -5  -5  126.22   12.23   0
  11  -5  -5  130.86    6.90   0
 -11   5   5  131.32    8.87   0
 -11   5   5  117.14   11.62   0
  10  -5  -5   78.29   10.08   0
  10  -5  -5   80.71    5.71   0
 -10   5   5   83.78    8.84   0
 -10   5   5   80.31    7.92   0
   9  -5  -5   -5.60    9.16   0
   9  -5  -5    0.98    5.44   0
  -9   5   5   -5.11    6.71   0
  -9   5   5    2.33    7.71   0
  -8   5   5  107.65    7.89   0
   8  -5  -5  115.89    8.03   0
   8  -5  -5  133.31    5.53   0
  -8   5   5  126.10    7.22   0
  -7   5   5  254.85    8.15   0
   7  -5  -5  249.71    7.16   0
   7  -5  -5  253.76    5.66   0
  -7   5   5  246.60    7.54   0
  -6   5   5  857.54    7.78   0
   6  -5  -5  790.19    5.91   0
   6  -5  -5  896.47    7.26   0
  -6   5   5  846.25    7.53   0
  -5   5   5  555.03    7.59   0
   5  -5  -5  485.63    4.74   0
   5  -5  -5  507.44    6.03   0
  -5   5   5  496.89    6.22   0
   4  -5  -5  908.80    5.84   0
   4  -5  -5  350.22    5.24   0
  -4   5   5  940.84    6.07   0
  -3   5   5  191.21    4.27   0
  -2   5   5   57.66    2.55   0
  -2   5   5   59.83    5.64   0
  -2   5   5   59.13    3.23   0
  -1   5   5  127.37    2.15   0
  -1   5   5  120.19    4.38   0
  -1   5   5  109.31    6.42   0
  -1   5   5  122.91    2.87   0
   0   5   5  463.63    7.23   0
   0   5   5  458.79    7.45   0
   1   5   5 1319.83    8.84   0
   1   5   5 1231.56    8.71   0
   2   5   5 1100.72    8.87   0
   2   5   5 1081.49    8.88   0
   3   5   5  396.99    8.29   0
   3   5   5  404.63    8.63   0
   4   5   5    5.33    8.69   0
   4   5   5    8.62    8.01   0
  -5  -5  -5    4.64    3.64   0
   5   5   5   13.10    8.63   0
   5   5   5    6.06    7.05   0
  -5  -5  -5    4.38    2.89   0
  -6  -5  -5  235.90    4.44   0
   6   5   5  223.36   10.77   0
   6   5   5  223.82   10.13   0
  -6  -5  -5  234.85    4.84   0
   7   5   5  465.70   12.94   0
  -7  -5  -5  500.11    6.16   0
   7   5   5  484.85   11.12   0
  -7  -5  -5  503.37    5.73   0
   8   5   5  638.16   13.38   0
  -8  -5  -5  664.30    7.17   0
  -8  -5  -5  663.60    7.60   0
   8   5   5  652.34   15.05   0
  -9  -5  -5  279.33    8.21   0
  -9  -5  -5  280.20    8.63   0
   9   5   5  270.67   12.98   0
   9   5   5  261.26   15.46   0
 -10  -5  -5   -3.52    8.06   0
 -10  -5  -5   51.46   10.11   0
  10   5   5   40.80   17.34   0
  10   5   5   39.21   15.15   0
  12  -6  -5   42.25   14.83   0
  12  -6  -5   54.91    8.22   0
 -12   6   5   41.15    9.39   0
 -12   6   5   48.08   14.15   0
  11  -6  -5   -2.61   11.84   0
  11  -6  -5   -0.94    6.86   0
 -11   6   5   12.77    9.20   0
 -11   6   5    2.04   11.97   0
  10  -6  -5  196.60   10.64   0
  10  -6  -5  223.78    7.18   0
 -10   6   5  199.14    9.81   0
 -10   6   5  174.72    8.46   0
   9  -6  -5  495.22    9.86   0
   9  -6  -5  503.60    7.33   0
  -9   6   5  481.42   10.47   0
  -9   6   5  492.17   10.98   0
  -8   6   5  211.38    8.59   0
   8  -6  -5  198.98    8.04   0
   8  -6  -5  214.91    6.67   0
  -8   6   5  180.19    6.41   0
  -7   6   5  295.81    8.59   0
   7  -6  -5  273.82    7.50   0
   7  -6  -5  302.29    6.81   0
  -7   6   5  269.00    7.58   0
  -6   6   5  264.05    8.03   0
   6  -6  -5  229.69    6.50   0
   6  -6  -5  229.36    6.49   0
  -6   6   5  227.99    6.88   0
  -5   6   5   13.42    7.17   0
   5  -6  -5   11.12    5.08   0
   5  -6  -5   12.03    5.23   0
  -5   6   5    8.22    5.43   0
   4  -6  -5  155.49    4.59   0
   4  -6  -5  150.21    6.19   0
  -4   6   5  166.54    4.74   0
  -3   6   5  509.79    4.75   0
  -2   6   5  361.36    3.47   0
  -2   6   5  332.26    3.28   0
  -2   6   5  351.91    6.90   0
  -1   6   5  344.73    5.54   0
  -1   6   5  369.76    7.44   0
   0   6   5  920.34    8.49   0
   0   6   5  942.37    8.93   0
   1   6   5  424.25    8.01   0
   1   6   5  420.09    8.15   0
   2   6   5   25.82    5.89   0
   2   6   5   31.64    7.86   0
   3   6   5   32.50    8.46   0
   3   6   5   39.35    6.41   0
   4   6   5   84.56    9.63   0
   4   6   5   76.47    9.09   0
   5   6   5   43.16    9.77   0
   5   6   5   51.68   10.59   0
   6   6   5  216.81   10.17   0
   6   6   5  224.70    8.76   0
   7   6   5  262.30   12.10   0
  -7  -6  -5  275.60    5.18   0
   7   6   5  270.87   12.91   0
  -7  -6  -5  280.85    4.72   0
  -8  -6  -5   29.93    5.71   0
   8   6   5   81.11    9.70   0
  -8  -6  -5   85.16    5.61   0
   8   6   5   85.48   14.90   0
  -9  -6  -5    2.72    6.53   0
   9   6   5   28.98   13.66   0
  -9  -6  -5    4.12    6.86   0
   9   6   5   -7.92   17.55   0
  12  -7  -5    5.04   16.09   0
  12  -7  -5   -3.13    8.93   0
  11  -7  -5  183.63    8.53   0
  11  -7  -5  197.05   13.62   0
 -11   7   5  177.46   11.68   0
 -11   7   5  158.06   13.93   0
  10  -7  -5  506.59    9.79   0
  10  -7  -5  484.70    9.42   0
 -10   7   5  484.53   11.89   0
 -10   7   5  435.10   11.88   0
   9  -7  -5  457.07   10.47   0
   9  -7  -5  496.61    9.27   0
  -9   7   5  392.02    8.34   0
  -9   7   5  457.63   11.37   0
  -8   7   5  380.65   10.56   0
   8  -7  -5  368.24    8.62   0
   8  -7  -5  384.20    8.16   0
  -8   7   5  341.15    9.10   0
  -7   7   5  121.18    9.67   0
   7  -7  -5  118.82    7.30   0
   7  -7  -5  124.54    7.18   0
  -7   7   5  113.51    5.79   0
   6  -7  -5   15.92    6.09   0
   6  -7  -5   65.53    6.54   0
  -6   7   5   13.38    8.78   0
  -6   7   5   27.36    6.64   0
  -5   7   5  130.81    8.41   0
   5  -7  -5  134.52    5.47   0
   5  -7  -5  140.01    6.72   0
  -5   7   5  140.33    6.09   0
  -4   7   5  937.63    6.43   0
   4  -7  -5  934.49    5.84   0
   4  -7  -5  930.41    8.48   0
  -3   7   5  723.79    5.65   0
  -2   7   5  815.32    3.84   0
  -2   7   5  860.88    4.71   0
  -2   7   5  807.68    8.61   0
  -1   7   5  311.39    6.14   0
   0   7   5   86.86    6.14   0
   0   7   5   91.02    8.08   0
   1   7   5   64.20    6.18   0
   1   7   5   83.51    8.38   0
   2   7   5  379.83    7.26   0
   2   7   5  403.51    9.54   0
   3   7   5  486.28   10.09   0
   3   7   5  505.57   10.06   0
   4   7   5  486.34    8.34   0
   4   7   5  519.73   11.08   0
   5   7   5  347.89    9.23   0
   5   7   5  391.27   10.69   0
   6   7   5  266.29   11.97   0
   6   7   5  271.58   12.55   0
   7   7   5    7.33   14.00   0
   7   7   5   25.61   12.42   0
   8   7   5   60.08   13.21   0
   8   7   5   79.05   16.36   0
  11  -8  -5  211.32   13.31   0
  11  -8  -5  217.40   10.77   0
 -11   8   5  174.95   14.75   0
 -11   8   5  184.03   14.66   0
 -10   8   5  122.45   12.50   0
  10  -8  -5  134.64   11.50   0
  10  -8  -5  156.40    8.76   0
 -10   8   5  142.91   12.56   0
  -9   8   5   66.20   10.18   0
   9  -8  -5   79.62    7.53   0
   9  -8  -5   79.65    8.37   0
  -9   8   5   88.15   12.35   0
  -8   8   5   14.73   11.20   0
   8  -8  -5   23.40    8.03   0
  -8   8   5   10.82    9.18   0
   8  -8  -5   14.02    7.95   0
  -7   8   5   -0.58    7.83   0
  -7   8   5  -12.76   10.76   0
   7  -8  -5    8.63    6.80   0
   7  -8  -5   26.65    7.86   0
  -6   8   5   55.99    6.97   0
  -6   8   5   50.91    9.47   0
   6  -8  -5   48.56    6.27   0
   6  -8  -5   56.04    7.94   0
  -5   8   5  453.78    6.92   0
  -5   8   5  453.65   10.37   0
   5  -8  -5  439.84    5.99   0
   5  -8  -5  470.24    8.46   0
  -4   8   5  445.34    5.92   0
   4  -8  -5  438.41    5.62   0
   4  -8  -5  435.71    8.29   0
  -3   8   5  284.28    8.26   0
  -3   8   5  296.08    5.32   0
  -2   8   5  425.75    6.91   0
  -2   8   5  433.61    3.07   0
  -2   8   5  437.38    4.52   0
  -1   8   5  161.80    8.51   0
   0   8   5   33.78    8.57   0
   1   8   5  307.78    9.55   0
   1   8   5  322.47    9.79   0
   2   8   5  560.23   10.97   0
   2   8   5  522.28    8.30   0
   3   8   5  394.99   11.13   0
   3   8   5  393.25    8.84   0
   4   8   5  449.87   11.43   0
   4   8   5  430.77   12.11   0
   5   8   5  324.98   12.60   0
   5   8   5  325.13   11.60   0
   6   8   5    2.67   12.83   0
   6   8   5   22.17   10.44   0
   7   8   5   23.16   14.34   0
   7   8   5   23.93   15.10   0
   8   8   5  141.51   15.10   0
   8   8   5  150.62   19.28   0
 -10   9   5    7.14   13.32   0
  10  -9  -5   13.97   11.34   0
 -10   9   5   21.08   15.50   0
  10  -9  -5    0.98   10.51   0
  -9   9   5   25.19   10.84   0
   9  -9  -5   29.60    9.93   0
   9  -9  -5   39.47   10.13   0
  -9   9   5   28.83   13.18   0
  -8   9   5  120.40   13.55   0
  -8   9   5  109.33    9.98   0
   8  -9  -5  101.18    9.40   0
   8  -9  -5  102.76    8.78   0
  -7   9   5  195.22   11.89   0
  -7   9   5  180.47    9.43   0
   7  -9  -5  199.95    9.14   0
   7  -9  -5  236.99    9.46   0
  -6   9   5  402.09   11.55   0
  -6   9   5  348.93    7.99   0
   6  -9  -5  400.07    7.35   0
   6  -9  -5  411.97   10.00   0
   5  -9  -5  244.56    9.63   0
  -5   9   5  246.37   10.72   0
  -5   9   5  235.80    7.04   0
   5  -9  -5  255.27    5.97   0
  -4   9   5  153.45   10.12   0
   4  -9  -5  145.09    4.42   0
  -4   9   5  161.86    6.75   0
  -3   9   5    9.19    8.97   0
  -3   9   5    1.75    3.49   0
  -3   9   5    5.20    5.30   0
  -2   9   5   18.11    6.79   0
  -1   9   5  156.38    7.16   0
   0   9   5  163.68    7.51   0
   1   9   5  276.78   10.82   0
   2   9   5  202.89    8.26   0
   2   9   5  186.14    8.45   0
   3   9   5  131.79    8.49   0
   3   9   5  162.90   12.23   0
   4   9   5   42.90   12.09   0
   4   9   5   19.61   13.14   0
   5   9   5   10.98   12.94   0
   5   9   5   14.82   13.39   0
   6   9   5   99.42   11.13   0
   6   9   5   88.29   15.07   0
   7   9   5  126.10   15.01   0
   7   9   5  130.56   17.32   0
  10 -10  -5   16.35   10.17   0
  10 -10  -5   15.12   11.59   0
  -9  10   5  139.36   15.97   0
  -9  10   5  105.24   12.84   0
   9 -10  -5  146.70   11.07   0
   9 -10  -5  143.49   11.43   0
  -8  10   5  255.02   14.93   0
  -8  10   5  193.37   11.27   0
   8 -10  -5  255.44    9.97   0
   8 -10  -5  -24.75   10.35   0
   7 -10  -5  562.61   11.51   0
  -7  10   5  469.49   10.35   0
   7 -10  -5  546.29    9.29   0
  -7  10   5  586.91   14.31   0
  -6  10   5  326.19   12.95   0
   6 -10  -5  333.89    7.48   0
  -6  10   5  288.29    9.64   0
   6 -10  -5  344.34   11.15   0
  -5  10   5  105.85    8.94   0
   5 -10  -5  108.79    6.43   0
  -5  10   5   91.47    7.18   0
  -4  10   5   -1.18   11.50   0
  -4  10   5    3.40    6.54   0
  -4  10   5    0.02    7.13   0
  -3  10   5   28.84    3.14   0
  -3  10   5   25.28    7.37   0
  -3  10   5   31.11    5.39   0
  -2  10   5  347.81   11.06   0
  -1  10   5  474.75    9.02   0
   0  10   5  493.07   11.88   0
   1  10   5   91.11    8.64   0
   2  10   5   58.03   11.86   0
   3  10   5   10.12   13.27   0
   4  10   5  122.39   13.93   0
   4  10   5  139.73   13.09   0
   5  10   5  231.59   12.06   0
   5  10   5  230.29   13.10   0
   6  10   5  217.10   16.97   0
   6  10   5  180.76   17.36   0
  -8  11   5  221.59   16.84   0
   8 -11  -5  217.59   10.54   0
  -8  11   5  166.97   11.86   0
   8 -11  -5  235.01   14.56   0
  -7  11   5  109.45   15.74   0
   7 -11  -5  118.92    8.23   0
  -7  11   5   84.69   11.91   0
   7 -11  -5  112.57   12.01   0
  -6  11   5   41.95   10.61   0
   6 -11  -5   30.58    6.91   0
  -6  11   5   27.27    8.72   0
  -5  11   5    0.48   13.25   0
  -5  11   5   -0.04    8.57   0
  -4  11   5   97.81   13.29   0
  -4  11   5   90.77    4.93   0
  -4  11   5   89.06    6.96   0
  -4  11   5   69.62    8.90   0
  -3  11   5  308.61   12.21   0
  -2  11   5  331.87   11.95   0
  -1  11   5  397.75   12.79   0
   0  11   5  179.94   12.29   0
   1  11   5   50.81   12.81   0
   2  11   5   11.06   13.10   0
   3  11   5  136.03   11.98   0
   4  11   5  339.62   17.72   0
  -7  12   5   15.04   18.05   0
  -7  12   5   11.61   12.87   0
  -6  12   5   51.25   15.82   0
  -6  12   5   36.35   10.47   0
  -6  12   5   38.79    9.78   0
  -5  12   5   50.43   14.84   0
  -5  12   5   43.69   12.90   0
  -5  12   5   53.11    6.04   0
  -5  12   5   43.34    9.95   0
  -4  12   5  212.12   15.59   0
  -4  12   5  171.64    5.23   0
  -4  12   5  175.78   10.49   0
  -4  12   5  183.57    3.95   0
  -3  12   5  201.02   15.12   0
  -3  12   5  172.35   13.99   0
  -2  12   5  109.79   14.15   0
  -1  12   5   -5.43   14.09   0
   0  12   5    9.94   10.59   0
   1  12   5   22.96   14.31   0
   2  12   5   89.49   15.98   0
   3  12   5  176.50   17.23   0
  -5  13   5  247.28   13.95   0
  -4  13   5  186.91   17.13   0
  -4  13   5  127.49   12.13   0
  -3  13   5   62.71   15.66   0
  -3  13   5   42.84   16.19   0
  -2  13   5   17.58   17.41   0
  -2  13   5   35.44   15.27   0
  -1  13   5   84.58   15.61   0
   0  13   5  120.20   17.72   0
  -2 -15   6  177.83   12.05   0
   2  15  -6  179.60   14.95   0
   1  15  -6  128.60   14.62   0
  -1 -15   6  100.12   12.63   0
   1  15  -6   84.46   12.37   0
  -1 -15   6  131.74   11.83   0
   0  15  -6   31.93   14.79   0
   0 -15   6   30.38   16.29   0
   0  15  -6   21.09   12.13   0
   0 -15   6   35.20   10.99   0
  -1  15  -6    4.80   13.72   0
  -1  15  -6    1.89   14.55   0
   1 -15   6    0.74   16.40   0
   1 -15   6   -0.06   11.36   0
  -2  15  -6   95.01   16.39   0
  -2  15  -6   68.42   15.27   0
   2 -15   6   84.47   16.16   0
   2 -15   6  101.07   12.43   0
  -3  15  -6  105.06   15.66   0
  -3  15  -6   59.54   17.92   0
   3 -15   6   88.31   12.48   0
   3 -15   6   83.99   16.52   0
  -4  15  -6  244.00   18.73   0
   4 -15   6  248.08   15.06   0
   4  14  -6  107.82   12.66   0
  -4 -14   6  112.02   10.53   0
  -4 -14   6  118.48   10.87   0
   4  14  -6  132.31   14.58   0
   3  14  -6   94.81   12.71   0
  -3 -14   6   88.38   10.41   0
   3  14  -6   87.95   14.36   0
   2  14  -6   39.07   11.43   0
   2  14  -6   29.14   11.03   0
  -2 -14   6   22.71   13.01   0
  -2 -14   6   47.27   10.36   0
  -1 -14   6    7.03   11.01   0
   1  14  -6   -4.54    9.12   0
  -1 -14   6   -9.10   13.70   0
   1  14  -6    9.81   10.47   0
   0 -14   6   53.61   11.70   0
   0  14  -6   43.55   11.89   0
   0  14  -6   48.20   11.75   0
   0 -14   6   42.91   13.12   0
  -1  14  -6  115.12   12.55   0
   1 -14   6   91.33   13.65   0
  -1  14  -6   98.80   12.80   0
   1 -14   6  122.06   10.17   0
  -2  14  -6   52.23   16.30   0
  -2  14  -6   76.04   12.68   0
   2 -14   6   82.59   13.61   0
   2 -14   6   85.79   10.85   0
  -3  14  -6  153.98   16.02   0
   3 -14   6  184.83   11.66   0
  -3  14  -6  188.25   14.26   0
   3 -14   6  191.60   11.86   0
  -4  14  -6   92.59   19.45   0
   4 -14   6  125.91   16.49   0
   4 -14   6  119.83   12.82   0
  -4  14  -6  143.66   11.71   0
  -5  14  -6   16.23   19.43   0
   5 -14   6   20.17   13.83   0
   5 -14   6   26.24   16.07   0
  -5  14  -6   24.34   16.47   0
  -6  14  -6    3.19   16.96   0
   6 -14   6    5.55   15.29   0
  -6  14  -6    8.03   21.00   0
   6  13  -6  293.52   14.27   0
  -6 -13   6  316.54   13.44   0
  -6 -13   6  332.16   10.75   0
   6  13  -6  303.30   11.78   0
   5  13  -6  190.69   10.53   0
   5  13  -6  182.97   13.81   0
  -5 -13   6  193.42   11.42   0
  -5 -13   6  200.32   10.24   0
   4  13  -6   84.83   10.15   0
  -4 -13   6   86.37   10.80   0
  -4 -13   6   89.17   10.37   0
   4  13  -6   77.02   13.08   0
   3  13  -6   13.48    9.85   0
   3  13  -6    6.65    9.02   0
  -3 -13   6   13.26   10.90   0
   2  13  -6   12.54    9.71   0
  -2 -13   6   20.85    9.80   0
   2  13  -6   15.75   10.67   0
  -2 -13   6   21.63   11.80   0
   1  13  -6  295.99    8.58   0
  -1 -13   6  332.75   10.44   0
  -1 -13   6  310.89   11.89   0
   1  13  -6  265.81   10.95   0
   0  13  -6  574.66   12.45   0
   0 -13   6  595.19   11.22   0
   0 -13   6  502.72   12.79   0
   0  13  -6  468.32   12.50   0
   1 -13   6  239.16   10.83   0
  -1  13  -6  248.47   11.92   0
   1 -13   6  240.47   12.16   0
  -1  13  -6  232.84   13.49   0
  -2  13  -6  174.19   12.42   0
   2 -13   6  151.56    9.83   0
  -2  13  -6  141.03   13.55   0
   2 -13   6  160.57   10.89   0
  -3  13  -6  110.59   12.15   0
  -3  13  -6   79.09   15.48   0
   3 -13   6   91.81   12.69   0
   3 -13   6   93.97   11.42   0
  -4  13  -6   12.35   17.33   0
   4 -13   6    5.68   11.81   0
  -4  13  -6    9.38   12.63   0
   5 -13   6  143.10   13.97   0
  -5  13  -6  112.08   17.71   0
  -5  13  -6  146.66   13.81   0
   6 -13   6  142.08   15.65   0
  -6  13  -6  112.18   18.48   0
  -6  13  -6  154.20   15.42   0
  -7  13  -6  118.14   20.76   0
   7 -13   6  150.80   17.00   0
  -7  13  -6  134.28   17.00   0
   7  12  -6  216.04   10.75   0
  -7 -12   6  220.68   11.69   0
   7  12  -6  164.73   15.02   0
  -7 -12   6  201.64   14.02   0
   6  12  -6  115.85    9.09   0
  -6 -12   6  115.34   10.02   0
   6  12  -6  116.47   13.74   0
  -6 -12   6  104.23   12.42   0
   5  12  -6   78.45    9.41   0
  -5 -12   6   86.29    8.92   0
  -5 -12   6   87.73   11.03   0
   5  12  -6   78.94   11.06   0
   4  12  -6   -1.15    9.14   0
  -4 -12   6    5.75    9.23   0
  -4 -12   6   -3.26   10.01   0
   4  12  -6   -0.83   10.43   0
   3  12  -6   58.24    8.73   0
  -3 -12   6   55.49   10.85   0
  -3 -12   6   53.71    7.84   0
   3  12  -6   47.41    9.16   0
   2  12  -6  333.26    9.58   0
  -2 -12   6  348.18   10.08   0
  -2 -12   6  312.31   11.19   0
   2  12  -6  273.78    9.93   0
  -1 -12   6  507.32   10.77   0
   1  12  -6  444.63   10.94   0
  -1 -12   6  478.92   11.83   0
   1  12  -6  489.83   10.03   0
   0  12  -6  313.91    7.96   0
   0 -12   6  321.77   10.52   0
   0 -12   6  303.90   10.86   0
   0  12  -6  300.39   11.75   0
  -1  12  -6  237.72    7.90   0
   1 -12   6  256.53   10.22   0
   1 -12   6  234.60   11.33   0
  -1  12  -6  221.90   12.25   0
   2 -12   6  163.52   10.96   0
  -2  12  -6  159.54   11.20   0
  -2  12  -6  125.69   13.71   0
  -3  12  -6    5.40   15.93   0
  -3  12  -6   14.45    8.37   0
   3 -12   6    6.65   11.06   0
   4 -12   6  218.55   12.03   0
  -4  12  -6  204.73   15.66   0
  -4  12  -6  218.57   12.93   0
   5 -12   6  260.95    9.80   0
  -5  12  -6  238.98   16.11   0
  -5  12  -6  271.47   13.61   0
   6 -12   6  412.83   14.64   0
  -6  12  -6  373.70   17.36   0
  -6  12  -6  412.95   15.44   0
   7 -12   6  320.77   15.05   0
  -7  12  -6  260.77   16.92   0
  -7  12  -6  357.65   16.60   0
   8 -12   6  106.48   13.54   0
  -8  12  -6   95.73   14.53   0
  -8  12  -6  101.12   13.78   0
   8  11  -6   73.88    9.19   0
   8  11  -6   80.23   14.65   0
  -8 -11   6   77.11   11.20   0
  -8 -11   6   98.33   17.07   0
   7  11  -6    3.88    7.67   0
   7  11  -6   -2.78   13.33   0
  -7 -11   6   10.30    9.96   0
  -7 -11   6   21.81   14.48   0
  -6 -11   6   25.69    9.32   0
   6  11  -6   28.09    7.43   0
  -6 -11   6   32.84   12.47   0
   6  11  -6   24.55   10.84   0
   5  11  -6   92.56    8.08   0
  -5 -11   6   89.01    9.46   0
   5  11  -6  108.45   10.06   0
  -5 -11   6   97.72   10.97   0
   4  11  -6  143.98   11.35   0
   4  11  -6  151.91    7.89   0
  -4 -11   6  145.96   10.51   0
   3  11  -6  355.58    8.37   0
  -3 -11   6  345.77   10.14   0
  -3 -11   6  375.46   10.33   0
   3  11  -6  343.94    9.68   0
   2  11  -6  460.91    8.65   0
  -2 -11   6  449.07    9.77   0
  -2 -11   6  481.80   10.27   0
   2  11  -6  397.03   10.38   0
   1  11  -6  134.36   10.47   0
   1  11  -6  137.66    8.41   0
  -1 -11   6  139.04    9.80   0
  -1 -11   6  132.00    9.76   0
   0  11  -6    9.74    6.01   0
   0 -11   6    0.22    9.67   0
   0 -11   6    5.67    6.58   0
   0  11  -6   -6.43    8.40   0
  -1  11  -6   13.36    9.21   0
   1 -11   6   17.41    7.07   0
  -1  11  -6   12.35   12.10   0
  -2  11  -6   34.41    7.32   0
   2 -11   6   38.62   10.13   0
  -2  11  -6   69.84   13.37   0
  -3  11  -6  230.48   11.14   0
   3 -11   6  232.81   10.81   0
  -3  11  -6  201.51   10.93   0
   4 -11   6  134.63    8.51   0
  -4  11  -6  137.58   13.67   0
  -4  11  -6  162.98   11.43   0
  -5  11  -6  112.20   13.63   0
   5 -11   6  123.74    8.88   0
  -5  11  -6  111.22   12.13   0
  -6  11  -6   89.84   10.90   0
   6 -11   6   91.46   12.26   0
  -6  11  -6  107.22   12.36   0
  -7  11  -6   40.39   15.41   0
   7 -11   6   39.94   14.21   0
  -7  11  -6   38.23   10.65   0
  -8  11  -6    0.21   12.68   0
   8 -11   6    5.18   14.71   0
  -8  11  -6   13.70   15.96   0
  -9  11  -6   67.84   17.95   0
  -9  11  -6   62.02   17.06   0
   9 -11   6   46.76   16.80   0
  -9 -10   6   88.14   17.64   0
   9  10  -6   -5.08    7.04   0
  -9 -10   6   93.83   13.19   0
   9  10  -6   86.63   11.57   0
  -8 -10   6   13.75   10.80   0
  -8 -10   6   10.07   16.59   0
   8  10  -6    0.69    6.66   0
[truncated: 1,067,641 more chars]
