# Supplementary material for: Bismuth Radical Catalysis: Thermally Induced Intramolecular C(sp3)–C(sp) Cyclization of Unactivated Alkyl Iodides and Alkynes
Source: ACS Catal. 2025 Aug 13;15(17):14976–82. doi: 10.1021/acscatal.5c02812 (PMC12418314; doi:10.1021/acscatal.5c02812)
Supplement: Supplementary file 3 [file cs5c02812_si_003.cif]

data_tdx115
_audit_creation_date               2024-04-18
_audit_creation_method
;
Olex2 1.5
(compiled 2024.02.16 svn.r378c4104 for OlexSys, GUI svn.r6928)
;
_shelx_SHELXL_version_number       '2018/3'
_audit_contact_author_address      ?
_audit_contact_author_email        ?
_audit_contact_author_name         ''
_audit_contact_author_phone        ?
_publ_contact_author_id_orcid      ?
_publ_section_references
;
Dolomanov, O.V., Bourhis, L.J., Gildea, R.J, Howard, J.A.K. & Puschmann, H.
 (2009), J. Appl. Cryst. 42, 339-341.

Sheldrick, G.M. (2015). Acta Cryst. A71, 3-8.

Sheldrick, G.M. (2015). Acta Cryst. C71, 3-8.
;
_chemical_name_common              ?
_chemical_name_systematic          ?
_chemical_formula_moiety           'C12 H8 Bi I O2 S'
_chemical_formula_sum              'C12 H8 Bi I O2 S'
_chemical_formula_weight           552.12
_chemical_melting_point            ?
loop_
  _atom_type_symbol
  _atom_type_description
  _atom_type_scat_dispersion_real
  _atom_type_scat_dispersion_imag
  _atom_type_scat_source
 'C' 'C' 0.0033 0.0016 'International Tables Vol C Tables 4.2.6.8 and 6.1.1.4'
 'H' 'H' 0.0000 0.0000 'International Tables Vol C Tables 4.2.6.8 and 6.1.1.4'
 'Bi' 'Bi' -4.1077 10.2566
 'International Tables Vol C Tables 4.2.6.8 and 6.1.1.4'
 'I' 'I' -0.4742 1.8119 'International Tables Vol C Tables 4.2.6.8 and 6.1.1.4'
 'O' 'O' 0.0106 0.0060 'International Tables Vol C Tables 4.2.6.8 and 6.1.1.4'
 'S' 'S' 0.1246 0.1234 'International Tables Vol C Tables 4.2.6.8 and 6.1.1.4'

_shelx_space_group_comment
;
The symmetry employed for this shelxl refinement is uniquely defined
by the following loop, which should always be used as a source of
symmetry information in preference to the above space-group names.
They are only intended as comments.
;
_space_group_crystal_system        'triclinic'
_space_group_IT_number             2
_space_group_name_H-M_alt          'P -1'
_space_group_name_Hall             '-P 1'
loop_
  _space_group_symop_operation_xyz
 'x, y, z'
 '-x, -y, -z'

_cell_length_a                     7.4277(6)
_cell_length_b                     8.6791(6)
_cell_length_c                     10.8428(7)
_cell_angle_alpha                  70.873(5)
_cell_angle_beta                   84.257(6)
_cell_angle_gamma                  76.749(6)
_cell_volume                       642.58(8)
_cell_formula_units_Z              2
_cell_measurement_reflns_used      8516
_cell_measurement_temperature      100
_cell_measurement_theta_max        29.43
_cell_measurement_theta_min        1.99
_shelx_estimated_absorpt_T_max     ?
_shelx_estimated_absorpt_T_min     ?
_exptl_absorpt_coefficient_mu      16.269
_exptl_absorpt_correction_T_max    0.1718
_exptl_absorpt_correction_T_min    0.0680
_exptl_absorpt_correction_type     numerical
_exptl_absorpt_process_details
;
STOE X-Red32, absorption correction by Gaussian integration, analogous to
P. Coppens, "The Evaluation of Absorption and Extinction in Single-Crystal
Structure Analysis", published in
F. R. Ahmed (Editor), "Crystallographic Computing",
Munksgaard, Copenhagen (1970), 255 - 270
;
_exptl_absorpt_special_details     ?
_exptl_crystal_colour              yellow
_exptl_crystal_colour_lustre       .
_exptl_crystal_colour_modifier     .
_exptl_crystal_colour_primary      yellow
_exptl_crystal_density_diffrn      2.854
_exptl_crystal_density_meas        ?
_exptl_crystal_density_method      'not measured'
_exptl_crystal_description         plate
_exptl_crystal_F_000               496
loop_
  _exptl_crystal_face_index_h
  _exptl_crystal_face_index_k
  _exptl_crystal_face_index_l
  _exptl_crystal_face_perp_dist
 30 -5 1 0.0976
 16 30 25 0.0733
 14 -30 -3 0.1029
 19 -30 -26 0.0780
 4 -15 30 0.1123
 -15 2 -1 0.1028
 -27 -30 -20 0.1148
 -19 -26 -30 0.0872
 -8 6 -15 0.0993
 -15 30 -14 0.0879
 -25 7 30 0.1022
 -9 -30 -25 0.0718
 1 15 -30 0.1207

_exptl_crystal_size_rad            0.0266
_exptl_transmission_factor_max     ?
_exptl_transmission_factor_min     ?
_diffrn_reflns_av_R_equivalents    0.0672
_diffrn_reflns_av_unetI/netI       0.0590
_diffrn_reflns_Laue_measured_fraction_full  0.999
_diffrn_reflns_Laue_measured_fraction_max  0.999
_diffrn_reflns_limit_h_max         7
_diffrn_reflns_limit_h_min         -9
_diffrn_reflns_limit_k_max         10
_diffrn_reflns_limit_k_min         -10
_diffrn_reflns_limit_l_max         13
_diffrn_reflns_limit_l_min         -13
_diffrn_reflns_number              5890
_diffrn_reflns_point_group_measured_fraction_full  0.999
_diffrn_reflns_point_group_measured_fraction_max  0.999
_diffrn_reflns_theta_full          25.242
_diffrn_reflns_theta_max           26.371
_diffrn_reflns_theta_min           1.989
_diffrn_ambient_temperature        100
_diffrn_detector                   'image plate (34 cm diameter)'
_diffrn_detector_area_resol_mean   5.6
_diffrn_detector_type              'STOE IPDS 2T'
_diffrn_measured_fraction_theta_full  0.999
_diffrn_measured_fraction_theta_max  0.999
_diffrn_measurement_details
;
 220 frames, detector distance = 100 mm
;
_diffrn_measurement_device         '2-circle diffractometer'
_diffrn_measurement_device_type    'STOE IPDS 2T'
_diffrn_measurement_method         '\w scans'
_diffrn_radiation_collimation      '0.5 mm diameter, monocapillary'
_diffrn_radiation_monochromator    graphite
_diffrn_radiation_polarisn_norm    0
_diffrn_radiation_probe            x-ray
_diffrn_radiation_type             'Mo K\a'
_diffrn_radiation_wavelength       0.71073
_diffrn_source                     'sealed X-ray tube'
_diffrn_source_current             0.000
_diffrn_source_power               0.000
_diffrn_source_target              Mo
_diffrn_source_voltage             0
_reflns_Friedel_coverage           0.000
_reflns_Friedel_fraction_full      .
_reflns_Friedel_fraction_max       .
_reflns_number_gt                  2296
_reflns_number_total               2635
_reflns_special_details
;
 Reflections were merged by SHELXL according to the crystal
 class for the calculation of statistics and refinement.
 
 _reflns_Friedel_fraction is defined as the number of unique
 Friedel pairs measured divided by the number that would be
 possible theoretically, ignoring centric projections and
 systematic absences.
;
_reflns_threshold_expression       'I > 2\s(I)'
_computing_cell_refinement
;
X-Area Recipe 1.36.0.0 (STOE, 2020)
;
_computing_data_collection
;
X-Area WinXpose 2.0.22.0 (STOE, 2016)
;
_computing_data_reduction
;
X-Area Integrate 1.78.3.0 (STOE, 2020)
X-Area X-Red 1.65.2.0 (STOE, 2020)
;
_computing_molecular_graphics      'Olex2 1.5 (Dolomanov et al., 2009)'
_computing_publication_material
;
STOE & Cie GmbH, X-Area, software package for collecting single-crystal or
multi-domain crystal data on STOE area-detector diffractometers, for image 
processing, for the correction and scaling of reflection intensities and 
for outlier rejection, version 1.90, Darmstadt 2020
;
_computing_structure_refinement    'SHELXL 2018/3 (Sheldrick, 2015)'
_computing_structure_solution      'SHELXT  (Sheldrick, 2015)'
_refine_diff_density_max           1.493
_refine_diff_density_min           -2.142
_refine_diff_density_rms           0.260
_refine_ls_extinction_coef         0.0048(6)
_refine_ls_extinction_expression  
 'Fc^*^=kFc[1+0.001xFc^2^\l^3^/sin(2\q)]^-1/4^'
_refine_ls_extinction_method       'SHELXL-2018/3 (Sheldrick 2018)'
_refine_ls_goodness_of_fit_ref     1.020
_refine_ls_hydrogen_treatment      constr
_refine_ls_matrix_type             full
_refine_ls_number_parameters       155
_refine_ls_number_reflns           2635
_refine_ls_number_restraints       0
_refine_ls_R_factor_all            0.0437
_refine_ls_R_factor_gt             0.0358
_refine_ls_restrained_S_all        1.020
_refine_ls_shift/su_max            0.000
_refine_ls_shift/su_mean           0.000
_refine_ls_structure_factor_coef   Fsqd
_refine_ls_weighting_details      
 'w=1/[\s^2^(Fo^2^)+(0.0586P)^2^] where P=(Fo^2^+2Fc^2^)/3'
_refine_ls_weighting_scheme        calc
_refine_ls_wR_factor_gt            0.0866
_refine_ls_wR_factor_ref           0.0899
_refine_special_details            ?
_olex2_refinement_description
;
1. Fixed Uiso
 At 1.2 times of:
  All C(H) groups
2.a Aromatic/amide H refined with riding coordinates:
 C4(H4), C12(H12), C6(H6), C7(H7), C5(H5), C9(H9), C11(H11), C10(H10)
;
_atom_sites_solution_hydrogens     geom
_atom_sites_solution_primary       dual
_atom_sites_solution_secondary     ?
loop_
  _atom_site_label
  _atom_site_type_symbol
  _atom_site_fract_x
  _atom_site_fract_y
  _atom_site_fract_z
  _atom_site_U_iso_or_equiv
  _atom_site_adp_type
  _atom_site_occupancy
  _atom_site_site_symmetry_order
  _atom_site_calc_flag
  _atom_site_refinement_flags_posn
  _atom_site_refinement_flags_adp
  _atom_site_refinement_flags_occupancy
  _atom_site_disorder_assembly
  _atom_site_disorder_group
 Bi1 Bi 0.49336(4) 0.25561(3) 0.93700(2) 0.02642(14) Uani 1 1 d . . . . .
 I1 I 0.79473(7) 0.42050(6) 0.90997(5) 0.03401(16) Uani 1 1 d . . . . .
 S1 S 0.3220(2) 0.1427(2) 0.71773(18) 0.0254(4) Uani 1 1 d . . . . .
 O1 O 0.2481(7) 0.1062(7) 0.8518(5) 0.0301(12) Uani 1 1 d . . . . .
 O2 O 0.2441(7) 0.0929(7) 0.6242(5) 0.0299(11) Uani 1 1 d . . . . .
 C3 C 0.5587(10) 0.0495(9) 0.7346(7) 0.0252(15) Uani 1 1 d . . . . .
 C4 C 0.6427(11) -0.0570(9) 0.6654(7) 0.0294(16) Uani 1 1 d . . . . .
 H4 H 0.575385 -0.077608 0.604438 0.035 Uiso 1 1 calc R U . . .
 C12 C 0.3557(11) 0.6001(9) 0.7038(8) 0.0301(16) Uani 1 1 d . . . . .
 H12 H 0.397226 0.650683 0.758140 0.036 Uiso 1 1 calc R U . . .
 C2 C 0.3702(10) 0.4293(9) 0.7441(7) 0.0246(14) Uani 1 1 d . . . . .
 C6 C 0.9208(11) -0.1008(10) 0.7750(8) 0.0309(17) Uani 1 1 d . . . . .
 H6 H 1.046898 -0.154662 0.790191 0.037 Uiso 1 1 calc R U . . .
 C7 C 0.8373(11) 0.0069(9) 0.8411(8) 0.0300(16) Uani 1 1 d . . . . .
 H7 H 0.907713 0.029240 0.899277 0.036 Uiso 1 1 calc R U . . .
 C1 C 0.6498(10) 0.0856(8) 0.8254(7) 0.0238(14) Uani 1 1 d . . . . .
 C5 C 0.8263(11) -0.1330(9) 0.6867(8) 0.0308(17) Uani 1 1 d . . . . .
 H5 H 0.887143 -0.207239 0.640576 0.037 Uiso 1 1 calc R U . . .
 C9 C 0.2425(10) 0.4545(9) 0.5377(7) 0.0279(15) Uani 1 1 d . . . . .
 H9 H 0.207450 0.403230 0.481335 0.034 Uiso 1 1 calc R U . . .
 C8 C 0.3120(10) 0.3595(9) 0.6613(7) 0.0259(15) Uani 1 1 d . . . . .
 C11 C 0.2798(11) 0.6984(10) 0.5828(8) 0.0312(17) Uani 1 1 d . . . . .
 H11 H 0.264823 0.816165 0.557402 0.037 Uiso 1 1 calc R U . . .
 C10 C 0.2266(11) 0.6264(11) 0.5001(8) 0.0357(19) Uani 1 1 d . . . . .
 H10 H 0.178894 0.694411 0.417195 0.043 Uiso 1 1 calc R U . . .

loop_
  _atom_site_aniso_label
  _atom_site_aniso_U_11
  _atom_site_aniso_U_22
  _atom_site_aniso_U_33
  _atom_site_aniso_U_23
  _atom_site_aniso_U_13
  _atom_site_aniso_U_12
 Bi1 0.0362(2) 0.02415(18) 0.01561(17) -0.00158(11) -0.00092(11) -0.00671(12)
 I1 0.0391(3) 0.0307(3) 0.0314(3) -0.0069(2) -0.0036(2) -0.0089(2)
 S1 0.0283(8) 0.0265(8) 0.0183(8) -0.0020(7) -0.0013(7) -0.0065(7)
 O1 0.029(3) 0.033(3) 0.023(3) -0.001(2) 0.004(2) -0.012(2)
 O2 0.032(3) 0.034(3) 0.024(3) -0.008(2) -0.002(2) -0.009(2)
 C3 0.034(4) 0.025(3) 0.013(3) 0.003(3) 0.000(3) -0.012(3)
 C4 0.040(4) 0.028(4) 0.016(4) -0.001(3) 0.001(3) -0.010(3)
 C12 0.037(4) 0.027(4) 0.022(4) -0.004(3) 0.002(3) -0.005(3)
 C2 0.025(3) 0.026(3) 0.015(3) 0.002(3) 0.003(3) -0.005(3)
 C6 0.029(4) 0.029(4) 0.025(4) 0.000(3) -0.002(3) 0.001(3)
 C7 0.034(4) 0.025(4) 0.025(4) 0.001(3) -0.004(3) -0.008(3)
 C1 0.033(4) 0.017(3) 0.019(3) -0.001(3) 0.001(3) -0.007(3)
 C5 0.036(4) 0.025(4) 0.027(4) -0.006(3) 0.000(3) 0.000(3)
 C9 0.033(4) 0.029(4) 0.017(4) -0.003(3) 0.003(3) -0.007(3)
 C8 0.031(4) 0.026(4) 0.017(4) -0.003(3) 0.004(3) -0.006(3)
 C11 0.032(4) 0.029(4) 0.023(4) 0.002(3) 0.003(3) -0.003(3)
 C10 0.029(4) 0.045(5) 0.018(4) 0.004(3) 0.001(3) 0.000(3)

_geom_special_details
;
 All esds (except the esd in the dihedral angle between two l.s. planes)
 are estimated using the full covariance matrix.  The cell esds are taken
 into account individually in the estimation of esds in distances, angles
 and torsion angles; correlations between esds in cell parameters are only
 used when they are defined by crystal symmetry.  An approximate (isotropic)
 treatment of cell esds is used for estimating esds involving l.s. planes.
;
loop_
  _geom_bond_atom_site_label_1
  _geom_bond_atom_site_label_2
  _geom_bond_distance
  _geom_bond_site_symmetry_2
  _geom_bond_publ_flag
 Bi1 I1 2.8648(6) . ?
 Bi1 C2 2.273(7) . ?
 Bi1 C1 2.257(7) . ?
 S1 O1 1.460(5) . ?
 S1 O2 1.439(6) . ?
 S1 C3 1.759(8) . ?
 S1 C8 1.764(7) . ?
 C3 C4 1.380(11) . ?
 C3 C1 1.400(10) . ?
 C4 H4 0.9500 . ?
 C4 C5 1.378(11) . ?
 C12 H12 0.9500 . ?
 C12 C2 1.383(10) . ?
 C12 C11 1.400(10) . ?
 C2 C8 1.383(11) . ?
 C6 H6 0.9500 . ?
 C6 C7 1.363(12) . ?
 C6 C5 1.373(12) . ?
 C7 H7 0.9500 . ?
 C7 C1 1.403(10) . ?
 C5 H5 0.9500 . ?
 C9 H9 0.9500 . ?
 C9 C8 1.401(10) . ?
 C9 C10 1.391(12) . ?
 C11 H11 0.9500 . ?
 C11 C10 1.380(13) . ?
 C10 H10 0.9500 . ?

loop_
  _geom_angle_atom_site_label_1
  _geom_angle_atom_site_label_2
  _geom_angle_atom_site_label_3
  _geom_angle
  _geom_angle_site_symmetry_1
  _geom_angle_site_symmetry_3
  _geom_angle_publ_flag
 C2 Bi1 I1 93.27(19) . . ?
 C1 Bi1 I1 92.32(18) . . ?
 C1 Bi1 C2 87.4(3) . . ?
 O1 S1 C3 104.2(3) . . ?
 O1 S1 C8 105.6(3) . . ?
 O2 S1 O1 120.1(3) . . ?
 O2 S1 C3 110.0(3) . . ?
 O2 S1 C8 110.5(3) . . ?
 C3 S1 C8 105.4(4) . . ?
 C4 C3 S1 120.8(6) . . ?
 C4 C3 C1 123.7(7) . . ?
 C1 C3 S1 115.5(6) . . ?
 C3 C4 H4 120.8 . . ?
 C5 C4 C3 118.5(7) . . ?
 C5 C4 H4 120.8 . . ?
 C2 C12 H12 120.0 . . ?
 C2 C12 C11 119.9(8) . . ?
 C11 C12 H12 120.0 . . ?
 C12 C2 Bi1 123.4(6) . . ?
 C12 C2 C8 118.5(7) . . ?
 C8 C2 Bi1 118.1(5) . . ?
 C7 C6 H6 119.4 . . ?
 C7 C6 C5 121.3(7) . . ?
 C5 C6 H6 119.4 . . ?
 C6 C7 H7 119.1 . . ?
 C6 C7 C1 121.7(7) . . ?
 C1 C7 H7 119.1 . . ?
 C3 C1 Bi1 120.0(5) . . ?
 C3 C1 C7 115.1(7) . . ?
 C7 C1 Bi1 124.8(6) . . ?
 C4 C5 H5 120.2 . . ?
 C6 C5 C4 119.7(7) . . ?
 C6 C5 H5 120.2 . . ?
 C8 C9 H9 121.1 . . ?
 C10 C9 H9 121.1 . . ?
 C10 C9 C8 117.8(7) . . ?
 C2 C8 S1 117.7(5) . . ?
 C2 C8 C9 122.7(7) . . ?
 C9 C8 S1 119.6(6) . . ?
 C12 C11 H11 119.6 . . ?
 C10 C11 C12 120.8(8) . . ?
 C10 C11 H11 119.6 . . ?
 C9 C10 H10 119.9 . . ?
 C11 C10 C9 120.2(7) . . ?
 C11 C10 H10 119.9 . . ?

loop_
  _geom_torsion_atom_site_label_1
  _geom_torsion_atom_site_label_2
  _geom_torsion_atom_site_label_3
  _geom_torsion_atom_site_label_4
  _geom_torsion
  _geom_torsion_site_symmetry_1
  _geom_torsion_site_symmetry_2
  _geom_torsion_site_symmetry_3
  _geom_torsion_site_symmetry_4
  _geom_torsion_publ_flag
 Bi1 C2 C8 S1 4.7(8) . . . . ?
 Bi1 C2 C8 C9 -176.8(5) . . . . ?
 S1 C3 C4 C5 -176.9(6) . . . . ?
 S1 C3 C1 Bi1 -0.7(7) . . . . ?
 S1 C3 C1 C7 178.2(5) . . . . ?
 O1 S1 C3 C4 128.6(6) . . . . ?
 O1 S1 C3 C1 -48.7(6) . . . . ?
 O1 S1 C8 C2 44.4(7) . . . . ?
 O1 S1 C8 C9 -134.0(6) . . . . ?
 O2 S1 C3 C4 -1.3(7) . . . . ?
 O2 S1 C3 C1 -178.7(5) . . . . ?
 O2 S1 C8 C2 175.7(5) . . . . ?
 O2 S1 C8 C9 -2.8(7) . . . . ?
 C3 S1 C8 C2 -65.4(6) . . . . ?
 C3 S1 C8 C9 116.1(6) . . . . ?
 C3 C4 C5 C6 -0.2(11) . . . . ?
 C4 C3 C1 Bi1 -177.9(5) . . . . ?
 C4 C3 C1 C7 0.9(10) . . . . ?
 C12 C2 C8 S1 -177.2(6) . . . . ?
 C12 C2 C8 C9 1.2(11) . . . . ?
 C12 C11 C10 C9 1.9(12) . . . . ?
 C2 C12 C11 C10 -3.0(12) . . . . ?
 C6 C7 C1 Bi1 176.7(6) . . . . ?
 C6 C7 C1 C3 -2.0(10) . . . . ?
 C7 C6 C5 C4 -0.9(12) . . . . ?
 C1 C3 C4 C5 0.2(11) . . . . ?
 C5 C6 C7 C1 2.1(12) . . . . ?
 C8 S1 C3 C4 -120.5(6) . . . . ?
 C8 S1 C3 C1 62.2(6) . . . . ?
 C8 C9 C10 C11 0.6(11) . . . . ?
 C11 C12 C2 Bi1 179.3(5) . . . . ?
 C11 C12 C2 C8 1.4(11) . . . . ?
 C10 C9 C8 S1 176.2(6) . . . . ?
 C10 C9 C8 C2 -2.2(11) . . . . ?

_shelx_res_file
;
TITL tdx115_a.res in P-1
    tdx115.res
    created by SHELXL-2018/3 at 08:59:35 on 18-Apr-2024
REM Old TITL
REM SHELXT solution in P-1: R1 0.110, Rweak 0.011, Alpha 0.019
REM <I/s> 0.000 for 0 systematic absences, Orientation as input
REM Formula found by SHELXT: C12 Bi I O2 S
CELL 0.71073 7.4277 8.6791 10.8428 70.873 84.257 76.749
ZERR 2 0.0006 0.0006 0.0007 0.005 0.006 0.006
LATT 1
SFAC C H Bi I O S
UNIT 24 16 2 2 4 2

L.S. 4 0 0
PLAN  2
TEMP -162.15
CONF
BOND
list 4
MORE -1
BOND $H
fmap 2 53
acta
SHEL 9999 0.8
REM <olex2.extras>
REM <HklSrc "%.\\TDX115.hkc">
REM </olex2.extras>

WGHT    0.058600
EXTI    0.004800
FVAR       0.41174
BI1   3    0.493364    0.255606    0.936998    11.00000    0.03623    0.02415 =
         0.01561   -0.00158   -0.00092   -0.00671
I1    4    0.794728    0.420498    0.909970    11.00000    0.03914    0.03071 =
         0.03141   -0.00690   -0.00362   -0.00889
S1    6    0.322007    0.142661    0.717727    11.00000    0.02829    0.02645 =
         0.01834   -0.00200   -0.00127   -0.00654
O1    5    0.248118    0.106236    0.851757    11.00000    0.02947    0.03321 =
         0.02340   -0.00132    0.00430   -0.01185
O2    5    0.244113    0.092865    0.624183    11.00000    0.03222    0.03378 =
         0.02446   -0.00807   -0.00192   -0.00946
C3    1    0.558749    0.049534    0.734556    11.00000    0.03418    0.02458 =
         0.01269    0.00348   -0.00014   -0.01187
C4    1    0.642657   -0.057041    0.665384    11.00000    0.03997    0.02815 =
         0.01625   -0.00071    0.00108   -0.00961
AFIX  43
H4    2    0.575385   -0.077608    0.604438    11.00000   -1.20000
AFIX   0
C12   1    0.355720    0.600099    0.703821    11.00000    0.03696    0.02698 =
         0.02193   -0.00429    0.00213   -0.00450
AFIX  43
H12   2    0.397226    0.650683    0.758140    11.00000   -1.20000
AFIX   0
C2    1    0.370161    0.429292    0.744127    11.00000    0.02504    0.02649 =
         0.01487    0.00183    0.00269   -0.00467
C6    1    0.920816   -0.100803    0.774955    11.00000    0.02866    0.02877 =
         0.02546    0.00023   -0.00150    0.00092
AFIX  43
H6    2    1.046898   -0.154662    0.790191    11.00000   -1.20000
AFIX   0
C7    1    0.837254    0.006895    0.841080    11.00000    0.03367    0.02548 =
         0.02540    0.00146   -0.00449   -0.00795
AFIX  43
H7    2    0.907713    0.029240    0.899277    11.00000   -1.20000
AFIX   0
C1    1    0.649831    0.085634    0.825427    11.00000    0.03262    0.01657 =
         0.01948   -0.00147    0.00143   -0.00697
C5    1    0.826252   -0.132976    0.686705    11.00000    0.03584    0.02455 =
         0.02674   -0.00589    0.00001    0.00022
AFIX  43
H5    2    0.887143   -0.207239    0.640576    11.00000   -1.20000
AFIX   0
C9    1    0.242538    0.454507    0.537683    11.00000    0.03326    0.02939 =
         0.01708   -0.00279    0.00273   -0.00667
AFIX  43
H9    2    0.207450    0.403230    0.481335    11.00000   -1.20000
AFIX   0
C8    1    0.312024    0.359542    0.661336    11.00000    0.03069    0.02575 =
         0.01725   -0.00295    0.00441   -0.00585
C11   1    0.279840    0.698390    0.582842    11.00000    0.03178    0.02902 =
         0.02270    0.00191    0.00342   -0.00287
AFIX  43
H11   2    0.264823    0.816165    0.557402    11.00000   -1.20000
AFIX   0
C10   1    0.226605    0.626389    0.500116    11.00000    0.02885    0.04543 =
         0.01846    0.00351    0.00055   -0.00037
AFIX  43
H10   2    0.178894    0.694411    0.417195    11.00000   -1.20000
AFIX   0
HKLF 4


REM  tdx115_a.res in P-1
REM wR2 = 0.0899, GooF = S = 1.020, Restrained GooF = 1.020 for all data
REM R1 = 0.0358 for 2296 Fo > 4sig(Fo) and 0.0437 for all 2635 data
REM 155 parameters refined using 0 restraints

END

WGHT      0.0586      0.0000

REM Highest difference peak  1.493,  deepest hole -2.142,  1-sigma level  0.260
Q1    1   0.5002  0.2922  1.0199  11.00000  0.05    1.49
Q2    1   0.4930  0.2233  0.8612  11.00000  0.05    1.33
;
_shelx_res_checksum                59148
_shelx_hkl_file
;
  -1   0   0 4239.22    6.83   0
  -1   0   0 4136.91    7.91   0
  -2   0   0  107.96    8.94   0
  -2   0   0   98.43    6.18   0
  -3   0   0 3054.31    8.86   0
  -3   0   0 3227.10   15.29   0
  -4   0   0 2346.95   13.39   0
  -4   0   0 2340.79   15.97   0
  -4   0   0 2473.54    9.35   0
  -5   0   0  282.66    8.93   0
  -5   0   0  244.54   13.88   0
  -5   0   0  241.27    5.85   0
  -6   0   0  866.37    9.94   0
  -6   0   0  851.38    7.72   0
  -6   0   0  690.53   17.54   0
  -7   0   0  855.58   19.79   0
  -7   0   0 1236.59   11.62   0
  -7   0   0  929.33    7.58   0
  -8   0   0   69.82   17.94   0
  -8   0   0   57.04    5.13   0
  -8   0   0   71.20    7.35   0
  -9   0   0   -1.31   20.50   0
  -9   0   0   15.77    6.26   0
  -9   0   0   35.09    8.45   0
  -9   1   0    3.79    5.58   0
  -9   1   0    4.74    4.64   0
  -9   1   0   31.39   22.05   0
  -8   1   0  -11.38   18.27   0
  -8   1   0   -0.50    6.74   0
  -8   1   0    6.61    5.17   0
  -7   1   0  274.10    7.97   0
  -7   1   0  200.27   19.03   0
  -7   1   0  214.38    5.37   0
  -6   1   0  216.36    9.05   0
  -6   1   0  177.77    5.29   0
  -6   1   0  175.46   17.80   0
  -5   1   0  166.37    4.56   0
  -5   1   0  146.34   11.61   0
  -4   1   0    3.62    3.88   0
  -4   1   0    0.30   14.16   0
   3  -1   0  925.77    7.06   0
   3  -1   0  982.60   12.03   0
  -3   1   0  672.88    4.11   0
  -3   1   0  769.65   12.99   0
  -2   1   0   34.72    3.78   0
  -2   1   0    6.66   14.52   0
   2  -1   0   63.92   10.57   0
   2  -1   0   28.56    4.44   0
  -1   1   0   56.23    4.50   0
  -1   1   0   39.88   12.56   0
   1  -1   0   48.05    4.46   0
   1  -1   0   83.87   10.88   0
   0  -1   0  227.91    4.56   0
   0   1   0  244.51    3.80   0
   0  -1   0  287.04    4.59   0
  -1  -1   0   35.46    6.74   0
   1   1   0    5.38    4.41   0
  -2  -1   0 1301.60   10.22   0
  -3  -1   0   66.38    5.38   0
  -4  -1   0  446.96    8.76   0
  -5  -1   0  515.08   10.73   0
  -5  -1   0  476.60   10.94   0
  -5  -1   0  471.14    8.80   0
  -6  -1   0  186.21   12.82   0
  -6  -1   0  222.14    9.10   0
  -6  -1   0  213.79    7.74   0
  -7  -1   0   24.61   13.09   0
  -7  -1   0   23.75    6.73   0
  -7  -1   0   34.05    8.67   0
  -8  -1   0   22.09   14.69   0
  -8  -1   0   22.31    6.56   0
  -8  -1   0   19.57   10.20   0
  -9  -1   0   47.03   16.74   0
  -9  -1   0   34.58    6.84   0
  -9  -1   0   51.87   10.39   0
 -10  -1   0   -1.09    9.52   0
 -10  -1   0   -0.41    7.69   0
 -10  -1   0   -0.77   21.94   0
  -9   2   0   31.37   24.43   0
  -8   2   0  333.59    4.43   0
  -8   2   0  318.16   23.63   0
  -8   2   0  393.17    5.45   0
  -7   2   0  234.33    6.59   0
  -7   2   0  207.13    5.06   0
  -7   2   0  141.70   15.77   0
  -6   2   0  121.97    4.89   0
  -6   2   0   89.71   19.26   0
  -6   2   0  144.25    7.77   0
  -5   2   0 1580.10    7.05   0
  -5   2   0 1364.24   20.72   0
   4  -2   0 1829.14    8.14   0
  -4   2   0 1442.75   20.74   0
  -4   2   0 1716.34    6.98   0
   4  -2   0 1868.47   15.95   0
  -3   2   0   77.86   16.51   0
   3  -2   0   98.45   10.26   0
   3  -2   0   78.99    3.92   0
  -3   2   0   78.71    4.62   0
  -2   2   0 1826.44   18.48   0
  -2   2   0 2427.45    7.79   0
   2  -2   0 2415.24    7.86   0
   2  -2   0 1990.82   17.62   0
  -1   2   0 9332.56   22.35   0
   1  -2   0 9308.92   24.65   0
  -1   2   0 9999.99   13.00   0
   1  -2   0 8554.08   12.79   0
   0  -2   0  550.74   11.72   0
   0  -2   0  491.32    7.71   0
   0   2   0  478.08    7.23   0
  -1  -2   0   73.46    8.81   0
   1   2   0  104.43    8.47   0
   2   2   0 6717.15   15.53   0
  -2  -2   0 6757.15   16.75   0
   3   2   0 1235.85    9.60   0
  -3  -2   0 3460.96   15.32   0
  -4  -2   0  545.32    8.52   0
  -5  -2   0 1976.25   11.91   0
  -6  -2   0 1485.81   14.51   0
  -6  -2   0 1461.47   13.65   0
  -6  -2   0 1834.88   13.86   0
  -7  -2   0   63.01    9.58   0
  -7  -2   0   85.76   12.29   0
  -7  -2   0   85.68   10.06   0
  -8  -2   0   56.58    9.09   0
  -8  -2   0   92.84   14.53   0
  -8  -2   0   64.99   10.19   0
  -9  -2   0  296.98   16.64   0
  -9  -2   0  398.36   12.52   0
  -9  -2   0  281.87   10.44   0
 -10  -2   0   63.32   16.85   0
 -10  -2   0   64.77   11.29   0
 -10  -2   0   21.33   10.11   0
  -8   3   0  108.20   25.58   0
  -7   3   0   67.24   22.79   0
  -7   3   0   75.21    3.80   0
  -7   3   0   76.19    4.68   0
  -6   3   0   42.23    4.74   0
  -6   3   0   46.09   21.35   0
  -5   3   0   67.99    5.35   0
   5  -3   0   60.44    5.64   0
   5  -3   0   98.71   14.32   0
  -5   3   0   44.87   20.00   0
  -4   3   0  792.40    6.21   0
  -4   3   0  626.48   15.41   0
   4  -3   0  804.50    6.35   0
   4  -3   0  769.63   16.86   0
   3  -3   0    6.30    4.44   0
  -3   3   0    4.20    4.52   0
  -3   3   0  -11.04   12.48   0
   3  -3   0   15.56   11.24   0
   2  -3   0   -1.15    5.65   0
  -2   3   0    5.90    5.95   0
   2  -3   0   -3.51   12.00   0
  -2   3   0   -2.85   12.77   0
   1  -3   0  498.88   12.73   0
  -1   3   0  467.66    6.89   0
   1  -3   0  452.60    7.24   0
  -1   3   0  441.46   16.57   0
   0  -3   0   -3.76   12.91   0
   0  -3   0    0.47    7.50   0
   0   3   0    1.58    7.38   0
  -1  -3   0   54.94    7.26   0
   1   3   0   59.90    9.00   0
   2   3   0  491.25   11.28   0
  -2  -3   0  488.47    8.73   0
  -3  -3   0  116.16    8.40   0
   3   3   0  119.99   12.42   0
  -4  -3   0  896.80   12.68   0
  -5  -3   0   24.89   11.66   0
  -6  -3   0  117.61   12.27   0
  -7  -3   0  162.56   11.73   0
  -8  -3   0   67.31   11.42   0
  -8  -3   0   94.34   13.67   0
  -8  -3   0   69.56   12.60   0
  -9  -3   0   -0.44   13.00   0
  -9  -3   0   -0.36   11.16   0
  -9  -3   0    3.73   13.87   0
 -10  -3   0    5.28   12.27   0
 -10  -3   0   -1.46   13.43   0
 -10  -3   0   15.01   14.63   0
  -8   4   0   43.00   26.71   0
  -7   4   0   16.41   23.26   0
  -6   4   0  692.81    5.65   0
  -6   4   0  515.18   24.01   0
   5  -4   0  534.31    6.87   0
  -5   4   0  438.86   23.08   0
  -5   4   0  470.75    5.87   0
   5  -4   0  433.09   13.67   0
   4  -4   0  141.32    5.93   0
  -4   4   0  117.48   19.95   0
   4  -4   0  123.44   17.21   0
  -4   4   0  142.53    5.88   0
   3  -4   0 1910.97   20.81   0
  -3   4   0 2243.13   10.00   0
   3  -4   0 2036.73    9.28   0
  -3   4   0 1874.49   23.11   0
   2  -4   0 5133.93   13.66   0
  -2   4   0 4414.60   25.80   0
  -2   4   0 4906.50   13.16   0
   2  -4   0 4513.16   22.82   0
   1  -4   0  598.36    8.61   0
   1  -4   0  544.97   17.68   0
  -1   4   0  578.08    8.35   0
   0  -4   0  230.51   10.68   0
   0  -4   0  235.52    9.45   0
   0   4   0  243.53    9.10   0
  -1  -4   0 4128.14   14.61   0
   1   4   0 4299.21   16.28   0
   2   4   0 2395.02   15.91   0
  -2  -4   0 2414.61   16.06   0
   3   4   0  778.65   13.73   0
  -3  -4   0  767.45   13.44   0
   4   4   0 2395.63   17.25   0
  -4  -4   0 2432.60   16.89   0
  -5  -4   0 1653.71   13.88   0
  -6  -4   0   62.84   14.36   0
  -7  -4   0  247.60   13.94   0
  -8  -4   0  785.73   17.34   0
  -8  -4   0  486.42   16.29   0
  -9  -4   0   90.14   13.61   0
  -9  -4   0  118.92   13.73   0
  -9  -4   0  144.51   15.12   0
  -7   5   0    2.59   26.42   0
   6  -5   0   26.90   14.14   0
  -6   5   0   35.87    4.89   0
  -6   5   0   31.72   18.35   0
  -5   5   0  393.68    6.30   0
   5  -5   0  477.64    7.38   0
  -5   5   0  344.89   18.30   0
   5  -5   0  361.18   15.82   0
   4  -5   0   13.34    5.55   0
  -4   5   0    0.07   15.80   0
  -4   5   0    7.82    6.35   0
   4  -5   0   33.09   18.67   0
   3  -5   0    2.90    6.02   0
  -3   5   0   13.54    6.38   0
   3  -5   0    6.14   12.92   0
  -3   5   0   20.58   13.33   0
   2  -5   0  461.75    8.57   0
  -2   5   0  441.30    7.90   0
   2  -5   0  436.81   17.70   0
   1  -5   0   14.43    8.09   0
   1  -5   0   19.00   15.52   0
  -1   5   0   30.05    7.91   0
   0  -5   0   47.86   13.67   0
   0  -5   0   14.75    9.16   0
   0   5   0   21.26    8.98   0
  -1  -5   0  833.90   13.22   0
  -1  -5   0  815.95   11.81   0
   1   5   0  775.62   11.40   0
  -2  -5   0   93.01   11.59   0
   2   5   0  100.93   11.50   0
  -3  -5   0  461.80   13.15   0
   3   5   0  452.80    9.95   0
  -4  -5   0   31.81   12.78   0
   4   5   0   22.76    9.75   0
   5   5   0  149.83   14.87   0
  -5  -5   0  167.75   14.09   0
  -6  -5   0  119.68   15.65   0
  -7  -5   0    6.94   15.22   0
  -8  -5   0   45.87   15.85   0
  -9  -5   0   20.53   12.50   0
  -9  -5   0   24.35   15.57   0
  -9  -5   0    9.36   14.23   0
  -7   6   0  162.93   26.89   0
   6  -6   0  130.01    6.12   0
  -6   6   0  116.39    5.56   0
   6  -6   0  103.99   21.16   0
  -6   6   0   95.09   24.78   0
   5  -6   0   41.59   15.31   0
   5  -6   0   38.71    6.22   0
  -5   6   0   29.99    6.81   0
  -5   6   0   31.20   17.42   0
  -4   6   0  605.29   17.28   0
   4  -6   0  660.49   17.08   0
   4  -6   0  822.63    9.31   0
  -4   6   0  699.92    9.09   0
   3  -6   0 1073.78   21.73   0
  -3   6   0 1172.51   11.21   0
   3  -6   0  986.53    9.60   0
  -2   6   0  187.54    8.92   0
   2  -6   0  199.12    8.87   0
   2  -6   0  172.53   13.46   0
  -1   6   0  542.00   10.73   0
   1  -6   0  457.20   13.56   0
   1  -6   0  429.28    8.21   0
   0  -6   0 3006.68   21.61   0
   0   6   0 3150.11   15.92   0
   0  -6   0 3206.17   15.97   0
   1   6   0 1292.08   11.69   0
  -1  -6   0 1358.18   15.81   0
  -1  -6   0 1338.91   14.26   0
   2   6   0  457.17   13.22   0
  -2  -6   0  417.32   10.00   0
  -3  -6   0 2095.69   15.94   0
   3   6   0 2009.24   15.69   0
   4   6   0 1225.78   14.30   0
  -4  -6   0 1296.17   17.31   0
   5   6   0  100.71   15.48   0
  -5  -6   0   97.09   15.83   0
  -6  -6   0  401.61   13.91   0
  -7  -6   0  995.74   22.09   0
  -8  -6   0  170.49   15.28   0
  -9  -6   0   62.67   19.12   0
   6  -7   0  152.44    6.52   0
   6  -7   0   99.09   17.63   0
  -6   7   0  101.33    6.28   0
   5  -7   0   37.11   23.52   0
  -5   7   0    4.62    7.46   0
   5  -7   0   -0.35    7.42   0
   4  -7   0   54.99    8.37   0
  -4   7   0   48.42    7.50   0
   4  -7   0   35.07   15.19   0
  -3   7   0  271.12    9.13   0
   3  -7   0  242.07   15.08   0
   3  -7   0  280.57    8.96   0
   2  -7   0   29.52   13.64   0
   2  -7   0   11.32    9.96   0
  -2   7   0   39.94    9.52   0
  -1   7   0   -3.72   10.36   0
   1  -7   0   -3.92   18.91   0
   1  -7   0   -0.46   10.04   0
   0  -7   0  622.60   17.00   0
   0   7   0  677.01   13.44   0
   0  -7   0  700.75   13.04   0
  -1  -7   0   29.80    8.76   0
  -1  -7   0   30.88   14.64   0
   1   7   0   40.66   11.95   0
  -2  -7   0  135.44   10.30   0
   2   7   0  146.73   12.99   0
  -2  -7   0  147.58    9.87   0
  -3  -7   0   94.98   13.98   0
   3   7   0  105.55   14.11   0
   4   7   0   83.16   11.07   0
  -4  -7   0   76.33   15.46   0
   5   7   0  144.18   16.72   0
  -5  -7   0  148.60   15.69   0
  -6  -7   0  -13.26   19.14   0
  -7  -7   0   40.74   14.51   0
  -8  -7   0    4.47   15.76   0
  -9  -7   0   -2.43   22.76   0
   5  -8   0  404.32    9.09   0
   5  -8   0  291.38   25.28   0
  -5   8   0  291.86    9.45   0
   4  -8   0  284.63   23.66   0
  -4   8   0  276.23   10.82   0
   4  -8   0  335.18    9.28   0
   3  -8   0   67.50    9.23   0
  -3   8   0   48.38    9.37   0
   3  -8   0   44.35   15.75   0
   2  -8   0  251.43   11.21   0
  -2   8   0  242.67   11.04   0
   2  -8   0  227.82   20.34   0
   1  -8   0 1126.54   15.51   0
  -1   8   0  969.27   14.87   0
   1  -8   0  871.71   20.99   0
   0  -8   0  248.36   14.53   0
   0   8   0  310.37   13.24   0
   0  -8   0  277.43   10.32   0
  -1  -8   0  218.86   13.29   0
   1   8   0  203.33   13.28   0
  -1  -8   0  227.00   16.97   0
  -2  -8   0 1375.33   19.04   0
  -2  -8   0 1283.64   14.94   0
   2   8   0 1364.34   18.70   0
  -3  -8   0  634.81   15.36   0
  -3  -8   0  617.52   16.41   0
   3   8   0  631.52   16.46   0
  -4  -8   0   79.91   16.88   0
   4   8   0   99.75   16.65   0
  -5  -8   0  458.05   16.00   0
   5   8   0  432.36   20.53   0
  -6  -8   0  584.77   22.51   0
  -7  -8   0   94.35   21.41   0
  -8  -8   0   61.37   18.29   0
   4  -9   0   24.68   26.40   0
   4  -9   0   57.83   10.42   0
  -4   9   0   25.93   11.22   0
   3  -9   0   12.03   10.24   0
  -3   9   0    1.92   10.72   0
   3  -9   0   10.63   23.28   0
  -2   9   0   49.34   11.87   0
   2  -9   0   66.21   12.03   0
   2  -9   0   58.55   21.03   0
   1  -9   0  396.16   17.57   0
   1  -9   0  530.47   14.89   0
  -1   9   0  398.22   14.28   0
   0  -9   0   13.03   13.96   0
   0   9   0   -2.58   10.01   0
   0  -9   0   21.67   14.09   0
  -1  -9   0   17.80   17.02   0
   1   9   0   25.05   15.33   0
  -1  -9   0   50.71   15.55   0
   2   9   0   90.67   15.91   0
  -2  -9   0   94.91   12.40   0
  -2  -9   0  128.24   16.98   0
  -3  -9   0   73.69   12.63   0
  -3  -9   0   67.18   15.80   0
   3   9   0   54.63   18.23   0
   4   9   0    8.71   18.13   0
  -4  -9   0    3.29   18.20   0
  -4  -9   0   45.36   13.59   0
  -5  -9   0    8.80   19.56   0
  -5  -9   0   23.84   14.40   0
   5   9   0   25.89   18.64   0
  -6  -9   0   81.62   22.45   0
  -7  -9   0   44.00   25.48   0
   2 -10   0  209.27   24.34   0
   2 -10   0  311.23   13.41   0
  -2  10   0  183.95   14.52   0
   1 -10   0  135.61   14.95   0
  -1  10   0   85.79   13.83   0
   1 -10   0   81.61   23.40   0
   0  10   0  143.96   16.31   0
   0 -10   0  217.09   16.59   0
   0 -10   0  141.14   20.82   0
   1  10   0  526.54   19.65   0
  -1 -10   0  481.79   22.08   0
  -1 -10   0  565.03   15.86   0
  -2 -10   0  105.53   14.99   0
  -2 -10   0  165.37   18.55   0
   2  10   0  123.83   17.14   0
  -3 -10   0   36.61   14.73   0
   3  10   0   40.44   19.99   0
  -3 -10   0   43.54   13.20   0
   4  10   0  326.20   18.36   0
  -4 -10   0  373.76   16.97   0
  -4 -10   0  344.99   21.93   0
  -5 -10   0  272.86   16.30   0
   5  10   0  252.30   23.13   0
  -5 -10   0  271.74   24.91   0
  -6 -10   0   50.80   15.92   0
  -6 -10   0   41.92   27.01   0
   1  11   0   20.10   19.00   0
  -1 -11   0   38.89   17.79   0
  -1 -11   0   16.72   21.30   0
   2  11   0   16.62   18.73   0
  -2 -11   0   -3.02   15.85   0
  -2 -11   0   -2.75   18.88   0
  -3 -11   0  -17.16   19.39   0
   3  11   0   -6.98   21.09   0
  -3 -11   0   32.18   20.38   0
  -4 -11   0   34.39   17.53   0
   4  11   0   30.92   18.03   0
  -5 -10   1   50.94   16.01   0
   5  10  -1   53.18   22.59   0
  -5 -10   1   88.27   18.41   0
  -4 -10   1  286.48   22.47   0
  -4 -10   1  248.29   18.80   0
   4  10  -1  204.60   18.46   0
  -3 -10   1   58.45   14.39   0
   3  10  -1   55.64   19.39   0
  -3 -10   1   46.84   20.78   0
  -2 -10   1   40.01   14.28   0
  -2 -10   1   24.42   18.97   0
   2  10  -1   62.76   17.64   0
  -1 -10   1  306.81   23.48   0
  -1 -10   1  419.20   20.46   0
   1  10  -1  341.70   18.24   0
   0  10  -1  132.77   16.87   0
   0 -10   1   89.53   18.29   0
   0 -10   1  175.65   17.56   0
   1 -10   1  -16.11   24.35   0
  -1  10  -1   13.06   14.26   0
   1 -10   1   15.50   14.52   0
   2 -10   1   85.59   26.89   0
   2 -10   1  105.40   13.77   0
  -2  10  -1   60.77   14.54   0
  -7  -9   1    1.19   25.44   0
  -6  -9   1  149.68   25.47   0
   6   9  -1  125.49   23.04   0
   5   9  -1  143.98   19.76   0
  -5  -9   1  159.88   21.37   0
  -4  -9   1  -10.50   18.37   0
  -4  -9   1    1.96   10.90   0
   4   9  -1   -0.23   13.24   0
  -3  -9   1   40.73   15.57   0
  -3  -9   1   65.00   13.48   0
   3   9  -1   48.00   16.35   0
  -2  -9   1  331.32   19.23   0
  -2  -9   1  430.79   18.38   0
   2   9  -1  380.20   14.37   0
  -1  -9   1  110.90   18.89   0
  -1  -9   1   71.16   15.51   0
   1   9  -1   83.91   15.93   0
   0  -9   1   59.94   21.07   0
   0   9  -1   43.36   14.27   0
   0  -9   1   61.44   15.85   0
   1  -9   1  480.29   15.84   0
  -1   9  -1  356.60   13.78   0
   1  -9   1  341.89   23.08   0
   2  -9   1  201.85   13.66   0
   2  -9   1  155.36   23.11   0
  -2   9  -1  151.17   13.06   0
   3  -9   1   -2.26   10.79   0
   3  -9   1    3.61   23.98   0
  -3   9  -1   19.60   11.84   0
  -8  -8   1  191.75   19.59   0
  -7  -8   1   56.74   22.27   0
   6   8  -1  175.40   22.04   0
  -6  -8   1  260.57   22.05   0
  -5  -8   1  593.27   20.85   0
   5   8  -1  518.33   19.63   0
  -4  -8   1  120.66   13.53   0
   4   8  -1   79.67   17.40   0
   3   8  -1  187.84   16.26   0
  -3  -8   1  189.58   16.53   0
  -3  -8   1  205.49   13.58   0
  -2  -8   1 1120.78   15.59   0
   2   8  -1 1290.35   19.35   0
  -2  -8   1 1367.91   19.48   0
  -1  -8   1  493.37   12.72   0
   1   8  -1  471.20   15.93   0
  -1  -8   1  493.06   19.05   0
   0   8  -1   60.50   12.07   0
   0  -8   1   55.06    9.84   0
   0  -8   1   45.72   18.39   0
  -1   8  -1  375.38   13.89   0
   1  -8   1  289.13   20.72   0
   1  -8   1  379.20   13.74   0
   2  -8   1  255.65   12.50   0
  -2   8  -1  217.77   12.08   0
   2  -8   1  201.69   16.19   0
   3  -8   1   26.24   21.21   0
   3  -8   1   42.37   10.71   0
  -3   8  -1   18.17   10.75   0
  -4   8  -1  135.03   10.46   0
   4  -8   1  164.88   11.79   0
   4  -8   1   77.53   25.21   0
   5  -8   1  165.99    9.83   0
   5  -8   1  114.61   21.50   0
  -5   8  -1  114.81   10.20   0
  -8  -7   1  -15.77   20.83   0
  -7  -7   1  234.87   20.77   0
   6   7  -1  106.42   19.31   0
  -6  -7   1  103.65   19.34   0
  -5  -7   1   39.66   12.37   0
   5   7  -1   37.84   15.82   0
  -4  -7   1  132.29   15.84   0
   4   7  -1  141.08   16.06   0
  -3  -7   1  850.19   17.37   0
   3   7  -1  798.68   13.30   0
  -2  -7   1   71.48   10.15   0
  -2  -7   1   76.49   10.31   0
   2   7  -1   76.68   10.10   0
  -1  -7   1  150.59   15.20   0
  -1  -7   1  147.94    9.79   0
   1   7  -1  166.97   12.71   0
   0   7  -1 1018.14   14.89   0
   0  -7   1 1080.83   15.26   0
   0  -7   1  931.56   15.26   0
   1  -7   1  175.25   18.57   0
   1  -7   1  160.01   11.63   0
  -1   7  -1  165.38    8.78   0
   2  -7   1   19.59   14.54   0
  -2   7  -1   34.75   10.57   0
   2  -7   1   30.48   10.79   0
   3  -7   1  420.49   11.47   0
   3  -7   1  349.99   20.70   0
  -3   7  -1  371.65   10.20   0
   4  -7   1  546.73    9.88   0
  -4   7  -1  510.32   10.48   0
   4  -7   1  523.84   24.08   0
   5  -7   1   34.47    8.15   0
  -5   7  -1   24.37    8.89   0
   5  -7   1   14.88   25.22   0
  -6   7  -1   56.49    7.74   0
   6  -7   1   79.24    8.22   0
   6  -7   1   20.98   22.25   0
  -9  -6   1  142.45   19.56   0
  -8  -6   1  -22.31   17.11   0
  -7  -6   1  275.34   18.33   0
   6   6  -1  596.32   15.89   0
  -6  -6   1  757.84   18.95   0
  -5  -6   1  169.05   14.34   0
   5   6  -1  159.71   15.90   0
   4   6  -1  727.25   15.31   0
  -4  -6   1  739.22   15.58   0
  -3  -6   1 2392.37   16.76   0
   3   6  -1 2461.21   19.64   0
   2   6  -1  627.27   13.62   0
  -2  -6   1  582.30   10.98   0
  -1  -6   1   94.12   11.71   0
  -1  -6   1   88.14    9.95   0
   1   6  -1   97.46   11.23   0
   0  -6   1 1467.89   17.94   0
   0  -6   1 1404.11   11.86   0
   0   6  -1 1514.38   14.53   0
   1  -6   1 1082.38   13.34   0
   1  -6   1  935.78   15.24   0
  -1   6  -1  995.38   12.19   0
   2  -6   1  160.72   18.94   0
  -2   6  -1  145.43    8.98   0
   2  -6   1  160.36    9.63   0
   3  -6   1  592.12   10.48   0
   3  -6   1  559.65   20.91   0
  -3   6  -1  557.39   10.13   0
  -4   6  -1  554.53   10.02   0
   4  -6   1  490.41   16.94   0
   4  -6   1  639.03   11.01   0
   5  -6   1   55.34   20.91   0
  -5   6  -1   35.97    8.11   0
   5  -6   1   46.66    7.53   0
   6  -6   1   25.11    8.56   0
  -6   6  -1   22.59    6.93   0
   6  -6   1   26.31   22.09   0
  -7   6  -1  123.44    5.74   0
  -9  -5   1   -1.93   15.29   0
  -8  -5   1  144.28   16.61   0
  -7  -5   1   10.90   10.66   0
  -6  -5   1   87.68   15.01   0
  -5  -5   1  328.22   14.17   0
   5   5  -1  312.66   14.34   0
  -4  -5   1  787.79   11.81   0
   4   5  -1  810.83   12.29   0
   3   5  -1   13.08   11.66   0
  -3  -5   1   13.71   11.63   0
   2   5  -1  255.90   11.88   0
  -2  -5   1  250.48   12.10   0
  -1  -5   1 2083.34   14.82   0
   1   5  -1 2033.69   14.05   0
   0  -5   1  119.34   10.05   0
   0   5  -1  118.02    9.68   0
   0  -5   1  117.13   13.15   0
  -1   5  -1   -0.94    8.50   0
   1  -5   1    6.91    9.56   0
   1  -5   1   12.58   15.23   0
  -2   5  -1 1844.58   12.01   0
   2  -5   1 1743.31   12.18   0
   2  -5   1 1602.61   18.27   0
  -3   5  -1 1374.44   10.47   0
   3  -5   1 1221.17   20.77   0
   3  -5   1 1280.57   10.50   0
   4  -5   1   25.18   13.19   0
   4  -5   1   14.02    8.00   0
  -4   5  -1    9.90    6.79   0
  -5   5  -1   72.51   23.66   0
  -5   5  -1   59.33    6.17   0
   5  -5   1   94.78   19.83   0
   5  -5   1   83.72    7.67   0
   6  -5   1  284.21    7.76   0
  -6   5  -1  234.87   23.32   0
   6  -5   1  228.53   19.76   0
  -6   5  -1  246.66    6.61   0
  -7   5  -1   55.21    5.36   0
  -7   5  -1   44.47   27.42   0
  -9  -4   1    3.40   12.38   0
  -9  -4   1   30.78   14.24   0
  -9  -4   1   21.55   14.77   0
  -8  -4   1  372.13   15.33   0
  -7  -4   1  646.51   15.72   0
  -6  -4   1  216.58   13.34   0
   5   4  -1 1244.92   16.18   0
  -5  -4   1 1304.09   15.15   0
  -4  -4   1 2900.90   16.90   0
   4   4  -1 2914.29   15.78   0
  -3  -4   1  452.28    9.27   0
   3   4  -1  508.57   12.55   0
   2   4  -1  102.61   11.45   0
  -2  -4   1   96.27   11.42   0
   1   4  -1 2810.91   14.78   0
  -1  -4   1 2765.22   13.19   0
   0  -4   1 2232.03   17.49   0
   0  -4   1 2218.19   13.41   0
   0   4  -1 2151.37   13.05   0
   1  -4   1  436.23   16.99   0
  -1   4  -1  417.16    9.02   0
   1  -4   1  374.71    7.21   0
  -2   4  -1 2123.95   11.22   0
   2  -4   1 2171.03   11.53   0
   2  -4   1 2019.15   22.01   0
  -3   4  -1 1051.34   15.81   0
   3  -4   1 1302.34    9.49   0
  -3   4  -1 1361.98    9.37   0
   3  -4   1 1184.60   19.91   0
   4  -4   1   23.72   12.92   0
   4  -4   1   15.14    6.25   0
  -4   4  -1   36.02   18.54   0
  -4   4  -1   19.02    6.13   0
  -5   4  -1  126.17    6.89   0
   5  -4   1  120.90   19.05   0
  -5   4  -1  104.20   16.47   0
   5  -4   1  139.58    6.40   0
   6  -4   1  604.04   15.91   0
   6  -4   1  769.85    9.05   0
  -6   4  -1  610.02    7.51   0
  -6   4  -1  561.15   25.54   0
  -7   4  -1   91.48   23.28   0
  -7   4  -1  127.23    5.99   0
  -8   4  -1    2.00    4.01   0
  -8   4  -1    0.50   25.83   0
  -8   4  -1    7.83    3.45   0
  -9  -3   1   28.30   11.81   0
  -9  -3   1   57.09   13.42   0
  -9  -3   1   46.76   12.14   0
  -8  -3   1    2.21   12.39   0
  -8  -3   1   -4.31   12.31   0
  -8  -3   1    2.82   11.38   0
  -7  -3   1   79.98   11.25   0
  -6  -3   1  347.20   11.47   0
  -5  -3   1  332.07    8.12   0
   4   3  -1  148.45   10.58   0
  -4  -3   1  145.21    9.67   0
   3   3  -1  707.49   11.64   0
  -3  -3   1  702.34   11.45   0
  -2  -3   1 2031.47   11.26   0
   2   3  -1 2296.26   13.99   0
  -1  -3   1  326.68   10.57   0
   1   3  -1  317.49   10.49   0
   0  -3   1   50.91    9.39   0
   0   3  -1   31.24    6.69   0
   1  -3   1 3090.36   12.81   0
  -1   3  -1 3034.68   12.13   0
   1  -3   1 3160.38   20.26   0
   2  -3   1 1610.24    9.80   0
  -2   3  -1 1726.49    9.60   0
  -2   3  -1 1521.51   15.23   0
   2  -3   1 1550.23   20.55   0
   3  -3   1   -3.79   15.34   0
  -3   3  -1   15.10   15.69   0
   3  -3   1   16.19    6.56   0
  -3   3  -1   20.39    6.54   0
  -4   3  -1  449.95    7.66   0
  -4   3  -1  371.64   15.04   0
   4  -3   1  423.64    6.74   0
   4  -3   1  431.82   16.92   0
   5  -3   1  571.56   13.43   0
  -5   3  -1  578.19    7.71   0
  -5   3  -1  532.79   21.96   0
   5  -3   1  619.47    7.60   0
  -6   3  -1   42.71   20.86   0
  -6   3  -1   38.95    5.05   0
   6  -3   1   40.21   13.62   0
  -7   3  -1  151.80    6.13   0
  -7   3  -1  146.87   21.97   0
  -8   3  -1  241.90    5.80   0
  -8   3  -1  189.96   18.49   0
  -8   3  -1  201.36    7.30   0
 -10  -2   1    8.10   16.90   0
 -10  -2   1    7.16    9.91   0
 -10  -2   1    4.01   10.12   0
  -9  -2   1  207.41   10.45   0
  -9  -2   1   75.67   10.55   0
  -9  -2   1  162.36   16.99   0
  -8  -2   1  209.55   11.24   0
  -8  -2   1  343.75   15.75   0
  -8  -2   1  375.53   11.38   0
  -7  -2   1  140.40   10.43   0
  -7  -2   1  180.22   12.10   0
  -7  -2   1  191.42    9.15   0
  -6  -2   1 1073.35   10.79   0
  -5  -2   1 2218.75   12.91   0
  -4  -2   1  544.36    7.37   0
   4   2  -1  537.15    8.61   0
  -3  -2   1  729.06    9.63   0
   3   2  -1  -33.97    5.37   0
  -2  -2   1 5144.70   14.47   0
   2   2  -1 5250.39   14.60   0
  -1  -2   1 4571.55   12.00   0
   1   2  -1 4684.10   13.48   0
   0  -2   1  772.57    7.16   0
   0   2  -1  747.94    6.85   0
   1  -2   1 4422.19   12.30   0
  -1   2  -1 3960.34   10.51   0
   1  -2   1 4711.78   19.75   0
   2  -2   1 1916.47    8.88   0
   2  -2   1 1647.53   19.11   0
  -2   2  -1 1897.76    8.76   0
  -2   2  -1 1961.82   19.47   0
  -3   2  -1   21.46    5.50   0
   3  -2   1   29.64   12.91   0
  -3   2  -1   23.76   15.82   0
   3  -2   1   23.14    6.61   0
  -4   2  -1 1120.17    8.35   0
   4  -2   1 1166.86   15.71   0
   4  -2   1 1113.80    8.01   0
  -4   2  -1  958.23   19.44   0
  -5   2  -1 1789.29    9.12   0
   5  -2   1 1768.67    9.89   0
  -5   2  -1 1521.46   22.41   0
   5  -2   1 1809.90   17.05   0
  -6   2  -1  100.40    6.18   0
  -6   2  -1   71.44   18.77   0
  -7   2  -1   24.05    6.03   0
  -7   2  -1   11.99   20.07   0
  -8   2  -1  205.83    8.67   0
  -8   2  -1  197.76   21.61   0
  -8   2  -1  219.75    6.55   0
  -9   2  -1   14.14    5.09   0
  -9   2  -1   38.37   20.91   0
  -9   2  -1   10.33    5.84   0
  -9  -1   1    1.88    7.00   0
  -9  -1   1   10.43   18.82   0
  -9  -1   1   16.67    8.58   0
  -8  -1   1   32.99   12.39   0
  -8  -1   1   15.77    7.82   0
  -8  -1   1   14.60    7.77   0
  -7  -1   1  197.72    8.52   0
  -7  -1   1  214.80    8.74   0
  -7  -1   1  206.54   15.63   0
  -6  -1   1   80.00    6.96   0
  -6  -1   1   80.21   12.94   0
  -6  -1   1   75.22    9.09   0
  -5  -1   1  258.29    7.33   0
  -4  -1   1  430.73    6.68   0
   3   1  -1 1816.32   10.72   0
  -3  -1   1 1765.63    8.43   0
   2   1  -1   55.63    6.81   0
  -2  -1   1   30.74    6.49   0
  -1  -1   1  826.89    7.68   0
   1   1  -1   81.09    4.91   0
   0  -1   1 4095.34    9.25   0
   0   1  -1 4497.31   10.47   0
   1  -1   1  466.14    7.03   0
  -1   1  -1  384.35    5.07   0
  -1   1  -1  468.09    8.68   0
   1  -1   1  545.80   10.54   0
  -2   1  -1   96.95    5.35   0
  -2   1  -1   87.91   13.05   0
   2  -1   1  -29.14    4.76   0
   2  -1   1  101.73    5.64   0
   3  -1   1  432.09    6.36   0
   3  -1   1  -45.09    5.01   0
  -3   1  -1  380.06    5.52   0
  -3   1  -1  346.38   15.52   0
  -4   1  -1  692.99    6.40   0
  -4   1  -1  695.74   13.28   0
   4  -1   1  -84.61    6.93   0
   4  -1   1  912.56    8.23   0
  -5   1  -1   90.22    5.48   0
  -5   1  -1   72.46   15.39   0
  -6   1  -1  384.31   17.74   0
  -6   1  -1  444.39    7.33   0
  -7   1  -1  445.33   12.41   0
  -7   1  -1  363.19   18.36   0
  -7   1  -1  357.32    7.22   0
  -8   1  -1   14.33   19.58   0
  -8   1  -1   11.09    6.22   0
  -8   1  -1   14.24    9.54   0
  -9   1  -1   28.54   19.77   0
  -9   1  -1    0.41    6.93   0
  -9   1  -1    5.18    9.02   0
  -9   0   1  126.11    6.60   0
  -9   0   1   70.51    5.25   0
  -9   0   1   94.20   16.27   0
  -8   0   1   92.38    6.92   0
  -8   0   1   60.79    5.26   0
  -8   0   1   64.45   20.48   0
  -7   0   1  751.76    7.69   0
  -7   0   1  630.48   18.74   0
  -7   0   1  673.16    7.15   0
  -6   0   1 1372.09    8.98   0
  -6   0   1 1439.74    8.98   0
  -6   0   1 1317.04   19.28   0
  -5   0   1  231.36    5.94   0
  -5   0   1  218.75   13.89   0
  -5   0   1  211.53    6.97   0
  -4   0   1  458.42    5.85   0
  -4   0   1  435.66    9.40   0
  -4   0   1  438.12    6.63   0
  -3   0   1 3644.21    8.60   0
  -2   0   1 4131.80    7.49   0
   2   0  -1 4464.59    9.91   0
   1   0  -1 1514.82    4.60   0
  -1   0   1 1385.16    4.28   0
   0   0  -1  -49.83    1.37   0
   0   0   1 5202.78    6.88   0
   1   0   1 1902.23    7.07   0
  -1   0  -1 2085.61    8.11   0
   1   0   1 1757.31    6.69   0
  -1   0  -1 1933.99    6.53   0
   2   0   1  139.73    8.29   0
  -2   0  -1  128.41    6.01   0
  -2   0  -1  105.84    9.59   0
   2   0   1  147.69    7.17   0
  -3   0  -1 4089.62   10.52   0
  -3   0  -1 3161.53   15.63   0
  -4   0  -1 2842.33   17.58   0
  -4   0  -1 2933.37    9.96   0
  -5   0  -1  157.30    7.32   0
  -5   0  -1  114.59   13.87   0
  -6   0  -1  193.26    6.11   0
  -6   0  -1  184.32   14.74   0
  -6   0  -1  178.18   11.23   0
  -7   0  -1  649.39   18.03   0
  -7   0  -1  757.93   14.41   0
  -7   0  -1  673.67    8.48   0
  -8   0  -1   74.58   11.62   0
  -8   0  -1   74.68   16.48   0
  -8   0  -1   71.91    7.46   0
  -9   0  -1   11.75   18.55   0
  -9   0  -1    2.83   10.25   0
  -9   0  -1    4.02    7.01   0
  -9   1   1   11.44   24.28   0
  -8   1   1   62.37    4.58   0
  -8   1   1   44.83    3.59   0
  -8   1   1   52.96   21.61   0
  -7   1   1    5.82    3.87   0
  -7   1   1    2.50    4.95   0
  -7   1   1   -4.18   18.50   0
  -6   1   1   27.78   17.61   0
  -6   1   1   35.86    3.99   0
  -6   1   1   45.52    4.76   0
  -5   1   1  331.74   11.56   0
  -5   1   1  422.81    5.52   0
  -5   1   1  337.27    4.17   0
  -4   1   1  392.43   10.64   0
  -4   1   1  358.33    3.92   0
  -4   1   1  437.99    5.22   0
  -3   1   1  958.74    4.78   0
  -3   1   1  998.32   15.66   0
  -3   1   1  765.64    3.69   0
  -2   1   1   29.36    2.18   0
  -2   1   1   19.79    1.61   0
  -2   1   1   20.13   12.72   0
   1  -1  -1 2826.60   10.84   0
   1  -1  -1 2015.44    1.99   0
   1  -1  -1 2074.00    2.00   0
  -1   1   1 2811.40   13.71   0
   0  -1  -1  592.04    6.60   0
   0   1   1  573.27    6.97   0
  -3  -1  -1 1088.56   10.65   0
  -3  -1  -1 1035.19    8.75   0
  -4  -1  -1   19.83    8.21   0
  -4  -1  -1   17.93    8.60   0
  -5  -1  -1  578.51   12.17   0
  -5  -1  -1  556.61   11.44   0
  -5  -1  -1  665.27    9.57   0
  -6  -1  -1  709.78   12.72   0
  -6  -1  -1  762.24    9.21   0
  -6  -1  -1  676.62   13.33   0
  -7  -1  -1    2.43   11.04   0
  -7  -1  -1   -7.48   12.56   0
  -7  -1  -1   17.01    8.15   0
  -8  -1  -1   37.63   12.44   0
  -8  -1  -1   19.94    7.25   0
  -8  -1  -1   25.11   13.87   0
  -9  -1  -1  153.96   17.67   0
  -9  -1  -1  174.13   11.71   0
  -9  -1  -1  132.74    8.54   0
 -10  -1  -1   15.84    9.07   0
 -10  -1  -1   46.80   12.28   0
 -10  -1  -1   39.51   19.80   0
  -9   2   1    6.47   26.11   0
  -8   2   1  245.55   24.22   0
  -7   2   1  431.95   21.79   0
  -6   2   1  108.19    3.25   0
  -6   2   1   62.04   19.26   0
  -6   2   1   94.33    3.09   0
  -5   2   1  713.60    4.16   0
  -5   2   1  684.13   18.49   0
  -5   2   1  788.42    4.49   0
  -4   2   1 2138.87    5.06   0
  -4   2   1 2310.67   20.21   0
  -4   2   1 2446.66    6.53   0
   3  -2  -1 1267.94   15.64   0
  -3   2   1 1165.98   18.60   0
  -3   2   1 1063.24    3.59   0
   2  -2  -1 1462.68    4.28   0
  -2   2   1 1619.76   13.65   0
   2  -2  -1 1733.18   16.47   0
  -2   2   1 1622.75    4.26   0
   1  -2  -1 4262.79    7.21   0
  -1   2   1 5076.28    7.95   0
  -1   2   1 4554.02   16.49   0
   1  -2  -1 4567.59   19.16   0
   0   2   1 1222.44   10.15   0
   0  -2  -1 1623.07    8.60   0
   0   2   1 1699.82    8.91   0
   0  -2  -1 1530.10   13.27   0
  -1  -2  -1  179.51    8.16   0
   1   2   1  168.52    8.71   0
  -2  -2  -1 5538.69   20.33   0
  -3  -2  -1 3608.07   17.51   0
  -4  -2  -1  173.67   14.54   0
  -5  -2  -1  408.19   10.19   0
  -5  -2  -1  402.78   11.98   0
  -5  -2  -1  411.66   12.86   0
  -6  -2  -1 1020.52   12.95   0
  -6  -2  -1 1033.89   13.41   0
  -6  -2  -1 1109.48   14.87   0
  -7  -2  -1  148.88   10.13   0
  -7  -2  -1  125.86   12.04   0
  -7  -2  -1  181.24   12.06   0
  -8  -2  -1   65.69   10.06   0
  -8  -2  -1   65.55   12.77   0
  -8  -2  -1   45.90   12.32   0
  -9  -2  -1  371.75   14.03   0
  -9  -2  -1  245.55   10.82   0
  -9  -2  -1  228.10   17.47   0
 -10  -2  -1   50.85   17.38   0
 -10  -2  -1   21.55   10.97   0
 -10  -2  -1   37.49   12.78   0
  -8   3   1    0.61   26.85   0
  -7   3   1    3.87   21.48   0
  -6   3   1   67.94   21.26   0
  -5   3   1   29.74    2.38   0
  -5   3   1   34.18   13.77   0
  -5   3   1   30.84    2.88   0
   4  -3  -1  272.48   10.68   0
  -4   3   1  264.81    3.42   0
   4  -3  -1  271.50    4.04   0
  -4   3   1  238.33   18.38   0
   3  -3  -1  145.27    3.33   0
   3  -3  -1  209.49   15.37   0
  -3   3   1  182.32    3.88   0
  -3   3   1  176.87   18.31   0
  -2   3   1 1608.24    6.26   0
  -2   3   1 1435.91   15.84   0
   2  -3  -1 1458.11    6.41   0
   2  -3  -1 1464.51   19.47   0
   1  -3  -1  186.16    5.36   0
  -1   3   1  173.63    6.33   0
  -1   3   1  188.05   15.06   0
   1  -3  -1  176.69   15.76   0
   0   3   1  136.00    7.52   0
   0  -3  -1  126.27   12.60   0
   0   3   1  125.45   13.45   0
   0  -3  -1  103.89    5.22   0
  -1  -3  -1 1801.51   11.18   0
  -1  -3  -1 1705.44   12.09   0
   1   3   1 1907.57   12.72   0
  -2  -3  -1  467.44   13.36   0
   2   3   1  480.00   13.25   0
  -3  -3  -1   59.48   10.30   0
  -4  -3  -1  784.92   15.09   0
  -5  -3  -1  805.70   16.23   0
  -6  -3  -1   -2.47   14.33   0
  -7  -3  -1   98.35   13.80   0
  -7  -3  -1   92.81   12.41   0
  -7  -3  -1   61.43   12.91   0
  -8  -3  -1  281.00   12.98   0
  -8  -3  -1  215.29   13.51   0
  -8  -3  -1  331.15   15.32   0
  -9  -3  -1   26.35   14.81   0
  -9  -3  -1   19.32   10.45   0
  -9  -3  -1   54.60   13.65   0
 -10  -3  -1   10.69   12.48   0
 -10  -3  -1    4.99   14.38   0
 -10  -3  -1   26.83   15.49   0
  -8   4   1  108.42   28.69   0
  -7   4   1   -6.18   22.67   0
  -6   4   1  409.08   24.07   0
  -5   4   1 1065.79    4.18   0
  -5   4   1  945.52   23.61   0
   5  -4  -1  932.65   14.82   0
   4  -4  -1  442.58    4.72   0
  -4   4   1  454.45    4.85   0
  -4   4   1  412.17   19.48   0
   4  -4  -1  394.91   13.13   0
   3  -4  -1 1416.05    7.03   0
  -3   4   1 1553.14    7.30   0
  -3   4   1 1392.87   16.66   0
   3  -4  -1 1434.62   19.30   0
   2  -4  -1 2499.75    9.03   0
  -2   4   1 2727.13   22.19   0
   2  -4  -1 2637.42   21.36   0
  -2   4   1 2817.58    9.87   0
  -1   4   1  506.12    7.34   0
   1  -4  -1  461.29   17.17   0
  -1   4   1  504.88   17.54   0
   1  -4  -1  528.54    7.27   0
   0  -4  -1  754.39    9.04   0
   0   4   1  700.69    7.65   0
   0  -4  -1  804.06   16.01   0
   1   4   1 6314.28   18.81   0
  -1  -4  -1 6590.08   19.55   0
  -1  -4  -1 5670.23   16.12   0
   2   4   1 3366.39   18.10   0
  -2  -4  -1 3234.79   15.29   0
   3   4   1  187.07   13.54   0
  -3  -4  -1  173.35   13.74   0
  -4  -4  -1 1195.88   15.96   0
  -5  -4  -1 1921.15   19.11   0
  -6  -4  -1  283.17   16.74   0
  -7  -4  -1  154.81   15.69   0
  -8  -4  -1  463.79   13.69   0
  -8  -4  -1  511.92   17.98   0
  -8  -4  -1  363.27   16.39   0
  -9  -4  -1   83.34   13.73   0
  -9  -4  -1   35.15   13.20   0
  -9  -4  -1   69.06   15.15   0
 -10  -4  -1   -8.65   15.62   0
 -10  -4  -1    8.61   16.06   0
 -10  -4  -1   -7.64   13.79   0
  -7   5   1    1.60   19.35   0
  -6   5   1   18.29   17.39   0
   5  -5  -1  215.23   18.76   0
  -5   5   1  210.31    4.46   0
   5  -5  -1  211.35    4.30   0
  -5   5   1  197.72   23.43   0
  -4   5   1   63.83   15.57   0
  -4   5   1   90.91    5.85   0
   4  -5  -1   70.10    4.71   0
   4  -5  -1   83.44   18.47   0
  -3   5   1  646.44    6.81   0
   3  -5  -1  619.31    7.08   0
  -3   5   1  697.16   20.99   0
   3  -5  -1  647.85   18.71   0
   2  -5  -1   49.42   15.25   0
   2  -5  -1   76.66    7.14   0
  -2   5   1   63.45    7.79   0
  -2   5   1   96.23   15.92   0
   1  -5  -1   -1.69   14.90   0
   1  -5  -1   -3.69    7.19   0
  -1   5   1    3.19    7.64   0
  -1   5   1   -1.81    9.98   0
   0  -5  -1  914.38   10.32   0
   0  -5  -1  868.51   12.16   0
   0   5   1  968.57   10.63   0
   1   5   1   10.70    9.86   0
  -1  -5  -1   -4.92    9.61   0
  -1  -5  -1    6.80   11.78   0
  -2  -5  -1   19.46    9.60   0
   2   5   1   20.39   11.95   0
  -2  -5  -1   35.04   11.23   0
  -3  -5  -1 1185.22   15.39   0
   3   5   1 1208.11   16.07   0
  -4  -5  -1  451.79   15.39   0
  -5  -5  -1   94.34   15.00   0
  -6  -5  -1  201.30   17.29   0
  -7  -5  -1  389.22   18.58   0
  -8  -5  -1   -1.44   15.44   0
  -8  -5  -1   -4.17   16.69   0
  -9  -5  -1   14.32   13.07   0
  -9  -5  -1    2.03   15.61   0
  -9  -5  -1    0.48   16.90   0
  -7   6   1   48.36   26.90   0
  -6   6   1  270.56   21.10   0
   5  -6  -1  123.91   18.21   0
  -5   6   1  149.60    5.87   0
   5  -6  -1  173.44    5.26   0
  -5   6   1  129.28   17.91   0
  -4   6   1  728.60    8.05   0
   4  -6  -1  742.18    7.75   0
  -4   6   1  790.03   23.84   0
   4  -6  -1  739.78   20.61   0
   3  -6  -1 1029.64    9.06   0
  -3   6   1 1027.01    9.79   0
   3  -6  -1  973.94   20.80   0
  -3   6   1 1004.40   21.83   0
  -2   6   1  205.84    7.94   0
   2  -6  -1  188.79    7.71   0
   2  -6  -1  182.24   16.24   0
  -2   6   1  175.21   16.75   0
   1  -6  -1  550.23   17.49   0
  -1   6   1  640.16   10.03   0
   1  -6  -1  628.81    9.79   0
   0  -6  -1 3250.86   15.31   0
   0   6   1 2993.29   13.61   0
   0  -6  -1 3075.93   21.35   0
  -1  -6  -1 1513.75   11.59   0
   1   6   1 1576.94   11.89   0
  -1  -6  -1 1718.42   16.26   0
  -2  -6  -1  208.04   10.83   0
  -2  -6  -1  181.02   12.27   0
   2   6   1  178.64    9.21   0
   3   6   1 1159.31   13.43   0
  -3  -6  -1 1104.73   13.28   0
  -4  -6  -1 1148.90   17.99   0
   4   6   1 1090.35   17.81   0
  -5  -6  -1  176.00   16.19   0
  -6  -6  -1  472.68   19.58   0
  -7  -6  -1 1083.73   23.39   0
  -8  -6  -1  108.89   20.05   0
  -9  -6  -1    3.33   11.64   0
  -9  -6  -1   16.24   16.88   0
  -9  -6  -1    1.66   20.42   0
  -6   7   1   31.80   25.76   0
  -5   7   1   31.45   17.88   0
   5  -7  -1   41.65    5.27   0
  -5   7   1   29.98    6.26   0
   5  -7  -1   38.25   15.64   0
   4  -7  -1   93.59   18.59   0
  -4   7   1   92.70   20.23   0
  -4   7   1   80.85    6.43   0
   4  -7  -1   72.56    6.72   0
   3  -7  -1  205.32    8.62   0
   3  -7  -1  158.29   18.29   0
  -3   7   1  177.54    9.44   0
   2  -7  -1   32.88    9.89   0
   2  -7  -1   21.22   17.40   0
  -2   7   1   52.19   10.19   0
   1  -7  -1  185.58   17.47   0
  -1   7   1  191.11   10.16   0
   1  -7  -1  198.55    9.91   0
   0  -7  -1   22.64   11.13   0
   0  -7  -1   36.17   16.15   0
   0   7   1   20.15    7.91   0
  -1  -7  -1   10.54   11.73   0
  -1  -7  -1   17.59   14.00   0
   1   7   1   -2.22   12.03   0
  -2  -7  -1  729.83   14.99   0
  -2  -7  -1  676.92   13.74   0
   2   7   1  755.52   14.70   0
  -3  -7  -1   62.60   11.14   0
  -3  -7  -1   70.60   10.01   0
   3   7   1   60.89    9.88   0
  -4  -7  -1  125.34   15.64   0
   4   7   1  102.26   11.08   0
  -5  -7  -1  176.35   17.29   0
  -6  -7  -1  225.11   15.01   0
  -7  -7  -1    3.41   21.36   0
  -8  -7  -1   80.87   22.38   0
  -9  -7  -1   68.41   23.76   0
   5  -8  -1  232.77    6.85   0
   5  -8  -1  156.53   18.86   0
   4  -8  -1  288.38   21.80   0
  -4   8   1  310.57    9.87   0
   4  -8  -1  360.05    7.87   0
  -3   8   1  112.27    9.03   0
   3  -8  -1  148.21    9.41   0
   3  -8  -1   97.39   20.42   0
   2  -8  -1  428.88   20.38   0
  -2   8   1  439.54   11.20   0
   2  -8  -1  461.78   10.99   0
  -1   8   1 1277.47   14.84   0
   1  -8  -1 1143.27   11.82   0
   1  -8  -1 1180.67   17.75   0
   0  -8  -1  541.23   19.35   0
   0   8   1  562.32   13.51   0
   0  -8  -1  603.80   12.84   0
  -1  -8  -1  124.85   15.71   0
   1   8   1  114.33   10.01   0
  -1  -8  -1  157.95   12.98   0
   2   8   1 1004.57   17.48   0
  -2  -8  -1 1046.63   16.64   0
  -2  -8  -1 1013.80   16.66   0
   3   8   1  836.17   18.19   0
  -3  -8  -1  939.80   15.18   0
  -3  -8  -1  902.32   18.87   0
  -4  -8  -1  139.61   11.98   0
   4   8   1  100.93   12.45   0
  -4  -8  -1  118.19   12.46   0
  -5  -8  -1  434.84   20.48   0
  -6  -8  -1  502.76   18.46   0
  -7  -8  -1   37.76   16.60   0
  -8  -8  -1    2.91   18.20   0
   4  -9  -1   48.36    8.94   0
  -4   9   1   33.53   10.24   0
   4  -9  -1   61.57   24.89   0
   3  -9  -1   23.07   22.50   0
   3  -9  -1    3.92    8.74   0
  -3   9   1   -1.27   10.00   0
   2  -9  -1   59.96   21.42   0
  -2   9   1   11.09   10.73   0
   2  -9  -1   36.38   10.52   0
   1  -9  -1   27.29   12.01   0
   1  -9  -1   36.17   19.21   0
  -1   9   1   13.66   12.18   0
   0  -9  -1   15.40   13.38   0
   0  -9  -1   -3.73   18.16   0
   0   9   1   -7.56   12.91   0
  -1  -9  -1  162.82   16.71   0
  -1  -9  -1  198.35   14.42   0
   1   9   1  174.06   13.86   0
  -2  -9  -1    6.87   16.33   0
  -2  -9  -1    8.63   11.42   0
   2   9   1    6.07   11.58   0
  -3  -9  -1   72.68   12.27   0
   3   9   1   57.81   17.20   0
  -3  -9  -1   58.62   15.31   0
   4   9   1   99.56   17.74   0
  -4  -9  -1   86.91   17.37   0
  -4  -9  -1   97.64   13.15   0
  -5  -9  -1   69.24   11.80   0
  -5  -9  -1  102.24   19.28   0
  -6  -9  -1   -3.88   16.93   0
  -6  -9  -1    6.49   13.17   0
  -7  -9  -1    7.48   24.45   0
   2 -10  -1  357.86   25.66   0
  -2  10   1  283.89   15.29   0
   2 -10  -1  475.47   13.42   0
   1 -10  -1  108.63   20.25   0
  -1  10   1   99.58   13.47   0
   1 -10  -1  132.28   13.35   0
   0 -10  -1   52.66   18.84   0
   0 -10  -1   75.07   14.62   0
   0  10   1   63.23   14.13   0
  -1 -10  -1  617.10   18.22   0
  -1 -10  -1  408.36   20.24   0
   1  10   1  451.21   18.70   0
   2  10   1  302.97   14.81   0
  -2 -10  -1  312.13   14.66   0
  -2 -10  -1  310.72   19.97   0
  -3 -10  -1   98.29   18.63   0
  -3 -10  -1   58.56   16.46   0
   3  10   1   76.17   18.22   0
  -4 -10  -1  423.11   16.38   0
  -4 -10  -1  449.03   23.02   0
   4  10   1  404.64   23.21   0
  -5 -10  -1  316.28   23.22   0
  -5 -10  -1  433.38   17.06   0
  -6 -10  -1   23.54   13.57   0
  -6 -10  -1   27.33   23.49   0
   0 -11  -1   17.94   17.04   0
   0 -11  -1   24.23   16.87   0
   0  11   1   27.09   16.04   0
   1  11   1   10.46   18.82   0
  -1 -11  -1   14.40   18.27   0
  -1 -11  -1   13.92   16.21   0
  -2 -11  -1   39.57   19.68   0
  -2 -11  -1   33.04   17.93   0
   2  11   1   11.34   20.10   0
  -3 -11  -1   11.04   17.99   0
  -3 -11  -1   40.62   20.09   0
   3  11   1   39.46   15.41   0
  -4 -11  -1   70.64   20.93   0
  -4 -11  -1   27.86   17.80   0
   5  10  -2  -18.30   25.24   0
  -5 -10   2  -16.42   25.35   0
  -4 -10   2  159.63   18.14   0
   4  10  -2  152.43   23.31   0
  -4 -10   2  212.75   23.30   0
  -3 -10   2  129.40   20.02   0
  -3 -10   2  128.97   21.26   0
   3  10  -2  106.48   22.91   0
  -2 -10   2   19.09   18.23   0
  -2 -10   2  -11.42   21.45   0
   2  10  -2    3.16   17.70   0
  -1 -10   2   32.14   16.45   0
   1  10  -2   82.13   14.26   0
  -1 -10   2   83.31   20.10   0
   0  10  -2   83.84   18.02   0
   0 -10   2   73.65   19.02   0
   0 -10   2   57.16   24.08   0
   1 -10   2    7.48   27.64   0
  -1  10  -2    7.37   15.63   0
   1 -10   2   39.23   17.10   0
  -6  -9   2   83.78   25.58   0
   6   9  -2   47.00   19.43   0
  -5  -9   2  150.92   22.89   0
   5   9  -2  162.10   16.91   0
   4   9  -2   34.05   14.80   0
  -4  -9   2   72.23   19.09   0
  -3  -9   2  161.65   17.42   0
   3   9  -2  188.09   19.58   0
  -3  -9   2  215.90   19.12   0
  -2  -9   2  848.61   22.17   0
  -2  -9   2  700.81   19.67   0
   2   9  -2  745.87   20.92   0
   1   9  -2  276.29   17.96   0
  -1  -9   2  243.89   16.38   0
  -1  -9   2  344.42   18.55   0
   0   9  -2   18.06   15.93   0
   0  -9   2   26.12   15.70   0
   0  -9   2   21.17   15.77   0
  -1   9  -2  159.84   13.84   0
   1  -9   2  126.63   22.16   0
   1  -9   2  202.09   14.55   0
   2  -9   2  315.73   25.62   0
  -2   9  -2  307.36   14.02   0
   2  -9   2  416.36   15.35   0
   3  -9   2   77.70   20.19   0
   3  -9   2  104.17   12.41   0
  -3   9  -2   73.86   13.29   0
  -7  -8   2   33.40   22.01   0
   6   8  -2   40.56   20.99   0
  -6  -8   2   29.86   22.00   0
   5   8  -2  473.18   21.40   0
  -5  -8   2  501.94   21.74   0
  -4  -8   2  153.69   18.45   0
   4   8  -2  144.62   17.11   0
  -3  -8   2   14.85   12.06   0
   3   8  -2   10.23   15.23   0
   2   8  -2  381.60   15.94   0
  -2  -8   2  451.51   17.01   0
  -2  -8   2  396.09   17.58   0
  -1  -8   2  278.65   13.05   0
  -1  -8   2  263.25   18.90   0
   1   8  -2  290.61   16.37   0
   0   8  -2  -13.44   13.81   0
   0  -8   2   -6.06   14.47   0
   0  -8   2   18.84   18.83   0
  -1   8  -2  144.53   14.14   0
   1  -8   2  174.42   13.66   0
   1  -8   2  126.96   19.31   0
   2  -8   2  357.50   18.19   0
  -2   8  -2  420.13   13.66   0
   2  -8   2  494.77   13.39   0
  -3   8  -2    5.40   11.42   0
   3  -8   2   21.96   21.45   0
   3  -8   2   16.57   10.73   0
  -4   8  -2    9.03   10.92   0
   4  -8   2    6.85   10.39   0
   4  -8   2   10.27   26.13   0
  -8  -7   2    6.44   18.91   0
  -7  -7   2  127.03   15.00   0
  -6  -7   2  273.82   15.59   0
   6   7  -2  261.29   20.07   0
  -5  -7   2   84.56   16.18   0
   5   7  -2   88.82   17.67   0
   4   7  -2  309.64   16.25   0
  -4  -7   2  345.48   16.85   0
   3   7  -2 1298.18   15.97   0
  -3  -7   2 1344.29   18.84   0
   2   7  -2  375.96   14.62   0
  -2  -7   2  395.14   15.77   0
  -1  -7   2  147.52   14.19   0
   1   7  -2  127.89    9.90   0
  -1  -7   2  109.69   14.40   0
   0   7  -2  853.17   12.31   0
   0  -7   2  994.87   16.62   0
   0  -7   2  893.62   19.64   0
   1  -7   2  711.53   16.02   0
   1  -7   2  892.77   15.25   0
  -1   7  -2  790.54   14.23   0
   2  -7   2  216.65   11.79   0
   2  -7   2  186.91   20.61   0
  -2   7  -2  182.11   11.29   0
   3  -7   2  386.29   16.96   0
   3  -7   2  492.80   12.50   0
  -3   7  -2  445.80   12.16   0
   4  -7   2  547.12   11.63   0
   4  -7   2  460.70   24.30   0
  -4   7  -2  495.83   10.39   0
   5  -7   2   39.59   11.57   0
  -5   7  -2   29.96    9.26   0
   5  -7   2   49.45   24.74   0
  -9  -6   2  103.09   20.33   0
  -8  -6   2   -3.09   16.69   0
  -7  -6   2  110.18   16.46   0
  -6  -6   2  883.76   19.51   0
   6   6  -2  735.88   16.30   0
  -5  -6   2  201.86   14.72   0
   5   6  -2  211.70   12.02   0
  -4  -6   2   68.08   10.67   0
   4   6  -2   79.15   15.04   0
  -3  -6   2  815.27   16.10   0
   3   6  -2  830.36   12.79   0
   2   6  -2  408.63   10.69   0
  -2  -6   2  400.73   14.23   0
   1   6  -2   18.31   11.27   0
  -1  -6   2   23.37   11.64   0
   0  -6   2  528.92   13.12   0
   0   6  -2  491.95   13.01   0
   0  -6   2  477.94   16.22   0
   1  -6   2  869.71   15.55   0
   1  -6   2 1027.50   14.59   0
  -1   6  -2  970.90   13.70   0
   2  -6   2    2.99   10.51   0
   2  -6   2   33.56   19.27   0
  -2   6  -2   14.35    9.62   0
   3  -6   2   44.73    9.40   0
   3  -6   2   45.85   19.67   0
  -3   6  -2   36.39    9.52   0
   4  -6   2  255.67   10.15   0
   4  -6   2  299.86   22.38   0
  -4   6  -2  265.11    9.50   0
  -5   6  -2   22.62    8.18   0
   5  -6   2   41.77    8.99   0
   5  -6   2    3.03   17.40   0
   6  -6   2  -23.75   23.10   0
   6  -6   2   -0.51    8.09   0
  -6   6  -2    6.00    7.18   0
  -9  -5   2   22.83   16.77   0
  -8  -5   2  130.31   14.83   0
  -7  -5   2  171.25   15.76   0
  -6  -5   2   -0.15   14.00   0
   6   5  -2   17.79   10.86   0
  -5  -5   2  356.68   13.89   0
   5   5  -2  304.27   13.94   0
   4   5  -2 1512.20   16.49   0
  -4  -5   2 1561.39   16.11   0
   3   5  -2  234.19   13.21   0
  -3  -5   2  213.23    9.80   0
  -2  -5   2  123.33   11.39   0
   2   5  -2  128.26   11.68   0
   1   5  -2 2034.40   15.57   0
  -1  -5   2 2083.37   16.14   0
   0   5  -2 1357.56   13.31   0
   0  -5   2 1370.44   13.97   0
   0  -5   2 1254.62   16.44   0
   1  -5   2  496.41   11.27   0
  -1   5  -2  502.39   10.68   0
   1  -5   2  487.67   13.11   0
   2  -5   2 1407.16   13.04   0
   2  -5   2 1336.26   21.25   0
  -2   5  -2 1445.24   12.89   0
   3  -5   2  831.05   21.68   0
  -3   5  -2  876.50   10.69   0
   3  -5   2  886.73   11.29   0
   4  -5   2   16.25   14.55   0
  -4   5  -2   34.54    8.26   0
   4  -5   2   50.03    8.89   0
   5  -5   2  262.66   16.77   0
   5  -5   2  337.71    9.12   0
  -5   5  -2  272.00    8.22   0
  -6   5  -2  759.47   10.24   0
   6  -5   2  676.97   23.25   0
   6  -5   2  870.93   10.56   0
   7  -5   2  156.67    9.51   0
   7  -5   2   97.50   21.62   0
  -7   5  -2  139.81    7.62   0
  -9  -4   2    8.49   13.85   0
  -8  -4   2  202.42   14.90   0
  -7  -4   2  798.05   13.12   0
   6   4  -2  171.45    9.74   0
  -6  -4   2  205.14   12.64   0
  -5  -4   2  197.27   12.60   0
   5   4  -2  155.53   13.85   0
  -4  -4   2 1286.33   11.76   0
   4   4  -2 1310.30   14.91   0
   3   4  -2  662.52    9.71   0
  -3  -4   2  645.99   11.73   0
  -2  -4   2  219.66   11.67   0
   2   4  -2  236.05   11.75   0
  -1  -4   2 1834.67   14.60   0
   1   4  -2 1833.00   14.23   0
   0  -4   2 2275.79   14.44   0
   0   4  -2 2256.31   13.89   0
   1  -4   2    3.43   10.92   0
  -1   4  -2    5.21    9.13   0
   1  -4   2   15.47    9.30   0
   2  -4   2   35.75    8.74   0
   2  -4   2   44.85   16.50   0
  -2   4  -2   44.16    8.66   0
   3  -4   2  758.39   10.25   0
  -3   4  -2  728.71    9.34   0
   3  -4   2  675.46   15.54   0
   4  -4   2   49.10   17.63   0
   4  -4   2   84.66    8.17   0
  -4   4  -2   82.44    7.58   0
  -5   4  -2   39.65    8.38   0
   5  -4   2   52.25   13.58   0
   5  -4   2   28.09    9.34   0
   6  -4   2  292.16    9.79   0
   6  -4   2  227.93   18.80   0
  -6   4  -2  240.34    7.40   0
  -7   4  -2   22.18    7.45   0
   7  -4   2   21.29   17.15   0
  -8   4  -2   16.48    6.75   0
  -9  -3   2  111.19   11.86   0
  -9  -3   2   52.29   10.94   0
  -9  -3   2   93.75   15.92   0
  -8  -3   2   80.48   12.93   0
  -7  -3   2    3.33   10.73   0
  -6  -3   2  426.13   11.59   0
   5   3  -2  217.84    7.72   0
  -5  -3   2 1803.79   14.24   0
  -4  -3   2  227.45    9.69   0
   4   3  -2  219.53    7.71   0
  -3  -3   2  236.85    7.47   0
   3   3  -2  254.42   10.46   0
  -2  -3   2 3261.78   13.46   0
   2   3  -2 3379.06   15.98   0
   1   3  -2  614.71   11.62   0
  -1  -3   2  565.01    8.84   0
   0   3  -2  316.49    8.20   0
   0  -3   2  342.13   11.46   0
   1  -3   2 3537.26   14.80   0
   1  -3   2 3505.47   20.66   0
  -1   3  -2 3457.90   14.22   0
   2  -3   2 1588.42   20.00   0
  -2   3  -2 1574.07   10.91   0
   2  -3   2 1637.89   11.36   0
   3  -3   2   52.45   15.24   0
  -3   3  -2   68.26    7.34   0
   3  -3   2   56.11    7.85   0
  -4   3  -2  716.23   13.91   0
   4  -3   2  700.48   18.16   0
   4  -3   2  765.01    9.03   0
  -4   3  -2  721.60    8.56   0
  -5   3  -2 1487.55   19.02   0
   5  -3   2 1509.58   10.88   0
  -5   3  -2 1322.26    9.77   0
   5  -3   2 1556.44   17.44   0
  -6   3  -2  212.77    7.98   0
   6  -3   2  222.06    8.04   0
   6  -3   2  233.83   16.19   0
  -6   3  -2  195.33   20.64   0
  -7   3  -2   70.69    6.58   0
  -7   3  -2   80.67   20.85   0
  -8   3  -2  174.28   23.08   0
  -8   3  -2  165.79    7.98   0
  -9  -2   2  151.14   16.84   0
  -9  -2   2  219.17    9.80   0
  -9  -2   2   64.00   10.93   0
  -8  -2   2  405.63   17.32   0
  -8  -2   2  325.27   10.83   0
  -8  -2   2  545.30   10.17   0
  -7  -2   2  110.35    8.91   0
  -6  -2   2  378.60    9.02   0
  -5  -2   2 1175.40    9.12   0
   5   2  -2 1298.69   13.48   0
   4   2  -2  209.47    9.11   0
  -4  -2   2  237.13    8.62   0
  -3  -2   2  170.27    8.74   0
   3   2  -2  -44.39    5.42   0
  -2  -2   2 2615.94   12.47   0
   2   2  -2 2722.18   12.91   0
   1   2  -2 3944.32   14.08   0
  -1  -2   2 3812.61   12.43   0
   0   2  -2  169.94   10.00   0
   0  -2   2  167.40   10.13   0
  -1   2  -2 1007.62   10.38   0
   1  -2   2  988.31   10.41   0
   1  -2   2  979.30   13.48   0
   2  -2   2 2791.72   10.56   0
  -2   2  -2 3330.68   12.55   0
   2  -2   2 3108.17   20.33   0
  -3   2  -2   88.92   13.50   0
   3  -2   2   60.79   10.23   0
   3  -2   2   70.95    7.12   0
  -3   2  -2   80.28    6.96   0
  -4   2  -2   64.45    6.98   0
  -4   2  -2   42.87   14.65   0
   4  -2   2   52.05   13.08   0
   4  -2   2   45.41    7.48   0
  -5   2  -2  879.44   19.37   0
   5  -2   2  976.85   15.43   0
  -5   2  -2  820.02    8.20   0
   5  -2   2  938.48   10.73   0
  -6   2  -2  112.04   18.35   0
   6  -2   2    4.04    9.87   0
  -6   2  -2   98.48    6.70   0
  -7   2  -2   23.25    7.47   0
  -7   2  -2   36.53   17.84   0
  -8   2  -2   55.33    7.43   0
  -8   2  -2   55.27   20.73   0
  -9   2  -2   11.69   21.38   0
  -9   2  -2   41.20    7.03   0
  -9   2  -2   51.96   11.14   0
  -9  -1   2    9.49    7.74   0
  -9  -1   2   -0.94   17.34   0
  -9  -1   2   -2.48    7.07   0
  -8  -1   2   -1.62   16.17   0
  -8  -1   2    1.90    7.78   0
  -8  -1   2   -0.45    7.64   0
  -7  -1   2  354.58   14.66   0
  -7  -1   2  330.94    8.96   0
  -7  -1   2  464.60    8.63   0
  -6  -1   2  685.05    7.69   0
  -5  -1   2   10.45    5.81   0
  -4  -1   2  277.72    6.20   0
   4   1  -2  279.22    8.37   0
  -3  -1   2 2981.56   10.45   0
   3   1  -2 2984.32   11.19   0
   2   1  -2  223.82    6.92   0
  -2  -1   2  160.77    6.95   0
   1   1  -2  568.16    7.66   0
  -1  -1   2  519.32    8.53   0
   0  -1   2 9366.89   17.00   0
   0   1  -2 9171.86   15.25   0
  -1   1  -2 1719.44    9.70   0
   1  -1   2 1718.51    9.98   0
  -2   1  -2   45.01    7.11   0
   2  -1   2 -128.97    8.36   0
   2  -1   2   33.04    6.93   0
   3  -1   2 2158.58   10.49   0
   3  -1   2 1939.23   14.32   0
  -3   1  -2 1762.45    9.32   0
  -3   1  -2 2211.46   15.73   0
  -4   1  -2 2961.11   11.28   0
   4  -1   2 3500.70   17.16   0
   4  -1   2 3372.27   13.11   0
  -4   1  -2 3265.11   19.33   0
  -5   1  -2  259.68    6.82   0
   5  -1   2  281.67    8.59   0
   5  -1   2  282.85   11.14   0
  -5   1  -2  280.35   15.53   0
  -6   1  -2  175.85   15.65   0
  -6   1  -2  141.66    6.79   0
  -7   1  -2  510.94    7.96   0
  -7   1  -2  595.11   19.55   0
  -8   1  -2   99.47    8.03   0
  -8   1  -2  110.98   18.11   0
  -8   1  -2  105.27   12.56   0
  -9   1  -2   37.97   19.33   0
  -9   1  -2   19.82    7.90   0
  -9   1  -2   24.79   12.16   0
  -9   0   2  130.37   22.59   0
  -9   0   2  107.01    4.80   0
  -9   0   2  163.44    5.12   0
  -8   0   2   67.13    5.62   0
  -8   0   2   45.49    5.20   0
  -8   0   2   58.30   19.38   0
  -7   0   2  219.51   17.77   0
  -7   0   2  215.58    6.21   0
  -7   0   2  262.80    6.42   0
  -6   0   2  724.75    7.97   0
  -6   0   2  787.71   17.31   0
  -6   0   2  809.15    7.74   0
  -5   0   2  201.43    4.84   0
  -5   0   2  195.51   12.12   0
  -4   0   2 1030.64    5.81   0
   3   0  -2 5530.69   11.88   0
  -3   0   2 5550.59    9.82   0
  -2   0   2 1232.81    5.80   0
   2   0  -2 1266.32    6.07   0
  -1   0   2  386.20    6.42   0
   1   0  -2  317.02    4.63   0
   0   0  -2  949.12    6.47   0
   0   0   2  842.15    5.79   0
  -1   0  -2 4517.23   11.11   0
   1   0   2 4369.41   11.56   0
  -2   0  -2  111.22    7.65   0
  -2   0  -2  101.81    7.12   0
   2   0   2   96.47    8.76   0
   2   0   2  117.47    8.03   0
  -3   0  -2  761.49   10.18   0
  -3   0  -2  702.75    8.31   0
   3   0   2  785.26    9.38   0
   3   0   2  750.52    7.74   0
  -4   0  -2 2324.79   15.22   0
   4   0   2 2598.36   12.59   0
   4   0   2 2581.08   13.01   0
  -4   0  -2 2289.82   10.32   0
  -5   0  -2   57.52   12.70   0
  -5   0  -2   50.84    7.35   0
  -6   0  -2   14.38    7.00   0
  -6   0  -2   31.48   13.58   0
  -7   0  -2  333.52    8.33   0
  -7   0  -2  304.39   15.39   0
  -8   0  -2  167.90   17.65   0
  -8   0  -2  169.37    8.62   0
  -8   0  -2  181.93   15.08   0
  -9   0  -2    6.68   11.83   0
  -9   0  -2  -17.18   17.31   0
  -9   0  -2    6.79    8.44   0
  -9   1   2    7.72   21.90   0
  -8   1   2  192.38   22.78   0
  -7   1   2  161.23    3.11   0
  -7   1   2  159.47   19.84   0
  -7   1   2  162.35    3.70   0
  -6   1   2    1.20    3.49   0
  -6   1   2    1.29    3.58   0
  -6   1   2   21.50   16.95   0
  -5   1   2  218.83   15.45   0
  -5   1   2  172.50    3.51   0
  -5   1   2  161.61    3.33   0
  -4   1   2 1146.60   15.60   0
  -4   1   2  911.83    3.96   0
  -4   1   2  867.40    3.86   0
  -3   1   2   48.44    3.05   0
  -3   1   2   35.54    2.18   0
  -3   1   2   50.55    8.98   0
   2  -1  -2  566.38    2.91   0
  -2   1   2  444.94    2.47   0
   1  -1  -2 6211.81    7.61   0
  -1   1   2 6079.67    7.18   0
   0  -1  -2  647.02    5.68   0
   0   1   2  520.75    4.64   0
   1   1   2  102.49    8.85   0
  -1  -1  -2   97.90    8.49   0
   2   1   2 3098.52    6.70   0
   2   1   2 3226.55   13.93   0
  -2  -1  -2 3150.85    7.23   0
  -2  -1  -2 3023.33   10.77   0
  -3  -1  -2 3345.43   11.66   0
  -3  -1  -2 3776.36   14.59   0
  -4  -1  -2  160.18    8.92   0
  -4  -1  -2  144.78    8.00   0
  -5  -1  -2  377.37   10.57   0
  -5  -1  -2  396.54    9.00   0
  -6  -1  -2 1322.48   15.53   0
  -6  -1  -2 1294.12   11.22   0
  -7  -1  -2  146.08   12.74   0
  -7  -1  -2  166.48    9.31   0
  -7  -1  -2  154.20   13.12   0
  -8  -1  -2   95.75   15.16   0
  -8  -1  -2   81.24   12.62   0
  -8  -1  -2   78.42    8.58   0
  -9  -1  -2  329.75   17.74   0
  -9  -1  -2  306.50   16.38   0
  -9  -1  -2  329.55    9.94   0
 -10  -1  -2   90.27   18.78   0
 -10  -1  -2   77.40   13.59   0
  -9   2   2   20.97   19.77   0
  -8   2   2  128.20   25.45   0
  -7   2   2  345.24   17.13   0
  -6   2   2   50.90   13.41   0
  -5   2   2  455.60   13.72   0
  -4   2   2 3074.76   20.92   0
  -3   2   2  895.78   16.06   0
  -2   2   2  118.02   10.09   0
   1  -2  -2 3430.99    7.96   0
   1  -2  -2 3339.61    7.67   0
   1  -2  -2 3382.11   13.83   0
  -1   2   2 3963.70   17.30   0
   0   2   2 4093.46   13.90   0
   0  -2  -2 3810.11   14.31   0
   1   2   2  240.02    5.47   0
  -1  -2  -2  249.52    5.73   0
  -3  -2  -2 2584.29   17.98   0
  -3  -2  -2 2537.03    8.23   0
  -4  -2  -2   13.53    8.17   0
  -4  -2  -2    8.23   11.89   0
  -5  -2  -2   20.51   11.12   0
  -5  -2  -2   18.83    9.66   0
  -5  -2  -2   22.18    8.43   0
  -6  -2  -2  933.67   12.88   0
  -6  -2  -2  914.71   15.94   0
  -6  -2  -2  990.84   13.83   0
  -7  -2  -2  285.93   13.83   0
  -7  -2  -2  274.70   11.31   0
  -7  -2  -2  261.32   10.72   0
  -8  -2  -2   21.72   11.28   0
  -8  -2  -2    8.57    9.28   0
  -8  -2  -2    1.94   12.52   0
  -9  -2  -2   27.36   14.42   0
  -9  -2  -2   25.08   10.77   0
  -9  -2  -2   15.48   14.33   0
 -10  -2  -2   26.66   15.79   0
 -10  -2  -2    7.16   15.88   0
 -10  -2  -2   18.17   10.60   0
  -8   3   2    8.87   18.35   0
  -7   3   2   11.10   22.10   0
  -6   3   2   86.57   14.66   0
  -5   3   2  512.56   15.18   0
  -4   3   2   95.10   16.73   0
   3  -3  -2  224.19   10.43   0
  -3   3   2  237.05   16.53   0
   2  -3  -2 2293.81    5.45   0
   2  -3  -2 2366.61   20.15   0
  -2   3   2 2560.66   21.51   0
   1  -3  -2  377.53   10.66   0
   1  -3  -2  419.85    5.02   0
  -1   3   2  384.21   10.37   0
   0  -3  -2   26.44    7.89   0
   0   3   2   18.67   11.05   0
   0  -3  -2   26.50   11.13   0
   1   3   2 2778.62   11.60   0
  -1  -3  -2 2740.14   11.99   0
  -1  -3  -2 2692.47   16.44   0
  -2  -3  -2 2617.76    8.00   0
  -2  -3  -2 2787.54   18.92   0
  -3  -3  -2  174.89   16.54   0
  -4  -3  -2  867.48   16.82   0
  -5  -3  -2 1608.07   10.87   0
  -5  -3  -2 1693.69   18.95   0
  -5  -3  -2 1620.29   17.26   0
  -6  -3  -2   38.20   16.33   0
  -6  -3  -2   32.51   14.31   0
  -6  -3  -2   59.23    9.72   0
  -7  -3  -2   80.60   15.29   0
  -7  -3  -2   74.77    9.56   0
  -7  -3  -2   53.39   12.86   0
  -8  -3  -2  612.63   14.80   0
  -8  -3  -2  617.72   14.98   0
  -8  -3  -2  613.87   13.17   0
  -9  -3  -2  100.35   12.44   0
  -9  -3  -2  105.20   16.13   0
  -9  -3  -2   74.63   12.24   0
 -10  -3  -2   17.11   17.04   0
 -10  -3  -2    0.73   12.94   0
 -10  -3  -2   -3.25   12.27   0
  -8   4   2  103.98   29.06   0
  -7   4   2   15.37   18.35   0
  -6   4   2  326.65   22.21   0
  -5   4   2 1345.60   19.76   0
  -4   4   2  110.98   18.33   0
   4  -4  -2  106.03   11.15   0
  -3   4   2   34.93   11.52   0
  -3   4   2   38.94    4.09   0
   3  -4  -2   23.70   14.64   0
   3  -4  -2   25.98    2.96   0
  -2   4   2 2405.75    9.09   0
  -2   4   2 2164.67   17.22   0
   2  -4  -2 2250.53   19.89   0
   2  -4  -2 1779.57    6.62   0
  -1   4   2 2389.65   19.50   0
   1  -4  -2 2278.40    8.78   0
   1  -4  -2 2251.23   15.37   0
  -1   4   2 2367.87   10.33   0
   0   4   2  689.28   14.93   0
   0  -4  -2  578.87   10.58   0
   0  -4  -2  649.48    8.87   0
   0   4   2  691.36   10.05   0
   1   4   2 2149.96   12.84   0
  -1  -4  -2 2220.22   14.38   0
  -1  -4  -2 2258.99   13.82   0
  -2  -4  -2 2260.57   10.57   0
  -2  -4  -2 1866.48   14.14   0
  -3  -4  -2   28.63   11.39   0
  -4  -4  -2  337.17   16.06   0
  -5  -4  -2 1706.76   20.98   0
  -6  -4  -2  313.73   17.97   0
  -7  -4  -2   14.02   10.33   0
  -7  -4  -2    5.06    8.65   0
  -7  -4  -2    7.04   17.44   0
  -8  -4  -2   82.60   15.43   0
  -8  -4  -2  127.22   11.37   0
  -8  -4  -2  112.05   17.60   0
  -9  -4  -2   55.12   17.79   0
  -9  -4  -2   69.16   14.48   0
  -9  -4  -2   67.07   12.57   0
 -10  -4  -2   -5.39   14.28   0
 -10  -4  -2    4.99   14.19   0
 -10  -4  -2  -12.99   16.56   0
  -7   5   2   37.60   26.61   0
  -6   5   2  107.56   22.92   0
  -5   5   2   15.44   20.66   0
  -4   5   2   61.22   20.14   0
   4  -5  -2   86.09   11.96   0
   4  -5  -2   76.07    2.88   0
  -3   5   2  841.37   20.14   0
  -3   5   2  829.95    7.08   0
   3  -5  -2  798.16   18.52   0
   3  -5  -2  729.81    5.73   0
  -2   5   2   36.10   11.65   0
   2  -5  -2   40.61   15.27   0
  -2   5   2   34.11    7.35   0
   2  -5  -2   38.67    5.98   0
   1  -5  -2    9.16    6.65   0
  -1   5   2   11.72   15.11   0
  -1   5   2   20.97    7.35   0
   1  -5  -2   27.15   13.27   0
   0  -5  -2 2171.66   14.70   0
   0  -5  -2 2399.21   12.05   0
   0   5   2 2565.38   17.51   0
   0   5   2 2509.66   13.64   0
  -1  -5  -2 1610.93   14.44   0
   1   5   2 1650.52   13.91   0
  -1  -5  -2 1569.32   12.72   0
   2   5   2   15.35   13.03   0
  -2  -5  -2   20.61    8.98   0
  -2  -5  -2   -1.26   12.49   0
  -3  -5  -2  565.52   15.26   0
  -4  -5  -2 1300.27   19.17   0
  -5  -5  -2  103.89   16.52   0
  -6  -5  -2  319.34   18.80   0
  -7  -5  -2 1033.90   22.19   0
  -8  -5  -2   65.05   12.08   0
  -8  -5  -2   46.60   18.66   0
  -8  -5  -2   85.26   10.70   0
  -9  -5  -2  -11.08   17.61   0
  -9  -5  -2    7.23   10.80   0
  -9  -5  -2    2.18   15.31   0
  -7   6   2  113.92   26.86   0
  -6   6   2  505.10   29.05   0
  -5   6   2   73.32   21.33   0
   5  -6  -2   88.84   13.68   0
  -4   6   2  263.89   22.47   0
   4  -6  -2  167.04   13.82   0
   4  -6  -2  199.88    4.86   0
  -3   6   2 1631.61    9.99   0
  -3   6   2 1640.12   20.44   0
   3  -6  -2 1665.86   22.65   0
   3  -6  -2 1307.14    7.61   0
   2  -6  -2  750.25   14.03   0
  -2   6   2  824.68   19.02   0
   2  -6  -2  732.53    7.72   0
  -2   6   2  757.98    9.53   0
   1  -6  -2  199.45    7.72   0
   1  -6  -2  227.74   11.78   0
  -1   6   2  221.45    8.94   0
  -1   6   2  257.59   15.61   0
   0  -6  -2 1523.37   11.84   0
   0  -6  -2 1528.66   17.19   0
   0   6   2 1441.25   10.67   0
   1   6   2 1301.82   14.05   0
  -1  -6  -2 1218.01   10.82   0
  -1  -6  -2 1308.74   15.82   0
  -2  -6  -2   -1.58   10.20   0
   2   6   2   19.34   12.35   0
  -2  -6  -2   31.10   11.35   0
  -3  -6  -2  528.90   10.23   0
  -3  -6  -2  463.69   15.08   0
  -4  -6  -2 1950.73   20.62   0
  -5  -6  -2  240.62   13.93   0
  -6  -6  -2   -1.64   19.57   0
  -7  -6  -2  149.27   21.08   0
  -8  -6  -2  108.52   21.19   0
  -8  -6  -2   59.60   13.07   0
  -9  -6  -2   -4.08   17.34   0
  -9  -6  -2    1.81   10.62   0
  -9  -6  -2   -5.90   20.15   0
  -6   7   2   -6.39   25.82   0
   5  -7  -2   39.03   18.00   0
  -5   7   2   82.24   24.27   0
   4  -7  -2  198.76    5.52   0
  -4   7   2  191.00   17.55   0
   4  -7  -2  210.95   14.89   0
  -3   7   2   15.13   18.65   0
   3  -7  -2   -8.83   16.97   0
  -3   7   2    5.31    8.10   0
   3  -7  -2    2.30    6.60   0
   2  -7  -2   34.41   16.90   0
  -2   7   2   22.90   12.78   0
   2  -7  -2    9.19    7.29   0
  -2   7   2    9.46    8.50   0
   1  -7  -2 1011.18   15.18   0
  -1   7   2 1052.70   12.38   0
   1  -7  -2 1106.03   11.19   0
   0  -7  -2  324.99   15.63   0
   0  -7  -2  285.51   10.27   0
   0   7   2  317.22   11.81   0
  -1  -7  -2   23.83   14.10   0
  -1  -7  -2    7.82    8.15   0
   1   7   2    4.63   12.15   0
  -2  -7  -2  621.71   11.67   0
   2   7   2  700.44   14.86   0
  -2  -7  -2  655.62   13.86   0
  -3  -7  -2  691.16   12.16   0
  -3  -7  -2  604.23   15.82   0
   3   7   2  593.16   12.70   0
  -4  -7  -2   13.61   16.42   0
  -4  -7  -2    8.81    9.15   0
  -5  -7  -2  152.47   19.30   0
  -6  -7  -2  762.03   22.21   0
  -7  -7  -2   64.85   16.86   0
  -8  -7  -2   46.98   21.90   0
  -9  -7  -2   66.75   25.00   0
  -9  -7  -2  144.22   10.38   0
  -9  -7  -2   39.48   15.69   0
  -5   8   2   92.32   25.58   0
   5  -8  -2   45.74   21.39   0
   4  -8  -2  574.90    8.26   0
   4  -8  -2  342.99   22.22   0
   3  -8  -2  190.87   19.35   0
   3  -8  -2  190.17    7.46   0
  -3   8   2  156.01    9.25   0
   2  -8  -2  168.44    9.94   0
   2  -8  -2  140.48   17.39   0
  -2   8   2  154.31    9.87   0
   1  -8  -2 1005.31   20.95   0
  -1   8   2  989.96   14.21   0
   1  -8  -2 1135.94   12.49   0
   0  -8  -2  692.56   12.47   0
   0   8   2  681.95   13.32   0
   0  -8  -2  634.06   18.84   0
  -1  -8  -2   44.96   12.60   0
   1   8   2   43.88    9.54   0
  -1  -8  -2   23.51   14.66   0
   2   8   2  518.55   12.64   0
  -2  -8  -2  609.76   15.63   0
  -2  -8  -2  576.41   14.85   0
  -3  -8  -2 1346.76   19.09   0
   3   8   2 1386.80   19.91   0
  -3  -8  -2 1553.19   16.23   0
  -4  -8  -2  113.20   16.47   0
  -4  -8  -2  123.52   11.37   0
  -5  -8  -2   43.22   17.53   0
  -5  -8  -2   61.16   10.98   0
  -6  -8  -2  277.07   21.37   0
  -6  -8  -2  387.04   11.06   0
  -7  -8  -2   86.23   17.46   0
  -8  -8  -2    6.00   22.12   0
   4  -9  -2    7.59    7.88   0
   4  -9  -2  -15.57   20.88   0
   3  -9  -2   11.49    7.83   0
   3  -9  -2   29.68   19.49   0
   2  -9  -2  314.05   21.82   0
  -2   9   2  235.51   11.84   0
   2  -9  -2  346.08   10.79   0
   1  -9  -2   33.98   10.80   0
   1  -9  -2   45.87   18.05   0
  -1   9   2   39.12   12.61   0
   0   9   2   -4.89   13.13   0
   0  -9  -2    0.88   16.47   0
   0  -9  -2   -6.48   12.13   0
  -1  -9  -2  293.39   14.67   0
  -1  -9  -2  247.18   17.02   0
   1   9   2  254.15   15.01   0
  -2  -9  -2  208.67   16.02   0
  -2  -9  -2  187.36   14.76   0
   2   9   2  198.97   12.62   0
  -3  -9  -2   17.37   14.07   0
  -3  -9  -2   23.49   16.03   0
  -4  -9  -2  290.68   14.37   0
  -4  -9  -2  236.55   18.88   0
  -5  -9  -2  392.05   13.02   0
  -5  -9  -2  268.96   19.98   0
  -6  -9  -2    3.58   15.73   0
  -6  -9  -2    2.55   11.09   0
  -7  -9  -2   12.51   11.96   0
  -7  -9  -2   15.69   23.94   0
  -8  -9  -2  116.41   12.31   0
  -8  -9  -2  100.83   25.45   0
   3 -10  -2   33.90   22.02   0
   3 -10  -2   39.43   10.44   0
   2 -10  -2  381.32   13.12   0
   2 -10  -2  244.13   21.84   0
   1 -10  -2  148.42   21.20   0
   1 -10  -2  179.76   11.99   0
  -1  10   2  120.69   13.82   0
   0 -10  -2   29.74   17.85   0
   0  10   2   29.32   13.70   0
   0 -10  -2   16.15   13.66   0
  -1 -10  -2  298.43   15.53   0
   1  10   2  253.86   17.78   0
  -1 -10  -2  295.96   16.05   0
   2  10   2  519.31   19.29   0
  -2 -10  -2  620.21   19.33   0
  -2 -10  -2  537.14   18.11   0
  -3 -10  -2   36.24   14.67   0
  -3 -10  -2   36.41   18.64   0
  -4 -10  -2   58.31   14.44   0
  -4 -10  -2   60.05   14.67   0
  -5 -10  -2  180.75   21.82   0
  -5 -10  -2  280.51   14.76   0
  -6 -10  -2   43.76   24.34   0
  -6 -10  -2   28.22   14.42   0
  -7 -10  -2   21.72   12.47   0
  -7 -10  -2   -0.86   25.17   0
   1 -11  -2   -5.38   22.41   0
   1 -11  -2    3.65   15.11   0
   0 -11  -2   43.45   21.77   0
   0 -11  -2   52.62   15.28   0
  -1 -11  -2   16.95   16.84   0
  -1 -11  -2    4.48   19.76   0
  -2 -11  -2    0.83   17.67   0
  -2 -11  -2    0.50   16.83   0
  -3 -11  -2   64.65   18.33   0
  -3 -11  -2   60.83   19.17   0
  -4 -11  -2   95.91   22.32   0
  -4 -11  -2  105.65   16.04   0
  -5 -11  -2    7.54   16.36   0
  -5 -11  -2  -11.17   24.46   0
  -3 -10   3   32.98   21.70   0
  -3 -10   3   26.56   15.43   0
   3  10  -3   24.95   17.59   0
  -2 -10   3   19.15   20.22   0
  -2 -10   3   12.63   21.27   0
   2  10  -3   14.56   21.10   0
  -1 -10   3    3.92   20.78   0
  -1 -10   3   12.25   20.88   0
   1  10  -3   -8.61   19.80   0
   6   9  -3   66.38   25.40   0
  -6  -9   3   73.05   23.32   0
   5   9  -3  379.10   26.03   0
  -5  -9   3  370.67   24.57   0
  -4  -9   3  252.86   17.29   0
   4   9  -3  253.69   22.32   0
  -3  -9   3  110.64   16.88   0
  -3  -9   3  161.97   21.07   0
   3   9  -3  107.21   15.98   0
  -2  -9   3  432.09   19.63   0
   2   9  -3  495.12   16.90   0
  -2  -9   3  568.66   21.48   0
  -1  -9   3  312.93   21.15   0
   1   9  -3  379.56   19.32   0
  -1  -9   3  403.20   18.89   0
   0  -9   3   82.39   21.45   0
   0   9  -3  115.54   17.10   0
   0  -9   3  133.84   17.52   0
  -1   9  -3  309.30   16.99   0
   1  -9   3  224.60   19.85   0
   1  -9   3  373.26   16.46   0
  -2   9  -3  342.51   16.45   0
   2  -9   3  251.73   28.22   0
   2  -9   3  482.19   16.63   0
   7   8  -3   -4.15   24.58   0
  -7  -8   3    6.09   24.21   0
  -6  -8   3   31.79   19.29   0
   6   8  -3   -7.57   22.07   0
   5   8  -3  210.93   22.03   0
  -5  -8   3  254.20   20.67   0
  -4  -8   3  131.49   18.74   0
   4   8  -3   96.90   18.12   0
   3   8  -3   97.48   17.58   0
  -3  -8   3   90.40   13.38   0
  -2  -8   3   -7.60   15.59   0
   2   8  -3   -9.02   15.88   0
  -2  -8   3  -12.73   16.81   0
  -1  -8   3  216.47   18.20   0
  -1  -8   3  148.72   19.09   0
   1   8  -3  186.78   16.66   0
   0  -8   3    4.60   14.03   0
   0  -8   3    8.81   15.19   0
   0   8  -3   -6.53   14.43   0
   1  -8   3   11.20   21.41   0
  -1   8  -3   12.01   14.58   0
   1  -8   3  -10.64   11.33   0
   2  -8   3   34.38   23.24   0
   2  -8   3   70.72   12.84   0
  -2   8  -3   65.26   13.54   0
   3  -8   3    2.20   25.56   0
   3  -8   3   12.24   12.77   0
  -3   8  -3   16.57   11.67   0
   4  -8   3   38.91   25.32   0
  -4   8  -3   38.54   11.95   0
   4  -8   3   48.85   12.62   0
  -8  -7   3   12.52   19.57   0
   7   7  -3   65.77   20.60   0
  -7  -7   3  132.07   21.33   0
   6   7  -3  542.26   22.53   0
  -6  -7   3  657.16   21.98   0
   5   7  -3  304.13   18.48   0
  -5  -7   3  328.88   19.82   0
   4   7  -3  197.17   16.67   0
  -4  -7   3  181.79   16.56   0
   3   7  -3 1005.54   19.18   0
  -3  -7   3 1137.68   19.05   0
   2   7  -3  660.77   16.55   0
  -2  -7   3  637.71   16.71   0
  -1  -7   3   85.41   15.91   0
  -1  -7   3  128.77   15.06   0
   1   7  -3  125.69   13.50   0
   0  -7   3 1117.69   17.03   0
   0   7  -3 1099.91   17.24   0
   0  -7   3  947.76   16.12   0
  -1   7  -3 1477.95   16.81   0
   1  -7   3 1635.67   16.68   0
   1  -7   3 1400.00   23.50   0
   2  -7   3  223.73   21.01   0
  -2   7  -3  261.46   13.63   0
   2  -7   3  287.29   13.92   0
  -3   7  -3  153.96   11.13   0
   3  -7   3  195.27   11.54   0
   3  -7   3  166.18   22.26   0
  -4   7  -3  469.23   13.01   0
   4  -7   3  581.65   13.05   0
   4  -7   3  459.60   27.10   0
   5  -7   3  191.68   13.23   0
   5  -7   3  120.25   24.42   0
  -5   7  -3  152.85   11.23   0
  -8  -6   3    2.99   18.16   0
   7   6  -3   23.88   19.64   0
  -7  -6   3   54.28   18.29   0
   6   6  -3  480.74   19.37   0
  -6  -6   3  510.24   18.56   0
   5   6  -3   97.99   15.71   0
  -5  -6   3   75.23   16.37   0
   4   6  -3   88.89   15.87   0
  -4  -6   3   62.47   11.90   0
  -3  -6   3  197.82   14.96   0
   3   6  -3  173.58   14.04   0
  -2  -6   3  363.48   14.80   0
   2   6  -3  367.17   14.32   0
  -1  -6   3   25.87   13.13   0
   1   6  -3   12.34   12.34   0
   0  -6   3    6.83   15.33   0
   0   6  -3    1.45    8.84   0
   0  -6   3   -9.59    9.34   0
   1  -6   3  324.19   10.28   0
  -1   6  -3  354.09   12.39   0
   1  -6   3  296.16   13.28   0
  -2   6  -3   15.26   10.82   0
   2  -6   3   10.48   10.66   0
   2  -6   3    3.61   13.34   0
  -3   6  -3  111.29   10.32   0
   3  -6   3  122.61   10.85   0
   3  -6   3  112.52   20.67   0
   4  -6   3   56.09   10.49   0
   4  -6   3   69.10   21.76   0
  -4   6  -3   59.97   10.30   0
  -5   6  -3    9.97    9.89   0
   5  -6   3   16.40   17.56   0
   5  -6   3   19.89   12.20   0
   6  -6   3   39.95   25.68   0
  -6   6  -3   23.33    9.33   0
   6  -6   3   52.21   12.30   0
  -9  -5   3   -5.28   16.11   0
  -8  -5   3  122.68   16.20   0
  -7  -5   3  630.12   17.34   0
   7   5  -3  465.17   17.81   0
  -6  -5   3  249.17   11.61   0
   6   5  -3  265.31   16.24   0
  -5  -5   3  438.95   15.48   0
   5   5  -3  415.30   14.84   0
   4   5  -3 1799.77   17.40   0
  -4  -5   3 1771.36   17.38   0
   3   5  -3  792.88   11.81   0
  -3  -5   3  823.63   11.97   0
   2   5  -3  133.24    9.67   0
  -2  -5   3  140.84    9.71   0
   1   5  -3 2701.98   18.03   0
  -1  -5   3 2578.35   15.64   0
   0   5  -3 2619.51   16.84   0
   0  -5   3 2597.66   17.70   0
   1  -5   3   81.26   15.87   0
   1  -5   3   73.80    8.37   0
  -1   5  -3   97.03   10.63   0
  -2   5  -3  522.94   11.66   0
   2  -5   3  448.70   18.64   0
   2  -5   3  509.63   11.65   0
  -3   5  -3 1807.49   13.50   0
   3  -5   3 1750.60   24.85   0
   3  -5   3 1905.81   14.09   0
   4  -5   3  532.58   12.65   0
  -4   5  -3  458.42   10.27   0
   4  -5   3  437.84   22.54   0
  -5   5  -3  110.80    8.38   0
   5  -5   3   98.75   21.46   0
   5  -5   3  141.98    9.84   0
  -6   5  -3  482.47    9.93   0
   6  -5   3  607.72   12.66   0
   6  -5   3  438.69   22.88   0
  -7   5  -3  163.23    9.59   0
   7  -5   3  192.85   11.97   0
   7  -5   3  137.53   21.99   0
  -9  -4   3    1.23   13.91   0
  -8  -4   3   96.77   13.09   0
  -7  -4   3  528.30   15.24   0
  -6  -4   3   31.73   12.21   0
   6   4  -3   29.08   11.05   0
  -5  -4   3   82.87   12.01   0
   5   4  -3   83.91   12.24   0
   4   4  -3  674.06   13.33   0
  -4  -4   3  679.62   12.99   0
   3   4  -3  690.70   10.36   0
  -3  -4   3  711.35   12.78   0
   2   4  -3   21.50   11.27   0
  -2  -4   3   18.25    7.99   0
   1   4  -3  301.92    9.02   0
  -1  -4   3  307.51   12.24   0
   0   4  -3  608.29    9.30   0
   0  -4   3  632.18   12.09   0
  -1   4  -3   85.92    7.65   0
   1  -4   3   98.57   10.42   0
   1  -4   3   83.94   14.43   0
   2  -4   3  119.87    9.76   0
   2  -4   3  136.64   12.43   0
  -2   4  -3  138.97    9.01   0
   3  -4   3  483.76   10.52   0
  -3   4  -3  431.97    8.02   0
   3  -4   3  515.84   19.86   0
   4  -4   3  108.75   13.52   0
  -4   4  -3  119.52    8.98   0
   4  -4   3  132.03    9.57   0
   5  -4   3  103.16    9.71   0
  -5   4  -3   76.76    8.15   0
   5  -4   3   78.16   14.61   0
   6  -4   3    6.26   19.59   0
  -6   4  -3    2.33    7.58   0
   6  -4   3   -8.73    9.11   0
   7  -4   3    5.36    9.58   0
   7  -4   3    9.89   19.14   0
  -7   4  -3   11.19    8.72   0
  -8   4  -3   17.08    8.54   0
  -9  -3   3   42.23   16.05   0
  -9  -3   3   21.90   12.68   0
  -9  -3   3   32.99   12.55   0
  -8  -3   3  435.97   14.55   0
  -7  -3   3  183.66   12.48   0
  -6  -3   3  386.98   11.40   0
   6   3  -3  356.95   12.84   0
  -5  -3   3 1375.75   14.13   0
   5   3  -3  555.67   11.57   0
   4   3  -3  346.95   10.55   0
  -4  -3   3  318.91    8.03   0
   3   3  -3  180.66   10.82   0
  -3  -3   3  163.80   10.29   0
  -2  -3   3 5241.90   17.06   0
   2   3  -3 5574.57   19.36   0
   1   3  -3 4900.84   16.65   0
  -1  -3   3 4990.82   18.71   0
   0   3  -3  234.87   11.06   0
   0  -3   3  218.11   11.76   0
   1  -3   3 1694.81   10.76   0
  -1   3  -3 1899.19   13.12   0
   2  -3   3 3180.13   18.55   0
  -2   3  -3 3249.66   14.53   0
   2  -3   3 3166.63   14.70   0
   3  -3   3  351.33   17.06   0
  -3   3  -3  345.15    7.15   0
   3  -3   3  433.85   10.25   0
  -4   3  -3  482.02    8.94   0
   4  -3   3  537.74    9.78   0
   4  -3   3  492.81   17.98   0
  -5   3  -3 1722.50   12.16   0
   5  -3   3 1672.20   21.70   0
   5  -3   3 1886.11   13.74   0
   6  -3   3  430.36   10.49   0
   6  -3   3  379.29   18.34   0
  -6   3  -3  360.00    9.50   0
   7  -3   3   26.72   14.22   0
   7  -3   3   24.27    9.54   0
  -7   3  -3   14.11    7.48   0
  -8   3  -3  172.45    9.01   0
  -9  -2   3   20.18    9.33   0
  -9  -2   3   67.88   18.68   0
  -9  -2   3   86.75    9.01   0
  -8  -2   3  331.87    9.56   0
  -7  -2   3   19.96    8.95   0
  -6  -2   3    0.62    8.61   0
   5   2  -3 1030.98   11.88   0
  -5  -2   3 1059.43   10.94   0
  -4  -2   3  695.28    9.83   0
   4   2  -3  679.74   10.14   0
   3   2  -3   -7.46    6.26   0
  -3  -2   3   -2.16    8.72   0
   2   2  -3  296.53    7.57   0
  -2  -2   3  314.81   10.01   0
   1   2  -3  546.62    8.80   0
  -1  -2   3  619.95   11.60   0
   0  -2   3   16.25    7.55   0
   0   2  -3   27.38    7.42   0
   1  -2   3    3.52    7.47   0
  -1   2  -3    1.79   10.45   0
   2  -2   3 1462.68   16.40   0
  -2   2  -3 1363.83   11.49   0
   2  -2   3 1375.08   11.79   0
  -3   2  -3  119.15    6.17   0
   3  -2   3  112.28   10.00   0
   3  -2   3  126.55    8.28   0
   4  -2   3   58.42   10.77   0
  -4   2  -3  108.07    8.36   0
   4  -2   3  132.53    8.95   0
  -5   2  -3   60.13    8.95   0
   5  -2   3  -38.74    7.59   0
   5  -2   3   88.88    9.25   0
  -6   2  -3   10.97    7.73   0
   6  -2   3   91.33   13.57   0
   6  -2   3   23.34    9.70   0
  -6   2  -3   27.60   15.64   0
  -7   2  -3    5.20   16.87   0
  -7   2  -3   23.99    8.43   0
  -8   2  -3   11.09    7.75   0
  -9   2  -3   18.78    8.96   0
  -9   2  -3   32.26   14.40   0
  -9  -1   3  110.02   19.43   0
  -9  -1   3  146.17    7.78   0
  -9  -1   3  114.73    7.43   0
  -8  -1   3   26.62    8.19   0
  -8  -1   3   34.08   12.39   0
  -8  -1   3   42.57    7.50   0
  -7  -1   3  219.80   11.68   0
  -7  -1   3  299.55    8.09   0
  -6  -1   3 1185.35    9.10   0
   5   1  -3  273.87    8.99   0
  -5  -1   3  296.62    6.95   0
   4   1  -3  240.64    8.28   0
  -4  -1   3  262.17    7.29   0
   3   1  -3 3805.17   12.65   0
  -3  -1   3 3942.50   12.57   0
  -2  -1   3 2267.99    9.79   0
   2   1  -3 1250.98    8.49   0
  -1  -1   3   38.79    8.95   0
   1   1  -3   57.89    5.98   0
   0   1  -3 3331.33   11.59   0
   0  -1   3 3415.21   13.54   0
   1  -1   3 6013.83   15.93   0
  -1   1  -3 5852.42   15.35   0
   2  -1   3 1049.77   10.81   0
   2  -1   3  992.46   12.33   0
  -2   1  -3 1052.61   10.41   0
  -3   1  -3 1261.17    8.40   0
   3  -1   3 1326.40   15.08   0
   3  -1   3 1540.60   10.90   0
   4  -1   3 2784.76   14.80   0
  -4   1  -3 3022.68   14.62   0
   4  -1   3 2704.62   11.80   0
  -4   1  -3 2451.77   10.56   0
  -5   1  -3  559.47   14.44   0
  -5   1  -3  499.69    8.77   0
   5  -1   3  596.12   13.47   0
   5  -1   3  527.22   10.06   0
  -6   1  -3  101.35   14.85   0
   6  -1   3   83.08   10.63   0
   6  -1   3   80.34   11.26   0
  -6   1  -3   67.41    9.06   0
  -7   1  -3  784.71   18.75   0
  -7   1  -3  686.61    9.61   0
  -8   1  -3  418.59   18.94   0
  -8   1  -3  421.63    9.75   0
  -9   1  -3   27.72    9.68   0
  -9   1  -3   23.23   17.20   0
  -9   1  -3   26.08   15.88   0
  -9   0   3   70.90    3.44   0
  -9   0   3   84.80    3.48   0
  -9   0   3  121.53   22.07   0
  -8   0   3   11.17   18.37   0
  -8   0   3    2.87    4.85   0
  -8   0   3   -0.56    4.73   0
  -7   0   3    3.44   11.37   0
  -7   0   3    7.46    4.87   0
  -7   0   3   12.98    5.60   0
  -6   0   3 1097.72   17.14   0
  -6   0   3 1182.26    7.32   0
  -6   0   3  999.97    9.01   0
  -5   0   3  819.24    6.62   0
   4   0  -3   10.11    6.42   0
  -4   0   3   12.17    4.26   0
  -3   0   3  458.88    5.49   0
   3   0  -3  458.96    5.58   0
  -2   0   3 1056.28    7.22   0
   2   0  -3 1101.37    7.24   0
   1   0  -3   29.74    5.12   0
  -1   0   3   26.35    7.01   0
   0   0  -3  420.17    8.66   0
   0   0   3  388.91    6.76   0
  -1   0  -3 3146.32   12.01   0
   1   0   3 3174.61   11.94   0
  -2   0  -3  121.67    6.54   0
   2   0   3  157.17    9.51   0
   2   0   3  126.77    8.79   0
  -3   0  -3  142.35    8.35   0
   3   0   3  119.89    9.59   0
   3   0   3  133.78    9.34   0
  -4   0  -3  285.20    8.51   0
   4   0   3  289.81    9.55   0
  -4   0  -3  297.64   11.03   0
   4   0   3  294.66    9.45   0
  -5   0  -3   31.32    7.59   0
  -5   0  -3   21.29   12.02   0
   5   0   3   30.07    8.66   0
   5   0   3   16.53   10.20   0
  -6   0  -3   50.62    7.95   0
  -6   0  -3   42.18   12.18   0
  -7   0  -3   38.82    9.28   0
  -7   0  -3   55.28   15.07   0
  -8   0  -3   32.62    8.87   0
  -8   0  -3   36.59   15.12   0
  -9   0  -3   18.82   14.67   0
  -9   0  -3   32.00   15.47   0
  -9   0  -3   18.30   10.30   0
  -9   1   3   18.07   21.61   0
  -8   1   3  112.47   21.30   0
  -7   1   3  330.14   18.75   0
  -6   1   3   13.47    2.82   0
  -6   1   3   33.00   15.53   0
  -6   1   3   10.54    2.82   0
  -5   1   3  310.24   10.81   0
  -5   1   3  273.64    3.23   0
  -5   1   3  303.14    3.63   0
  -4   1   3 2827.88    5.99   0
  -4   1   3 3249.70   15.85   0
  -3   1   3 1670.35    5.04   0
   3  -1  -3 1999.69    5.85   0
  -2   1   3  141.85    3.80   0
   2  -1  -3  146.96    4.13   0
  -1   1   3 2786.38    7.97   0
   1  -1  -3 2842.46    8.00   0
   0  -1  -3  -85.82    3.90   0
   0   1   3 4340.35   10.95   0
   1   1   3  466.43    9.02   0
  -1  -1  -3  470.00    8.95   0
   2   1   3 2349.95    8.86   0
   2   1   3 2299.22   12.78   0
  -2  -1  -3 2348.76   10.71   0
   3   1   3 5240.62   18.00   0
   3   1   3 5253.24   11.32   0
  -3  -1  -3 4932.92   16.42   0
  -4  -1  -3  662.93    8.21   0
  -4  -1  -3  610.61    9.81   0
  -5  -1  -3   78.63    7.90   0
  -5  -1  -3   66.57    6.44   0
  -6  -1  -3 1572.31   12.97   0
  -6  -1  -3 1396.94   12.31   0
  -7  -1  -3  950.16   14.23   0
  -7  -1  -3  921.23   12.01   0
  -8  -1  -3   72.32   12.31   0
  -8  -1  -3   67.06   13.55   0
  -8  -1  -3   53.26    9.49   0
  -9  -1  -3  103.09   10.12   0
  -9  -1  -3   94.27   15.34   0
  -9  -1  -3  105.56   15.96   0
  -9   2   3   -9.58   24.47   0
  -8   2   3  -12.49   21.33   0
  -7   2   3  431.99   21.83   0
  -6   2   3  196.97   13.84   0
  -5   2   3   -7.46   15.52   0
  -4   2   3  920.79   16.29   0
  -3   2   3  929.11   15.67   0
  -2   2   3   -9.63   12.47   0
   2  -2  -3    7.58    2.35   0
  -1   2   3 1604.30   12.36   0
  -1   2   3 1455.50    6.66   0
   1  -2  -3 1192.75    5.58   0
   0   2   3 3314.39   11.24   0
   0  -2  -3 3596.90   11.27   0
   0   2   3 3497.03   11.65   0
  -1  -2  -3   -5.04   10.18   0
   1   2   3   -2.60   10.64   0
   1   2   3    6.73    4.27   0
  -2  -2  -3   89.89    9.14   0
  -3  -2  -3 1193.07   14.84   0
  -4  -2  -3  133.96    5.15   0
  -4  -2  -3  144.70   11.22   0
  -5  -2  -3    7.33   11.06   0
  -5  -2  -3   -3.07    6.29   0
  -6  -2  -3  452.39   10.03   0
  -6  -2  -3  465.09   12.25   0
  -7  -2  -3   39.66   13.46   0
  -7  -2  -3   52.10   11.05   0
  -7  -2  -3   60.65    8.91   0
  -8  -2  -3   78.56   10.18   0
  -8  -2  -3  105.00   13.85   0
  -8  -2  -3   80.99   10.45   0
  -9  -2  -3   -4.17   12.81   0
  -9  -2  -3   20.46   14.10   0
  -9  -2  -3   12.49   11.36   0
 -10  -2  -3    3.77   11.48   0
 -10  -2  -3   10.84   12.64   0
 -10  -2  -3   14.05   16.69   0
  -8   3   3   65.23   23.80   0
  -7   3   3   19.65   20.72   0
  -6   3   3  225.09   14.79   0
  -5   3   3  976.71   19.72   0
  -4   3   3  272.64   16.60   0
  -3   3   3  220.01   14.90   0
   2  -3  -3 2574.10    4.70   0
   2  -3  -3 2396.43    4.69   0
  -2   3   3 3000.86   19.39   0
   1  -3  -3 2589.72    9.19   0
   1  -3  -3 2825.58   10.13   0
  -1   3   3 2956.67   14.99   0
   0  -3  -3  180.16   10.30   0
   0  -3  -3  176.30    8.13   0
   0   3   3  207.22   10.71   0
   1   3   3 2693.27   11.63   0
  -1  -3  -3 2721.59   11.56   0
  -2  -3  -3 5256.58   22.99   0
  -2  -3  -3 5417.99    9.17   0
  -3  -3  -3  538.33   17.28   0
  -4  -3  -3  232.10    4.45   0
  -4  -3  -3  208.04   14.71   0
  -5  -3  -3 2585.78   10.22   0
  -5  -3  -3 2630.27   20.42   0
  -5  -3  -3 2343.77   18.26   0
  -6  -3  -3 1208.01   10.51   0
  -6  -3  -3 1082.46   16.81   0
  -6  -3  -3 1247.56   15.54   0
  -7  -3  -3   73.69    9.32   0
  -7  -3  -3   86.11   13.32   0
  -7  -3  -3   77.89   11.77   0
  -8  -3  -3  259.00   11.13   0
  -8  -3  -3  324.78   17.20   0
  -8  -3  -3  312.84   14.16   0
  -9  -3  -3  153.38   11.79   0
  -9  -3  -3  157.63   18.19   0
  -9  -3  -3  147.36   13.50   0
 -10  -3  -3   11.01   12.43   0
 -10  -3  -3   14.92   17.72   0
 -10  -3  -3   -4.41   13.01   0
  -8   4   3   75.46   28.23   0
  -7   4   3   73.80   24.90   0
  -6   4   3   19.97   20.80   0
  -5   4   3  471.74   16.05   0
  -4   4   3  322.00   17.55   0
  -3   4   3   12.62   15.53   0
   2  -4  -3 1174.15    5.28   0
  -2   4   3 1373.97   18.29   0
   2  -4  -3 1185.85   17.00   0
   1  -4  -3 1338.46    8.32   0
  -1   4   3 1327.35   16.60   0
   1  -4  -3 1344.86   16.63   0
   0  -4  -3   25.42    8.97   0
   0  -4  -3   11.73    8.74   0
   0   4   3   10.04   12.07   0
  -1  -4  -3  167.92    9.00   0
  -1  -4  -3  149.92   12.35   0
   1   4   3  163.10    9.45   0
  -2  -4  -3 1696.64   16.70   0
  -2  -4  -3 1534.10    8.37   0
  -3  -4  -3   54.89    5.23   0
  -3  -4  -3   32.53   11.04   0
  -4  -4  -3    1.66   14.52   0
  -5  -4  -3  569.32    6.53   0
  -5  -4  -3  572.45   15.61   0
  -5  -4  -3  616.22   13.60   0
  -6  -4  -3   39.98   11.17   0
  -6  -4  -3   38.63    6.56   0
  -6  -4  -3   31.37   16.54   0
  -7  -4  -3   50.08   17.03   0
  -7  -4  -3   64.06   15.47   0
  -7  -4  -3   66.45    8.34   0
  -8  -4  -3   33.49    9.30   0
  -8  -4  -3   43.61   16.95   0
  -8  -4  -3   26.89   15.27   0
  -9  -4  -3   52.65   17.98   0
  -9  -4  -3   84.65   10.59   0
  -9  -4  -3   58.21   14.97   0
 -10  -4  -3   10.03   18.68   0
 -10  -4  -3   -3.84   10.21   0
 -10  -4  -3    9.96   14.13   0
  -7   5   3  136.23   28.06   0
  -6   5   3  438.35   23.45   0
  -5   5   3   90.43   20.29   0
  -4   5   3  126.27   13.78   0
   3  -5  -3  832.91    4.58   0
   3  -5  -3  784.46   16.95   0
  -3   5   3  874.65   19.90   0
  -2   5   3  632.32   17.64   0
   2  -5  -3  622.44   12.71   0
   2  -5  -3  660.80    5.99   0
   1  -5  -3  124.91   14.00   0
  -1   5   3  127.33   13.96   0
   1  -5  -3  126.21    7.38   0
   0  -5  -3 2061.95   11.89   0
   0   5   3 2392.86   16.92   0
   0  -5  -3 2138.43   13.54   0
  -1  -5  -3 2450.16   13.51   0
  -1  -5  -3 2912.82   15.06   0
  -2  -5  -3  122.83    8.72   0
  -2  -5  -3   81.28   12.88   0
  -3  -5  -3  468.48   15.68   0
  -3  -5  -3  529.67    8.52   0
  -4  -5  -3 2469.24   18.00   0
  -4  -5  -3 2590.16    9.43   0
  -5  -5  -3  791.81   18.55   0
  -6  -5  -3  102.51   15.30   0
  -6  -5  -3   92.00   12.47   0
  -7  -5  -3  657.86    8.98   0
  -7  -5  -3  545.84   14.67   0
  -7  -5  -3  577.96   20.93   0
  -8  -5  -3  261.42    9.09   0
  -8  -5  -3  244.76   16.14   0
  -8  -5  -3  261.86   15.56   0
  -9  -5  -3    7.94    9.46   0
  -9  -5  -3   13.80   12.36   0
  -9  -5  -3   11.42   20.12   0
  -7   6   3   37.15   25.48   0
  -6   6   3  201.19   27.07   0
  -5   6   3  108.14   21.18   0
  -4   6   3   24.59   20.73   0
   4  -6  -3   -1.26   12.29   0
   3  -6  -3  858.96   18.60   0
  -3   6   3  998.57   22.72   0
   3  -6  -3  827.34    6.05   0
   2  -6  -3  882.83   17.65   0
   2  -6  -3  782.73    6.88   0
  -2   6   3  878.18   19.14   0
  -1   6   3   34.05   15.76   0
   1  -6  -3   13.83    6.48   0
   1  -6  -3   -1.38   13.75   0
   0  -6  -3  281.36   13.66   0
   0  -6  -3  275.56    9.24   0
   0   6   3  350.66   13.95   0
  -1  -6  -3  956.30   13.65   0
  -1  -6  -3  897.19   13.00   0
  -2  -6  -3  141.26   10.86   0
  -2  -6  -3  117.16    9.16   0
  -3  -6  -3  225.93   10.32   0
  -3  -6  -3  205.56   15.06   0
  -4  -6  -3  878.17   14.62   0
  -4  -6  -3 1153.29   10.09   0
  -5  -6  -3    7.26    6.95   0
  -5  -6  -3   12.04   11.99   0
  -6  -6  -3  114.83   18.53   0
  -7  -6  -3  108.40   15.05   0
  -7  -6  -3   79.05   13.34   0
  -8  -6  -3  136.57    8.46   0
  -8  -6  -3  109.79   19.32   0
  -8  -6  -3  108.80   17.39   0
  -9  -6  -3    2.01   16.17   0
  -9  -6  -3    5.01    8.16   0
  -9  -6  -3    8.60   18.19   0
  -6   7   3   14.03   20.69   0
  -5   7   3   35.80   23.45   0
   4  -7  -3  349.18   18.93   0
  -4   7   3  431.20   23.91   0
   4  -7  -3  387.07    4.63   0
   4  -7  -3  389.27    4.12   0
  -3   7   3  314.96   20.01   0
   3  -7  -3  273.43    6.53   0
   3  -7  -3  245.51   17.52   0
   2  -7  -3  144.51   12.15   0
  -2   7   3  152.99   14.07   0
   2  -7  -3  142.67    6.79   0
   1  -7  -3 1310.33   10.55   0
   1  -7  -3 1356.31   15.43   0
  -1   7   3 1524.99   19.95   0
   0  -7  -3  960.93    9.87   0
   0  -7  -3 1056.95   13.66   0
  -1  -7  -3   32.34   13.37   0
  -1  -7  -3   16.97    8.30   0
  -2  -7  -3  519.80   12.49   0
  -2  -7  -3  487.51   14.31   0
  -3  -7  -3 1641.91   13.90   0
  -3  -7  -3 1359.73   15.26   0
  -4  -7  -3  312.05   16.74   0
  -4  -7  -3  418.19   10.00   0
  -5  -7  -3  264.73    9.11   0
  -5  -7  -3  205.94   18.48   0
  -6  -7  -3  677.94    9.05   0
  -6  -7  -3  700.08   21.07   0
  -7  -7  -3  169.91   21.16   0
  -8  -7  -3   39.39   17.00   0
  -8  -7  -3   11.90    7.80   0
  -8  -7  -3   15.68   21.82   0
  -9  -7  -3  115.32    7.54   0
  -9  -7  -3   91.96   16.14   0
  -9  -7  -3   99.55   24.55   0
  -5   8   3   23.31   25.74   0
   4  -8  -3  330.65    5.46   0
  -4   8   3  265.93   18.22   0
   4  -8  -3  249.55   19.45   0
  -3   8   3  283.10   21.47   0
   3  -8  -3  315.19    7.33   0
   3  -8  -3  229.39   14.84   0
  -2   8   3   16.69   18.81   0
   2  -8  -3   24.18   17.63   0
   2  -8  -3   16.95    7.63   0
   1  -8  -3  254.77   13.54   0
   1  -8  -3  259.10    9.56   0
   0  -8  -3  492.35   11.32   0
   0  -8  -3  503.21   17.27   0
  -1  -8  -3   71.91   12.38   0
  -1  -8  -3   68.88   14.42   0
  -2  -8  -3  117.33   14.42   0
  -2  -8  -3  110.37   12.69   0
  -3  -8  -3  560.58   13.13   0
  -3  -8  -3  498.80   12.88   0
  -4  -8  -3   22.96   10.45   0
  -4  -8  -3   28.88   11.46   0
  -5  -8  -3    1.19    9.87   0
  -5  -8  -3   -1.97   12.76   0
  -6  -8  -3  298.46    8.87   0
  -6  -8  -3  233.28   20.30   0
  -7  -8  -3  133.12    8.50   0
  -7  -8  -3   91.86   22.20   0
  -8  -8  -3    5.08    8.28   0
  -8  -8  -3   25.22   22.87   0
   4  -9  -3   26.78    5.67   0
   4  -9  -3    6.10   21.34   0
   3  -9  -3   41.65    7.80   0
   3  -9  -3   43.56   19.39   0
   2  -9  -3  372.00   20.57   0
   2  -9  -3  430.59    9.96   0
   1  -9  -3  215.52   18.65   0
   1  -9  -3  205.35   11.08   0
   0  -9  -3   -1.95   11.30   0
   0  -9  -3    7.26   15.24   0
  -1  -9  -3  421.48   14.04   0
  -1  -9  -3  416.63   15.90   0
  -2  -9  -3  824.74   17.95   0
  -2  -9  -3  783.16   17.27   0
  -3  -9  -3  119.36   13.91   0
  -3  -9  -3  133.05   17.27   0
  -4  -9  -3  137.76   18.53   0
  -4  -9  -3  196.77   13.56   0
  -5  -9  -3  452.21   11.91   0
  -5  -9  -3  328.26   16.27   0
  -6  -9  -3  135.91   11.72   0
  -6  -9  -3   87.76   20.43   0
  -7  -9  -3   47.22   10.03   0
  -7  -9  -3   81.60   23.97   0
  -8  -9  -3  155.61   10.01   0
  -8  -9  -3  137.75   26.92   0
   3 -10  -3   11.23   20.00   0
   3 -10  -3   14.06    8.97   0
   2 -10  -3   95.46   21.26   0
   2 -10  -3  151.78   10.80   0
   1 -10  -3  198.20   19.73   0
   1 -10  -3  224.47   13.55   0
   0 -10  -3   60.00   18.19   0
   0 -10  -3   47.84   12.99   0
  -1 -10  -3  183.93   17.45   0
  -1 -10  -3  179.84   15.23   0
  -2 -10  -3  371.49   17.68   0
  -2 -10  -3  312.46   15.97   0
  -3 -10  -3    8.45   14.69   0
  -3 -10  -3   16.66   12.83   0
  -4 -10  -3    9.65   18.82   0
  -4 -10  -3   12.95   12.90   0
  -5 -10  -3  191.14   20.30   0
  -5 -10  -3  201.72   13.81   0
  -6 -10  -3   86.20   13.43   0
  -6 -10  -3   48.25   17.15   0
  -7 -10  -3   -8.96   18.41   0
  -7 -10  -3    2.22   12.16   0
   1 -11  -3    8.87   15.55   0
   1 -11  -3    5.45   13.16   0
   0 -11  -3  130.54   20.69   0
   0 -11  -3  182.71   15.64   0
  -1 -11  -3  297.12   17.63   0
  -1 -11  -3  227.07   18.57   0
  -2 -11  -3   16.17   17.82   0
  -2 -11  -3   28.92   17.39   0
  -3 -11  -3   99.61   16.39   0
  -3 -11  -3   63.11   15.18   0
  -4 -11  -3  105.11   19.80   0
  -4 -11  -3  129.29   14.88   0
  -5 -11  -3   15.71   15.20   0
  -5 -11  -3   27.34   22.58   0
   5   9  -4  280.54   25.78   0
  -5  -9   4  348.20   21.87   0
  -4  -9   4  314.36   24.62   0
   4   9  -4  309.36   24.81   0
   3   9  -4   14.01   17.33   0
  -3  -9   4   28.91   18.60   0
  -3  -9   4   32.72   16.88   0
  -2  -9   4  182.09   20.83   0
  -2  -9   4  245.09   21.22   0
   2   9  -4  214.42   16.60   0
  -1  -9   4  483.23   22.76   0
   1   9  -4  515.38   21.30   0
  -1  -9   4  635.48   17.93   0
   0  -9   4  230.77   18.75   0
   0   9  -4  154.62   19.24   0
   0  -9   4  161.97   18.98   0
   1  -9   4  117.79   23.71   0
   1  -9   4  159.10   16.66   0
  -1   9  -4  118.58   12.93   0
   6   8  -4   24.48   16.65   0
  -6  -8   4   10.79   21.11   0
  -5  -8   4    5.53   20.32   0
   5   8  -4    3.27   20.69   0
   4   8  -4   15.57   14.12   0
  -4  -8   4    3.77   19.30   0
   3   8  -4  152.94   14.14   0
  -3  -8   4  176.01   18.39   0
   2   8  -4   24.33   19.24   0
  -2  -8   4    8.72   14.02   0
  -1  -8   4   72.46   19.24   0
  -1  -8   4   77.91   14.16   0
   1   8  -4   76.23   18.17   0
   0  -8   4   42.27   14.77   0
   0  -8   4   62.99   12.83   0
   0   8  -4   76.42   15.20   0
   1  -8   4  293.78   22.68   0
   1  -8   4  407.67   17.81   0
  -1   8  -4  353.18   13.05   0
   2  -8   4  -11.95   13.92   0
  -2   8  -4   17.36   13.34   0
   2  -8   4   -0.69   24.27   0
   3  -8   4   15.17   14.03   0
   3  -8   4    7.51   27.00   0
  -3   8  -4   11.44   13.57   0
   7   7  -4   57.68   22.29   0
  -7  -7   4  101.52   19.90   0
   6   7  -4  512.52   21.64   0
  -6  -7   4  529.39   18.03   0
   5   7  -4  452.55   21.10   0
  -5  -7   4  503.72   20.03   0
   4   7  -4  108.26   17.80   0
  -4  -7   4   91.05   17.19   0
   3   7  -4  399.99   14.31   0
  -3  -7   4  407.53   13.79   0
  -2  -7   4 1170.12   20.29   0
   2   7  -4 1150.22   19.23   0
  -1  -7   4  303.67   12.99   0
  -1  -7   4  404.38   17.45   0
   1   7  -4  394.01   15.61   0
   0  -7   4  528.95   18.02   0
   0  -7   4  377.64   17.89   0
   0   7  -4  473.90   15.87   0
   1  -7   4 1015.38   17.60   0
   1  -7   4  800.58   17.89   0
  -1   7  -4  881.29   15.78   0
   2  -7   4  194.22   22.28   0
   2  -7   4  229.91   14.30   0
  -2   7  -4  196.93   12.83   0
   3  -7   4   87.17   12.23   0
   3  -7   4   89.22   24.23   0
  -3   7  -4   66.03   12.33   0
   4  -7   4  381.55   14.38   0
  -4   7  -4  283.48   13.24   0
   4  -7   4  242.45   25.62   0
  -5   7  -4  188.27   12.68   0
   5  -7   4  193.42   27.97   0
   5  -7   4  244.62   13.20   0
  -8  -6   4   13.17   20.01   0
  -7  -6   4   18.47   18.93   0
   7   6  -4   31.41   19.96   0
   6   6  -4   -7.25   16.59   0
  -6  -6   4    8.41   17.08   0
   5   6  -4   -7.95   16.35   0
  -5  -6   4   -1.10   16.15   0
   4   6  -4  211.37   16.91   0
  -4  -6   4  211.22   12.43   0
  -3  -6   4    3.56   14.69   0
   3   6  -4   30.78   11.09   0
  -2  -6   4  271.40   12.13   0
   2   6  -4  299.09   15.45   0
   1   6  -4  133.46   10.66   0
  -1  -6   4  121.84   15.40   0
   0  -6   4  401.31   14.40   0
   0  -6   4  339.92   17.17   0
   0   6  -4  396.69   14.47   0
   1  -6   4    7.33   12.28   0
  -1   6  -4    5.34   12.71   0
   1  -6   4  -12.94   18.34   0
  -2   6  -4   15.56    8.98   0
   2  -6   4   16.90   12.11   0
   2  -6   4    2.52   19.84   0
   3  -6   4  171.89   23.81   0
  -3   6  -4  221.10   12.62   0
   3  -6   4  236.84   13.24   0
   4  -6   4   14.54   12.34   0
  -4   6  -4   10.83   10.32   0
   4  -6   4   -7.53   25.00   0
   5  -6   4   -4.74   11.59   0
   5  -6   4  -11.75   23.89   0
  -5   6  -4    6.60   10.47   0
   6  -6   4   72.75   23.98   0
  -6   6  -4   95.67   10.94   0
   6  -6   4  147.60   13.51   0
  -8  -5   4   57.00   17.05   0
   7   5  -4  510.45   18.98   0
  -7  -5   4  758.81   18.20   0
   6   5  -4  380.24   15.94   0
  -6  -5   4  468.22   16.41   0
   5   5  -4  109.85   14.65   0
  -5  -5   4  103.69   11.43   0
   4   5  -4  995.34   16.85   0
  -4  -5   4 1009.47   16.77   0
  -3  -5   4 2497.72   19.24   0
   3   5  -4 2555.23   19.39   0
   2   5  -4  772.36   15.52   0
  -2  -5   4  751.36   12.32   0
  -1  -5   4  727.15   14.52   0
   1   5  -4  785.88   15.18   0
   0  -5   4 1790.04   17.11   0
   0   5  -4 1634.20   13.73   0
   1  -5   4  413.44   13.27   0
  -1   5  -4  436.24   12.19   0
   1  -5   4  397.80   16.52   0
   2  -5   4  431.02   19.94   0
   2  -5   4  419.44    9.75   0
  -2   5  -4  421.61   12.32   0
  -3   5  -4 1387.24   13.99   0
   3  -5   4 1495.47   14.77   0
   3  -5   4 1345.54   25.38   0
   4  -5   4  631.37   12.53   0
  -4   5  -4  528.66   11.89   0
   4  -5   4  513.93   22.66   0
  -5   5  -4   30.50    9.46   0
   5  -5   4   47.00   20.34   0
   5  -5   4   81.34   12.16   0
  -6   5  -4  171.61   10.24   0
   6  -5   4  169.03   18.30   0
   6  -5   4  259.03   13.59   0
  -7   5  -4   99.88    9.96   0
   7  -5   4  129.26   12.53   0
   7  -5   4   91.63   17.33   0
  -9  -4   4   14.62   13.65   0
  -8  -4   4   32.57   14.12   0
   7   4  -4   58.92   14.59   0
  -7  -4   4   55.31   14.14   0
   6   4  -4   35.11   11.18   0
  -6  -4   4   22.31   12.43   0
   5   4  -4  154.03   12.57   0
  -5  -4   4  165.57   13.29   0
   4   4  -4   97.13   12.18   0
  -4  -4   4   96.41    9.27   0
   3   4  -4  250.24   12.69   0
  -3  -4   4  226.24    9.85   0
   2   4  -4  754.16   11.01   0
  -2  -4   4  733.14   13.42   0
   1   4  -4  493.95   12.92   0
  -1  -4   4  459.94    9.71   0
   0   4  -4  110.27    8.65   0
   0  -4   4  108.19   12.48   0
  -1   4  -4   10.95   11.09   0
   1  -4   4   14.84   11.31   0
   1  -4   4   38.79    9.98   0
   2  -4   4  215.67   11.15   0
   2  -4   4  251.14   16.60   0
  -2   4  -4  207.07   10.63   0
   3  -4   4    3.30   10.31   0
   3  -4   4    0.22   18.36   0
  -3   4  -4  -14.25   10.13   0
  -4   4  -4   14.15    9.20   0
   4  -4   4   21.06   20.19   0
   4  -4   4   29.30   11.25   0
   5  -4   4  331.78   20.57   0
  -5   4  -4  343.69   10.39   0
   5  -4   4  404.97   12.66   0
   6  -4   4   29.10   20.99   0
   6  -4   4   66.38   11.80   0
  -6   4  -4   21.56    9.35   0
   7  -4   4    1.71   18.82   0
   7  -4   4    0.13   11.84   0
  -7   4  -4   -1.38    9.64   0
  -9  -3   4  117.41   12.24   0
  -8  -3   4  655.99   14.20   0
  -7  -3   4  298.99   13.16   0
   6   3  -4   76.35   12.26   0
  -6  -3   4   69.12   10.87   0
   5   3  -4  326.51   10.66   0
  -5  -3   4 1013.22   13.23   0
   4   3  -4 1786.86   14.37   0
  -4  -3   4 1748.77   14.10   0
   3   3  -4  653.69   12.01   0
  -3  -3   4  658.36   11.58   0
   2   3  -4 1462.94   11.31   0
  -2  -3   4 1450.11   13.66   0
   1   3  -4 3676.14   18.40   0
  -1  -3   4 3526.82   17.66   0
   0  -3   4  641.04   12.28   0
   0   3  -4  652.84   12.51   0
  -1   3  -4 1152.91   12.53   0
   1  -3   4 1121.13   12.22   0
   2  -3   4 3470.70   14.67   0
  -2   3  -4 3730.51   16.54   0
   2  -3   4 3862.45   22.79   0
   3  -3   4 1041.51   13.06   0
  -3   3  -4  988.67   11.67   0
   3  -3   4  916.23   14.94   0
   4  -3   4  179.54   13.27   0
  -4   3  -4  205.04    9.97   0
   4  -3   4  214.24   10.84   0
   5  -3   4  715.55   18.80   0
  -5   3  -4  739.64   11.63   0
   5  -3   4  869.65   13.16   0
   6  -3   4  558.47   12.40   0
   6  -3   4  533.47   19.36   0
  -6   3  -4  486.21   10.24   0
  -7   3  -4   53.16    9.26   0
   7  -3   4  -42.04   13.69   0
   7  -3   4   63.23   11.80   0
  -8   3  -4  157.37    9.71   0
  -9  -2   4   -7.49   19.55   0
  -9  -2   4    0.94   11.27   0
  -9  -2   4   -8.54    9.92   0
  -8  -2   4   81.54   10.42   0
  -7  -2   4    6.37    9.38   0
  -6  -2   4   48.76   10.22   0
   6   2  -4   52.85   11.35   0
   5   2  -4  347.88   10.29   0
  -5  -2   4  362.01    9.78   0
   4   2  -4  429.11   10.22   0
  -4  -2   4  448.07   10.18   0
   3   2  -4  557.47    9.09   0
  -3  -2   4  480.99    9.86   0
  -2  -2   4   27.08    9.60   0
   2   2  -4   26.78    9.24   0
  -1  -2   4  541.89   11.55   0
   1   2  -4  530.01    9.39   0
   0  -2   4  141.91    8.46   0
   0   2  -4  144.78   11.63   0
   1  -2   4  756.05   12.01   0
  -1   2  -4  771.43   12.04   0
   2  -2   4   98.72    7.30   0
   2  -2   4   88.46   13.50   0
  -2   2  -4   94.58    9.80   0
   3  -2   4   43.67   12.45   0
  -3   2  -4    5.87    9.69   0
   3  -2   4   -2.30    9.49   0
  -4   2  -4  987.26   11.69   0
   4  -2   4  -68.41   10.53   0
   4  -2   4  986.01   12.49   0
   5  -2   4   79.72   11.15   0
  -5   2  -4   58.35    6.55   0
   5  -2   4   72.09   10.80   0
   6  -2   4   53.36   14.73   0
  -6   2  -4   42.69    8.84   0
   6  -2   4   42.63   12.33   0
  -7   2  -4   44.68    9.11   0
   7  -2   4   38.60   14.33   0
   7  -2   4   55.27   11.69   0
  -8   2  -4   76.75    9.68   0
  -9  -1   4  102.04    7.90   0
  -9  -1   4  263.07    7.85   0
  -9  -1   4  217.64   23.29   0
  -8  -1   4   99.73   17.36   0
  -8  -1   4   58.11    9.22   0
  -8  -1   4  133.81    7.85   0
  -7  -1   4  124.43    7.20   0
  -6  -1   4 1180.02   10.71   0
   5   1  -4 1042.56   10.38   0
  -5  -1   4 1098.16    9.36   0
   4   1  -4  667.79    9.21   0
  -4  -1   4  736.63   10.00   0
   3   1  -4 2225.31   11.48   0
  -3  -1   4 2108.95   11.50   0
   2   1  -4  -37.64    3.69   0
  -2  -1   4 2802.05   12.97   0
  -1  -1   4  676.49   10.63   0
   1   1  -4  739.41   11.55   0
   0  -1   4 3136.29   14.86   0
   0   1  -4 3101.48   12.76   0
   1  -1   4 5437.75   15.73   0
  -1   1  -4 5876.05   17.79   0
   2  -1   4  752.80   11.15   0
  -2   1  -4  733.59   10.80   0
  -3   1  -4  398.60    7.43   0
   3  -1   4  360.41   13.08   0
   3  -1   4  433.18    9.96   0
   4  -1   4 2122.89   13.82   0
   4  -1   4 1739.75   15.98   0
  -4   1  -4 1770.39   10.53   0
   5  -1   4  890.76   14.10   0
   5  -1   4  907.37   12.55   0
  -5   1  -4  858.86   11.02   0
  -6   1  -4  119.85    8.89   0
   6  -1   4  131.28   12.28   0
   6  -1   4  134.79   11.54   0
  -7   1  -4  488.46   10.30   0
  -8   1  -4  434.71   10.83   0
  -9   1  -4    4.65    9.92   0
  -9   0   4   30.69   16.56   0
  -8   0   4    1.98    4.43   0
  -8   0   4   -8.20   17.42   0
  -8   0   4    3.73    4.62   0
  -7   0   4   32.60   16.22   0
  -7   0   4    1.42    4.71   0
  -7   0   4    4.23    6.07   0
  -6   0   4  267.98    6.03   0
   5   0  -4   64.44    7.57   0
  -5   0   4   54.46    5.08   0
   4   0  -4  567.59    7.64   0
  -4   0   4  527.86    6.80   0
   3   0  -4   39.95    5.51   0
  -3   0   4   40.23    6.49   0
  -2   0   4 1513.04    9.02   0
   2   0  -4 1629.72    9.64   0
  -1   0   4   61.02    6.11   0
   1   0  -4  -97.54    4.97   0
   0   0  -4  254.60    9.23   0
   0   0   4  243.34    6.88   0
   1   0   4  672.16   10.63   0
  -1   0  -4  697.55   10.59   0
  -2   0  -4   -4.24    9.93   0
   2   0   4   15.46   10.07   0
  -3   0  -4 1342.57    9.27   0
   3   0   4 1337.66   12.26   0
   3   0   4 1439.22   11.90   0
  -4   0  -4   39.10    8.83   0
   4   0   4   19.56   10.96   0
   4   0   4   23.49    9.40   0
  -5   0  -4  200.57    9.63   0
   5   0   4  200.78    9.15   0
   5   0   4  193.50   10.82   0
  -6   0  -4  289.16    9.62   0
  -7   0  -4  123.92    9.61   0
  -8   0  -4    6.28    8.97   0
  -9   0  -4   27.29   14.17   0
  -9   0  -4   20.15   10.83   0
  -9   1   4    0.22   24.23   0
  -8   1   4   28.00   20.50   0
  -7   1   4  425.97   15.77   0
  -6   1   4  413.22   16.51   0
  -6   1   4  324.54    2.99   0
  -6   1   4  383.08    3.30   0
  -5   1   4  513.07    4.19   0
  -5   1   4  658.48   14.47   0
  -4   1   4 1910.36    6.32   0
   4  -1  -4 2094.85    7.40   0
   3  -1  -4 1376.42    6.27   0
  -3   1   4 1209.16    5.92   0
  -2   1   4  479.90    5.09   0
   2  -1  -4  564.82    6.02   0
  -1   1   4 2912.85    9.35   0
   1  -1  -4 3051.19   10.29   0
   0  -1  -4 1239.26    7.94   0
   0   1   4 4843.69   12.61   0
  -1  -1  -4 1019.94    8.43   0
   1   1   4  972.10    8.26   0
   2   1   4 1829.30   12.30   0
  -2  -1  -4 1815.23   10.34   0
   3   1   4 3435.80   10.70   0
   3   1   4 4108.40   16.95   0
  -3  -1  -4 3801.76   15.85   0
   4   1   4 1300.14    9.16   0
   4   1   4 1254.82   11.23   0
  -4  -1  -4 1208.92   11.69   0
  -5  -1  -4  376.02    9.64   0
  -6  -1  -4 1409.03   12.71   0
  -6  -1  -4 1185.66   12.18   0
  -7  -1  -4  763.15   13.00   0
  -7  -1  -4  522.65   11.69   0
  -8  -1  -4    6.49   10.13   0
  -8  -1  -4    3.09   10.40   0
  -9  -1  -4   22.80    9.85   0
  -9  -1  -4   46.58   15.15   0
  -9   2   4   -7.42   25.64   0
  -8   2   4   16.55   21.64   0
  -7   2   4  270.20   21.19   0
  -6   2   4  107.33   17.48   0
  -5   2   4  163.13   11.48   0
  -4   2   4   69.60    9.51   0
   3  -2  -4  752.35    2.91   0
  -3   2   4  863.82   13.95   0
  -3   2   4  825.93    3.39   0
   2  -2  -4  228.01    4.46   0
  -2   2   4  217.38    4.10   0
   1  -2  -4   87.00    5.10   0
  -1   2   4   91.50    5.09   0
   0   2   4 1056.62    9.03   0
   0  -2  -4 1137.87    8.45   0
   1   2   4   29.12    6.47   0
  -1  -2  -4   39.04    9.62   0
   2   2   4 1370.73   10.60   0
  -2  -2  -4 1416.90   10.78   0
   3   2   4  239.40   12.40   0
  -3  -2  -4  230.63    9.11   0
  -4  -2  -4  260.34   11.38   0
  -5  -2  -4  452.64   11.97   0
  -6  -2  -4   27.67    6.93   0
  -6  -2  -4   24.51   11.26   0
  -7  -2  -4   15.08    7.99   0
  -7  -2  -4   10.46   11.22   0
  -8  -2  -4  116.54    9.78   0
  -8  -2  -4   66.62   11.84   0
  -8  -2  -4   80.95   14.11   0
  -9  -2  -4   -0.29   16.63   0
  -9  -2  -4   21.07   10.51   0
  -9  -2  -4   -6.81   10.54   0
  -8   3   4  186.48   24.02   0
  -7   3   4  135.63   16.03   0
  -6   3   4  177.37   19.17   0
  -5   3   4  978.69   16.96   0
  -4   3   4  506.42   16.71   0
  -3   3   4  282.93   10.75   0
  -2   3   4 2357.35   17.54   0
   2  -3  -4 1806.15    6.49   0
   2  -3  -4 1542.28    4.89   0
  -1   3   4 3778.17   15.54   0
   1  -3  -4 3828.23   10.23   0
   0   3   4 1431.09   11.35   0
   0  -3  -4 1412.00   10.65   0
  -1  -3  -4 2343.20   15.88   0
   1   3   4 2224.28    9.31   0
  -2  -3  -4 2905.83   16.19   0
   2   3   4 3111.82    6.73   0
  -3  -3  -4  427.72   15.55   0
  -4  -3  -4  513.81   10.72   0
  -5  -3  -4 2599.45   18.99   0
  -6  -3  -4 1437.12    7.43   0
  -6  -3  -4 1256.60   17.29   0
  -7  -3  -4   37.61    6.42   0
  -7  -3  -4   45.81   12.36   0
  -7  -3  -4   44.11   11.21   0
  -8  -3  -4  213.54    8.03   0
  -8  -3  -4  241.95   17.96   0
  -8  -3  -4  209.62   14.45   0
  -9  -3  -4  422.39   10.37   0
  -9  -3  -4  365.05   19.45   0
  -9  -3  -4  229.81   13.99   0
 -10  -3  -4   20.02   12.33   0
  -8   4   4   34.20   25.30   0
  -7   4   4   18.61   18.15   0
  -6   4   4   76.72   20.62   0
  -5   4   4  179.00   18.96   0
  -4   4   4  796.07   19.49   0
  -3   4   4   41.47   15.02   0
  -2   4   4   10.46   13.44   0
   2  -4  -4   11.57    3.65   0
   2  -4  -4    8.54    3.49   0
   1  -4  -4  866.51    7.96   0
  -1   4   4  878.12   11.05   0
   1  -4  -4  905.01    8.12   0
   0  -4  -4   88.37    9.99   0
   0  -4  -4   89.23    9.36   0
   0   4   4   82.09   11.25   0
   1   4   4  294.23    8.85   0
  -1  -4  -4  371.10   11.96   0
  -1  -4  -4  334.11   10.21   0
  -2  -4  -4  695.72   16.15   0
  -3  -4  -4  191.60   15.14   0
  -4  -4  -4  497.47   11.94   0
  -5  -4  -4   12.59   11.15   0
  -5  -4  -4    2.06   15.43   0
  -6  -4  -4   20.05    3.34   0
  -6  -4  -4   11.21   15.23   0
  -6  -4  -4   11.58   11.52   0
  -7  -4  -4  171.29   17.00   0
  -7  -4  -4  154.70    5.68   0
  -7  -4  -4   85.87   14.70   0
  -8  -4  -4   11.37    6.63   0
  -8  -4  -4   10.33   16.04   0
  -8  -4  -4   20.63   15.38   0
  -9  -4  -4   12.34    6.45   0
  -9  -4  -4    6.45   11.15   0
  -9  -4  -4   23.03   17.38   0
  -7   5   4   64.91   27.05   0
  -6   5   4  320.64   24.18   0
  -5   5   4  132.82   19.40   0
  -4   5   4  186.23   17.57   0
  -3   5   4 1544.20   17.36   0
  -2   5   4 1724.75   16.38   0
   2  -5  -4 1690.72    7.00   0
   2  -5  -4 1705.24    8.54   0
   1  -5  -4  365.12    7.04   0
   1  -5  -4  416.03   13.06   0
  -1   5   4  357.54   14.27   0
   0   5   4 1230.90   14.45   0
   0  -5  -4 1239.11   11.13   0
   0  -5  -4 1063.74   11.55   0
  -1  -5  -4 3373.21   15.25   0
   1   5   4 3588.30   16.01   0
  -1  -5  -4 2973.79   17.00   0
  -2  -5  -4  585.67    8.19   0
  -2  -5  -4  560.12   13.86   0
  -3  -5  -4  853.26    7.09   0
  -3  -5  -4  824.06   12.30   0
  -4  -5  -4 3136.78   21.48   0
  -4  -5  -4 2852.33    6.58   0
  -4  -5  -4 2997.45   18.63   0
  -5  -5  -4  750.55   13.44   0
  -5  -5  -4  822.48   17.69   0
  -6  -5  -4   16.85   15.71   0
  -6  -5  -4   25.87   15.77   0
  -7  -5  -4  389.07    3.45   0
  -7  -5  -4  439.43   19.63   0
  -7  -5  -4  360.34   17.90   0
  -8  -5  -4  717.38    5.53   0
  -8  -5  -4  512.15   20.11   0
  -8  -5  -4  684.48   21.02   0
  -9  -5  -4   41.87   19.59   0
  -9  -5  -4   26.90   17.38   0
  -7   6   4   13.99   25.97   0
  -6   6   4  120.37   24.96   0
  -5   6   4   84.05   22.23   0
  -4   6   4   23.80   14.08   0
  -3   6   4   52.77   18.70   0
   3  -6  -4   70.97    4.03   0
   3  -6  -4   64.21    4.26   0
   2  -6  -4  434.20    6.56   0
  -2   6   4  421.44   13.74   0
   2  -6  -4  386.19   11.90   0
  -1   6   4  118.59   14.52   0
   1  -6  -4   96.83    9.99   0
   1  -6  -4  105.01    6.54   0
   0  -6  -4   14.20    8.80   0
   0   6   4   16.25   13.08   0
   0  -6  -4   10.62   12.07   0
  -1  -6  -4 1154.34   13.07   0
  -1  -6  -4  969.92   13.70   0
   1   6   4  873.67   10.10   0
  -2  -6  -4  176.81   10.33   0
  -2  -6  -4  157.57   12.91   0
  -3  -6  -4  367.88    7.41   0
  -3  -6  -4  377.25   15.29   0
  -4  -6  -4  -27.38   15.18   0
  -4  -6  -4    3.18    6.81   0
  -5  -6  -4   75.76    5.22   0
  -5  -6  -4   86.59   11.98   0
  -6  -6  -4   59.18    3.97   0
  -6  -6  -4   70.94    4.09   0
  -6  -6  -4   75.08   16.27   0
  -6  -6  -4   70.16   13.68   0
  -7  -6  -4   22.28   12.64   0
  -7  -6  -4   -8.49   17.96   0
  -8  -6  -4   13.80   18.52   0
  -8  -6  -4   35.14   16.91   0
  -9  -6  -4   13.25   19.37   0
  -9  -6  -4   13.79   18.05   0
  -6   7   4   34.74   24.72   0
  -5   7   4   71.13   23.38   0
  -4   7   4  793.88   23.88   0
  -3   7   4  643.87   21.54   0
   3  -7  -4  618.55    6.40   0
   3  -7  -4  586.74    7.23   0
   3  -7  -4  521.70   14.22   0
  -2   7   4   96.93   13.26   0
   2  -7  -4  101.97   14.70   0
   2  -7  -4  145.24    6.91   0
   1  -7  -4  808.20    9.14   0
   1  -7  -4  861.16   16.81   0
  -1   7   4  941.46   18.13   0
   0   7   4 1611.64   18.12   0
   0  -7  -4 1501.92   17.19   0
   0  -7  -4 1304.10   12.49   0
  -1  -7  -4  137.51   12.15   0
  -1  -7  -4  107.85    9.68   0
  -2  -7  -4  756.23   11.51   0
  -2  -7  -4  698.94   15.46   0
  -3  -7  -4 3186.05   14.79   0
  -3  -7  -4 3039.48   21.51   0
  -4  -7  -4  549.92   17.94   0
  -4  -7  -4  523.98    8.75   0
  -5  -7  -4   35.93    6.83   0
  -5  -7  -4   31.23   12.64   0
  -6  -7  -4  619.54   20.81   0
  -6  -7  -4  582.13    7.30   0
  -7  -7  -4  558.59   22.19   0
  -7  -7  -4  562.37    5.41   0
  -7  -7  -4  543.58   21.13   0
  -7  -7  -4  507.38    5.36   0
  -8  -7  -4   33.19   21.30   0
  -8  -7  -4   45.34   19.06   0
  -9  -7  -4   31.40   17.83   0
  -9  -7  -4   38.44   15.31   0
  -5   8   4   -5.00   19.67   0
  -4   8   4   76.68   22.75   0
  -3   8   4  202.30   20.60   0
   3  -8  -4  144.48    5.68   0
   3  -8  -4  138.18   16.80   0
   3  -8  -4  128.71    6.46   0
  -2   8   4   30.43   18.79   0
   2  -8  -4   15.09   15.79   0
   2  -8  -4   16.09    6.67   0
   1  -8  -4   14.76    8.64   0
  -1   8   4   32.91   17.11   0
   1  -8  -4   14.99   15.49   0
   0  -8  -4  485.66   11.32   0
   0  -8  -4  545.65   16.01   0
  -1  -8  -4   27.79   12.62   0
  -1  -8  -4   28.71   12.00   0
  -2  -8  -4  139.70   12.00   0
  -2  -8  -4  118.84   14.53   0
  -3  -8  -4   54.02   11.67   0
  -3  -8  -4   45.84   14.66   0
  -4  -8  -4   92.60   16.52   0
  -4  -8  -4   91.75    8.95   0
  -5  -8  -4   44.81   16.17   0
  -5  -8  -4   41.74    7.77   0
  -6  -8  -4  -16.14   16.88   0
  -6  -8  -4    4.66    6.89   0
  -7  -8  -4   38.85   21.74   0
  -7  -8  -4   38.54    6.16   0
  -7  -8  -4   57.35   14.45   0
  -8  -8  -4   34.20   15.35   0
  -8  -8  -4   21.97   17.44   0
  -4   9   4  109.09   25.70   0
  -3   9   4   27.76   21.52   0
   3  -9  -4   34.29    6.99   0
   3  -9  -4   32.58   19.27   0
   2  -9  -4  364.77   19.83   0
   2  -9  -4  359.31    8.87   0
   1  -9  -4  640.74   19.40   0
   1  -9  -4  562.20   11.56   0
   0  -9  -4  117.25   12.25   0
   0  -9  -4  113.44   14.83   0
  -1  -9  -4  479.31   14.66   0
  -1  -9  -4  449.56   15.18   0
  -2  -9  -4 1133.64   16.80   0
  -2  -9  -4  854.68   15.05   0
  -3  -9  -4   53.61   11.98   0
  -3  -9  -4   41.84   16.41   0
  -4  -9  -4   27.53   17.62   0
  -4  -9  -4   44.64   10.30   0
  -5  -9  -4  694.74   13.11   0
  -5  -9  -4  625.95   20.41   0
  -6  -9  -4  366.56   10.39   0
  -6  -9  -4  340.43   16.76   0
  -7  -9  -4   34.07    7.58   0
  -7  -9  -4   68.63   20.91   0
  -8  -9  -4   72.98    4.82   0
  -8  -9  -4   91.06    4.97   0
  -8  -9  -4   78.88   17.19   0
  -8  -9  -4   81.85   23.06   0
   3 -10  -4    1.69    7.57   0
   3 -10  -4   24.54   19.41   0
   2 -10  -4    6.03   17.64   0
   2 -10  -4   18.54    9.86   0
   1 -10  -4  185.75   17.92   0
   1 -10  -4  267.11   11.73   0
   0 -10  -4    8.50   11.39   0
   0 -10  -4   11.85   16.92   0
  -1 -10  -4   -8.48   13.99   0
  -1 -10  -4    4.42   14.40   0
  -2 -10  -4   67.74   14.92   0
  -2 -10  -4   43.64   13.59   0
  -3 -10  -4   -6.86   13.16   0
  -3 -10  -4   33.74   17.43   0
  -4 -10  -4   22.20   11.38   0
  -4 -10  -4    7.91   13.72   0
  -5 -10  -4   31.73   10.89   0
  -5 -10  -4    2.70   19.99   0
  -6 -10  -4    5.51   10.84   0
  -6 -10  -4    4.13   19.63   0
  -7 -10  -4   29.96    8.73   0
  -7 -10  -4   33.59   22.20   0
   1 -11  -4   14.13   18.52   0
   1 -11  -4   25.42   13.64   0
   0 -11  -4  163.16   19.05   0
   0 -11  -4  246.80   14.87   0
  -1 -11  -4  221.03   16.95   0
  -1 -11  -4  383.57   19.64   0
  -2 -11  -4   51.96   15.94   0
  -2 -11  -4   38.49   17.19   0
  -3 -11  -4   36.45   19.21   0
  -3 -11  -4   51.12   14.05   0
  -4 -11  -4  291.78   16.37   0
  -4 -11  -4  218.09   16.38   0
  -5 -11  -4  111.82   13.39   0
  -5 -11  -4   79.86   21.98   0
   3   9  -5   33.20   22.05   0
  -3  -9   5   41.37   25.31   0
  -2  -9   5   50.16   21.82   0
   2   9  -5   63.71   20.71   0
  -2  -9   5   72.14   23.89   0
   1   9  -5  318.32   21.53   0
  -1  -9   5  281.28   18.99   0
  -1  -9   5  409.26   17.87   0
   0  -9   5   96.23   23.31   0
   0  -9   5  146.80   20.47   0
   0   9  -5   78.69   18.05   0
  -5  -8   5  106.18   23.46   0
   5   8  -5   84.20   22.32   0
   4   8  -5  -16.26   16.83   0
  -4  -8   5    9.72   20.61   0
   3   8  -5   35.85   14.68   0
  -3  -8   5   55.57   20.14   0
   2   8  -5  231.28   20.62   0
  -2  -8   5  257.16   22.13   0
  -1  -8   5   37.67   20.26   0
  -1  -8   5   73.20   21.03   0
   1   8  -5   94.20   19.98   0
   0  -8   5  151.24   21.49   0
   0  -8   5  205.06   17.62   0
   0   8  -5  195.48   13.57   0
   1  -8   5  324.57   17.45   0
  -1   8  -5  328.74   16.58   0
   1  -8   5  243.84   22.45   0
   2  -8   5   44.55   15.44   0
   2  -8   5    4.51   24.35   0
  -2   8  -5   14.99   15.01   0
   6   7  -5  274.50   22.67   0
  -6  -7   5  328.57   20.93   0
   5   7  -5  367.77   21.84   0
  -5  -7   5  380.72   16.78   0
   4   7  -5   89.49   20.68   0
  -4  -7   5   90.73   19.81   0
   3   7  -5  395.50   18.48   0
  -3  -7   5  374.86   14.90   0
  -2  -7   5 1077.34   16.82   0
   2   7  -5 1070.71   19.41   0
  -1  -7   5  261.81   14.03   0
   1   7  -5  236.71   16.64   0
   0  -7   5    6.94   18.41   0
   0  -7   5    9.84   16.11   0
   0   7  -5   28.79   16.09   0
   1  -7   5  354.52   21.38   0
   1  -7   5  422.15   15.91   0
  -1   7  -5  374.37   12.65   0
   2  -7   5  355.49   16.16   0
   2  -7   5  256.73   24.26   0
  -2   7  -5  310.58   15.55   0
   3  -7   5   32.69   20.43   0
   3  -7   5   58.44   15.34   0
  -3   7  -5   47.51   14.34   0
   4  -7   5  162.68   14.75   0
   4  -7   5   58.44   27.68   0
  -4   7  -5  122.27   13.66   0
   7   6  -5  126.13   16.42   0
  -7  -6   5  140.07   19.01   0
  -6  -6   5   59.18   13.71   0
   6   6  -5  117.42   18.87   0
   5   6  -5    8.86   17.72   0
  -5  -6   5   -4.86   16.53   0
   4   6  -5  204.64   14.08   0
  -4  -6   5  185.33   17.67   0
  -3  -6   5  265.84   16.23   0
   3   6  -5  275.18   16.35   0
  -2  -6   5    2.43   11.64   0
   2   6  -5   20.77   11.47   0
  -1  -6   5  402.53   15.89   0
   1   6  -5  376.62   11.97   0
   0  -6   5  711.68   16.86   0
   0   6  -5  649.92   16.57   0
   1  -6   5   23.44   10.62   0
  -1   6  -5   25.69   13.89   0
   1  -6   5   33.14   18.32   0
   2  -6   5   57.30   20.14   0
  -2   6  -5   52.81   13.08   0
   2  -6   5   38.73   13.78   0
   3  -6   5  646.18   15.23   0
  -3   6  -5  493.74   11.21   0
   3  -6   5  501.78   25.94   0
   4  -6   5  235.38   13.81   0
  -4   6  -5  170.66   12.72   0
   4  -6   5  168.08   26.35   0
  -5   6  -5    7.63   11.04   0
   5  -6   5   12.06   26.17   0
   5  -6   5   14.25   13.97   0
   8   5  -5   45.96   18.04   0
  -8  -5   5   75.00   17.28   0
  -7  -5   5  496.41   18.08   0
   7   5  -5  322.59   17.61   0
  -6  -5   5  324.32   17.04   0
   6   5  -5  261.58   13.25   0
   5   5  -5   67.11   15.19   0
  -5  -5   5   87.66   14.91   0
   4   5  -5  786.26   16.69   0
  -4  -5   5  754.03   17.24   0
   3   5  -5 1503.78   18.57   0
  -3  -5   5 1448.55   17.50   0
   2   5  -5  325.35   14.42   0
  -2  -5   5  309.04   15.19   0
   1   5  -5  234.13   14.57   0
  -1  -5   5  211.01   11.08   0
   0   5  -5 1983.48   15.48   0
   0  -5   5 2042.39   18.34   0
  -1   5  -5  915.13   15.15   0
   1  -5   5  945.04   15.58   0
   1  -5   5  817.74   18.90   0
  -2   5  -5   69.58   11.54   0
   2  -5   5   54.07   13.80   0
   2  -5   5   41.06   12.08   0
  -3   5  -5  424.34   10.30   0
   3  -5   5  508.88   14.18   0
   3  -5   5  464.99   17.93   0
  -4   5  -5  455.54   12.36   0
   4  -5   5  413.47   25.17   0
   4  -5   5  517.41   13.87   0
  -5   5  -5   12.66   10.56   0
   5  -5   5   -5.51   21.38   0
   5  -5   5   25.68   13.57   0
  -6   5  -5   29.19   10.92   0
   6  -5   5   14.04   24.40   0
   6  -5   5   62.57   14.63   0
  -8  -4   5   90.30   14.26   0
   7   4  -5    6.24   15.99   0
  -7  -4   5   -9.05   13.27   0
  -6  -4   5   52.96   14.65   0
   6   4  -5   17.93   12.03   0
   5   4  -5  114.84   13.90   0
  -5  -4   5  108.66   10.34   0
  -4  -4   5  199.43   13.51   0
   4   4  -5  197.14   13.35   0
   3   4  -5   44.89   12.57   0
  -3  -4   5   33.48   12.18   0
  -2  -4   5  972.03   12.15   0
   2   4  -5 1105.62   15.11   0
   1   4  -5  846.30   15.15   0
  -1  -4   5  819.44   14.81   0
   0   4  -5   51.42   11.65   0
   0  -4   5   30.66    9.28   0
   1  -4   5  129.29   12.08   0
  -1   4  -5  119.75    8.98   0
   2  -4   5 1399.58   20.32   0
   2  -4   5 1364.49   14.60   0
  -2   4  -5 1450.42   14.89   0
   3  -4   5  363.28   13.42   0
   3  -4   5  349.76   21.18   0
  -3   4  -5  368.13   12.58   0
   4  -4   5   54.86   20.41   0
  -4   4  -5   10.75   10.54   0
   4  -4   5   34.27    9.13   0
   5  -4   5  339.22   21.16   0
  -5   4  -5  356.03   11.16   0
   5  -4   5  463.37   13.50   0
   6  -4   5  198.49   21.83   0
   6  -4   5  215.65   12.82   0
  -6   4  -5  176.70   11.26   0
   7  -4   5   19.15   21.46   0
   7  -4   5   11.55   12.67   0
  -7   4  -5    9.39   10.72   0
  -8  -3   5  302.72   13.73   0
   7   3  -5  167.42   14.78   0
  -7  -3   5  194.65   14.06   0
   6   3  -5  120.03   12.95   0
  -6  -3   5  126.61   12.33   0
   5   3  -5  112.11    9.85   0
  -5  -3   5 1451.06   14.73   0
  -4  -3   5 2226.34   17.20   0
   4   3  -5 2185.79   16.94   0
  -3  -3   5  225.49   11.41   0
   3   3  -5  245.36    9.17   0
   2   3  -5  278.47    9.37   0
  -2  -3   5  224.13    8.88   0
   1   3  -5 2565.34   14.57   0
  -1  -3   5 2407.34   14.14   0
   0  -3   5 1055.38   11.00   0
   0   3  -5 1102.91   13.14   0
   1  -3   5  209.93    8.59   0
  -1   3  -5  224.95   11.58   0
   2  -3   5 1809.30   18.87   0
   2  -3   5 1772.15   15.29   0
  -2   3  -5 1817.47   14.62   0
   3  -3   5 1018.71   14.15   0
  -3   3  -5  898.50   11.28   0
   3  -3   5  910.97   19.66   0
   4  -3   5   20.69   17.75   0
  -4   3  -5   29.62   10.64   0
   4  -3   5   43.64   12.14   0
   5  -3   5  246.14   17.84   0
  -5   3  -5  254.86   11.03   0
   5  -3   5  309.00   12.64   0
  -6   3  -5  566.27   12.17   0
   6  -3   5  -79.13   14.39   0
   6  -3   5  732.39   14.06   0
   7  -3   5   58.75   18.61   0
   7  -3   5   87.91   13.20   0
  -7   3  -5   60.21    9.62   0
  -8   3  -5    8.61   11.45   0
  -9  -2   5   28.68   11.18   0
  -9  -2   5   24.61   19.67   0
  -9  -2   5    5.74   10.76   0
  -8  -2   5  -12.68   10.51   0
  -7  -2   5    5.53    9.71   0
   6   2  -5  111.32   11.37   0
  -6  -2   5  130.13   10.46   0
  -5  -2   5   81.22    9.62   0
   5   2  -5   77.14    9.76   0
  -4  -2   5   -1.67   10.06   0
   4   2  -5   28.65    9.96   0
   3   2  -5  585.29    8.55   0
  -3  -2   5  612.91   11.48   0
  -2  -2   5  586.90   11.34   0
   2   2  -5  642.95   11.97   0
  -1  -2   5  102.54   10.43   0
   1   2  -5  106.39    8.22   0
   0  -2   5  189.10   11.67   0
   0   2  -5  198.36   11.88   0
   1  -2   5 1709.90   11.95   0
  -1   2  -5 1885.19   14.60   0
   2  -2   5  306.08    8.36   0
  -2   2  -5  292.53    8.16   0
   3  -2   5   21.66   11.51   0
  -3   2  -5   49.34   10.65   0
   3  -2   5   58.07   11.27   0
   4  -2   5  487.42   15.03   0
  -4   2  -5  871.14   12.72   0
   4  -2   5  877.67   13.72   0
   5  -2   5  257.56   16.23   0
  -5   2  -5  275.10   11.33   0
   5  -2   5  322.73   12.73   0
   6  -2   5    0.30   15.99   0
   6  -2   5    3.28   11.72   0
  -6   2  -5    3.83   10.71   0
  -7   2  -5  141.61   10.34   0
   7  -2   5  357.02   15.96   0
   7  -2   5  276.67   15.69   0
  -8   2  -5  268.07   12.68   0
  -9  -1   5  171.38    8.35   0
  -9  -1   5  142.58   21.23   0
  -9  -1   5   73.68    8.09   0
  -8  -1   5  103.86    8.24   0
  -8  -1   5   80.66   17.45   0
  -7  -1   5   56.90    9.09   0
   6   1  -5 1218.85   12.45   0
  -6  -1   5 1290.89   10.74   0
   5   1  -5 1555.42   11.80   0
  -5  -1   5 1617.60   11.47   0
  -4  -1   5   96.06    8.44   0
   4   1  -5   97.12    7.89   0
   3   1  -5  982.13   10.48   0
  -3  -1   5  784.45    8.09   0
  -2  -1   5 4618.34   15.87   0
   2   1  -5 5123.80   16.39   0
  -1  -1   5 1488.32   12.40   0
   1   1  -5 1640.53   13.02   0
   0  -1   5  396.01   11.80   0
   0   1  -5  443.28    9.10   0
   1  -1   5 3248.60   14.35   0
  -1   1  -5 3395.02   14.50   0
  -2   1  -5 1592.75   11.10   0
   2  -1   5 1601.26   11.28   0
   3  -1   5  154.90   13.30   0
  -3   1  -5  152.25    9.91   0
   3  -1   5  151.54   10.84   0
   4  -1   5  736.54   14.49   0
  -4   1  -5  870.29   11.96   0
   4  -1   5  901.28   13.07   0
  -5   1  -5  958.10   12.37   0
   5  -1   5  953.29   15.06   0
   5  -1   5 1042.45   13.85   0
  -6   1  -5  120.94    9.85   0
   6  -1   5  143.62   13.38   0
   6  -1   5  123.04   12.05   0
  -7   1  -5   71.74   10.21   0
   7  -1   5   64.83   12.84   0
   7  -1   5   95.07   12.75   0
  -8   1  -5  146.15   10.33   0
  -9   0   5   18.04   21.51   0
  -8   0   5    0.32   13.95   0
  -8   0   5    4.91    4.68   0
  -8   0   5   10.14    4.47   0
  -7   0   5   86.54    5.95   0
  -7   0   5   87.23   17.74   0
  -6   0   5   47.71    6.60   0
  -5   0   5   -0.66    5.98   0
   5   0  -5    2.50    6.47   0
  -4   0   5  303.30    6.89   0
   4   0  -5  360.71    7.08   0
  -3   0   5  227.05    7.12   0
   3   0  -5  238.72    7.77   0
   2   0  -5  383.86    9.15   0
  -2   0   5  256.72    5.92   0
   1   0  -5  371.48    8.54   0
  -1   0   5  292.89    9.11   0
   0   0   5 2683.51   13.68   0
   0   0  -5 2850.97   14.41   0
   1   0   5  232.05   11.15   0
  -1   0  -5  247.54    8.33   0
  -2   0  -5   33.13   10.23   0
   2   0   5   36.81   10.53   0
  -3   0  -5 1410.96   12.47   0
   3   0   5 1455.57   13.60   0
   3   0   5 1347.25   10.62   0
  -4   0  -5  235.85    7.63   0
   4   0   5  265.06   11.15   0
   4   0   5  248.40   10.89   0
   5   0   5   64.89   11.04   0
  -5   0  -5   46.24   10.46   0
   5   0   5   53.95    9.22   0
  -6   0  -5  503.77   11.84   0
   6   0   5  553.99   11.20   0
   6   0   5  544.36   14.31   0
  -7   0  -5  491.17   11.98   0
  -8   0  -5   14.61   10.64   0
  -9   0  -5    6.58   10.55   0
  -9   1   5   14.72   24.10   0
  -8   1   5   61.08   20.53   0
  -7   1   5  966.39   21.94   0
  -6   1   5  594.72    4.08   0
  -6   1   5  674.02   14.00   0
  -6   1   5  648.59    4.94   0
  -5   1   5   16.48    3.74   0
   5  -1  -5    9.22    5.74   0
  -4   1   5  499.08    4.76   0
   4  -1  -5  665.39    5.37   0
  -3   1   5 2718.38    9.39   0
   3  -1  -5 2760.14    9.26   0
  -2   1   5  796.04    6.89   0
   2  -1  -5 1047.02    9.29   0
  -1   1   5 1160.28    8.73   0
   1  -1  -5 1365.07    9.99   0
   0  -1  -5 5127.29   15.50   0
   0   1   5 4798.10   14.81   0
  -1  -1  -5 1355.19   12.37   0
   1   1   5 1272.88    9.54   0
  -2  -1  -5  157.40   11.30   0
   2   1   5  171.01   11.22   0
  -3  -1  -5 2290.20   12.54   0
   3   1   5 2603.34   12.07   0
   3   1   5 2383.23   12.93   0
   4   1   5 2153.43   11.49   0
   4   1   5 2390.21   15.98   0
  -4  -1  -5 2105.09   12.48   0
  -5  -1  -5  328.52   11.38   0
   5   1   5  336.47    7.18   0
   5   1   5  320.33    9.93   0
  -6  -1  -5  229.60   11.10   0
  -7  -1  -5  408.66   11.78   0
  -8  -1  -5   88.23   10.70   0
  -9  -1  -5   23.88   12.55   0
  -8   2   5   30.28   21.60   0
  -7   2   5   -6.02   18.38   0
  -6   2   5   14.04   12.71   0
  -5   2   5   82.02   10.88   0
   4  -2  -5   13.86    2.73   0
  -4   2   5   13.55    9.42   0
  -4   2   5   13.02    2.28   0
   3  -2  -5  213.97    4.32   0
  -3   2   5  185.00    3.89   0
   2  -2  -5  627.26    6.94   0
  -2   2   5  483.65    5.25   0
   1  -2  -5 1931.37    9.60   0
  -1   2   5 1940.28    9.15   0
   0  -2  -5  -35.26    4.19   0
   0   2   5   54.65    7.44   0
   1   2   5   24.04    7.10   0
  -1  -2  -5    3.54   10.31   0
   2   2   5 1524.59   14.19   0
  -2  -2  -5 1647.34   14.53   0
   3   2   5  115.41    4.36   0
   3   2   5  125.76   11.56   0
  -3  -2  -5  132.77    8.54   0
   4   2   5   19.44    3.37   0
   4   2   5   33.68   11.45   0
  -4  -2  -5    1.91   10.43   0
  -5  -2  -5 1651.70   14.86   0
  -6  -2  -5  957.30   14.83   0
  -7  -2  -5   29.50   12.11   0
  -8  -2  -5    2.61   12.56   0
  -9  -2  -5  122.47   15.56   0
  -9  -2  -5  120.48   12.84   0
  -8   3   5  216.39   19.61   0
  -7   3   5  193.25   22.51   0
  -6   3   5   41.82   13.40   0
  -5   3   5  893.11   19.25   0
  -4   3   5 1770.11   19.69   0
  -3   3   5  415.82   10.90   0
   3  -3  -5  357.40    2.95   0
   3  -3  -5  312.07    2.10   0
   2  -3  -5 1214.31    6.22   0
  -2   3   5 1452.26   14.74   0
   1  -3  -5 3179.61   10.11   0
  -1   3   5 3911.42   16.59   0
  -1   3   5 3733.10   11.72   0
   0   3   5  870.65    9.78   0
   0   3   5  864.17    9.95   0
   0  -3  -5  876.36    9.55   0
   1   3   5  188.53    6.03   0
   1   3   5  197.16   11.07   0
  -1  -3  -5  186.70   11.00   0
   2   3   5 3766.45    8.16   0
  -2  -3  -5 3658.83   19.20   0
  -3  -3  -5 2465.76   15.30   0
  -4  -3  -5  281.40   13.27   0
  -5  -3  -5  583.19   11.69   0
  -6  -3  -5  720.63   15.73   0
  -7  -3  -5   83.74   14.28   0
  -8  -3  -5   83.25   17.28   0
  -8  -3  -5   78.33   13.46   0
  -9  -3  -5  237.34   17.49   0
  -9  -3  -5  182.22   14.07   0
  -8   4   5  -29.40   26.00   0
  -7   4   5   26.54   23.41   0
  -6   4   5   37.07   18.85   0
  -5   4   5  -15.93   17.51   0
  -4   4   5   91.04   11.95   0
  -3   4   5  286.09   15.39   0
   2  -4  -5  359.87    4.69   0
   2  -4  -5  351.58    5.62   0
  -2   4   5  412.69   13.84   0
  -1   4   5  282.51    9.32   0
   1  -4  -5  258.64    6.56   0
   0   4   5   68.10    9.38   0
   0  -4  -5   77.00    6.32   0
   1   4   5 1190.35    9.50   0
  -1  -4  -5 1101.20   10.70   0
   2   4   5   10.18    5.00   0
  -2  -4  -5    1.96   14.86   0
  -3  -4  -5   25.54   15.83   0
  -4  -4  -5 1068.94   17.74   0
  -5  -4  -5  302.93   15.75   0
  -6  -4  -5   71.87   15.13   0
  -7  -4  -5  112.58   15.78   0
  -7  -4  -5  130.49   17.23   0
  -8  -4  -5  325.28   19.23   0
  -8  -4  -5  248.26   16.44   0
  -9  -4  -5   25.74   18.79   0
  -9  -4  -5    1.46   15.09   0
  -7   5   5  -13.79   27.02   0
  -6   5   5  234.09   18.25   0
  -5   5   5  489.00   20.91   0
  -4   5   5  159.56   14.22   0
  -3   5   5  857.00   17.96   0
  -2   5   5 1977.53   19.59   0
   2  -5  -5 1875.27    7.63   0
   2  -5  -5 1833.56    7.50   0
  -1   5   5  460.64   10.92   0
   1  -5  -5  466.05    8.59   0
   1  -5  -5  455.05    8.19   0
   0   5   5  419.41   11.37   0
   0  -5  -5  452.63   11.23   0
   0  -5  -5  436.56   10.72   0
   1   5   5 3451.75   15.69   0
  -1  -5  -5 1026.75   10.02   0
  -1  -5  -5 3418.05   17.60   0
  -2  -5  -5 2081.08   17.43   0
  -2  -5  -5 1800.46   13.80   0
   2   5   5 1886.85    9.69   0
  -3  -5  -5  281.93   14.67   0
  -3  -5  -5  255.75   14.64   0
  -4  -5  -5 1069.15   18.43   0
  -4  -5  -5 1027.17   14.79   0
  -5  -5  -5  869.84   17.90   0
  -5  -5  -5  921.21   18.13   0
  -6  -5  -5  148.20   12.19   0
  -6  -5  -5  124.46   16.39   0
  -7  -5  -5  357.63   19.44   0
  -7  -5  -5  256.03   17.21   0
  -8  -5  -5  446.87   16.66   0
  -8  -5  -5  387.42   19.17   0
  -9  -5  -5   45.06   19.19   0
  -9  -5  -5    9.81   17.40   0
  -7   6   5   -7.07   21.76   0
  -6   6   5    5.33   17.40   0
  -5   6   5   16.87   20.01   0
  -4   6   5   84.20   14.43   0
   3  -6  -5   71.48    2.57   0
  -3   6   5   91.59   12.97   0
   3  -6  -5   87.41    2.95   0
  -2   6   5  135.62   12.23   0
   2  -6  -5  147.92    5.53   0
   2  -6  -5  155.90    6.89   0
   1  -6  -5   14.74    6.87   0
   1  -6  -5   10.90    7.93   0
  -1   6   5   33.63   14.54   0
   0  -6  -5  344.67   11.27   0
   0  -6  -5  317.29   10.49   0
   0   6   5  372.78   13.60   0
   0  -6  -5  331.53   10.16   0
  -1  -6  -5   17.29   10.20   0
   1   6   5    7.71   10.91   0
  -1  -6  -5    9.88    6.83   0
  -1  -6  -5  -29.53    7.11   0
  -2  -6  -5   99.98    8.01   0
  -2  -6  -5   90.18   12.59   0
  -2  -6  -5   87.56    9.38   0
  -3  -6  -5 1133.75    8.15   0
  -3  -6  -5 1090.42   16.71   0
  -3  -6  -5 1002.91   13.64   0
  -4  -6  -5   77.56   15.26   0
  -4  -6  -5   88.41   14.57   0
  -5  -6  -5  136.68   11.97   0
  -5  -6  -5  131.43   16.82   0
  -6  -6  -5  131.68   13.63   0
  -6  -6  -5  114.75   15.42   0
  -7  -6  -5  251.80   15.23   0
  -7  -6  -5  228.38   14.19   0
  -8  -6  -5    4.92   16.82   0
  -8  -6  -5   -0.25   19.58   0
  -9  -6  -5   23.03   19.16   0
  -9  -6  -5   31.82   17.35   0
  -6   7   5  170.74   25.71   0
  -5   7   5   49.65   21.43   0
  -4   7   5  432.98   21.96   0
  -3   7   5  799.22   17.99   0
   3  -7  -5  873.92    5.66   0
   3  -7  -5  831.14    5.87   0
   2  -7  -5  120.38    5.28   0
  -2   7   5  165.74   18.29   0
   2  -7  -5  131.59    7.39   0
  -1   7   5  225.35   12.50   0
   1  -7  -5  250.92   13.83   0
   1  -7  -5  223.61    9.08   0
   1  -7  -5  236.21    7.93   0
   0   7   5 2283.26   20.07   0
   0  -7  -5 1925.42   17.16   0
   0  -7  -5 1594.82   13.59   0
   1   7   5  896.39   10.79   0
  -1  -7  -5  959.59   14.73   0
  -1  -7  -5 1204.86   13.51   0
  -2  -7  -5  263.14    9.89   0
  -2  -7  -5  230.73   12.94   0
  -3  -7  -5 1232.71   11.50   0
  -3  -7  -5 1069.89   13.99   0
  -4  -7  -5  715.14    7.93   0
  -4  -7  -5  650.31   13.88   0
  -5  -7  -5  100.77   16.83   0
  -5  -7  -5  104.26    3.71   0
  -5  -7  -5   94.83   12.01   0
  -6  -7  -5  527.79   18.96   0
  -6  -7  -5  550.11   20.57   0
  -7  -7  -5  508.82   21.54   0
  -7  -7  -5  547.60   21.61   0
  -8  -7  -5   22.84   19.26   0
  -8  -7  -5   18.39   14.33   0
  -9  -7  -5   30.73   20.55   0
  -9  -7  -5    2.65   15.11   0
  -5   8   5    6.52   26.50   0
  -4   8   5   -7.93   24.36   0
   3  -8  -5   52.77    5.32   0
   3  -8  -5   40.74    5.73   0
  -3   8   5   44.74   20.99   0
  -2   8   5   23.55   14.65   0
   2  -8  -5   31.33   14.34   0
   2  -8  -5   28.53    7.77   0
   2  -8  -5   33.33    6.79   0
   1  -8  -5   60.62    9.46   0
   1  -8  -5   81.13   13.09   0
  -1   8   5   82.07   15.86   0
   0  -8  -5   94.73   12.80   0
   0  -8  -5   83.96   10.50   0
   0   8   5  124.80   14.20   0
  -1  -8  -5  -12.69   12.06   0
  -1  -8  -5   -9.36   11.70   0
  -2  -8  -5  270.73   12.97   0
  -2  -8  -5  232.75   13.73   0
  -3  -8  -5   11.20   10.02   0
  -3  -8  -5   14.97   10.45   0
  -4  -8  -5   23.65    8.12   0
  -4  -8  -5   18.84   15.31   0
  -5  -8  -5  209.49   13.49   0
  -5  -8  -5  217.52    7.01   0
  -6  -8  -5  171.55   18.01   0
  -6  -8  -5  183.04    3.51   0
  -6  -8  -5  169.75   18.88   0
  -7  -8  -5   -9.26   19.03   0
  -7  -8  -5   -3.34   18.80   0
  -8  -8  -5   17.88   20.60   0
  -8  -8  -5   13.10   19.37   0
  -4   9   5  186.87   24.75   0
  -3   9   5   39.82   17.10   0
   3  -9  -5   38.49    5.89   0
   3  -9  -5   25.45    6.32   0
  -2   9   5  209.51   19.81   0
   2  -9  -5  224.46   17.23   0
   2  -9  -5  198.83    8.86   0
   2  -9  -5  241.86    9.13   0
   1  -9  -5  914.49   12.77   0
  -1   9   5 1157.04   20.96   0
   1  -9  -5  783.02   15.57   0
   0  -9  -5  357.08   11.70   0
   0  -9  -5  353.41   14.85   0
  -1  -9  -5  144.75   13.13   0
  -1  -9  -5  134.77   13.64   0
  -2  -9  -5  757.47   14.38   0
  -2  -9  -5  679.61   16.27   0
  -3  -9  -5  393.33   12.67   0
  -3  -9  -5  383.91   17.13   0
  -4  -9  -5   54.45   16.96   0
  -4  -9  -5   78.79    8.85   0
  -5  -9  -5  503.07   20.25   0
  -5  -9  -5  447.33    9.34   0
  -6  -9  -5  368.28   20.96   0
  -6  -9  -5  332.00    7.11   0
  -7  -9  -5   27.61   16.08   0
  -7  -9  -5   23.22   20.70   0
  -8  -9  -5   28.96   16.54   0
  -8  -9  -5   11.01   22.49   0
   3 -10  -5    3.72    6.85   0
   3 -10  -5    2.37    7.23   0
   2 -10  -5    1.59   16.12   0
   2 -10  -5    3.46    9.10   0
   2 -10  -5   11.16    7.75   0
   1 -10  -5   41.22   12.98   0
   1 -10  -5   17.17   10.43   0
   0 -10  -5   30.19   12.01   0
   0 -10  -5   13.55   14.79   0
  -1 -10  -5  117.12   14.18   0
  -1 -10  -5   99.72   13.23   0
  -2 -10  -5   32.08   12.75   0
  -2 -10  -5   11.84   14.22   0
  -3 -10  -5   47.85   11.89   0
  -3 -10  -5   32.59   15.26   0
  -4 -10  -5   72.47   11.53   0
  -4 -10  -5   66.45   18.17   0
  -5 -10  -5   34.99    9.90   0
  -5 -10  -5   50.24   18.37   0
  -6 -10  -5    9.83    8.42   0
  -6 -10  -5   12.45   21.23   0
  -7 -10  -5   12.34    4.17   0
  -7 -10  -5   15.52   22.39   0
  -7 -10  -5   16.52   21.50   0
   1 -11  -5   61.82   18.92   0
   1 -11  -5   47.76   12.84   0
   0 -11  -5   49.00   13.63   0
   0 -11  -5   77.26   17.90   0
  -1 -11  -5  222.23   14.71   0
  -1 -11  -5  210.76   16.79   0
  -2 -11  -5   96.51   15.84   0
  -2 -11  -5  120.99   15.35   0
  -3 -11  -5   34.99   13.39   0
  -3 -11  -5   13.76   18.46   0
  -4 -11  -5  319.32   14.61   0
  -4 -11  -5  231.22   16.63   0
  -5 -11  -5  175.74   13.14   0
  -5 -11  -5  187.16   21.92   0
   4   8  -6   24.28   24.80   0
  -4  -8   6   47.96   22.13   0
   3   8  -6   97.17   22.75   0
  -3  -8   6  141.11   17.49   0
  -2  -8   6  635.91   23.49   0
   2   8  -6  575.75   19.10   0
  -1  -8   6  146.68   20.27   0
  -1  -8   6  184.50   22.05   0
   1   8  -6  136.55   19.78   0
   0  -8   6   57.45   19.40   0
   0   8  -6   33.73   16.88   0
   0  -8   6   26.36   20.91   0
   1  -8   6  194.01   20.03   0
   1  -8   6  336.05   19.55   0
  -1   8  -6  236.65   14.15   0
  -6  -7   6   51.92   20.91   0
   6   7  -6   43.93   22.05   0
   5   7  -6  253.09   23.52   0
  -5  -7   6  260.58   17.19   0
   4   7  -6  101.26   22.37   0
  -4  -7   6  136.11   21.36   0
  -3  -7   6  172.18   18.38   0
   3   7  -6  146.01   18.52   0
  -2  -7   6  403.97   19.81   0
   2   7  -6  351.72   18.91   0
  -1  -7   6  117.28   17.70   0
   1   7  -6   94.91   13.37   0
   0  -7   6    6.88   17.35   0
   0  -7   6   -8.15   18.65   0
   0   7  -6    3.20   13.14   0
   1  -7   6  133.22   20.78   0
   1  -7   6  154.04   16.05   0
  -1   7  -6  150.68   15.25   0
   2  -7   6  284.83   17.65   0
   2  -7   6  179.54   24.15   0
  -2   7  -6  218.58   15.32   0
   3  -7   6   10.09   15.18   0
   3  -7   6   -5.95   26.68   0
  -3   7  -6   18.05   15.70   0
   7   6  -6   87.80   20.97   0
  -7  -6   6  107.64   21.58   0
  -6  -6   6  134.48   20.31   0
   6   6  -6  128.09   20.81   0
  -5  -6   6  -12.69   17.67   0
   5   6  -6   18.24   19.42   0
   4   6  -6  211.24   15.07   0
  -4  -6   6  238.77   19.59   0
  -3  -6   6 1357.44   17.16   0
   3   6  -6 1383.12   17.60   0
  -2  -6   6  367.76   13.35   0
   2   6  -6  364.45   17.61   0
  -1  -6   6  122.21   16.22   0
   1   6  -6  127.17   16.02   0
   0   6  -6  662.52   13.89   0
   0  -6   6  741.41   17.88   0
   1  -6   6  354.09   15.19   0
   1  -6   6  436.50   17.19   0
  -1   6  -6  375.18   16.61   0
   2  -6   6  136.33   15.21   0
   2  -6   6  102.37   20.71   0
  -2   6  -6  131.62   14.93   0
   3  -6   6  449.47   12.81   0
  -3   6  -6  386.88   11.83   0
   3  -6   6  401.64   25.55   0
  -4   6  -6  347.06   15.16   0
   4  -6   6  300.16   27.61   0
   4  -6   6  460.87   15.60   0
  -5   6  -6   42.71   12.24   0
   5  -6   6    6.36   26.80   0
   5  -6   6   64.82   14.16   0
   7   5  -6  145.20   18.35   0
  -7  -5   6  145.47   18.58   0
  -6  -5   6  421.96   18.09   0
   6   5  -6  428.29   19.62   0
  -5  -5   6   78.94   15.62   0
   5   5  -6   58.33   15.95   0
  -4  -5   6  142.74   17.06   0
   4   5  -6  111.81   17.77   0
  -3  -5   6  577.52   17.21   0
   3   5  -6  564.08   17.07   0
   2   5  -6  199.57   15.42   0
  -2  -5   6  199.69   14.90   0
   1   5  -6   24.56   14.11   0
  -1  -5   6   23.66   14.65   0
   0  -5   6  601.16   16.38   0
   0   5  -6  564.45   14.68   0
  -1   5  -6  575.67   15.49   0
   1  -5   6  552.08   12.18   0
   1  -5   6  577.23   17.94   0
  -2   5  -6    5.36   10.00   0
   2  -5   6    5.42   10.34   0
   2  -5   6   26.11   19.88   0
  -3   5  -6   15.59   12.97   0
   3  -5   6   36.85   12.91   0
   3  -5   6   20.78   17.37   0
   4  -5   6  145.94   24.75   0
   4  -5   6  219.36   13.62   0
  -4   5  -6  153.65   13.05   0
   5  -5   6   17.52   22.15   0
   5  -5   6   20.02   13.45   0
  -5   5  -6   26.20   12.56   0
  -6   5  -6   10.08   12.76   0
   6  -5   6   24.06   24.98   0
   6  -5   6   12.65   15.65   0
   8   4  -6   46.90   17.20   0
  -8  -4   6  134.79   16.07   0
  -7  -4   6   89.64   14.37   0
   7   4  -6   62.53   16.88   0
  -6  -4   6  -13.56   14.61   0
   6   4  -6   24.28   13.47   0
  -5  -4   6  472.36   14.78   0
   5   4  -6  440.02   15.70   0
  -4  -4   6 1346.41   18.08   0
   4   4  -6 1389.68   18.45   0
  -3  -4   6   59.62   10.01   0
   3   4  -6   87.30   14.66   0
   2   4  -6   35.79   14.50   0
  -2  -4   6   45.92   14.00   0
   1   4  -6 1119.60   13.23   0
  -1  -4   6 1186.34   16.27   0
   0   4  -6  704.34   14.39   0
   0  -4   6  720.49   15.11   0
   1  -4   6  403.69   13.51   0
  -1   4  -6  387.92   13.93   0
   2  -4   6 1235.60   21.15   0
   2  -4   6 1257.32   16.68   0
  -2   4  -6 1206.99   15.71   0
   3  -4   6  834.28   15.11   0
   3  -4   6  751.80   22.57   0
  -3   4  -6  765.61   13.67   0
  -4   4  -6   59.53    9.02   0
   4  -4   6   56.81    9.95   0
   4  -4   6   38.73   19.75   0
   5  -4   6  168.70   21.05   0
  -5   4  -6  205.43   12.60   0
   5  -4   6  240.38   11.42   0
   6  -4   6  325.28   23.72   0
   6  -4   6  541.50   16.19   0
  -6   4  -6  404.00   13.09   0
  -8  -3   6  170.15   13.71   0
  -7  -3   6  461.26   14.44   0
   7   3  -6  387.03   15.27   0
  -6  -3   6  129.04   12.65   0
   6   3  -6  125.55   14.01   0
   5   3  -6  -51.52    8.91   0
  -5  -3   6  399.85   14.27   0
  -4  -3   6  928.75   12.13   0
   4   3  -6 1052.07   15.38   0
   3   3  -6  124.97   13.29   0
  -3  -3   6  118.28   12.63   0
   2   3  -6  122.87   12.75   0
  -2  -3   6  124.55   11.87   0
   1   3  -6 1841.02   16.52   0
  -1  -3   6 1694.67   15.59   0
   0  -3   6 1052.02   14.88   0
   0   3  -6 1060.08   12.03   0
   1  -3   6    8.61   11.84   0
  -1   3  -6   12.67   11.37   0
   2  -3   6  296.25    9.88   0
   2  -3   6  310.78   15.45   0
  -2   3  -6  309.42    9.72   0
   3  -3   6  672.79   14.70   0
   3  -3   6  658.98   19.40   0
  -3   3  -6  683.76   14.35   0
   4  -3   6   24.30   17.71   0
  -4   3  -6    5.27    8.86   0
   4  -3   6   12.85   12.69   0
   5  -3   6   11.52   17.07   0
  -5   3  -6   31.36   12.54   0
   5  -3   6   57.51   14.52   0
   6  -3   6  219.85   18.55   0
  -6   3  -6  162.82   11.43   0
   6  -3   6  246.91   14.12   0
   7  -3   6   29.53   17.76   0
   7  -3   6   15.30   14.97   0
  -7   3  -6   15.59   12.12   0
  -8  -2   6   11.68   10.28   0
  -7  -2   6   10.52   11.10   0
   7   2  -6   11.88   11.92   0
  -6  -2   6  405.33   11.29   0
   6   2  -6  437.19   12.69   0
   5   2  -6  872.03   13.07   0
  -5  -2   6  875.68   12.58   0
  -4  -2   6   94.22   10.62   0
   4   2  -6  139.51   10.12   0
  -3  -2   6  161.55    8.70   0
   3   2  -6  221.58   11.35   0
   2   2  -6 1604.21   15.59   0
  -2  -2   6 1424.96   13.87   0
  -1  -2   6  479.34   12.19   0
   1   2  -6  530.99   12.83   0
   0  -2   6  561.60   11.94   0
   0   2  -6  600.13   12.69   0
   1  -2   6 2204.42   13.63   0
  -1   2  -6 2265.35   13.90   0
   2  -2   6  876.46   11.37   0
  -2   2  -6  977.39   11.34   0
   3  -2   6  -13.02   12.42   0
  -3   2  -6   30.11    8.82   0
   3  -2   6   42.81    9.29   0
   4  -2   6  402.54   17.19   0
  -4   2  -6  443.01   13.23   0
   4  -2   6  476.68   14.17   0
   5  -2   6  919.34   16.06   0
  -5   2  -6 1063.91   14.28   0
   5  -2   6 1241.26   16.80   0
   6  -2   6  224.49   15.60   0
  -6   2  -6  163.10   11.94   0
   6  -2   6  245.03   15.15   0
   7  -2   6   98.88   15.41   0
  -7   2  -6  120.16   12.32   0
   7  -2   6  168.69   15.75   0
  -8   2  -6  155.92   13.73   0
  -8  -1   6  197.48    8.66   0
  -7  -1   6   50.67    9.11   0
   6   1  -6  256.45   10.57   0
  -6  -1   6  267.80   10.04   0
   5   1  -6  799.19   11.26   0
  -5  -1   6  720.03   10.76   0
  -4  -1   6  139.30    8.29   0
   4   1  -6  146.87    9.03   0
   3   1  -6  488.74    8.27   0
  -3  -1   6  496.52   10.30   0
  -2  -1   6 2762.78   14.58   0
   2   1  -6 3205.01   16.29   0
  -1  -1   6  635.00   11.23   0
   1   1  -6  727.69   12.31   0
   0  -1   6   16.19    7.66   0
   0   1  -6    9.37   11.35   0
   1  -1   6 1377.42   14.43   0
  -1   1  -6 1457.88   14.45   0
  -2   1  -6 1322.58   11.45   0
   2  -1   6 1396.54   11.78   0
   3  -1   6   20.74   12.48   0
  -3   1  -6   28.77    8.01   0
   3  -1   6   24.87   11.29   0
   4  -1   6  400.13   14.50   0
  -4   1  -6  455.58   12.48   0
   4  -1   6  511.86   13.26   0
  -5   1  -6  769.70   13.44   0
   5  -1   6  745.95   16.07   0
   5  -1   6  776.81   11.80   0
   6  -1   6   17.95   13.58   0
   6  -1   6   26.79   14.07   0
  -6   1  -6    3.32   10.84   0
  -7   1  -6    5.02   11.41   0
   7  -1   6   14.80   13.33   0
   7  -1   6   -7.65   13.48   0
  -8   1  -6   34.37   11.36   0
  -8   0   6    6.64    4.60   0
  -8   0   6    9.83   19.45   0
  -8   0   6    1.77    5.26   0
  -7   0   6  187.94    5.97   0
  -6   0   6  164.06    7.24   0
   6   0  -6  162.94    8.88   0
  -5   0   6   14.56    7.57   0
   5   0  -6    9.25    8.12   0
   4   0  -6  164.67    7.47   0
  -4   0   6  167.68    7.20   0
   3   0  -6 1372.81   10.94   0
  -3   0   6 1215.33    9.97   0
  -2   0   6  476.20    6.93   0
   2   0  -6  692.44   10.50   0
  -1   0   6  699.98   10.31   0
   1   0  -6  802.47   11.15   0
   0   0   6 2435.43   14.14   0
   0   0  -6 2250.98   12.54   0
  -1   0  -6  716.82   11.79   0
   1   0   6  706.40   11.98   0
  -2   0  -6  106.68   10.92   0
   2   0   6  105.13    8.08   0
  -3   0  -6 1410.89   13.88   0
   3   0   6 1400.23   13.62   0
   3   0   6 1450.02   14.57   0
  -4   0  -6 1909.40   14.80   0
   4   0   6 1825.26   15.20   0
   4   0   6 2069.47   16.40   0
  -5   0  -6  207.35   11.87   0
   5   0   6  205.62   12.23   0
   5   0   6  234.12   13.60   0
  -6   0  -6  233.55   11.59   0
   6   0   6  294.58   11.39   0
   6   0   6  283.12   14.76   0
  -7   0  -6  458.34   13.42   0
  -8   0  -6   32.11   11.53   0
  -9   0  -6   13.10   12.66   0
  -8   1   6   48.47   19.70   0
  -7   1   6  241.15   20.36   0
  -6   1   6  385.33    4.54   0
   5  -1  -6   48.94    6.20   0
  -5   1   6   45.32    4.69   0
  -4   1   6  401.24    6.43   0
   4  -1  -6  441.69    6.11   0
   3  -1  -6 2485.69   10.70   0
  -3   1   6 2136.11    9.42   0
  -2   1   6  434.88    7.60   0
   2  -1  -6  465.78    8.80   0
  -1   1   6  107.16    7.97   0
   1  -1  -6  135.77    6.14   0
   0  -1  -6 2106.64   10.97   0
   0   1   6 2205.75   12.38   0
  -1  -1  -6 1640.07   11.13   0
   1   1   6 1562.71   10.67   0
  -2  -1  -6   14.95   10.47   0
   2   1   6   14.12   10.81   0
  -3  -1  -6  772.06   12.29   0
   3   1   6  792.95   10.59   0
   3   1   6  780.71   12.56   0
  -4  -1  -6  903.10   12.93   0
   4   1   6  855.51   10.62   0
   4   1   6  931.88   14.12   0
  -5  -1  -6   10.81   10.69   0
   5   1   6    3.18    8.41   0
   5   1   6   -5.74   13.25   0
  -6  -1  -6   51.55   11.37   0
   6   1   6   60.36    6.83   0
   6   1   6  102.10   13.46   0
  -7  -1  -6  389.05   11.01   0
  -8  -1  -6   83.32   12.61   0
  -9  -1  -6    1.83   12.11   0
  -8   2   6  110.46   21.43   0
  -7   2   6   72.52   20.35   0
  -6   2   6   17.23   15.47   0
  -5   2   6  141.19   10.91   0
  -4   2   6  440.20    4.37   0
   4  -2  -6  554.82    5.12   0
  -3   2   6   82.59    4.25   0
   3  -2  -6  120.67    5.49   0
   2  -2  -6  293.16    7.54   0
  -2   2   6  242.43    6.28   0
  -1   2   6 1912.78   10.21   0
   1  -2  -6 2062.13   10.94   0
   0  -2  -6   -7.99    4.44   0
   0   2   6  309.20    9.03   0
  -1  -2  -6   59.72    7.41   0
   1   2   6   53.69    9.88   0
   2   2   6 1648.20   14.12   0
  -2  -2  -6 1597.34   11.86   0
   3   2   6 1719.05    8.11   0
   3   2   6 1839.11   15.55   0
  -3  -2  -6 1803.59   15.31   0
   4   2   6  238.76    4.77   0
   4   2   6  263.93   13.41   0
  -4  -2  -6  262.12    9.35   0
   5   2   6  629.06   15.25   0
  -5  -2  -6  599.01   13.52   0
  -6  -2  -6  710.47   15.33   0
  -7  -2  -6   11.81   12.82   0
  -8  -2  -6  116.47   13.82   0
  -9  -2  -6  273.48   14.17   0
  -8   3   6   80.34   22.87   0
  -7   3   6  161.74   22.92   0
  -6   3   6   18.36   13.36   0
  -5   3   6  502.70   17.85   0
  -4   3   6 1823.72   16.79   0
  -3   3   6  357.82   10.34   0
   3  -3  -6  386.39    4.77   0
   2  -3  -6  181.15    5.55   0
  -2   3   6  199.16    8.20   0
  -2   3   6  170.11    5.71   0
   1  -3  -6 1754.79    9.58   0
  -1   3   6 1866.43   10.37   0
   0   3   6 1256.65   11.04   0
   0  -3  -6 1302.41   10.81   0
   1   3   6  233.06    7.62   0
  -1  -3  -6  246.20   10.29   0
   2   3   6 2112.49   15.61   0
  -2  -3  -6 2172.92   13.71   0
   3   3   6 1952.99    4.00   0
   3   3   6 1904.45   15.96   0
   3   3   6 1922.78    4.54   0
  -3  -3  -6 1986.41   16.93   0
  -4  -3  -6    3.92   12.93   0
  -5  -3  -6  112.38   13.01   0
  -6  -3  -6  590.75   12.20   0
  -7  -3  -6   63.76   14.41   0
  -8  -3  -6    6.29   14.03   0
  -9  -3  -6   60.18   19.67   0
  -9  -3  -6   66.67   14.40   0
  -7   4   6   17.97   22.69   0
  -6   4   6   71.10   19.85   0
  -5   4   6  190.26   17.89   0
  -4   4   6    9.64   16.89   0
  -3   4   6  299.71   14.51   0
   3  -4  -6  246.17    3.44   0
   3  -4  -6  236.39    3.07   0
   2  -4  -6 1234.32    7.21   0
  -2   4   6 1326.30   16.52   0
  -1   4   6  116.43    8.43   0
   1  -4  -6  115.95    8.25   0
   0   4   6  127.73    9.79   0
   0  -4  -6   92.26    6.33   0
   1   4   6 2021.25   11.21   0
  -1  -4  -6 1883.17   12.02   0
   2   4   6  844.18    6.94   0
  -2  -4  -6  956.24   15.32   0
  -3  -4  -6   76.96   14.37   0
  -4  -4  -6  722.09   16.32   0
  -5  -4  -6  661.81   13.24   0
  -6  -4  -6   31.04   10.94   0
  -7  -4  -6  196.57   16.69   0
  -8  -4  -6  402.76   17.79   0
  -8  -4  -6  469.54   16.27   0
  -9  -4  -6   19.99   19.48   0
  -9  -4  -6   19.52   16.83   0
  -7   5   6   25.04   25.97   0
  -6   5   6  191.07   21.32   0
  -5   5   6  622.71   21.21   0
  -4   5   6   75.67   12.63   0
  -3   5   6  178.04   12.14   0
   2  -5  -6 1274.51    7.33   0
  -2   5   6 1442.90   18.17   0
   2  -5  -6 1213.55    8.19   0
  -1   5   6  667.53   13.17   0
   1  -5  -6  640.35   10.13   0
   1  -5  -6  611.49    8.31   0
   0   5   6  192.69   11.65   0
   0  -5  -6  187.10    9.97   0
   1   5   6 1520.72   12.20   0
  -1  -5  -6  408.48   10.90   0
   2   5   6 1504.00    9.71   0
  -2  -5  -6 1251.50   14.05   0
  -3  -5  -6   -5.50   16.03   0
  -4  -5  -6  360.42   17.23   0
  -5  -5  -6 1165.00   16.77   0
  -6  -5  -6   72.48   18.39   0
  -6  -5  -6  121.69   16.76   0
  -7  -5  -6   -0.37   19.01   0
  -7  -5  -6   11.71   13.18   0
  -8  -5  -6  183.93   18.84   0
  -8  -5  -6  136.42   14.30   0
  -9  -5  -6   40.34   20.85   0
  -9  -5  -6    6.48   17.47   0
  -6   6   6   -3.00   18.27   0
  -5   6   6   29.69   20.82   0
  -4   6   6  137.16   18.97   0
  -3   6   6  241.60   17.84   0
  -2   6   6   10.37   14.81   0
   2  -6  -6   24.30    5.37   0
   2  -6  -6   25.67    5.61   0
  -1   6   6   61.66   11.14   0
   1  -6  -6   69.25    7.28   0
   1  -6  -6   83.33    8.05   0
   0   6   6 1436.17   15.94   0
   0  -6  -6 1431.47   13.28   0
   0  -6  -6 1398.65   13.48   0
  -1  -6  -6  293.14   12.27   0
   1   6   6  299.48   10.53   0
  -1  -6  -6  -50.32    7.99   0
   2   6   6   59.64    7.32   0
  -2  -6  -6   53.92   13.42   0
  -2  -6  -6   74.94   12.99   0
  -3  -6  -6  912.03   16.17   0
  -3  -6  -6  990.05   16.59   0
  -4  -6  -6  548.03   16.34   0
  -4  -6  -6  548.70   16.57   0
  -5  -6  -6   20.58   11.24   0
  -5  -6  -6   17.03   15.85   0
  -6  -6  -6  323.98   18.10   0
  -6  -6  -6  336.26   17.91   0
  -7  -6  -6  538.49   16.28   0
  -7  -6  -6  693.32   21.88   0
  -8  -6  -6   49.35   19.93   0
  -8  -6  -6   53.43   18.99   0
  -9  -6  -6  -16.01   19.76   0
  -9  -6  -6    5.04   14.68   0
  -6   7   6  146.99   26.61   0
  -5   7   6   63.14   24.73   0
  -4   7   6   73.46   15.51   0
   3  -7  -6  521.48    4.07   0
  -3   7   6  455.06   17.13   0
   3  -7  -6  535.57    4.16   0
  -2   7   6  261.89   13.56   0
   2  -7  -6  292.88    6.48   0
   2  -7  -6  281.34    7.84   0
  -1   7   6  385.29   16.83   0
   1  -7  -6  400.89    9.81   0
   1  -7  -6  349.07    8.61   0
   0   7   6 1899.03   18.46   0
   0  -7  -6 1505.73   14.01   0
   0  -7  -6 1731.98   14.35   0
   1   7   6  820.41   13.16   0
  -1  -7  -6  515.74    9.38   0
  -1  -7  -6  756.40   13.62   0
  -2  -7  -6   28.58   13.36   0
  -2  -7  -6   27.27    9.91   0
  -3  -7  -6  353.21   15.16   0
  -3  -7  -6  315.19   14.87   0
  -4  -7  -6 1192.42   16.15   0
  -4  -7  -6 1256.64   19.60   0
  -5  -7  -6   55.69   15.81   0
  -5  -7  -6   68.19   15.84   0
  -6  -7  -6   51.71   16.47   0
  -6  -7  -6   78.55   17.43   0
  -7  -7  -6  325.12   16.34   0
  -7  -7  -6  334.57   20.55   0
  -8  -7  -6   -2.27   19.59   0
  -8  -7  -6   60.06   19.00   0
  -9  -7  -6   -2.70   16.40   0
  -9  -7  -6   -8.84   15.04   0
  -5   8   6   52.12   26.74   0
  -4   8   6   39.48   23.33   0
   3  -8  -6    5.55    4.01   0
  -3   8   6   34.83   21.77   0
   3  -8  -6    4.79    4.38   0
   2  -8  -6   63.09    6.66   0
  -2   8   6   81.60   14.70   0
   2  -8  -6   42.76    6.67   0
  -1   8   6  661.17   18.54   0
   1  -8  -6  476.93    9.95   0
   1  -8  -6  521.63   11.00   0
   0   8   6   45.28   14.30   0
   0  -8  -6   12.28    8.66   0
   0  -8  -6   31.88   10.09   0
   0  -8  -6   10.85   10.29   0
  -1  -8  -6    6.67   11.98   0
  -1  -8  -6   39.11   10.14   0
  -1  -8  -6   66.02   11.41   0
  -2  -8  -6  463.86   15.38   0
  -2  -8  -6  525.54   10.82   0
  -2  -8  -6  559.40   14.93   0
  -3  -8  -6  126.49    7.58   0
  -3  -8  -6  145.69   15.53   0
  -3  -8  -6  136.13   10.90   0
  -4  -8  -6   -1.69   15.84   0
  -4  -8  -6   -8.03   14.97   0
  -5  -8  -6  319.76   17.68   0
  -5  -8  -6  304.11   18.40   0
  -6  -8  -6  414.07   20.18   0
  -6  -8  -6  430.10   16.25   0
  -7  -8  -6   21.25   14.90   0
  -7  -8  -6    6.48   17.70   0
  -8  -8  -6   19.76   20.09   0
  -8  -8  -6   19.07   20.80   0
  -4   9   6  219.50   21.20   0
  -3   9   6  146.00   23.36   0
   3  -9  -6  105.96    5.09   0
   3  -9  -6   49.60    5.07   0
   2  -9  -6  122.87    8.54   0
   2  -9  -6  147.32    7.96   0
  -2   9   6  149.46   19.83   0
  -1   9   6  535.06   15.92   0
   1  -9  -6  511.64   10.48   0
   1  -9  -6  458.99   12.63   0
   0   9   6  192.99   12.41   0
   0  -9  -6  194.80   13.84   0
   0  -9  -6  195.34   12.03   0
   0  -9  -6  203.17   11.74   0
  -1  -9  -6   42.20   12.33   0
  -1  -9  -6   12.55   12.26   0
  -1  -9  -6   15.62   11.90   0
  -2  -9  -6  577.09   15.53   0
  -2  -9  -6  558.26   12.48   0
  -3  -9  -6  843.06   15.74   0
  -3  -9  -6  830.25   11.87   0
  -4  -9  -6   37.28   16.24   0
  -4  -9  -6   59.08    7.67   0
  -4  -9  -6   52.19   16.89   0
  -5  -9  -6   88.76   18.15   0
  -5  -9  -6   88.64   18.23   0
  -6  -9  -6  229.60   20.02   0
  -6  -9  -6  216.33   19.64   0
  -7  -9  -6   30.80   15.25   0
  -7  -9  -6    8.87   14.93   0
  -8  -9  -6  -42.55   23.76   0
  -8  -9  -6    4.65   16.93   0
  -3  10   6   16.97   24.91   0
   3 -10  -6   -1.23    5.35   0
   3 -10  -6   15.09    5.80   0
  -2  10   6  129.22   17.49   0
   2 -10  -6   89.61    9.75   0
   2 -10  -6   98.44    9.30   0
   1 -10  -6   -1.36    9.56   0
   1 -10  -6   12.48   11.06   0
   0 -10  -6   13.59   11.45   0
   0 -10  -6    8.11   13.62   0
   0 -10  -6    4.89   11.95   0
  -1 -10  -6  155.74   14.15   0
  -1 -10  -6  181.59   13.94   0
  -2 -10  -6   -4.74    9.78   0
  -2 -10  -6   50.27   14.76   0
  -3 -10  -6    3.39   10.98   0
  -3 -10  -6   12.01   15.82   0
  -4 -10  -6  201.37   10.75   0
  -4 -10  -6  240.95   19.22   0
  -5 -10  -6  156.60    7.92   0
  -5 -10  -6  139.95   16.31   0
  -5 -10  -6  142.73   16.12   0
  -6 -10  -6    9.41   18.93   0
  -6 -10  -6   19.47   15.03   0
  -7 -10  -6   15.97   22.30   0
  -7 -10  -6   17.15   16.89   0
   1 -11  -6   31.14   13.60   0
   1 -11  -6   32.24   11.27   0
   0 -11  -6    4.93   12.42   0
   0 -11  -6   17.31   14.24   0
   0 -11  -6    9.72   13.16   0
  -1 -11  -6  228.49   14.08   0
  -1 -11  -6  192.69   15.34   0
  -2 -11  -6  232.96   13.77   0
  -2 -11  -6  223.17   15.81   0
  -3 -11  -6   35.59   12.88   0
  -3 -11  -6   42.65   17.44   0
  -4 -11  -6   56.08   11.21   0
  -4 -11  -6   62.77   17.98   0
  -5 -11  -6   97.14    9.62   0
  -5 -11  -6  132.83   21.32   0
  -5 -11  -6   79.85   20.85   0
  -2  -8   7  411.70   19.74   0
   2   8  -7  283.79   22.71   0
  -1  -8   7  215.50   21.87   0
  -1  -8   7  154.94   22.67   0
   1   8  -7  150.17   20.84   0
   5   7  -7  127.45   23.05   0
  -5  -7   7  145.73   21.81   0
   4   7  -7   17.66   23.55   0
  -4  -7   7   22.12   20.58   0
  -3  -7   7   22.23   20.05   0
   3   7  -7   32.93   16.46   0
  -2  -7   7   41.37   14.54   0
   2   7  -7   42.21   18.18   0
  -1  -7   7   93.59   20.29   0
   1   7  -7   72.82   14.62   0
   0  -7   7  -29.03   19.73   0
   0   7  -7    3.96   17.23   0
   0  -7   7  -15.30   19.43   0
   1  -7   7   14.85   24.18   0
   1  -7   7    9.13   13.06   0
  -1   7  -7   -6.44   12.61   0
   2  -7   7   21.23   18.20   0
   2  -7   7   17.60   23.54   0
  -2   7  -7   22.90   17.50   0
  -6  -6   7  207.37   22.73   0
   6   6  -7  227.50   21.77   0
  -5  -6   7  164.09   18.81   0
   5   6  -7  180.84   16.41   0
  -4  -6   7  265.60   20.65   0
   4   6  -7  245.55   21.39   0
  -3  -6   7  765.03   21.94   0
   3   6  -7  804.51   21.71   0
  -2  -6   7  376.18   18.48   0
   2   6  -7  347.89   18.97   0
  -1  -6   7  143.76   12.95   0
   1   6  -7  143.65   17.26   0
   0  -6   7  913.35   16.42   0
   0   6  -7  843.12   19.66   0
   1  -6   7  652.29   21.71   0
   1  -6   7  839.92   19.48   0
  -1   6  -7  775.67   19.44   0
   2  -6   7  156.14   16.58   0
   2  -6   7  141.32   21.48   0
  -2   6  -7  124.08   15.01   0
   3  -6   7  282.26   17.54   0
  -3   6  -7  212.45   16.65   0
   3  -6   7  201.54   25.00   0
  -4   6  -7  311.16   12.97   0
   4  -6   7  244.59   26.61   0
   4  -6   7  412.94   14.53   0
  -7  -5   7   10.23   17.72   0
   7   5  -7   27.00   20.47   0
  -6  -5   7  222.77   18.51   0
   6   5  -7  186.37   19.38   0
   5   5  -7   38.46   17.28   0
  -5  -5   7   -2.52   16.54   0
  -4  -5   7  -16.75   17.03   0
   4   5  -7    1.97   12.76   0
  -3  -5   7  255.00   17.39   0
   3   5  -7  261.30   18.67   0
  -2  -5   7   95.64   15.95   0
   2   5  -7   85.25   15.98   0
   1   5  -7   28.25   11.28   0
  -1  -5   7    7.48   10.94   0
   0   5  -7   28.62   14.01   0
   0  -5   7   33.29   15.48   0
  -1   5  -7   87.60   11.21   0
   1  -5   7   91.42   13.47   0
   1  -5   7  101.36   16.01   0
  -2   5  -7   56.61   15.31   0
   2  -5   7   68.35   11.43   0
   2  -5   7   37.68   15.39   0
  -3   5  -7   25.26   13.31   0
   3  -5   7   21.36   14.15   0
   3  -5   7   -5.56   21.95   0
   4  -5   7   69.75   18.84   0
   4  -5   7  140.43   14.91   0
  -4   5  -7  121.77   14.77   0
   5  -5   7   -0.46   24.78   0
   5  -5   7    0.04   15.25   0
  -5   5  -7    8.19   14.38   0
   7   4  -7  274.48   17.39   0
  -7  -4   7  354.17   16.28   0
   6   4  -7  177.10   11.99   0
  -6  -4   7  234.15   16.42   0
   5   4  -7  368.59   17.57   0
  -5  -4   7  355.43   15.54   0
  -4  -4   7  702.48   16.36   0
   4   4  -7  759.07   18.22   0
  -3  -4   7  226.12   15.60   0
   3   4  -7  226.28   12.92   0
   2   4  -7  261.58   16.24   0
  -2  -4   7  252.79   14.26   0
   1   4  -7 1866.43   16.06   0
  -1  -4   7 1818.93   15.77   0
   0   4  -7 1272.88   17.35   0
   0  -4   7 1257.56   17.70   0
   1  -4   7  229.80   14.26   0
  -1   4  -7  197.52   10.20   0
   2  -4   7  609.50   16.67   0
   2  -4   7  530.99   19.71   0
  -2   4  -7  564.92   15.85   0
   3  -4   7  731.98   16.90   0
   3  -4   7  697.11   22.61   0
  -3   4  -7  691.35   15.96   0
   4  -4   7  139.77   20.69   0
  -4   4  -7  169.19   14.18   0
   4  -4   7  186.12   15.78   0
   5  -4   7  171.63   21.80   0
  -5   4  -7  165.47   10.55   0
   5  -4   7  290.83   16.50   0
   6  -4   7  351.05   24.95   0
   6  -4   7  544.65   16.98   0
  -6   4  -7  396.12   14.64   0
   8   3  -7    3.98   17.32   0
  -8  -3   7   45.26   13.75   0
   7   3  -7  176.93   15.34   0
  -7  -3   7  174.79   13.58   0
  -6  -3   7   15.37   12.90   0
   6   3  -7    8.56   13.38   0
   5   3  -7  -33.71   11.44   0
  -5  -3   7   12.55   13.94   0
  -4  -3   7  379.89   14.58   0
   4   3  -7  408.72   14.45   0
   3   3  -7  233.87   15.59   0
  -3  -3   7  202.94   13.09   0
   2   3  -7   -4.94    9.81   0
  -2  -3   7    2.37    8.99   0
  -1  -3   7  266.02   12.67   0
   1   3  -7  275.83   10.38   0
   0  -3   7  326.59   13.73   0
   0   3  -7  307.64   10.55   0
   1  -3   7   92.15   13.53   0
  -1   3  -7   46.67   13.58   0
   2  -3   7   -1.77   13.20   0
  -2   3  -7   19.03   12.96   0
   3  -3   7  524.41   19.23   0
  -3   3  -7  498.16   14.56   0
   3  -3   7  483.29   11.85   0
   4  -3   7   15.10   13.35   0
  -4   3  -7   17.94   12.58   0
   4  -3   7   -6.53   14.30   0
   5  -3   7  -72.28   16.28   0
  -5   3  -7   72.09   13.69   0
   5  -3   7   86.12   14.65   0
   6  -3   7   16.08   19.74   0
  -6   3  -7   11.30   11.98   0
   6  -3   7   -7.81   15.56   0
   7  -3   7  -17.51   18.28   0
   7  -3   7   18.11   14.84   0
  -7   3  -7    3.00   12.19   0
  -8  -2   7   90.50   12.49   0
  -7  -2   7   45.21   10.99   0
   7   2  -7   32.00   13.17   0
  -6  -2   7  461.92   12.62   0
   6   2  -7  422.65   13.77   0
  -5  -2   7  852.98   13.88   0
   5   2  -7  823.13   14.13   0
  -4  -2   7  206.67   11.94   0
   4   2  -7  -53.02    8.80   0
   3   2  -7  391.74   13.86   0
  -3  -2   7  343.10   12.69   0
   2   2  -7 2642.05   18.73   0
  -2  -2   7 2207.34   15.98   0
  -1  -2   7 1442.36   14.37   0
   1   2  -7 1567.58   15.49   0
   0  -2   7  356.02   12.77   0
   0   2  -7  363.90   13.42   0
   1  -2   7 1232.02   12.79   0
  -1   2  -7 1351.53   15.33   0
   2  -2   7 1299.90   13.23   0
  -2   2  -7 1429.77   15.67   0
  -3   2  -7  499.27   14.30   0
   3  -2   7  -32.41   11.89   0
   3  -2   7  521.77   14.13   0
   4  -2   7  721.35   19.14   0
  -4   2  -7  694.64   11.72   0
   4  -2   7  757.37   12.53   0
   5  -2   7  844.86   16.32   0
  -5   2  -7  995.79   16.12   0
   5  -2   7 1056.13   14.20   0
   6  -2   7  115.68   16.04   0
  -6   2  -7  121.33   12.35   0
   6  -2   7  167.85   14.62   0
   7  -2   7   11.55   17.32   0
  -7   2  -7   18.70    9.98   0
   7  -2   7   37.68   16.31   0
  -8  -1   7  143.11    8.95   0
   7   1  -7    0.29   12.14   0
  -7  -1   7    5.38    8.25   0
  -6  -1   7   23.08    8.46   0
   6   1  -7   21.33   10.91   0
  -5  -1   7  522.29   10.50   0
   5   1  -7  549.74   11.24   0
  -4  -1   7  115.04    9.65   0
   4   1  -7  154.86   10.99   0
   3   1  -7   18.59    6.89   0
  -3  -1   7   22.62   10.18   0
  -2  -1   7  694.45   11.70   0
   2   1  -7  860.65   13.44   0
  -1  -1   7  573.05   12.05   0
   1   1  -7  686.24   13.39   0
   0  -1   7  128.54    8.58   0
   0   1  -7  129.02   12.47   0
   1  -1   7   37.41   11.69   0
  -1   1  -7   23.12   12.30   0
  -2   1  -7  926.02   14.09   0
   2  -1   7  946.41   14.76   0
   3  -1   7    8.84   12.17   0
  -3   1  -7   -2.58   12.19   0
   3  -1   7   -1.46   12.49   0
   4  -1   7   45.53   14.90   0
  -4   1  -7   46.62   11.63   0
   4  -1   7   47.98   12.67   0
   5  -1   7  199.78   14.76   0
  -5   1  -7  188.18   12.34   0
   5  -1   7  216.34   10.66   0
  -6   1  -7   -0.61   13.06   0
   6  -1   7    6.47   14.90   0
   6  -1   7    5.80   14.20   0
  -7   1  -7    1.11   12.98   0
   7  -1   7   17.37   13.96   0
   7  -1   7   27.09   14.81   0
  -8   1  -7   11.74   12.39   0
  -8   0   7   18.58    5.18   0
  -8   0   7   11.28   15.80   0
  -8   0   7    5.86    6.44   0
  -7   0   7  256.75    7.79   0
  -6   0   7  269.68    7.37   0
   6   0  -7  311.44    9.98   0
   5   0  -7   21.44    8.04   0
  -5   0   7   23.06    8.44   0
  -4   0   7  392.01    8.53   0
   4   0  -7  398.00    9.24   0
   3   0  -7 2495.22   14.48   0
  -3   0   7 2194.26   12.76   0
  -2   0   7  983.69    9.10   0
   2   0  -7  873.23   11.09   0
  -1   0   7  261.13    7.74   0
   1   0  -7  318.18   11.34   0
   0   0   7 1811.37   14.09   0
   0   0  -7 1870.98   12.56   0
  -1   0  -7 1479.52   11.92   0
   1   0   7 1428.66   13.96   0
  -2   0  -7  381.22   11.53   0
   2   0   7  371.37   11.99   0
  -3   0  -7 1343.86   12.21   0
   3   0   7 1364.98   14.72   0
   4   0   7 2047.22   16.27   0
  -4   0  -7 2146.05   16.74   0
   4   0   7 2157.51   17.80   0
  -5   0  -7  363.91   13.06   0
   5   0   7  339.70   13.90   0
   5   0   7  428.86   15.88   0
  -6   0  -7  122.17   12.89   0
   6   0   7  117.27   12.63   0
   6   0   7  157.66   14.40   0
  -7   0  -7  628.66   14.85   0
   7   0   7  669.47   12.65   0
   7   0   7  717.08   17.73   0
  -8   0  -7  187.46   14.36   0
  -8   1   7  -14.61   20.30   0
  -7   1   7   21.94   19.18   0
   6  -1  -7  360.70    7.91   0
  -6   1   7  348.68    5.25   0
  -5   1   7  168.01    6.08   0
   5  -1  -7  194.22    5.93   0
  -4   1   7   62.50    7.06   0
   4  -1  -7   87.73    7.68   0
  -3   1   7  978.11    8.76   0
   3  -1  -7 1232.60   10.53   0
  -2   1   7  241.30    8.30   0
   2  -1  -7  307.59   10.12   0
   1  -1  -7  -54.10    5.99   0
  -1   1   7   79.86    6.14   0
   0  -1  -7  699.31   11.75   0
   0   1   7  566.68    8.56   0
  -1  -1  -7 1796.86   14.18   0
   1   1   7 1685.62   13.54   0
  -2  -1  -7   38.89    7.55   0
   2   1   7   21.19   10.56   0
  -3  -1  -7   39.08   11.52   0
   3   1   7   38.81    8.87   0
  -4  -1  -7  561.97   12.91   0
   4   1   7  545.04   11.12   0
   4   1   7  553.04   13.36   0
  -5  -1  -7    8.78   12.23   0
   5   1   7    2.19    8.78   0
   5   1   7   13.91   12.73   0
  -6  -1  -7   26.10   11.65   0
   6   1   7   38.08    8.39   0
   6   1   7   44.94   11.16   0
  -7  -1  -7   52.70   13.62   0
  -8  -1  -7   40.59   12.37   0
  -9  -1  -7   22.75   14.61   0
  -8   2   7   74.09   24.29   0
  -7   2   7  131.96   19.61   0
  -6   2   7   11.75   11.58   0
   5  -2  -7  410.63    5.53   0
  -5   2   7  413.88    4.68   0
   4  -2  -7 1358.88    7.60   0
  -4   2   7 1027.43    6.19   0
  -3   2   7  422.75    7.01   0
   3  -2  -7  525.47    8.24   0
   2  -2  -7  238.97    8.62   0
  -2   2   7  211.83    6.91   0
   1  -2  -7 2140.75   12.67   0
  -1   2   7 1651.46   10.66   0
   0  -2  -7 1531.56   11.76   0
   0   2   7 1364.44   11.45   0
  -1  -2  -7  488.39    8.73   0
   1   2   7  465.65   10.87   0
  -2  -2  -7 2783.90   14.55   0
   2   2   7 2766.97   16.29   0
  -3  -2  -7 2372.99   16.78   0
   3   2   7 2328.40   16.62   0
   4   2   7   68.61    6.69   0
  -4  -2  -7   66.01   12.30   0
   4   2   7   72.23   12.94   0
  -5  -2  -7  112.52   12.44   0
   5   2   7  136.64    5.73   0
   5   2   7  125.23   13.86   0
  -6  -2  -7 1238.36   17.53   0
  -7  -2  -7  388.27   12.02   0
  -8  -2  -7   59.56   14.95   0
  -9  -2  -7  126.06   16.54   0
  -7   3   7  125.24   16.43   0
  -6   3   7   89.36   18.34   0
  -5   3   7   54.63   15.49   0
  -4   3   7  562.09   15.60   0
   4  -3  -7  598.20    4.26   0
  -3   3   7   63.73    5.89   0
   3  -3  -7   74.70    5.85   0
   2  -3  -7   36.00    6.62   0
  -2   3   7   34.44    6.08   0
   1  -3  -7 1211.01   10.22   0
  -1   3   7 1152.83   10.07   0
   0  -3  -7 1208.47    8.61   0
   0   3   7 1603.41   12.04   0
   1   3   7    3.77    9.99   0
  -1  -3  -7   12.80    7.65   0
   2   3   7   39.64    8.07   0
  -2  -3  -7   42.09    8.39   0
   3   3   7  901.60   11.38   0
  -3  -3  -7  909.79   11.72   0
   4   3   7   10.39    9.94   0
  -4  -3  -7    8.10   13.32   0
  -5  -3  -7   12.22   12.94   0
  -6  -3  -7  309.74   11.98   0
  -7  -3  -7   75.72   14.46   0
  -8  -3  -7   16.79   16.28   0
  -9  -3  -7   -1.85   16.22   0
  -7   4   7   -4.89   17.13   0
  -6   4   7  117.00   18.40   0
  -5   4   7  480.29   18.83   0
  -4   4   7  127.33   11.47   0
  -3   4   7  191.06   14.47   0
   3  -4  -7  199.92    4.84   0
   2  -4  -7 1494.63    9.23   0
  -2   4   7 1485.77   16.90   0
   1  -4  -7  660.59    8.61   0
  -1   4   7  646.91   11.89   0
   0   4   7  230.79   10.31   0
   0  -4  -7  233.77    9.78   0
   1   4   7 3029.14   14.08   0
  -1  -4  -7 3020.48   16.46   0
   2   4   7 2180.86    9.62   0
  -2  -4  -7 2140.53   15.03   0
   3   4   7   81.96    2.74   0
  -3  -4  -7  139.71   14.37   0
  -4  -4  -7  626.46   16.48   0
  -5  -4  -7 1433.77   16.65   0
  -6  -4  -7  290.27   17.05   0
  -7  -4  -7   87.89   17.98   0
  -8  -4  -7  332.34   17.86   0
  -9  -4  -7   92.27   19.92   0
  -9  -4  -7   56.85   18.60   0
  -7   5   7    8.40   23.76   0
  -6   5   7   57.65   15.63   0
  -5   5   7  251.93   20.13   0
  -4   5   7   59.19   17.63   0
   3  -5  -7   27.58    3.42   0
   3  -5  -7   22.56    3.56   0
  -3   5   7   59.31   14.59   0
  -2   5   7 1083.56   17.34   0
   2  -5  -7  974.17    9.25   0
   2  -5  -7  909.68    7.25   0
  -1   5   7  874.12   15.45   0
   1  -5  -7  847.46    9.07   0
   0   5   7   21.82   10.87   0
   0  -5  -7   14.77    9.47   0
   1   5   7   50.65    8.23   0
  -1  -5  -7   66.80    9.58   0
   2   5   7  594.77    6.93   0
  -2  -5  -7  647.20   12.30   0
  -3  -5  -7   28.45   11.56   0
  -4  -5  -7   15.61   12.10   0
  -5  -5  -7  375.70   14.00   0
  -6  -5  -7   27.95   17.63   0
  -7  -5  -7   45.38   17.87   0
  -8  -5  -7   30.57   15.15   0
  -8  -5  -7   18.64   18.58   0
  -9  -5  -7   47.53   16.28   0
  -9  -5  -7   31.65   18.48   0
  -6   6   7  122.19   23.97   0
  -5   6   7    0.78   19.86   0
  -4   6   7   40.83   14.46   0
   3  -6  -7  675.96    3.67   0
  -3   6   7  601.63   15.83   0
   3  -6  -7  686.41    3.87   0
   2  -6  -7  401.71    6.63   0
  -2   6   7  322.61   13.24   0
   2  -6  -7  311.66    6.78   0
  -1   6   7  191.00   14.29   0
   1  -6  -7  203.88    8.49   0
   1  -6  -7  204.39    8.54   0
   0   6   7 1327.80   14.89   0
   0  -6  -7 1355.85   13.26   0
   0  -6  -7 1482.39   13.84   0
   1   6   7  601.29   10.98   0
  -1  -6  -7  599.46   14.25   0
  -1  -6  -7  -65.13    9.22   0
   2   6   7   14.71    7.00   0
  -2  -6  -7   12.68   13.31   0
  -3  -6  -7  746.23   17.34   0
  -4  -6  -7 1441.42   20.63   0
  -5  -6  -7  316.47   17.98   0
  -5  -6  -7  312.37   13.94   0
  -6  -6  -7  253.92   17.49   0
  -6  -6  -7  211.11   18.95   0
  -7  -6  -7  371.04   16.41   0
  -7  -6  -7  458.05   20.90   0
  -8  -6  -7   61.79   19.46   0
  -8  -6  -7   66.25   18.38   0
  -9  -6  -7   -1.25   20.11   0
  -9  -6  -7   -2.36   19.02   0
  -5   7   7  -16.58   24.52   0
  -4   7   7   21.93   22.43   0
  -3   7   7  620.78   23.06   0
   3  -7  -7  667.11    3.76   0
   3  -7  -7  519.29    3.47   0
  -2   7   7  376.71   14.54   0
   2  -7  -7  359.96    6.31   0
   2  -7  -7  456.56    7.48   0
  -1   7   7   14.44   14.32   0
   1  -7  -7   13.78    7.88   0
   1  -7  -7   12.77   10.10   0
   0   7   7  161.20   13.09   0
   0  -7  -7  142.02   11.14   0
   0  -7  -7  163.80   10.78   0
   1   7   7  732.08   12.93   0
  -1  -7  -7  652.20   13.99   0
  -1  -7  -7  658.96   13.19   0
   2   7   7   98.49    8.39   0
  -2  -7  -7   85.66   13.93   0
  -2  -7  -7  105.56   10.17   0
  -3  -7  -7   57.30   14.37   0
  -3  -7  -7   45.29   13.52   0
  -4  -7  -7  607.40   17.97   0
  -4  -7  -7  533.83   17.80   0
  -5  -7  -7   36.52   12.16   0
  -5  -7  -7   40.96   11.95   0
  -6  -7  -7   40.77   16.71   0
  -6  -7  -7   58.76   16.71   0
  -7  -7  -7   81.57   19.31   0
  -7  -7  -7   61.90   14.24   0
  -8  -7  -7   65.00   21.34   0
  -8  -7  -7   31.44   15.08   0
  -5   8   7   63.77   26.51   0
  -4   8   7  105.07   19.53   0
   3  -8  -7   29.48    3.13   0
  -3   8   7   13.97   19.61   0
   3  -8  -7   29.36    3.39   0
  -2   8   7   48.13   18.04   0
   2  -8  -7   54.18    6.17   0
   2  -8  -7   61.06    7.10   0
  -1   8   7  872.31   19.46   0
   1  -8  -7  716.59   11.15   0
   1  -8  -7  666.33   11.46   0
   0  -8  -7  349.69   11.58   0
   0   8   7  478.43   16.85   0
   0  -8  -7  334.30   11.33   0
   1   8   7   67.90   12.34   0
  -1  -8  -7   51.74   11.44   0
  -1  -8  -7   48.84   12.10   0
  -2  -8  -7  764.73   16.32   0
  -2  -8  -7  759.80   16.37   0
  -3  -8  -7  835.93   18.19   0
  -3  -8  -7  818.96   15.02   0
  -4  -8  -7   92.28   16.48   0
  -4  -8  -7   90.11   16.46   0
  -5  -8  -7  158.11   17.65   0
  -5  -8  -7  167.88   15.93   0
  -6  -8  -7  406.60   16.11   0
  -6  -8  -7  388.68   20.04   0
  -7  -8  -7   50.54   15.38   0
  -7  -8  -7   46.66   20.35   0
  -8  -8  -7   21.80   19.25   0
  -8  -8  -7   15.40   20.15   0
  -4   9   7  118.92   20.50   0
   3  -9  -7   34.47    3.80   0
  -3   9   7   60.80   23.41   0
   3  -9  -7   66.41    3.64   0
   2  -9  -7    5.56    7.15   0
  -2   9   7   -6.45   19.18   0
   2  -9  -7    6.63    7.77   0
  -1   9   7  214.77   18.85   0
   1  -9  -7  113.30    9.52   0
   1  -9  -7  174.96    9.58   0
   0   9   7  326.13   16.61   0
   0  -9  -7  270.04   12.49   0
   0  -9  -7  210.30   11.67   0
  -1  -9  -7   27.52   11.87   0
  -1  -9  -7   27.36   12.88   0
  -2  -9  -7  117.86   13.43   0
  -2  -9  -7  107.56   10.60   0
  -3  -9  -7  473.04   17.00   0
  -3  -9  -7  447.96   17.45   0
  -4  -9  -7    8.26   11.66   0
  -4  -9  -7    9.67   15.17   0
  -5  -9  -7   -4.34   18.16   0
  -5  -9  -7   -1.85   17.68   0
  -6  -9  -7   99.81   19.65   0
  -6  -9  -7  120.92   18.64   0
  -7  -9  -7   34.87   20.97   0
  -7  -9  -7   68.83   20.49   0
  -2  10   7  150.83   17.22   0
   2 -10  -7   85.31    9.01   0
   2 -10  -7  122.87    8.55   0
  -1  10   7   39.50   19.64   0
   1 -10  -7   20.50   10.08   0
   1 -10  -7   22.28    9.90   0
   0 -10  -7    5.08   12.42   0
   0 -10  -7    6.31   11.39   0
  -1 -10  -7  310.80   14.45   0
  -1 -10  -7  395.08   14.93   0
  -2 -10  -7  328.32   15.75   0
  -2 -10  -7  276.39   15.41   0
  -3 -10  -7   25.35   15.05   0
  -3 -10  -7   32.75   16.56   0
  -4 -10  -7  137.92   18.04   0
  -4 -10  -7  126.62   17.23   0
  -5 -10  -7  292.19   21.27   0
  -5 -10  -7  263.70   17.13   0
  -6 -10  -7   32.03   15.44   0
  -6 -10  -7   42.00   20.69   0
  -7 -10  -7   22.21   20.38   0
   1 -11  -7   37.70   11.59   0
   1 -11  -7   27.65   10.52   0
   0 -11  -7    7.05   12.38   0
   0 -11  -7   11.58   12.71   0
  -1 -11  -7   44.82   14.53   0
  -1 -11  -7   80.11   15.23   0
  -2 -11  -7  114.50   12.64   0
  -2 -11  -7  168.34   15.20   0
  -3 -11  -7    7.17   17.09   0
  -3 -11  -7   -6.56   17.38   0
  -4 -11  -7  -11.79   13.97   0
  -4 -11  -7  -20.24   18.51   0
  -5 -11  -7   47.13   16.13   0
  -5 -11  -7   64.34   15.71   0
  -3  -7   8  119.65   23.13   0
   3   7  -8  108.52   24.27   0
  -2  -7   8    1.15   16.24   0
   2   7  -8  -12.91   21.93   0
  -1  -7   8   22.32   20.12   0
   1   7  -8   16.15   21.48   0
   0  -7   8    5.21   24.07   0
   0  -7   8   46.04   16.22   0
   0   7  -8   47.46   18.70   0
   1  -7   8  118.55   19.17   0
   1  -7   8   91.06   19.38   0
  -1   7  -8   66.72   18.17   0
  -5  -6   8  164.35   16.47   0
   5   6  -8  195.53   18.15   0
  -4  -6   8   73.26   18.97   0
   4   6  -8   98.68   22.69   0
  -3  -6   8  407.87   20.41   0
   3   6  -8  419.39   17.93   0
  -2  -6   8  553.45   19.27   0
   2   6  -8  524.40   19.69   0
  -1  -6   8  127.49   13.57   0
   1   6  -8  122.58   14.14   0
   0  -6   8  428.13   19.28   0
   0   6  -8  379.79   15.04   0
   1  -6   8  582.84   23.61   0
   1  -6   8  754.92   20.24   0
  -1   6  -8  666.56   19.74   0
   2  -6   8  133.80   16.74   0
   2  -6   8   95.24   18.15   0
  -2   6  -8   93.26   17.32   0
   3  -6   8   60.45   17.50   0
  -3   6  -8   49.38   17.82   0
   3  -6   8   42.63   26.61   0
  -6  -5   8   41.99   17.56   0
   6   5  -8   37.00   19.47   0
   5   5  -8  -19.81   18.76   0
  -5  -5   8   -6.13   17.16   0
  -4  -5   8   79.38   17.82   0
   4   5  -8   64.79   14.59   0
  -3  -5   8   10.90   17.56   0
   3   5  -8  -10.32   19.00   0
  -2  -5   8   55.58   12.43   0
   2   5  -8   68.19   16.30   0
  -1  -5   8  113.80   15.34   0
   1   5  -8  101.82   16.70   0
   0  -5   8  123.06   12.79   0
   0   5  -8  119.70   12.35   0
  -1   5  -8   10.11   11.85   0
   1  -5   8   30.15   17.21   0
  -2   5  -8   16.01   15.30   0
   2  -5   8    2.80   16.97   0
   2  -5   8   -2.24   21.30   0
  -3   5  -8  100.01   16.35   0
   3  -5   8  137.16   17.38   0
   3  -5   8   92.29   24.07   0
   4  -5   8   12.54   22.57   0
   4  -5   8   -1.81   17.29   0
  -4   5  -8    6.82   15.90   0
   6   4  -8  105.04   16.22   0
  -6  -4   8   65.94   15.91   0
  -5  -4   8   84.27   15.60   0
   5   4  -8  107.40   13.42   0
  -4  -4   8  945.99   18.53   0
   4   4  -8  990.22   19.56   0
  -3  -4   8  895.27   17.86   0
   3   4  -8  936.77   20.29   0
   2   4  -8  295.00   16.69   0
  -2  -4   8  256.30   14.53   0
   1   4  -8 1094.21   18.10   0
  -1  -4   8  948.92   14.15   0
   0   4  -8 1248.01   18.20   0
   0  -4   8 1231.58   15.00   0
   1  -4   8  161.10   14.76   0
  -1   4  -8  147.51   15.27   0
   2  -4   8  263.03   13.10   0
   2  -4   8  279.57   20.50   0
  -2   4  -8  250.22   15.35   0
   3  -4   8  746.86   23.09   0
  -3   4  -8  774.98   14.30   0
   3  -4   8  900.16   18.71   0
   4  -4   8  269.22   23.95   0
  -4   4  -8  293.60   12.78   0
   4  -4   8  362.14   16.89   0
   5  -4   8   39.70   23.70   0
  -5   4  -8   46.44   16.20   0
   5  -4   8   82.94   18.21   0
   7   3  -8   27.66   15.55   0
  -7  -3   8    5.73   13.44   0
   6   3  -8   -4.88   15.42   0
  -6  -3   8    9.73   13.08   0
  -5  -3   8   48.70   10.40   0
   5   3  -8   25.24   12.84   0
  -4  -3   8   61.52   10.04   0
   4   3  -8   81.89   14.95   0
   3   3  -8  173.75   15.59   0
  -3  -3   8  129.93   13.49   0
   2   3  -8  162.12   15.72   0
  -2  -3   8  123.83   13.77   0
  -1  -3   8   73.84    9.62   0
   1   3  -8   86.36   10.30   0
   0  -3   8   25.83   10.04   0
   0   3  -8   30.50   13.45   0
   1  -3   8   50.37   14.27   0
  -1   3  -8   71.37   14.36   0
   2  -3   8  176.94   11.49   0
  -2   3  -8  183.21   14.61   0
   3  -3   8   41.51   17.97   0
  -3   3  -8   16.30   14.11   0
   3  -3   8   45.36   16.32   0
   4  -3   8   18.72   18.61   0
  -4   3  -8   10.77   11.00   0
   4  -3   8  -10.23   15.18   0
   5  -3   8  294.91   21.34   0
  -5   3  -8  271.42   16.60   0
   5  -3   8  337.36   18.74   0
   6  -3   8   22.37   20.39   0
  -6   3  -8    1.97   13.83   0
   6  -3   8   20.05   16.68   0
   7   2  -8   23.86   14.16   0
  -7  -2   8   34.97   11.68   0
  -6  -2   8   68.19   11.97   0
   6   2  -8  107.66   14.66   0
  -5  -2   8  805.23   13.58   0
   5   2  -8  895.24   15.88   0
  -4  -2   8  486.26   12.80   0
   4   2  -8  -53.49   10.58   0
   3   2  -8  489.16   15.47   0
  -3  -2   8  410.21   13.85   0
   2   2  -8 1905.20   15.54   0
  -2  -2   8 1642.31   16.59   0
  -1  -2   8 1266.68   14.94   0
   1   2  -8 1493.67   16.99   0
   0  -2   8   77.43    9.80   0
   0   2  -8   91.70   14.08   0
   1  -2   8  790.09   15.43   0
  -1   2  -8  798.39   12.06   0
   2  -2   8 2115.24   16.34   0
  -2   2  -8 2278.95   19.50   0
   3  -2   8  -56.10   11.10   0
  -3   2  -8  785.32   15.98   0
   3  -2   8  817.65   16.97   0
   4  -2   8  269.23   18.58   0
  -4   2  -8  250.86   14.83   0
   4  -2   8  340.35   17.44   0
   5  -2   8  389.65   19.50   0
  -5   2  -8  441.48   15.59   0
   5  -2   8  483.40   14.19   0
   6  -2   8  264.26   17.76   0
  -6   2  -8  266.55   15.84   0
   6  -2   8  333.72   18.26   0
   7  -2   8   17.27   17.81   0
  -7   2  -8   48.59   15.58   0
   7  -2   8   49.80   18.68   0
  -7  -1   8   15.87   10.34   0
   7   1  -8   18.81   12.54   0
  -6  -1   8   -0.81    9.11   0
   6   1  -8    3.35   10.71   0
  -5  -1   8   90.02    9.52   0
   5   1  -8   98.48   10.55   0
  -4  -1   8   88.26   10.96   0
   4   1  -8  106.52   12.19   0
   3   1  -8  -36.91    8.25   0
  -3  -1   8  107.70    8.00   0
  -2  -1   8  -16.58   11.35   0
   2   1  -8    6.90   13.06   0
  -1  -1   8   96.75    8.69   0
   1   1  -8  108.57    9.73   0
   0  -1   8   51.50    8.81   0
   0   1  -8   74.18    9.34   0
   1  -1   8   51.40   12.92   0
  -1   1  -8   42.91    9.76   0
  -2   1  -8  146.16   13.42   0
   2  -1   8  134.40   10.11   0
   3  -1   8  109.79   12.78   0
  -3   1  -8  108.18   10.14   0
   3  -1   8  128.60   14.65   0
   4  -1   8  699.71   16.71   0
  -4   1  -8  746.65   16.21   0
   4  -1   8  863.07   17.73   0
   5  -1   8   17.27   14.93   0
  -5   1  -8    3.03   14.54   0
   5  -1   8    1.86   16.12   0
   6  -1   8   20.18   16.14   0
  -6   1  -8   33.30   14.40   0
   6  -1   8   24.55   12.46   0
  -7   1  -8   82.86   14.06   0
   7  -1   8   72.73   14.90   0
   7  -1   8  108.00   18.48   0
  -7   0   8  130.28    7.78   0
   7   0  -8  104.49   10.52   0
  -6   0   8  802.95   10.15   0
   6   0  -8  857.46   11.26   0
  -5   0   8  404.10    9.18   0
   5   0  -8  463.25   10.19   0
  -4   0   8  356.21    9.48   0
   4   0  -8  412.36   10.62   0
   3   0  -8 1675.84   14.65   0
  -3   0   8 1437.89   12.52   0
  -2   0   8 1051.26   12.94   0
   2   0  -8  -46.73    8.85   0
  -1   0   8  136.75   10.65   0
   1   0  -8  195.71    9.71   0
   0   0   8 1443.15   15.08   0
   0   0  -8 1595.43   15.70   0
  -1   0  -8 3088.95   16.75   0
   1   0   8 2905.10   15.98   0
  -2   0  -8  711.76   11.67   0
   2   0   8  689.83   11.59   0
  -3   0  -8  388.82   12.97   0
   3   0   8  401.63   13.76   0
   4   0   8  947.18   16.96   0
  -4   0  -8  943.63   15.71   0
   4   0   8  953.02   13.26   0
  -5   0  -8  413.05   11.76   0
   5   0   8  439.42   15.23   0
   5   0   8  552.34   17.18   0
  -6   0  -8  155.54   14.32   0
   6   0   8  135.05   12.71   0
   6   0   8  179.24   16.01   0
  -7   0  -8  374.14   16.10   0
   7   0   8  348.80   13.83   0
   7   0   8  409.08   15.19   0
  -8   0  -8  207.92   16.46   0
  -7   1   8   -2.02   18.55   0
  -7   1   8    2.35    4.00   0
   6  -1  -8  102.79    7.43   0
  -6   1   8  107.74    5.82   0
   5  -1  -8   76.98    7.67   0
  -5   1   8   55.61    6.82   0
  -4   1   8   78.51    7.05   0
   4  -1  -8   83.51    8.07   0
  -3   1   8   30.03    7.41   0
   3  -1  -8   29.70    9.22   0
   2  -1  -8  200.19    8.10   0
  -2   1   8  152.74    6.50   0
   1  -1  -8  104.69   10.14   0
  -1   1   8   43.49    9.60   0
   0  -1  -8    6.63    8.35   0
   0   1   8    1.55    7.67   0
  -1  -1  -8  211.32   11.92   0
   1   1   8  205.38    8.68   0
  -2  -1  -8   74.78    9.08   0
   2   1   8   77.58   12.26   0
  -3  -1  -8  285.63   13.27   0
   3   1   8  303.88   13.00   0
  -4  -1  -8  137.00   13.43   0
   4   1   8  140.10   11.47   0
   4   1   8  151.88   14.25   0
  -5  -1  -8   11.22   13.88   0
   5   1   8    9.52    8.39   0
   5   1   8   15.13   15.44   0
  -6  -1  -8  259.79   14.18   0
   6   1   8  295.50    9.72   0
   6   1   8  318.27   16.69   0
  -7  -1  -8   20.81   11.15   0
   7   1   8   26.39   13.51   0
  -8  -1  -8   -2.53   13.97   0
  -7   2   8  256.13   23.04   0
  -6   2   8  102.19   12.84   0
   5  -2  -8  224.87    5.59   0
  -5   2   8  201.42    5.63   0
   4  -2  -8 1156.23    8.39   0
  -4   2   8 1119.22    8.33   0
  -3   2   8  634.79    7.96   0
   3  -2  -8  865.58   10.75   0
   2  -2  -8  144.20    9.05   0
  -2   2   8  134.27    7.56   0
   1  -2  -8 1903.33   14.17   0
  -1   2   8 1703.29   12.42   0
   0  -2  -8 4034.11   15.90   0
   0   2   8 3527.32   14.57   0
  -1  -2  -8  852.09   13.25   0
   1   2   8  799.28   12.86   0
  -2  -2  -8  501.12   10.45   0
   2   2   8  482.30   10.06   0
  -3  -2  -8 1439.02   16.88   0
   3   2   8 1395.69   13.68   0
  -4  -2  -8  600.74   14.37   0
   4   2   8  673.92    9.18   0
   4   2   8  642.19   15.60   0
  -5  -2  -8  410.06   11.49   0
   5   2   8  445.10    7.08   0
   5   2   8  456.87   15.45   0
  -6  -2  -8  966.54   18.08   0
   6   2   8 1057.44   19.88   0
  -7  -2  -8  305.02   15.50   0
  -8  -2  -8   17.67   14.75   0
  -7   3   8  111.38   21.51   0
  -6   3   8   22.52   18.36   0
  -5   3   8   11.75   15.98   0
   4  -3  -8   80.74    4.78   0
  -4   3   8   66.48   10.81   0
  -4   3   8   81.28    5.16   0
  -3   3   8  155.70    5.84   0
   3  -3  -8  196.91    7.45   0
   2  -3  -8   17.39    8.07   0
  -2   3   8    2.20    6.73   0
   1  -3  -8  122.84    9.34   0
  -1   3   8   94.72    8.19   0
   0  -3  -8  -21.84    4.60   0
   0   3   8  193.38    9.49   0
  -1  -3  -8  285.08   11.55   0
   1   3   8  274.54   10.82   0
  -2  -3  -8  257.40   13.09   0
   2   3   8  220.29   12.68   0
   3   3   8  220.53   13.54   0
  -3  -3  -8  244.41   10.59   0
   4   3   8   30.76    4.14   0
   4   3   8   42.78   13.39   0
  -4  -3  -8   23.64   10.10   0
  -5  -3  -8  183.47   10.88   0
  -6  -3  -8   17.48   15.77   0
  -7  -3  -8   -8.57   14.40   0
  -8  -3  -8   58.26   17.28   0
  -7   4   8   47.06   21.47   0
  -6   4   8   87.50   20.39   0
  -5   4   8  714.32   20.60   0
  -4   4   8  375.64   16.98   0
  -3   4   8   91.67   10.23   0
   3  -4  -8  104.21    5.99   0
   2  -4  -8 1275.37    9.75   0
  -2   4   8 1289.03   16.24   0
   1  -4  -8 2196.69   12.64   0
  -1   4   8 2054.41   16.38   0
  -1   4   8 1939.44   12.57   0
   0  -4  -8  241.03    9.95   0
   0   4   8  282.04   10.42   0
   0   4   8  257.43   10.89   0
   1   4   8  690.66    8.93   0
   1   4   8  672.95   12.46   0
  -1  -4  -8  696.51   12.57   0
   2   4   8 2346.53   10.51   0
   2   4   8 2273.41   17.79   0
  -2  -4  -8 2233.28   15.85   0
   3   4   8  637.36    5.44   0
  -3  -4  -8  611.99   12.46   0
  -4  -4  -8  550.36   16.17   0
  -5  -4  -8 1335.71   19.75   0
  -6  -4  -8  361.61   17.38   0
  -7  -4  -8   40.55   12.08   0
  -8  -4  -8  175.70   18.74   0
  -9  -4  -8  109.53   18.60   0
  -6   5   8   -3.99   20.45   0
  -5   5   8   68.45   18.51   0
  -4   5   8   44.11   13.76   0
  -3   5   8   17.16   11.58   0
   3  -5  -8   -2.42    5.33   0
   3  -5  -8    2.42    4.59   0
   2  -5  -8  205.62    7.58   0
  -2   5   8  178.94   14.73   0
   1  -5  -8  161.56    8.40   0
  -1   5   8  186.06   13.58   0
   0   5   8  104.34   10.25   0
   0  -5  -8  102.58    9.77   0
   1   5   8   -1.66    8.15   0
  -1  -5  -8   34.84   10.91   0
   2   5   8  435.14    8.12   0
  -2  -5  -8  413.70   15.25   0
   3   5   8   -1.27    4.33   0
  -3  -5  -8    4.85   15.55   0
  -4  -5  -8  273.26   17.38   0
  -5  -5  -8   11.68   17.12   0
  -6  -5  -8   10.89   16.61   0
  -7  -5  -8   86.38   20.04   0
  -8  -5  -8   19.84   15.77   0
  -8  -5  -8    3.80   14.49   0
  -9  -5  -8   10.96   20.63   0
  -9  -5  -8   -6.08   19.11   0
  -6   6   8  136.93   24.08   0
  -5   6   8   72.89   22.26   0
  -4   6   8   57.26   15.22   0
  -3   6   8  747.31   17.29   0
   3  -6  -8  866.32    5.46   0
   3  -6  -8  797.60    5.26   0
   2  -6  -8 1031.81    8.92   0
   2  -6  -8  852.77    9.43   0
  -2   6   8  961.59   19.08   0
   1  -6  -8  163.82    9.09   0
  -1   6   8  152.16   10.51   0
   1  -6  -8  181.39    8.61   0
   0   6   8  643.58   13.35   0
   0  -6  -8  662.87   11.99   0
   1   6   8 1430.76   12.88   0
  -1  -6  -8  -77.31    9.24   0
   2   6   8  215.86    7.53   0
  -2  -6  -8  229.28   15.53   0
  -3  -6  -8  507.66   16.92   0
  -4  -6  -8 1281.98   17.71   0
  -5  -6  -8  237.04   18.58   0
  -6  -6  -8   29.41   13.80   0
  -7  -6  -8  386.39   22.09   0
  -7  -6  -8  289.76   16.03   0
  -8  -6  -8  170.27   22.01   0
  -8  -6  -8  277.36   22.96   0
  -5   7   8   33.06   19.42   0
  -4   7   8   37.16   20.12   0
   3  -7  -8  132.73    3.19   0
  -3   7   8  100.59   19.87   0
   3  -7  -8  164.01    3.43   0
   2  -7  -8   18.50    6.71   0
   2  -7  -8   14.63    6.47   0
  -2   7   8   21.94   16.43   0
  -1   7   8  126.39   14.71   0
   1  -7  -8  111.11    8.75   0
   1  -7  -8  134.27    8.98   0
   0   7   8   24.28   12.86   0
   0  -7  -8   34.85   10.74   0
   0  -7  -8   27.84   11.07   0
   1   7   8  472.23   13.63   0
  -1  -7  -8  457.42   13.99   0
  -1  -7  -8  415.25   13.79   0
   2   7   8    0.15    8.24   0
  -2  -7  -8   -8.86   14.24   0
  -2  -7  -8   26.84   12.95   0
  -3  -7  -8   47.53   14.65   0
  -3  -7  -8   33.24   15.32   0
  -4  -7  -8  125.38   15.98   0
  -4  -7  -8   98.83   16.93   0
  -5  -7  -8    0.42   16.93   0
  -5  -7  -8    6.58   17.11   0
  -6  -7  -8  105.92   13.71   0
  -6  -7  -8  109.66   17.09   0
  -7  -7  -8    6.61   18.52   0
  -7  -7  -8    4.89   14.62   0
  -8  -7  -8   45.57   21.85   0
  -8  -7  -8   10.45   21.16   0
  -4   8   8  194.73   23.23   0
  -3   8   8  184.08   20.33   0
  -2   8   8   71.16   14.15   0
   2  -8  -8   87.72    6.58   0
   2  -8  -8   90.27    7.40   0
   1  -8  -8  418.50    9.78   0
  -1   8   8  487.28   17.83   0
   1  -8  -8  320.94   10.35   0
   0   8   8  689.89   16.08   0
   0  -8  -8  607.31   12.40   0
   0  -8  -8  588.01   13.18   0
  -1  -8  -8  129.07   12.45   0
   1   8   8  156.87   12.99   0
  -1  -8  -8  162.33   13.37   0
  -2  -8  -8  502.22   15.12   0
  -2  -8  -8  534.16   14.68   0
  -3  -8  -8  995.75   19.29   0
  -3  -8  -8 1111.46   19.63   0
  -4  -8  -8  197.18   17.85   0
  -4  -8  -8  191.23   17.43   0
  -5  -8  -8  128.19   17.76   0
  -5  -8  -8   79.65   15.82   0
  -6  -8  -8  407.38   20.18   0
  -6  -8  -8  357.65   19.75   0
  -7  -8  -8  220.55   16.87   0
  -7  -8  -8  203.15   20.94   0
  -8  -8  -8   34.68   17.26   0
  -8  -8  -8   45.48   16.57   0
  -3   9   8  -20.60   23.88   0
  -2   9   8   17.69   19.87   0
   2  -9  -8    7.34    7.07   0
   2  -9  -8    9.90    7.61   0
  -1   9   8   44.87   16.91   0
   1  -9  -8   74.32    8.78   0
   1  -9  -8   63.45    9.81   0
   0   9   8  333.48   16.91   0
   0  -9  -8  223.96   11.72   0
   0  -9  -8  193.52   11.19   0
   1   9   8   -5.30   12.30   0
  -1  -9  -8    3.34   12.16   0
  -1  -9  -8   12.11   12.36   0
  -2  -9  -8    8.36   13.97   0
  -2  -9  -8    8.29   13.56   0
  -3  -9  -8   76.52   14.54   0
  -3  -9  -8  109.40   15.55   0
  -4  -9  -8  -15.20   15.67   0
  -4  -9  -8   -3.16   15.17   0
  -5  -9  -8   42.97   17.93   0
  -5  -9  -8   68.20   17.35   0
  -6  -9  -8   20.23   14.22   0
  -6  -9  -8   26.25   18.83   0
  -7  -9  -8   22.85   15.73   0
  -7  -9  -8   25.77   19.95   0
  -2  10   8   86.27   17.26   0
   2 -10  -8  128.45    8.65   0
   2 -10  -8   60.80    8.96   0
  -1  10   8  152.82   20.89   0
   1 -10  -8  157.27    9.84   0
   1 -10  -8  113.17   11.49   0
   0  10   8   37.06   15.52   0
   0 -10  -8   32.31   11.17   0
   0 -10  -8   43.34   11.74   0
  -1 -10  -8  223.43   14.15   0
  -1 -10  -8  189.96   13.98   0
  -2 -10  -8  346.28   15.75   0
  -2 -10  -8  428.42   15.61   0
  -3 -10  -8   88.38   16.91   0
  -3 -10  -8   68.30   12.69   0
  -4 -10  -8   93.15   17.48   0
  -4 -10  -8   66.61   16.77   0
  -5 -10  -8  255.40   19.44   0
  -5 -10  -8  225.42   19.41   0
  -6 -10  -8  150.92   20.13   0
  -6 -10  -8   99.24   19.59   0
   0 -11  -8    6.48   12.27   0
   0 -11  -8    3.42   12.57   0
  -1 -11  -8   21.12   12.76   0
  -1 -11  -8   -3.66   12.56   0
  -2 -11  -8  -25.97   12.74   0
  -2 -11  -8   55.16   14.75   0
  -3 -11  -8  -14.71   12.68   0
  -3 -11  -8    2.18   12.81   0
  -4 -11  -8    3.06   16.73   0
  -4 -11  -8  -12.91   13.58   0
  -5 -11  -8   74.88   20.44   0
  -5 -11  -8   46.60   19.09   0
  -3  -6   9  264.11   22.25   0
   3   6  -9  299.39   24.18   0
  -2  -6   9  493.21   21.03   0
   2   6  -9  482.37   23.19   0
  -1  -6   9  159.51   19.29   0
   1   6  -9  143.61   15.70   0
   0  -6   9  129.22   19.61   0
   0   6  -9  108.94   15.43   0
   1  -6   9  290.72   22.12   0
   1  -6   9  224.77   24.32   0
  -1   6  -9  243.94   20.33   0
   5   5  -9  -33.96   16.76   0
  -5  -5   9   -9.83   14.74   0
  -4  -5   9  114.54   14.55   0
   4   5  -9  104.99   20.60   0
  -3  -5   9  125.51   17.61   0
   3   5  -9  108.26   15.40   0
  -2  -5   9   11.61   13.67   0
   2   5  -9   38.69   19.44   0
  -1  -5   9  181.40   13.57   0
   1   5  -9  194.49   18.55   0
   0  -5   9  286.89   18.48   0
   0   5  -9  292.88   17.02   0
  -1   5  -9   23.53   17.33   0
   1  -5   9   42.84   17.52   0
   2  -5   9   35.36   18.72   0
  -2   5  -9   17.11   17.92   0
   2  -5   9   13.27   17.19   0
  -3   5  -9  217.10   17.08   0
   3  -5   9  188.88   24.17   0
   3  -5   9  264.64   20.17   0
   6   4  -9  140.76   15.02   0
  -6  -4   9  137.60   16.67   0
  -5  -4   9  136.62   16.51   0
   5   4  -9  135.46   15.49   0
  -4  -4   9  572.47   15.10   0
   4   4  -9  722.68   22.03   0
  -3  -4   9  678.21   18.48   0
   3   4  -9  733.46   21.41   0
  -2  -4   9  114.06   12.51   0
   2   4  -9  144.14   18.01   0
  -1  -4   9  229.15   12.84   0
   1   4  -9  222.51   13.47   0
   0   4  -9  651.38   14.25   0
   0  -4   9  654.23   18.27   0
   1  -4   9  195.48   16.23   0
  -1   4  -9  149.17   13.20   0
   2  -4   9  273.79   18.45   0
   2  -4   9  217.72   15.59   0
  -2   4  -9  273.52   17.36   0
   3  -4   9  551.32   25.71   0
  -3   4  -9  640.20   17.83   0
   3  -4   9  780.86   20.00   0
   4  -4   9  127.59   24.61   0
  -4   4  -9  151.82   16.92   0
   4  -4   9  196.64   19.40   0
   6   3  -9   20.08   15.66   0
  -6  -3   9    4.58   13.41   0
  -5  -3   9   75.52   13.32   0
   5   3  -9  124.82   14.08   0
  -4  -3   9   79.85   14.61   0
   4   3  -9   79.97   16.38   0
  -3  -3   9   -1.19   15.08   0
   3   3  -9   -7.81   17.48   0
   2   3  -9  282.32   17.56   0
  -2  -3   9  252.93   14.70   0
   1   3  -9  370.81   15.47   0
  -1  -3   9  329.90   14.34   0
   0  -3   9   19.03   14.86   0
   0   3  -9    0.54   14.28   0
   1  -3   9   86.56   15.53   0
  -1   3  -9   98.11   14.41   0
   2  -3   9  685.15   17.72   0
  -2   3  -9  580.86   16.94   0
   3  -3   9  273.98   20.15   0
  -3   3  -9  288.00   17.66   0
   3  -3   9  299.65   18.35   0
   4  -3   9   45.42   16.77   0
  -4   3  -9   27.93   16.62   0
   4  -3   9   34.61   12.91   0
   5  -3   9  100.97   20.20   0
  -5   3  -9  112.29   12.83   0
   5  -3   9  155.22   17.54   0
   7   2  -9   86.80   16.89   0
  -7  -2   9   92.12   13.59   0
  -6  -2   9   98.80   12.54   0
   6   2  -9   91.02   13.76   0
  -5  -2   9  711.97   14.41   0
   5   2  -9  755.91   16.14   0
  -4  -2   9  576.25   14.12   0
   4   2  -9  691.73   15.52   0
   3   2  -9  110.69   14.26   0
  -3  -2   9  101.53   12.20   0
   2   2  -9  561.53   13.27   0
  -2  -2   9  509.17   14.62   0
  -1  -2   9 1159.19   16.25   0
   1   2  -9 1343.32   17.66   0
   0  -2   9  327.87   10.84   0
   0   2  -9  353.29   15.57   0
   1  -2   9  465.63   16.18   0
  -1   2  -9  418.59   16.60   0
  -2   2  -9 1144.10   17.64   0
   2  -2   9 1153.46   14.94   0
   3  -2   9  -44.36   11.90   0
  -3   2  -9  182.59   11.93   0
   3  -2   9  194.80   12.38   0
   4  -2   9   35.18   17.18   0
  -4   2  -9   22.44   16.65   0
   4  -2   9   45.94   17.22   0
   5  -2   9  238.66   19.30   0
  -5   2  -9  307.38   12.91   0
   5  -2   9  378.24   19.28   0
   6  -2   9  230.64   18.39   0
  -6   2  -9  317.59   18.24   0
   6  -2   9  398.63   21.28   0
  -7  -1   9    3.53   11.25   0
   7   1  -9    5.34   14.47   0
  -6  -1   9   64.93    9.97   0
   6   1  -9   67.52   12.82   0
  -5  -1   9   22.11   10.32   0
   5   1  -9    8.69   13.91   0
  -4  -1   9    9.18   10.83   0
   4   1  -9   13.82   12.42   0
   3   1  -9  372.37   13.01   0
  -3  -1   9  276.70   12.18   0
  -2  -1   9  308.94   13.17   0
   2   1  -9  362.83   15.57   0
  -1  -1   9   21.10   12.76   0
   1   1  -9   23.22   10.00   0
   0  -1   9   75.93   13.05   0
   0   1  -9   68.10   14.34   0
  -1   1  -9  671.21   12.82   0
   1  -1   9  679.69   12.47   0
  -2   1  -9  221.04   15.53   0
   2  -1   9  203.95   15.25   0
  -3   1  -9   62.79   14.14   0
   3  -1   9   83.02   14.97   0
   4  -1   9  387.70   16.25   0
  -4   1  -9  403.07   16.48   0
   4  -1   9  413.18   17.22   0
   5  -1   9   95.71   17.25   0
  -5   1  -9   98.11   14.67   0
   5  -1   9  137.47   18.38   0
   6  -1   9   14.97   15.67   0
  -6   1  -9   16.49   16.78   0
   6  -1   9   31.59   19.17   0
   7  -1   9  170.38   17.05   0
  -7   1  -9  165.84   16.29   0
   7  -1   9  248.15   20.88   0
  -7   0   9   95.18    8.24   0
   7   0  -9  105.18   10.97   0
  -6   0   9  569.02    9.99   0
   6   0  -9  658.74   12.58   0
  -5   0   9  378.46    9.93   0
   5   0  -9  449.97   11.16   0
  -4   0   9  141.31   10.10   0
   4   0  -9  138.19   11.43   0
   3   0  -9  998.77   14.10   0
  -3   0   9  798.53   12.05   0
  -2   0   9 1018.45   11.06   0
   2   0  -9 1220.10   12.40   0
  -1   0   9  348.89   13.26   0
   1   0  -9  433.25   14.74   0
   0   0  -9 1039.74   15.73   0
   0   0   9  945.40   14.19   0
  -1   0  -9 2510.74   19.67   0
   1   0   9 2393.07   18.54   0
  -2   0  -9  324.30   11.02   0
   2   0   9  303.75   11.02   0
  -3   0  -9   57.46   14.12   0
   3   0   9   30.16   14.26   0
   4   0   9  878.63   15.86   0
  -4   0  -9  896.28   16.32   0
   4   0   9  946.09   14.71   0
   5   0   9  519.91   15.77   0
  -5   0  -9  535.22   13.35   0
   5   0   9  671.15   19.36   0
  -6   0  -9   38.96   14.72   0
   6   0   9   55.49   13.14   0
   6   0   9   34.72   13.53   0
  -7   0  -9   77.73   15.44   0
   7   0   9   71.48   11.57   0
   7   0   9   67.96   18.25   0
  -7   1   9   22.18    5.17   0
   6  -1  -9   -9.73    8.60   0
  -6   1   9  -11.13    6.78   0
   5  -1  -9    1.81    8.64   0
  -5   1   9    0.78    7.96   0
   4  -1  -9  294.62   10.20   0
  -4   1   9  262.21    8.57   0
   3  -1  -9  114.47   10.88   0
  -3   1   9   91.27    8.97   0
   2  -1  -9   38.45   11.55   0
  -2   1   9   40.53   10.03   0
   1  -1  -9  325.95   13.40   0
  -1   1   9  264.19   11.87   0
   0  -1  -9  648.49   11.44   0
   0   1   9  645.98   13.18   0
  -1  -1  -9   19.61   13.04   0
   1   1   9   24.30   12.23   0
  -2  -1  -9  103.43   12.73   0
   2   1   9   90.56   12.89   0
  -3  -1  -9  543.54   14.30   0
   3   1   9  525.57   11.55   0
   4   1   9   67.17   10.86   0
  -4  -1  -9   69.23   14.80   0
   4   1   9   59.21   14.70   0
  -5  -1  -9   32.44   11.10   0
   5   1   9   18.73   10.59   0
   5   1   9   28.62   15.59   0
  -6  -1  -9  368.51   17.49   0
   6   1   9  438.34   11.25   0
   6   1   9  494.19   15.57   0
  -7  -1  -9  102.04   16.93   0
   7   1   9  133.02    9.02   0
   7   1   9  126.31   19.79   0
  -8  -1  -9   -5.27   12.68   0
  -7   2   9  196.09   21.93   0
  -6   2   9  118.05   17.32   0
  -6   2   9  168.90    4.76   0
   5  -2  -9  123.92    6.58   0
  -5   2   9  105.74    6.71   0
   4  -2  -9  754.74   10.07   0
  -4   2   9  557.40    7.72   0
  -3   2   9  728.87   10.15   0
   3  -2  -9  908.45   12.60   0
   2  -2  -9  431.18   11.60   0
  -2   2   9  314.60    9.19   0
   1  -2  -9 1390.71   13.75   0
  -1   2   9  941.33    9.83   0
   0  -2  -9 2108.13   16.41   0
   0   2   9 1859.28   15.13   0
  -1  -2  -9  178.72   13.14   0
   1   2   9  153.54    9.14   0
  -2  -2  -9  199.66   13.22   0
   2   2   9  173.06   12.75   0
   3   2   9 2277.11   16.58   0
  -3  -2  -9 2373.43   16.92   0
  -4  -2  -9 1142.63   17.76   0
   4   2   9 1299.99   11.61   0
   4   2   9 1166.20   18.07   0
  -5  -2  -9   37.93   14.21   0
   5   2   9   47.18    6.99   0
   5   2   9   28.12   15.21   0
  -6  -2  -9  236.80   17.24   0
   6   2   9  273.91    6.78   0
   6   2   9  309.24   19.75   0
  -7  -2  -9  308.12   17.37   0
  -8  -2  -9   -1.39   17.08   0
  -7   3   9   -8.21   23.21   0
  -6   3   9   11.03   17.67   0
  -5   3   9   89.74   12.82   0
   5  -3  -9  105.17    4.23   0
   4  -3  -9    1.07    5.89   0
  -4   3   9    7.00    5.95   0
  -3   3   9  138.77    8.01   0
   3  -3  -9  159.11    7.97   0
   2  -3  -9  170.11   10.13   0
  -2   3   9  120.37    7.84   0
   1  -3  -9  248.45    8.09   0
  -1   3   9  276.01    9.74   0
   0  -3  -9   28.42    9.24   0
   0   3   9   21.20   10.86   0
  -1  -3  -9  321.33   13.39   0
   1   3   9  308.51   12.79   0
  -2  -3  -9  522.95   14.48   0
   2   3   9  444.92   10.70   0
  -3  -3  -9   -4.48   13.78   0
   3   3   9    8.55    9.89   0
  -4  -3  -9   23.64   11.24   0
   4   3   9   30.50    6.29   0
   4   3   9   43.92   15.42   0
  -5  -3  -9  573.55   17.09   0
   5   3   9  640.12   17.25   0
  -6  -3  -9  151.51   12.45   0
  -7  -3  -9   17.27   17.09   0
  -8  -3  -9   87.17   17.36   0
  -6   4   9   35.81   19.75   0
  -5   4   9  371.48   20.24   0
   4  -4  -9  356.32    4.85   0
  -4   4   9  356.17   18.27   0
  -3   4   9  222.32   15.81   0
   3  -4  -9  300.29    8.19   0
   2  -4  -9 1342.08   11.37   0
  -2   4   9 1083.85   16.01   0
  -2   4   9 1136.47   11.27   0
   1  -4  -9 1830.91   13.81   0
  -1   4   9 1683.95   13.30   0
   0  -4  -9  228.59   10.96   0
   0   4   9  203.34    8.16   0
  -1  -4  -9  224.45   13.17   0
   1   4   9  211.03   13.32   0
  -2  -4  -9 2205.71   16.22   0
   2   4   9 2082.09   15.52   0
   3   4   9  841.94    6.94   0
   3   4   9  799.56   16.73   0
  -3  -4  -9  853.71   17.77   0
  -4  -4  -9   52.96   16.64   0
  -5  -4  -9  626.20   18.19   0
  -6  -4  -9  444.45   17.96   0
  -7  -4  -9  -18.25   17.69   0
  -8  -4  -9   39.15   19.32   0
  -6   5   9    4.96   21.30   0
  -5   5   9   -5.47   14.89   0
  -4   5   9   56.18   18.06   0
  -3   5   9  181.42   16.80   0
   3  -5  -9  216.81    6.74   0
   2  -5  -9  147.39    7.64   0
  -2   5   9  147.43   10.93   0
   1  -5  -9   29.76    9.44   0
  -1   5   9   22.92   12.80   0
   0  -5  -9   61.63   10.84   0
   0   5   9   84.64   11.11   0
   1   5   9  149.65    9.09   0
  -1  -5  -9  127.58   12.22   0
   2   5   9   17.74    6.32   0
  -2  -5  -9   15.18   13.40   0
   3   5   9   36.32    5.29   0
  -3  -5  -9   58.17   15.16   0
  -4  -5  -9  443.16   14.07   0
  -5  -5  -9   72.02   13.03   0
  -6  -5  -9   -6.58   16.90   0
  -7  -5  -9   90.04   18.61   0
  -8  -5  -9   66.62   18.78   0
  -5   6   9  113.71   23.44   0
  -4   6   9   81.56   20.90   0
  -3   6   9  506.27   20.63   0
   3  -6  -9  499.70    6.83   0
   3  -6  -9  660.01    6.53   0
   2  -6  -9  649.19    8.50   0
  -2   6   9  709.84   18.34   0
   2  -6  -9  587.48    9.82   0
   1  -6  -9   92.76    9.60   0
  -1   6   9  104.09   14.22   0
   0   6   9  312.07   10.22   0
   0  -6  -9  411.81   11.85   0
   1   6   9 2200.74   15.22   0
  -1  -6  -9  -54.98    9.13   0
   2   6   9  654.96    8.94   0
  -2  -6  -9  675.87   17.53   0
   3   6   9  108.05    5.65   0
  -3  -6  -9   71.24   17.41   0
  -4  -6  -9  601.62   16.64   0
  -5  -6  -9  329.89   15.53   0
  -6  -6  -9   27.82   14.09   0
  -7  -6  -9  168.19   22.47   0
  -8  -6  -9  282.66   22.47   0
  -8  -6  -9  189.64   23.02   0
  -5   7   9   -0.46   24.10   0
  -4   7   9   37.18   21.90   0
  -3   7   9   32.27   19.76   0
   3  -7  -9   16.90    3.83   0
   3  -7  -9   27.84    3.97   0
   2  -7  -9   28.00    7.43   0
  -2   7   9   16.82   16.90   0
   2  -7  -9   27.10    6.10   0
  -1   7   9   24.70   16.27   0
   1  -7  -9   25.92    8.93   0
   1  -7  -9   33.78    9.22   0
   0   7   9   40.48   13.33   0
   0  -7  -9   51.69   11.27   0
   0  -7  -9   41.44   11.46   0
   1   7   9   39.65   11.08   0
  -1  -7  -9   34.85   13.34   0
  -1  -7  -9   48.30   13.13   0
   2   7   9   62.81    9.09   0
  -2  -7  -9   60.26   14.93   0
  -3  -7  -9  362.17   17.10   0
  -4  -7  -9   32.63   17.57   0
  -5  -7  -9   13.79   16.77   0
  -5  -7  -9    5.63   13.15   0
  -6  -7  -9  128.60   17.89   0
  -6  -7  -9   89.36   14.80   0
  -7  -7  -9   20.55   21.06   0
  -7  -7  -9   44.77   15.72   0
  -8  -7  -9    1.95   22.54   0
  -8  -7  -9    8.49   22.21   0
  -4   8   9  167.04   23.68   0
  -3   8   9  141.18   23.36   0
   2  -8  -9   22.92    7.37   0
  -2   8   9   35.36   14.45   0
   2  -8  -9    6.17    6.90   0
  -1   8   9  299.36   17.80   0
   1  -8  -9  274.79   10.23   0
   1  -8  -9  295.63   11.58   0
   0  -8  -9  865.25   13.55   0
   0   8   9 1001.61   17.78   0
   0  -8  -9  788.28   13.49   0
   1   8   9  270.15   12.97   0
  -1  -8  -9  217.69   14.05   0
  -1  -8  -9  267.96   14.17   0
   2   8   9  117.27    9.29   0
  -2  -8  -9  105.20   10.53   0
  -2  -8  -9   85.44   13.61   0
  -3  -8  -9  733.91   19.11   0
  -3  -8  -9  735.10   18.59   0
  -4  -8  -9  280.29   14.87   0
  -4  -8  -9  326.23   17.57   0
  -5  -8  -9   24.62   19.07   0
  -5  -8  -9   33.54   18.58   0
  -6  -8  -9  314.32   21.71   0
  -6  -8  -9  259.58   21.04   0
  -7  -8  -9  215.48   18.46   0
  -7  -8  -9  227.47   21.46   0
  -3   9   9   -1.96   17.21   0
   2  -9  -9    3.27    8.39   0
  -2   9   9  -10.70   19.29   0
   2  -9  -9   -0.21    6.87   0
  -1   9   9   -8.94   16.43   0
   1  -9  -9   -0.87    8.24   0
   1  -9  -9    7.16    9.55   0
   0   9   9   31.58   14.64   0
   0  -9  -9   19.22   11.29   0
   0  -9  -9   34.52   10.74   0
   1   9   9   31.22   13.96   0
  -1  -9  -9   26.91   12.20   0
  -1  -9  -9   46.68   13.10   0
  -2  -9  -9  170.75   11.24   0
  -2  -9  -9  182.40   14.49   0
  -3  -9  -9    9.13   14.62   0
  -3  -9  -9   -5.97   14.38   0
  -4  -9  -9   11.01   16.01   0
  -4  -9  -9   25.41   16.88   0
  -5  -9  -9   84.88   20.05   0
  -5  -9  -9   72.68   18.16   0
  -6  -9  -9   35.25   19.28   0
  -6  -9  -9   34.29   18.77   0
  -7  -9  -9   13.73   19.89   0
  -7  -9  -9   -1.55   21.76   0
   2 -10  -9  173.91    8.52   0
   2 -10  -9  158.77    8.72   0
  -2  10   9  210.53   24.24   0
  -1  10   9  433.48   22.24   0
   1 -10  -9  176.41   11.06   0
   1 -10  -9  319.83   11.55   0
   0  10   9   65.18   15.44   0
   0 -10  -9   73.48   11.26   0
   0 -10  -9   60.96   11.56   0
  -1 -10  -9  110.90   13.48   0
  -1 -10  -9  114.55   13.56   0
  -2 -10  -9  315.61   16.58   0
  -2 -10  -9  241.74   10.95   0
  -3 -10  -9  144.61   16.28   0
  -3 -10  -9  143.41   16.02   0
  -4 -10  -9   12.27   18.70   0
  -4 -10  -9   28.71   17.81   0
  -5 -10  -9  262.11   20.53   0
  -5 -10  -9  243.18   19.11   0
  -6 -10  -9  154.46   20.97   0
  -6 -10  -9  149.76   20.43   0
  -1 -11  -9   13.61   12.78   0
  -1 -11  -9    5.45   12.90   0
  -2 -11  -9   27.88   13.38   0
  -2 -11  -9   32.94   15.75   0
  -3 -11  -9    4.54   17.08   0
  -3 -11  -9   -0.82   16.97   0
  -4 -11  -9   33.25   19.08   0
  -4 -11  -9   35.50   17.57   0
  -3  -5  10  283.30   16.10   0
   3   5 -10  313.40   18.02   0
  -2  -5  10   56.58   15.28   0
   2   5 -10   36.70   22.31   0
  -1  -5  10  155.33   19.36   0
   1   5 -10  148.66   20.05   0
   0  -5  10  466.43   17.04   0
   0   5 -10  440.49   21.55   0
   1  -5  10  230.64   20.28   0
  -1   5 -10  189.63   15.81   0
   2  -5  10  155.50   19.57   0
  -2   5 -10  118.21   15.11   0
   2  -5  10  103.29   18.74   0
  -4  -4  10  121.71   18.20   0
   4   4 -10  146.15   19.77   0
  -3  -4  10  311.98   14.29   0
   3   4 -10  392.06   21.48   0
  -2  -4  10   39.57   13.60   0
   2   4 -10   63.47   18.57   0
   1   4 -10   35.61   19.36   0
  -1  -4  10   26.56   16.65   0
   0   4 -10  386.28   17.84   0
   0  -4  10  368.92   14.02   0
   1  -4  10  237.73   17.70   0
  -1   4 -10  180.64   17.26   0
   2  -4  10    8.16   14.12   0
   2  -4  10   -4.50   20.42   0
  -2   4 -10    6.05   18.62   0
   3  -4  10  105.62   24.02   0
  -3   4 -10   98.20   14.35   0
   3  -4  10  153.26   18.61   0
  -5  -3  10  243.99   15.58   0
   5   3 -10  261.35   19.48   0
  -4  -3  10  296.93   16.78   0
   4   3 -10  314.80   19.41   0
  -3  -3  10   57.59   14.69   0
   3   3 -10   80.15   17.26   0
   2   3 -10  307.86   17.85   0
  -2  -3  10  284.73   15.93   0
   1   3 -10  560.48   18.29   0
  -1  -3  10  523.46   18.26   0
   0  -3  10   92.73   16.61   0
   0   3 -10  118.08   15.97   0
   1  -3  10  223.62   17.28   0
  -1   3 -10  215.08   17.16   0
  -2   3 -10  732.29   18.44   0
   2  -3  10  771.59   19.02   0
   3  -3  10  265.78   19.48   0
  -3   3 -10  325.90   15.06   0
   3  -3  10  340.93   21.44   0
   4  -3  10  -45.75   18.26   0
  -4   3 -10   28.27   16.23   0
   4  -3  10   62.74   19.03   0
   5  -3  10  271.03   20.01   0
   6   2 -10   83.58   16.09   0
  -6  -2  10   72.27   13.41   0
  -5  -2  10  175.74   13.10   0
   5   2 -10  208.70   15.51   0
  -4  -2  10  369.93   14.95   0
   4   2 -10  382.63   13.33   0
  -3  -2  10   51.58   14.61   0
   3   2 -10   62.54   12.21   0
   2   2 -10  178.61   17.54   0
  -2  -2  10  171.82   15.24   0
  -1  -2  10  891.32   14.28   0
   1   2 -10 1002.63   18.88   0
   0  -2  10  354.08   15.61   0
   0   2 -10  381.46   16.80   0
   1  -2  10   14.35   11.40   0
  -1   2 -10   13.19   11.84   0
  -2   2 -10  245.35   12.82   0
   2  -2  10  254.81   12.41   0
   3  -2  10  -29.15   14.35   0
  -3   2 -10  155.54   13.37   0
   3  -2  10  192.26   17.85   0
   4  -2  10    3.87   17.89   0
  -4   2 -10    4.89   17.43   0
   4  -2  10   21.55   16.97   0
   5  -2  10   90.55   18.18   0
  -5   2 -10   95.89   14.33   0
   5  -2  10  135.74   19.49   0
  -6  -1  10  216.91   12.42   0
   6   1 -10  234.30   15.82   0
  -5  -1  10  210.43   12.30   0
   5   1 -10  217.44   14.20   0
  -4  -1  10   32.95   12.40   0
   4   1 -10   59.23   14.80   0
  -3  -1  10  244.90   13.46   0
   3   1 -10  280.41   15.77   0
  -2  -1  10  438.70   11.08   0
   2   1 -10  606.99   16.66   0
  -1  -1  10   80.25   13.77   0
   1   1 -10   98.92   15.75   0
   0  -1  10  424.45   15.67   0
   0   1 -10  460.68   16.02   0
  -1   1 -10 1386.70   16.01   0
   1  -1  10 1437.24   18.57   0
  -2   1 -10  304.10   12.61   0
   2  -1  10  349.40   16.61   0
  -3   1 -10   28.64   15.96   0
   3  -1  10   17.36   15.93   0
   4  -1  10  387.65   19.67   0
  -4   1 -10  377.26   17.90   0
   4  -1  10  419.76   18.96   0
   5  -1  10  401.33   20.02   0
  -5   1 -10  520.50   19.94   0
   5  -1  10  533.78   17.07   0
   6  -1  10   56.56   18.21   0
  -6   1 -10   41.43   18.58   0
   6  -1  10   73.71   21.01   0
  -6   0  10  157.59   10.66   0
   6   0 -10  158.06   11.88   0
  -5   0  10  278.94   12.04   0
   5   0 -10  355.57   13.20   0
  -4   0  10   55.35   10.99   0
   4   0 -10   73.76   12.85   0
  -3   0  10  269.97   12.28   0
   3   0 -10  311.13   13.53   0
  -2   0  10  854.46   11.71   0
   2   0 -10 1105.39   15.98   0
   1   0 -10  475.28   15.68   0
  -1   0  10  393.01   13.31   0
   0   0 -10  126.84   15.58   0
   0   0  10  105.19   10.71   0
  -1   0 -10  622.03   13.17   0
   1   0  10  623.98   16.16   0
  -2   0 -10  462.94   16.53   0
   2   0  10  447.22   16.34   0
  -3   0 -10   27.74   14.82   0
   3   0  10   35.12   15.94   0
   4   0  10  277.03   16.01   0
  -4   0 -10  278.88   16.43   0
   4   0  10  320.17   17.88   0
   5   0  10  269.84   14.61   0
  -5   0 -10  296.76   14.39   0
   5   0  10  358.12   21.06   0
   6   0  10   20.22   13.19   0
  -6   0 -10    2.76   12.84   0
   6   0  10    5.31   20.61   0
  -7   0 -10    2.36   17.18   0
   7   0  10   14.22   12.46   0
   7   0  10   16.83   19.98   0
   6  -1 -10   70.43    9.73   0
  -6   1  10   65.58    8.16   0
   5  -1 -10    2.57    9.70   0
  -5   1  10   -1.40    8.67   0
   4  -1 -10  215.47   10.53   0
  -4   1  10  193.44    9.49   0
   3  -1 -10  443.88   12.58   0
  -3   1  10  359.85   10.31   0
   2  -1 -10   61.14   12.61   0
  -2   1  10   28.70   10.64   0
   1  -1 -10  335.19   10.81   0
  -1   1  10  352.90   12.62   0
   0  -1 -10 1908.42   19.00   0
   0   1  10 1581.16   16.45   0
  -1  -1 -10  270.95   11.95   0
   1   1  10  262.07   13.46   0
  -2  -1 -10   59.17   14.87   0
   2   1  10   84.05   14.79   0
  -3  -1 -10  890.17   17.19   0
   3   1  10  902.41   18.07   0
   4   1  10  678.74   12.84   0
  -4  -1 -10  659.24   16.75   0
   4   1  10  717.50   18.68   0
   5   1  10   66.11   11.99   0
  -5  -1 -10   62.92   17.43   0
   5   1  10  103.95   18.50   0
  -6  -1 -10  226.22   18.10   0
   6   1  10  216.94   11.08   0
   6   1  10  263.52   19.21   0
  -7  -1 -10  196.57   19.47   0
   7   1  10  196.95   10.19   0
   7   1  10  210.72   22.87   0
  -6   2  10  105.04   15.01   0
   6  -2 -10  136.61    7.43   0
  -6   2  10  126.24    5.55   0
  -5   2  10   44.71    7.75   0
   5  -2 -10   49.58    8.04   0
   4  -2 -10  497.96   10.21   0
  -4   2  10  422.33    9.77   0
  -3   2  10 1032.75   11.17   0
   3  -2 -10 1303.00   13.76   0
   2  -2 -10  234.91   12.54   0
  -2   2  10  170.45    7.86   0
   1  -2 -10  -53.25    9.13   0
  -1   2  10   50.07   10.49   0
   0  -2 -10  593.57   14.25   0
   0   2  10  469.86   13.30   0
  -1  -2 -10  691.80   15.64   0
   1   2  10  617.07   13.70   0
  -2  -2 -10  157.11   11.09   0
   2   2  10  168.06   14.21   0
  -3  -2 -10  629.98   16.68   0
   3   2  10  673.10   15.83   0
   4   2  10  587.14   11.18   0
  -4  -2 -10  477.99   16.45   0
   4   2  10  537.05   17.59   0
  -5  -2 -10    6.84   11.82   0
   5   2  10    5.62    7.64   0
   5   2  10    5.74   16.23   0
  -6  -2 -10   13.52   17.70   0
   6   2  10    8.25    6.99   0
   6   2  10    1.23   20.42   0
  -7  -2 -10  146.66   17.01   0
  -6   3  10   26.08   20.69   0
   5  -3 -10  121.06    5.73   0
  -5   3  10  103.70   17.43   0
  -5   3  10  116.94    5.82   0
   4  -3 -10  173.38    7.04   0
  -4   3  10  160.63    6.85   0
  -3   3  10   17.97    8.88   0
   3  -3 -10   18.75    9.20   0
   2  -3 -10  488.66   12.48   0
  -2   3  10  455.52   10.31   0
   1  -3 -10 1394.60   14.67   0
  -1   3  10 1141.03   12.65   0
   0  -3 -10   23.18   11.74   0
   0   3  10   18.43    8.24   0
  -1  -3 -10    8.47   13.46   0
   1   3  10   15.23   13.07   0
  -2  -3 -10 1079.66   17.32   0
   2   3  10  972.78   13.03   0
  -3  -3 -10  660.47   13.14   0
   3   3  10  616.84   12.86   0
  -4  -3 -10  174.17   16.40   0
   4   3  10  168.77    7.89   0
   4   3  10  157.32   15.68   0
  -5  -3 -10  452.85   14.38   0
   5   3  10  421.05    5.25   0
   5   3  10  456.28   14.79   0
  -6  -3 -10  260.85   17.96   0
  -7  -3 -10   17.82   17.14   0
  -8  -3 -10   51.52   18.23   0
  -6   4  10   16.02   23.56   0
  -5   4  10  214.40   15.63   0
   4  -4 -10  540.54    6.75   0
  -4   4  10  397.39   15.31   0
  -3   4  10  142.83   15.18   0
  -3   4  10  136.67    8.75   0
   3  -4 -10  162.78    7.92   0
   2  -4 -10  256.93   11.14   0
  -2   4  10  235.15    9.33   0
   1  -4 -10  855.65   12.83   0
  -1   4  10  853.82   12.46   0
   0  -4 -10  416.38   11.36   0
   0   4  10  548.06   13.17   0
  -1  -4 -10  212.73   13.11   0
   1   4  10  215.79   10.20   0
  -2  -4 -10  926.65   17.61   0
   2   4  10  878.30   16.81   0
  -3  -4 -10  585.47   13.84   0
   3   4  10  570.81   17.47   0
  -4  -4 -10    7.99   16.49   0
   4   4  10   12.55    3.94   0
   4   4  10    8.32    3.68   0
   4   4  10   23.12   16.05   0
  -5  -4 -10  122.92   17.00   0
  -6  -4 -10  394.23   20.97   0
  -7  -4 -10   49.56   19.93   0
  -8  -4 -10   28.02   21.02   0
  -5   5  10   51.75   21.18   0
   4  -5 -10    6.67    3.44   0
  -4   5  10   -6.59   13.23   0
   4  -5 -10    4.19    3.18   0
  -3   5  10  197.57   17.61   0
   3  -5 -10  243.12    7.61   0
   2  -5 -10  497.54   10.34   0
  -2   5  10  376.92   12.46   0
   1  -5 -10   12.96   10.46   0
  -1   5  10   23.07   13.08   0
   0  -5 -10  135.93   11.91   0
   0   5  10  124.33   12.61   0
  -1  -5 -10 1160.03   15.49   0
   1   5  10 1095.64   12.70   0
  -2  -5 -10  258.65   15.76   0
   2   5  10  250.02    7.88   0
   3   5  10   64.33    6.09   0
  -3  -5 -10   40.84   17.09   0
  -4  -5 -10  489.44   19.11   0
  -5  -5 -10  258.95   14.42   0
  -6  -5 -10    8.20   18.81   0
  -7  -5 -10   98.99   22.34   0
  -8  -5 -10  174.37   22.63   0
  -5   6  10  138.38   23.08   0
  -4   6  10   41.36   18.49   0
   3  -6 -10  115.95    6.48   0
  -3   6  10   99.13   17.38   0
   3  -6 -10  183.82    6.53   0
   2  -6 -10  503.48    9.49   0
  -2   6  10  394.33   16.90   0
   1  -6 -10  267.22   11.54   0
  -1   6  10  219.89   14.74   0
   0  -6 -10  282.05   11.83   0
   0   6  10  302.57   13.31   0
   1   6  10  854.31   12.91   0
  -1  -6 -10    3.71    8.04   0
   2   6  10  297.92    9.27   0
  -2  -6 -10  321.29   15.86   0
   3   6  10    3.36    5.52   0
  -3  -6 -10   25.23   17.47   0
  -4  -6 -10  304.25   20.11   0
  -5  -6 -10  403.41   20.72   0
  -6  -6 -10    5.44   18.98   0
  -7  -6 -10   56.95   17.15   0
  -4   7  10   23.03   21.96   0
  -3   7  10   38.98   20.79   0
   3  -7 -10   70.08    5.01   0
   3  -7 -10   36.00    4.68   0
   2  -7 -10    7.04    8.29   0
   2  -7 -10   10.34    8.98   0
  -2   7  10   10.12   13.96   0
   1  -7 -10   39.17   10.81   0
  -1   7  10   33.21   16.16   0
   1  -7 -10   31.86    9.57   0
   0  -7 -10  443.11   14.15   0
   0   7  10  494.65   15.33   0
   0  -7 -10  504.80   14.02   0
   1   7  10  101.86   11.30   0
  -1  -7 -10  101.71   14.39   0
   2   7  10   50.64    9.46   0
  -2  -7 -10   41.60   11.40   0
   3   7  10  446.04    7.13   0
  -3  -7 -10  362.51   14.36   0
  -4  -7 -10  102.65   17.92   0
  -5  -7 -10  -19.00   19.17   0
  -6  -7 -10  145.89   20.26   0
  -7  -7 -10  218.07   24.48   0
  -7  -7 -10  189.23   17.92   0
  -3   8  10  127.11   21.80   0
   2  -8 -10   52.67    7.68   0
   2  -8 -10   75.54    8.36   0
  -2   8  10   67.73   20.21   0
   1  -8 -10  175.33   11.96   0
  -1   8  10  166.47   17.29   0
   1  -8 -10  158.86   10.41   0
   0   8  10  476.76   16.80   0
   0  -8 -10  474.97   14.32   0
   0  -8 -10  505.31   14.08   0
  -1  -8 -10  129.62   13.95   0
   1   8  10  128.34   13.62   0
  -1  -8 -10  156.60   14.17   0
   2   8  10   38.77   10.61   0
  -2  -8 -10   22.16   14.62   0
  -2  -8 -10   43.29   15.17   0
  -3  -8 -10  375.91   18.97   0
  -3  -8 -10  394.16   18.32   0
  -4  -8 -10  341.74   18.92   0
  -4  -8 -10  350.47   19.74   0
  -5  -8 -10   25.86   20.16   0
  -5  -8 -10   22.09   18.12   0
  -6  -8 -10   88.43   21.25   0
  -6  -8 -10   81.63   19.70   0
  -7  -8 -10   78.04   23.10   0
  -7  -8 -10   18.03   21.46   0
   2  -9 -10   23.30    7.87   0
  -2   9  10   29.54   21.50   0
   2  -9 -10   20.82    7.80   0
   1  -9 -10  146.77   11.04   0
  -1   9  10   93.84   17.83   0
   1  -9 -10  176.75   10.94   0
   0   9  10    9.36   14.69   0
   0  -9 -10   19.86   11.47   0
   0  -9 -10    9.49   13.16   0
   1   9  10   -6.59   13.93   0
  -1  -9 -10   20.05   13.45   0
  -1  -9 -10   16.88   13.73   0
   2   9  10  230.63   10.35   0
  -2  -9 -10  193.61   15.89   0
  -2  -9 -10  217.04   14.87   0
  -3  -9 -10   60.59   17.13   0
  -3  -9 -10   43.25   16.89   0
  -4  -9 -10   24.47   16.26   0
  -4  -9 -10   13.93   15.93   0
  -5  -9 -10  182.40   19.15   0
  -5  -9 -10  109.76   15.44   0
  -6  -9 -10  124.61   23.31   0
  -6  -9 -10  128.73   22.20   0
  -1  10  10  225.33   20.60   0
   1 -10 -10   94.94   11.72   0
   1 -10 -10  136.99   13.07   0
   0  10  10   41.53   17.13   0
   0 -10 -10   28.04   12.77   0
   0 -10 -10   41.12   12.08   0
   1  10  10   23.41   14.36   0
  -1 -10 -10   12.96   13.64   0
  -1 -10 -10   28.52   12.51   0
  -2 -10 -10  143.89   13.12   0
  -2 -10 -10  -21.01   11.57   0
  -3 -10 -10  164.02   18.24   0
  -3 -10 -10  128.08   17.73   0
  -4 -10 -10   20.42   18.23   0
  -4 -10 -10   26.16   18.77   0
  -5 -10 -10   91.71   18.18   0
  -5 -10 -10  108.19   18.66   0
  -3  -4  11   76.68   14.49   0
   3   4 -11   78.41   16.89   0
  -2  -4  11   65.38   17.95   0
   2   4 -11   81.70   19.99   0
  -1  -4  11   10.58   20.19   0
   1   4 -11   -7.69   19.76   0
   0  -4  11   61.30   18.43   0
   0   4 -11   50.53   18.67   0
  -1   4 -11   58.41   15.01   0
   1  -4  11   99.38   19.37   0
   2  -4  11   40.36   23.95   0
  -2   4 -11   40.59   19.66   0
   2  -4  11   52.04   22.52   0
  -4  -3  11  350.43   18.15   0
   4   3 -11  369.97   21.71   0
  -3  -3  11   99.36   16.42   0
   3   3 -11  115.53   21.08   0
  -2  -3  11  173.20   17.75   0
   2   3 -11  197.58   20.11   0
   1   3 -11  780.32   21.43   0
  -1  -3  11  726.90   16.31   0
   0  -3  11  443.85   18.97   0
   0   3 -11  448.65   15.86   0
   1  -3  11  143.32   17.73   0
  -1   3 -11  128.72   17.07   0
  -2   3 -11  306.39   21.01   0
   2  -3  11  372.69   19.92   0
   3  -3  11  263.10   21.00   0
  -3   3 -11  334.21   20.93   0
   3  -3  11  388.11   22.21   0
  -5  -2  11   16.66   15.12   0
   5   2 -11    3.33   18.18   0
  -4  -2  11  220.69   16.12   0
   4   2 -11  229.45   14.61   0
  -3  -2  11   93.11   16.05   0
   3   2 -11   73.98   19.13   0
  -2  -2  11   15.44   11.42   0
   2   2 -11   -9.60   18.12   0
  -1  -2  11  158.16   17.60   0
   1   2 -11  174.72   19.52   0
   0  -2  11   66.61   12.70   0
   0   2 -11   89.65   14.14   0
  -1   2 -11   18.09   17.03   0
   1  -2  11   16.12   16.81   0
  -2   2 -11    9.95   16.48   0
   2  -2  11    6.94   16.45   0
   3  -2  11  162.34   16.33   0
  -3   2 -11  203.82   18.39   0
   3  -2  11  223.23   20.34   0
   4  -2  11   -6.80   18.59   0
  -4   2 -11   13.66   19.99   0
   4  -2  11  -19.89   19.33   0
  -5  -1  11  235.08   13.31   0
   5   1 -11  272.45   16.01   0
  -4  -1  11   59.98   13.45   0
   4   1 -11   53.92   16.69   0
  -3  -1  11  166.75   13.28   0
   3   1 -11  231.98   15.61   0
  -2  -1  11 1035.66   17.57   0
   2   1 -11 1247.47   20.04   0
  -1  -1  11  626.77   17.39   0
   1   1 -11  779.89   18.25   0
   0   1 -11  269.49   13.27   0
   0  -1  11  231.48   16.12   0
  -1   1 -11  777.78   18.52   0
   1  -1  11  714.63   18.77   0
  -2   1 -11  473.01   18.01   0
   2  -1  11  508.52   17.96   0
  -3   1 -11  160.62   13.15   0
   3  -1  11  157.94   17.03   0
   4  -1  11  395.97   18.94   0
  -4   1 -11  448.78   21.43   0
   4  -1  11  530.35   21.04   0
   5  -1  11  400.34   20.69   0
  -5   1 -11  520.61   17.08   0
   5  -1  11  668.28   23.89   0
   5   0 -11  250.32   14.37   0
  -5   0  11  198.77   12.00   0
  -4   0  11   48.44   11.20   0
   4   0 -11   73.22   14.55   0
   3   0 -11   57.80   14.06   0
  -3   0  11   43.87    9.46   0
   2   0 -11  333.21   16.15   0
  -2   0  11  246.00   10.73   0
   1   0 -11   50.55   12.05   0
  -1   0  11   27.54   13.47   0
   0   0 -11   20.43   16.20   0
   0   0  11    5.28   16.04   0
  -1   0 -11  139.53   17.18   0
   1   0  11  110.89   17.09   0
  -2   0 -11  313.10   17.77   0
   2   0  11  327.40   17.07   0
  -3   0 -11  -16.37   12.53   0
   3   0  11   -1.52   16.43   0
   4   0  11   -5.33   14.18   0
  -4   0 -11   25.99   18.28   0
   4   0  11    0.83   14.66   0
   5   0  11   57.64   15.18   0
  -5   0 -11   72.59   18.23   0
   5   0  11   81.34   21.36   0
   6   0  11  -11.88   15.11   0
  -6   0 -11  -15.14   17.89   0
   6   0  11  -10.91   22.01   0
   6  -1 -11  125.33   10.42   0
  -6   1  11  101.38    9.23   0
   5  -1 -11   49.71   11.56   0
  -5   1  11   33.15   10.48   0
   4  -1 -11  253.12   12.94   0
  -4   1  11  197.93   11.78   0
  -3   1  11  691.68   13.59   0
   3  -1 -11  852.64   16.11   0
   2  -1 -11   69.66   12.99   0
  -2   1  11  241.05   10.12   0
   1  -1 -11  207.01   15.56   0
  -1   1  11  166.93   13.39   0
   0  -1 -11 1192.71   19.75   0
   0   1  11 1051.50   17.15   0
  -1  -1 -11  636.46   14.79   0
   1   1  11  590.97   13.49   0
  -2  -1 -11  234.79   16.98   0
   2   1  11  257.42   16.78   0
  -3  -1 -11 1067.71   19.28   0
   3   1  11 1049.17   16.43   0
   4   1  11  785.46   13.90   0
  -4  -1 -11  776.04   20.06   0
   4   1  11  804.01   16.41   0
   5   1  11   52.35   12.43   0
  -5  -1 -11   56.53   17.77   0
   5   1  11   66.32   19.16   0
  -6  -1 -11  110.44   18.08   0
   6   1  11   93.91   11.86   0
   6   1  11  141.89   20.68   0
   6  -2 -11  132.49    9.26   0
   5  -2 -11   62.33    9.53   0
  -5   2  11   41.32    8.60   0
   4  -2 -11   78.19   10.63   0
  -4   2  11   82.43    8.90   0
  -3   2  11  220.20   10.72   0
   3  -2 -11  314.79   13.52   0
   2  -2 -11   62.63   12.54   0
  -2   2  11   35.58   11.10   0
   1  -2 -11  100.59   13.15   0
  -1   2  11   59.54   11.43   0
   0  -2 -11  577.76   15.27   0
   0   2  11  502.91   14.61   0
  -1  -2 -11  364.17   17.30   0
   1   2  11  305.08   11.51   0
  -2  -2 -11   13.04   14.80   0
   2   2  11   20.45   14.98   0
  -3  -2 -11   10.80   15.07   0
   3   2  11    2.06   14.74   0
   4   2  11  133.18   11.17   0
  -4  -2 -11  141.51   17.62   0
   4   2  11  122.50   17.39   0
  -5  -2 -11  -11.76   12.82   0
   5   2  11  -16.19    8.87   0
   5   2  11    6.03   18.87   0
  -6  -2 -11   11.67   14.33   0
   6   2  11    1.08    7.23   0
   6   2  11   25.75   21.87   0
  -7  -2 -11   44.47   20.25   0
  -5   3  11  129.25   18.99   0
  -5   3  11  122.11    7.81   0
   5  -3 -11  174.08    7.87   0
   4  -3 -11  651.44   10.80   0
  -4   3  11  507.08    9.87   0
  -3   3  11  270.18   10.64   0
   3  -3 -11  330.45   11.33   0
   2  -3 -11  282.16   12.65   0
  -2   3  11  230.53   10.83   0
   1  -3 -11  979.41   16.62   0
  -1   3  11  793.23   13.91   0
   0  -3 -11  384.83   14.62   0
   0   3  11  280.99   10.08   0
  -1  -3 -11  217.40   15.61   0
   1   3  11  161.54   14.85   0
  -2  -3 -11 1322.26   16.70   0
   2   3  11 1359.54   18.65   0
  -3  -3 -11  851.97   19.25   0
   3   3  11  851.06   18.93   0
   4   3  11   73.22    7.70   0
  -4  -3 -11   76.91   12.89   0
   4   3  11   55.76   17.47   0
  -5  -3 -11  270.37   17.59   0
   5   3  11  242.46    6.42   0
   5   3  11  269.08   14.60   0
  -6  -3 -11  443.44   20.75   0
   6   3  11  453.52   17.32   0
  -7  -3 -11   77.34   15.17   0
  -5   4  11   61.67   15.44   0
   4  -4 -11  282.52    8.80   0
  -4   4  11  171.61   14.50   0
  -3   4  11   26.10   14.50   0
  -3   4  11   28.68    9.54   0
   3  -4 -11   18.44   10.29   0
   2  -4 -11   22.09   11.43   0
  -2   4  11   15.84    9.55   0
   1  -4 -11  471.66   13.94   0
  -1   4  11  417.54   12.43   0
   0  -4 -11  -63.78   10.12   0
   0   4  11  279.65   13.52   0
  -1  -4 -11   11.83   10.28   0
   1   4  11   19.88   10.13   0
  -2  -4 -11  141.16   16.43   0
   2   4  11  141.28   15.64   0
  -3  -4 -11  299.32   17.07   0
   3   4  11  270.07   17.41   0
  -4  -4 -11    0.52   17.69   0
   4   4  11   -2.56    6.15   0
   4   4  11    2.57    4.98   0
   4   4  11    0.47   15.92   0
  -5  -4 -11   31.73   17.60   0
  -6  -4 -11  174.22   16.24   0
  -7  -4 -11   -8.23   19.64   0
  -5   5  11   90.27   20.61   0
   4  -5 -11   28.26    4.98   0
   4  -5 -11   32.82    6.00   0
  -4   5  11   36.75   19.08   0
  -3   5  11   88.45   17.51   0
   3  -5 -11  159.00    9.05   0
   2  -5 -11  624.67   12.06   0
  -2   5  11  504.93   17.09   0
   1  -5 -11  244.47   12.44   0
  -1   5  11  168.56   11.12   0
   0  -5 -11  172.85   12.29   0
   0   5  11  198.42   12.98   0
  -1  -5 -11 1241.17   16.79   0
   1   5  11 1173.92   14.06   0
  -2  -5 -11  636.89   14.48   0
   2   5  11  679.97   10.80   0
  -3  -5 -11   77.67   18.36   0
   3   5  11   76.07    7.07   0
  -4  -5 -11  331.61   19.63   0
  -5  -5 -11  492.03   20.87   0
  -6  -5 -11  114.29   15.83   0
  -7  -5 -11  108.81   21.65   0
  -4   6  11   43.83   18.76   0
  -3   6  11   29.58   19.35   0
   3  -6 -11   18.62    7.24   0
   3  -6 -11   38.47    7.08   0
   2  -6 -11  555.97   11.07   0
  -2   6  11  400.41   19.48   0
   1  -6 -11  162.57   11.38   0
  -1   6  11  137.00   14.67   0
   0  -6 -11    5.12   11.61   0
   0   6  11   -3.19   13.81   0
  -1  -6 -11  130.52   12.45   0
   1   6  11  133.44   11.41   0
  -2  -6 -11  266.66   15.70   0
   2   6  11  223.18    9.94   0
   3   6  11    1.05    6.50   0
  -3  -6 -11   23.08   13.23   0
  -4  -6 -11   35.98   21.01   0
  -5  -6 -11  194.77   20.27   0
  -6  -6 -11  -30.01   21.59   0
  -7  -6 -11    7.87   24.58   0
  -4   7  11   52.72   22.97   0
   3  -7 -11   93.04    6.07   0
  -3   7  11  110.66   21.05   0
   3  -7 -11  137.25    6.76   0
   2  -7 -11   50.28    9.59   0
  -2   7  11   61.63   13.63   0
   2  -7 -11   31.18    9.07   0
   1  -7 -11  139.76   10.90   0
  -1   7  11   91.59   16.28   0
   1  -7 -11  106.08   10.91   0
   0  -7 -11  738.75   14.99   0
   0   7  11  615.99   16.89   0
  -1  -7 -11  326.65   15.01   0
   1   7  11  216.73   13.35   0
   2   7  11   11.20    8.61   0
  -2  -7 -11   34.82   11.85   0
   3   7  11  309.57    7.72   0
  -3  -7 -11  277.01   19.05   0
  -4  -7 -11  406.58   22.42   0
  -5  -7 -11   81.16   20.42   0
  -6  -7 -11  103.49   23.48   0
  -7  -7 -11  145.51   25.51   0
  -3   8  11  183.37   24.07   0
   3  -8 -11   -4.31    3.59   0
   3  -8 -11   32.98    3.85   0
   2  -8 -11   46.52    9.37   0
  -2   8  11  102.54   20.86   0
   2  -8 -11   50.63    8.36   0
   1  -8 -11    5.44   10.51   0
   1  -8 -11   11.84   10.98   0
  -1   8  11  -11.13   17.63   0
   0  -8 -11  188.34   12.66   0
   0  -8 -11  198.39   14.22   0
   0   8  11  216.95   15.97   0
  -1  -8 -11  113.55   14.62   0
   1   8  11  128.41   12.14   0
  -1  -8 -11  106.99   14.72   0
   2   8  11    9.03   10.74   0
  -2  -8 -11    6.05   16.08   0
  -2  -8 -11   12.62   15.66   0
  -3  -8 -11  129.86   18.44   0
  -3  -8 -11  124.30   16.66   0
  -4  -8 -11  257.60   20.41   0
  -4  -8 -11  266.99   15.39   0
  -5  -8 -11   -0.84   19.11   0
  -5  -8 -11    9.20   21.19   0
  -6  -8 -11    5.49   22.42   0
  -6  -8 -11    1.80   20.51   0
   1  -9 -11  193.28   12.02   0
  -1   9  11  139.18   18.42   0
   1  -9 -11  158.96   10.98   0
   0   9  11   51.39   16.94   0
   0  -9 -11   43.21   11.83   0
   0  -9 -11   55.78   11.95   0
   1   9  11    8.31   13.11   0
  -1  -9 -11    9.52   12.48   0
  -1  -9 -11   20.62   14.11   0
   2   9  11  204.58   10.89   0
  -2  -9 -11  158.40   17.29   0
  -2  -9 -11  201.17   15.86   0
  -3  -9 -11  233.67   18.05   0
  -3  -9 -11  230.45   17.23   0
  -4  -9 -11   60.15   18.70   0
  -4  -9 -11   34.86   18.11   0
  -5  -9 -11  143.25   21.49   0
  -5  -9 -11  101.44   15.92   0
   0  10  11   37.68   19.29   0
   0 -10 -11   22.87   12.50   0
   0 -10 -11   27.40   13.33   0
   1  10  11    6.90   15.49   0
  -1 -10 -11    4.45   13.63   0
  -1 -10 -11    5.19   13.94   0
  -2 -10 -11   75.47   13.00   0
  -2 -10 -11   -4.15   11.16   0
  -3 -10 -11   81.50   17.05   0
  -3 -10 -11  124.09   13.73   0
  -4 -10 -11  -17.81   19.23   0
  -4 -10 -11    7.86   17.22   0
  -2  -3  12  201.54   18.75   0
   2   3 -12  261.18   23.42   0
  -1  -3  12  492.90   20.15   0
   1   3 -12  547.42   18.12   0
   0  -3  12  337.53   16.83   0
   0   3 -12  281.69   21.54   0
  -1   3 -12   82.11   20.40   0
   1  -3  12  105.44   16.01   0
  -3  -2  12    3.67   15.55   0
   3   2 -12   -0.92   18.35   0
  -2  -2  12  115.81   18.41   0
   2   2 -12  130.41   21.42   0
  -1  -2  12    8.21   17.17   0
   1   2 -12  -14.90   20.10   0
   0   2 -12   -0.65   20.70   0
   0  -2  12   -1.95   14.26   0
  -1   2 -12   23.52   21.09   0
   1  -2  12   16.07   15.12   0
  -2   2 -12    0.22   18.99   0
   2  -2  12   -6.57   20.90   0
   3  -2  12   12.83   20.53   0
  -3   2 -12   17.80   16.18   0
   3  -2  12   25.73   22.51   0
  -4  -1  12  148.16   15.91   0
   4   1 -12  206.70   17.48   0
  -3  -1  12  292.88   16.49   0
   3   1 -12  299.89   15.04   0
  -2  -1  12  629.21   17.18   0
   2   1 -12  751.51   21.17   0
   1   1 -12  471.03   19.74   0
  -1  -1  12  395.49   17.42   0
   0   1 -12  125.34   14.47   0
   0  -1  12  103.81   12.81   0
  -1   1 -12  639.17   21.79   0
   1  -1  12  578.04   19.71   0
  -2   1 -12  814.10   22.34   0
   2  -1  12  963.16   21.66   0
  -3   1 -12  188.39   21.49   0
   3  -1  12  190.91   16.46   0
   4  -1  12  117.41   18.85   0
  -4   1 -12  154.58   17.29   0
   4  -1  12  221.55   18.04   0
   4   0 -12   39.93   14.62   0
  -4   0  12   18.98   13.47   0
   3   0 -12   78.30   14.66   0
  -3   0  12   37.37   13.14   0
   2   0 -12   33.48   16.04   0
  -2   0  12   30.14   11.12   0
   1   0 -12    7.49   12.80   0
  -1   0  12   10.12   15.39   0
   0   0 -12   74.82   17.87   0
   0   0  12   82.75   17.10   0
  -1   0 -12    0.10   17.75   0
   1   0  12   32.65   18.09   0
  -2   0 -12   44.16   14.08   0
   2   0  12   19.52   18.70   0
  -3   0 -12   58.89   14.12   0
   3   0  12   44.45   14.89   0
   4   0  12   98.70   15.51   0
  -4   0 -12   94.01   22.29   0
   4   0  12  117.85   17.12   0
   5   0  12    8.50   17.05   0
  -5   0 -12  -12.63   19.97   0
   5   0  12    5.05   23.78   0
   5  -1 -12  121.30   14.46   0
  -5   1  12  104.44   11.80   0
   4  -1 -12  312.31   13.89   0
  -4   1  12  273.61   11.70   0
  -3   1  12  677.44   14.23   0
   3  -1 -12  865.61   16.74   0
   2  -1 -12  -35.51   11.88   0
  -2   1  12  453.15   14.75   0
   1  -1 -12  128.36   17.58   0
  -1   1  12   98.02   15.67   0
   0  -1 -12  829.49   19.00   0
   0   1  12  694.22   17.24   0
  -1  -1 -12 1085.26   17.66   0
   1   1  12 1076.09   20.42   0
  -2  -1 -12  156.36   18.09   0
   2   1  12  177.89   19.13   0
  -3  -1 -12  315.80   19.15   0
   3   1  12  306.01   18.39   0
   4   1  12  677.86   15.15   0
  -4  -1 -12  675.40   20.97   0
   4   1  12  721.42   22.71   0
   5   1  12  127.35   13.60   0
  -5  -1 -12  144.51   16.93   0
   5   1  12  182.48   23.32   0
   5  -2 -12    3.13   11.81   0
  -5   2  12   -4.85    9.77   0
   4  -2 -12   66.59   12.84   0
  -4   2  12   63.04   10.64   0
  -3   2  12   64.28   10.87   0
   3  -2 -12   79.51   14.96   0
   2  -2 -12  104.82   15.11   0
  -2   2  12   61.56   11.70   0
   1  -2 -12    7.85   14.37   0
  -1   2  12   21.85   13.36   0
   0  -2 -12   25.43   16.71   0
   0   2  12   11.21   13.70   0
  -1  -2 -12   60.18   16.81   0
   1   2  12   55.31   15.97   0
  -2  -2 -12   78.48   18.27   0
   2   2  12   72.85   17.76   0
  -3  -2 -12  110.05   13.98   0
   3   2  12  114.41   18.53   0
   4   2  12   22.07    9.69   0
  -4  -2 -12   30.74   19.04   0
   4   2  12   37.50   19.06   0
   5   2  12   12.86   10.28   0
  -5  -2 -12   16.10   20.33   0
   5   2  12   15.25   22.09   0
  -6  -2 -12   16.26   21.89   0
   6   2  12   33.52    8.75   0
   6   2  12   30.10   24.02   0
  -5   3  12  117.17   19.84   0
  -5   3  12  172.74    9.04   0
   5  -3 -12  256.46    9.98   0
   4  -3 -12  523.67   12.16   0
  -4   3  12  411.42   11.37   0
  -3   3  12  103.95   10.81   0
   3  -3 -12  137.47   12.69   0
   2  -3 -12  101.92   14.27   0
  -2   3  12   60.71   10.92   0
   1  -3 -12 1131.34   18.39   0
  -1   3  12  881.69   14.57   0
   0  -3 -12 1440.04   19.47   0
   0   3  12 1229.30   17.63   0
  -1  -3 -12  293.21   17.45   0
   1   3  12  232.28   15.21   0
  -2  -3 -12  599.98   16.06   0
   2   3  12  537.72   15.21   0
  -3  -3 -12  916.40   21.71   0
   3   3  12  926.34   21.19   0
   4   3  12  114.49    9.00   0
  -4  -3 -12  129.76   13.91   0
   4   3  12  100.20   18.64   0
  -5  -3 -12  103.43   18.93   0
   5   3  12  116.61    7.88   0
   5   3  12  138.45   20.78   0
  -6  -3 -12  433.58   18.93   0
   6   3  12  488.94   25.58   0
   4  -4 -12   61.76    8.73   0
  -4   4  12   39.02   19.16   0
  -3   4  12   15.42   16.73   0
  -3   4  12   22.36   10.87   0
   3  -4 -12   39.58   12.57   0
   2  -4 -12   14.05   12.26   0
  -2   4  12   15.44   10.81   0
   1  -4 -12   47.58   14.22   0
  -1   4  12   46.32   12.39   0
   0  -4 -12  100.46   13.39   0
   0   4  12   60.08   10.49   0
  -1  -4 -12   84.12   15.80   0
   1   4  12   61.50   15.02   0
  -2  -4 -12   12.75   12.58   0
   2   4  12   20.39   12.17   0
  -3  -4 -12   75.36   19.86   0
   3   4  12  104.17   13.76   0
   4   4  12    1.43    6.85   0
  -4  -4 -12   -7.56   17.98   0
   4   4  12    1.76   18.61   0
  -5  -4 -12   54.30   14.96   0
  -6  -4 -12    7.00   16.76   0
   4  -5 -12   53.09    7.08   0
  -4   5  12   44.18   20.54   0
  -3   5  12  100.08   18.43   0
   3  -5 -12  150.51   10.21   0
  -2   5  12  554.35   18.75   0
   2  -5 -12  744.99   14.44   0
   1  -5 -12  573.80   16.38   0
  -1   5  12  366.30   14.79   0
   0  -5 -12  178.56   14.14   0
   0   5  12  143.17   12.28   0
   0   5  12  140.44   14.43   0
  -1  -5 -12  655.96   16.74   0
   1   5  12  585.73   12.73   0
   1   5  12  564.30   16.50   0
  -2  -5 -12  611.06   15.51   0
   2   5  12  618.80   11.47   0
   2   5  12  618.08   18.35   0
  -3  -5 -12   55.92   19.24   0
   3   5  12   71.49    7.62   0
  -4  -5 -12  283.77   17.47   0
  -5  -5 -12  682.32   24.14   0
  -6  -5 -12  174.52   22.25   0
   3  -6 -12    1.44    8.46   0
  -3   6  12   32.50   17.41   0
   3  -6 -12    1.43    8.82   0
  -2   6  12   47.02   12.79   0
   2  -6 -12   52.12   12.19   0
   1  -6 -12   54.14   11.48   0
  -1   6  12   18.43   15.52   0
   0  -6 -12   34.88   14.26   0
   0   6  12   31.35   14.47   0
  -1  -6 -12   34.48   14.27   0
   1   6  12   -6.54   12.28   0
  -2  -6 -12  148.50   17.35   0
   2   6  12  119.76   10.37   0
  -3  -6 -12  -10.16   13.82   0
   3   6  12    7.39    6.60   0
  -4  -6 -12   31.19   21.73   0
  -5  -6 -12   10.48   17.28   0
  -6  -6 -12   21.61   17.54   0
  -3   7  12  182.95   21.13   0
   3  -7 -12  231.81    8.35   0
   3  -7 -12  329.43    8.81   0
  -2   7  12  175.83   19.76   0
   2  -7 -12  258.70   11.93   0
   2  -7 -12  158.58   11.15   0
   1  -7 -12  113.14   13.56   0
  -1   7  12   81.89   17.16   0
   0  -7 -12  385.62   15.01   0
   0   7  12  311.51   15.87   0
  -1  -7 -12  330.43   14.98   0
   1   7  12  283.35   13.19   0
  -2  -7 -12  115.36   17.14   0
   2   7  12   55.20   10.28   0
   3   7  12  317.87    8.10   0
  -3  -7 -12  339.32   15.79   0
  -4  -7 -12  530.27   23.49   0
  -5  -7 -12   68.10   18.02   0
  -6  -7 -12   26.55   23.35   0
  -2   8  12   17.51   21.79   0
   2  -8 -12   29.32   10.08   0
   2  -8 -12   16.11    9.10   0
   1  -8 -12    0.08   13.47   0
  -1   8  12   13.78   18.19   0
   1  -8 -12    7.31   10.85   0
   0  -8 -12   20.17   14.67   0
   0   8  12    7.07   15.82   0
   0  -8 -12    3.82   12.32   0
  -1  -8 -12   91.27   16.22   0
   1   8  12   85.39   14.27   0
  -1  -8 -12   94.27   14.72   0
   2   8  12   -6.61   10.39   0
  -2  -8 -12    5.18   12.06   0
  -3  -8 -12    9.62   18.23   0
  -4  -8 -12   14.51   17.91   0
  -5  -8 -12   21.25   21.49   0
   0  -9 -12   86.95   15.65   0
   0  -9 -12   87.64   13.96   0
   0   9  12  125.41   17.25   0
   1   9  12   40.48   14.50   0
  -1  -9 -12   31.70   14.95   0
  -1  -9 -12   39.91   15.86   0
   2   9  12  126.00   12.83   0
  -2  -9 -12  253.41   16.76   0
  -2  -9 -12  177.97   15.66   0
  -3  -9 -12  357.55   21.13   0
  -3  -9 -12  409.19   20.31   0
  -4  -9 -12   69.68   15.46   0
  -4  -9 -12   22.57   19.60   0
   0  -2  13    1.35   15.41   0
   2   1 -13  139.56   19.43   0
  -2  -1  13  134.42   13.52   0
   1   1 -13  326.21   20.42   0
  -1  -1  13  260.57   20.09   0
   0   1 -13  185.28   16.64   0
   0  -1  13  189.54   20.11   0
  -1   1 -13  252.24   23.59   0
   1  -1  13  232.50   20.67   0
  -2   1 -13  496.17   23.04   0
   2  -1  13  506.42   23.34   0
   3   0 -13   -2.30   16.03   0
  -3   0  13  188.69   16.95   0
  -2   0  13    6.88   15.92   0
   2   0 -13   21.86   19.44   0
   1   0 -13   46.09   18.18   0
  -1   0  13   10.65   16.35   0
   0   0 -13  137.81   20.82   0
   0   0  13  121.96   14.16   0
  -1   0 -13  195.31   20.48   0
   1   0  13  216.67   20.49   0
  -2   0 -13   11.37   21.15   0
   2   0  13   33.02   20.58   0
  -3   0 -13   93.90   22.75   0
   3   0  13   99.13   23.08   0
   3  -1 -13  327.48   18.43   0
  -3   1  13  250.94   15.14   0
  -2   1  13  403.91   15.61   0
   2  -1 -13  479.63   16.66   0
   1  -1 -13  339.93   15.12   0
  -1   1  13  321.77   17.18   0
   0  -1 -13  429.14   15.29   0
   0   1  13  383.80   17.27   0
  -1  -1 -13  609.62   18.04   0
   1   1  13  595.57   20.94   0
  -2  -1 -13  156.56   21.23   0
   2   1  13  156.29   16.80   0
  -3  -1 -13   95.80   22.94   0
   3   1  13  115.40   17.02   0
   4   1  13  334.90   15.76   0
  -4  -1 -13  353.20   18.98   0
   4   1  13  378.72   25.39   0
   4  -2 -13   67.57   14.67   0
  -3   2  13   -5.36   12.32   0
   3  -2 -13    4.61   15.24   0
   2  -2 -13  -10.01   16.76   0
  -2   2  13   15.79   12.52   0
   1  -2 -13  259.61   16.63   0
  -1   2  13  182.01   14.48   0
   0  -2 -13  225.79   19.51   0
   0   2  13  184.50   17.42   0
  -1  -2 -13   13.37   18.53   0
   1   2  13   13.39   12.75   0
  -2  -2 -13   77.92   19.29   0
   2   2  13   91.39   19.77   0
  -3  -2 -13  146.89   21.51   0
   3   2  13  161.77   16.41   0
   4   2  13    6.03   11.84   0
  -4  -2 -13   -1.88   20.40   0
   4   2  13    4.63   20.64   0
   5   2  13    5.46   11.50   0
  -5  -2 -13  -11.91   17.83   0
   5   2  13   14.66   24.91   0
  -3   3  13  213.54   12.54   0
   3  -3 -13  279.87   15.12   0
  -2   3  13  202.79   12.55   0
   2  -3 -13  282.71   15.35   0
   1  -3 -13  658.66   16.59   0
  -1   3  13  475.44   14.61   0
   0  -3 -13  626.26   15.40   0
   0   3  13  584.18   17.63   0
  -1  -3 -13  189.94   19.22   0
   1   3  13  144.08   17.55   0
  -2  -3 -13  181.45   15.62   0
   2   3  13  197.61   19.75   0
  -3  -3 -13  616.34   24.56   0
   3   3  13  601.28   23.33   0
   4   3  13  190.65   10.59   0
  -4  -3 -13  234.60   21.38   0
   4   3  13  218.56   23.52   0
  -5  -3 -13  113.78   17.87   0
   5   3  13   86.76    8.85   0
   5   3  13  101.03   24.02   0
  -3   4  13   33.64   18.05   0
  -3   4  13    9.68   11.09   0
   3  -4 -13   18.27   12.72   0
  -2   4  13   74.34   12.30   0
   2  -4 -13  121.62   15.82   0
   1  -4 -13   81.16   15.06   0
  -1   4  13   71.25   14.00   0
   0  -4 -13  -11.11   15.88   0
   0   4  13    5.58   13.47   0
  -1  -4 -13   85.51   16.93   0
   1   4  13   46.80   15.85   0
  -2  -4 -13  156.00   17.79   0
   2   4  13  144.83   14.19   0
  -3  -4 -13   10.67   20.55   0
   3   4  13  -22.92   14.57   0
   4   4  13   24.16    7.69   0
  -4  -4 -13   15.14   17.10   0
   4   4  13   14.76   20.30   0
  -5  -4 -13  266.41   18.88   0
   5   4  13  261.95   18.51   0
  -3   5  13   61.20   18.16   0
   3  -5 -13  130.82   12.17   0
  -2   5  13  296.80   17.34   0
   2  -5 -13  530.74   16.49   0
   1  -5 -13  401.70   15.35   0
  -1   5  13  294.19   16.43   0
  -1   5  13  282.39   13.70   0
   0  -5 -13  116.33   15.86   0
   0   5  13   69.07   13.79   0
   0   5  13   95.81   14.78   0
  -1  -5 -13  261.22   18.33   0
   1   5  13  225.81   12.79   0
   1   5  13  213.47   17.43   0
  -2  -5 -13  685.82   21.00   0
   2   5  13  579.96   12.89   0
   2   5  13  603.05   20.86   0
  -3  -5 -13  228.29   16.00   0
   3   5  13  228.33    9.32   0
  -4  -5 -13  199.41   23.53   0
   4   5  13  158.48    5.86   0
   4   5  13  101.56    5.13   0
  -5  -5 -13  218.02   25.78   0
  -2   6  13    6.40   16.74   0
   2  -6 -13    5.24   13.67   0
   1  -6 -13   37.45   13.89   0
  -1   6  13   19.92   16.28   0
   0  -6 -13   30.80   15.52   0
   0   6  13   29.32   15.02   0
  -1  -6 -13   91.20   16.42   0
   1   6  13   58.01   13.36   0
  -2  -6 -13  -14.93   19.14   0
   2   6  13   16.57   10.09   0
  -3  -6 -13   -2.22   18.53   0
   3   6  13    3.62    7.14   0
  -4  -6 -13  126.87   22.10   0
  -5  -6 -13   25.01   25.64   0
  -2   7  13   87.83   21.00   0
   1  -7 -13   65.44   14.18   0
  -1   7  13   34.82   17.55   0
   0  -7 -13  216.75   14.95   0
   0   7  13  186.53   15.52   0
  -1  -7 -13  451.81   17.80   0
   1   7  13  345.84   14.77   0
  -2  -7 -13  132.01   18.85   0
   2   7  13   60.33   10.98   0
  -3  -7 -13  132.88   16.36   0
   3   7  13  121.56    7.53   0
  -4  -7 -13  243.39   24.19   0
  -5  -7 -13   61.65   25.51   0
   0  -8 -13   -3.06   14.74   0
   0   8  13   -0.09   16.66   0
   0  -8 -13    8.70   15.84   0
  -1  -8 -13   -2.29   15.51   0
   1   8  13   19.42   14.22   0
  -2  -8 -13   16.01   18.44   0
   2   8  13   19.94   11.29   0
  -3  -8 -13  102.43   18.82   0
   3   8  13   54.51    6.83   0
  -4  -8 -13  -13.60   19.46   0
   0   0 -14  172.50   21.46   0
   0   0  14  184.49   21.36   0
   1  -1 -14   67.95   20.86   0
  -1   1  14   77.06   13.77   0
   0  -1 -14   37.35   21.92   0
   0   1  14   69.91   18.09   0
  -1  -1 -14  323.49   21.94   0
   1   1  14  306.64   19.97   0
  -2  -1 -14  166.24   22.53   0
   2   1  14  177.85   23.30   0
  -2   2  14   27.97   14.69   0
   2  -2 -14   39.95   17.58   0
   1  -2 -14  290.87   20.89   0
  -1   2  14  256.70   16.79   0
   0  -2 -14  393.53   22.04   0
   0   2  14  310.41   15.10   0
  -1  -2 -14   22.62   22.64   0
   1   2  14   19.37   19.79   0
  -2  -2 -14   80.35   21.26   0
   2   2  14   84.32   21.66   0
  -3  -2 -14  322.51   24.28   0
   3   2  14  351.11   19.77   0
  -2   3  14   67.06   14.47   0
   2  -3 -14   83.17   15.69   0
   1  -3 -14   -2.15   15.11   0
  -1   3  14   91.28   14.76   0
   0  -3 -14  391.22   21.60   0
   0   3  14  306.47   19.08   0
  -1  -3 -14  106.33   16.02   0
   1   3  14  113.86   19.05   0
  -2  -3 -14   33.04   21.26   0
   2   3  14    2.61   18.59   0
  -3  -3 -14  303.20   22.64   0
   3   3  14  330.64   23.97   0
   4   3  14  113.00   11.88   0
  -4  -3 -14  116.56   26.24   0
   4   3  14  134.84   18.90   0
  -2   4  14  131.60   14.26   0
   2  -4 -14  135.74   18.00   0
   1  -4 -14  222.67   18.38   0
  -1   4  14  172.42   16.84   0
   0  -4 -14   19.02   18.64   0
   0   4  14   16.42   16.10   0
  -1  -4 -14  109.57   18.30   0
   1   4  14  103.97   16.95   0
  -2  -4 -14  316.34   23.10   0
   2   4  14  307.37   22.04   0
  -3  -4 -14  124.13   22.58   0
   3   4  14  116.59   20.40   0
   4   4  14   37.55    9.42   0
  -4  -4 -14   40.99   18.69   0
   4   4  14   57.33   24.45   0
   1  -5 -14  295.05   18.72   0
  -1   5  14  182.60   17.11   0
  -1   5  14  209.03   14.32   0
   0  -5 -14  100.22   17.55   0
   0   5  14   61.13   13.99   0
   0   5  14   46.14   16.04   0
  -1  -5 -14   91.12   18.23   0
   1   5  14   72.98   13.32   0
   1   5  14  107.87   18.65   0
  -2  -5 -14  480.20   17.85   0
   2   5  14  426.37   12.46   0
   2   5  14  450.86   20.75   0
  -3  -5 -14  139.05   22.61   0
   3   5  14  153.65   10.89   0
   4   5  14    7.38    6.47   0
  -4  -5 -14   22.08   24.52   0
   4   5  14    3.34    5.63   0
   1  -6 -14   10.91   14.61   0
  -1   6  14   -1.62   15.51   0
   0  -6 -14   47.81   15.89   0
   0   6  14   25.85   14.54   0
  -1  -6 -14  170.14   18.23   0
   1   6  14  155.23   15.57   0
  -2  -6 -14   55.05   18.32   0
   2   6  14   54.31   12.41   0
  -3  -6 -14   44.73   22.40   0
   3   6  14   30.20    9.02   0
  -1  -7 -14  363.57   19.03   0
   1   7  14  182.28   15.64   0
  -2  -7 -14   52.71   20.36   0
   2   7  14   51.25   12.48   0
  -3  -7 -14   -0.64   20.36   0
   3   7  14   -8.93    8.90   0
;
_shelx_hkl_checksum                27595
loop_
  _refln_index_h
  _refln_index_k
  _refln_index_l
  _refln_F_squared_meas
  _refln_F_squared_sigma
  _refln_observed_status
 -1 0 0 4239.23 6.83 o
 -1 0 0 4136.91 7.91 o
 -2 0 0 107.96 8.94 o
 -2 0 0 98.43 6.18 o
 -3 0 0 3054.31 8.86 o
 -3 0 0 3227.10 15.29 o
 -4 0 0 2346.95 13.39 o
 -4 0 0 2340.79 15.97 o
 -4 0 0 2473.54 9.35 o
 -5 0 0 282.66 8.93 o
 -5 0 0 244.54 13.88 o
 -5 0 0 241.27 5.85 o
 -6 0 0 866.37 9.94 o
 -6 0 0 851.38 7.72 o
 -6 0 0 690.53 17.54 o
 -7 0 0 855.59 19.79 o
 -7 0 0 1236.59 11.62 o
 -7 0 0 929.34 7.58 o
 -8 0 0 69.82 17.94 <
 -8 0 0 57.04 5.13 o
 -8 0 0 71.20 7.35 o
 -9 0 0 -1.31 20.50 <
 -9 0 0 15.77 6.26 <
 -9 0 0 35.09 8.45 o
 -9 1 0 3.79 5.58 <
 -9 1 0 4.74 4.64 <
 -9 1 0 31.39 22.05 <
 -8 1 0 -11.38 18.27 <
 -8 1 0 -0.50 6.74 <
 -8 1 0 6.61 5.17 <
 -7 1 0 274.10 7.97 o
 -7 1 0 200.27 19.03 o
 -7 1 0 214.38 5.37 o
 -6 1 0 216.36 9.05 o
 -6 1 0 177.77 5.29 o
 -6 1 0 175.46 17.80 o
 -5 1 0 166.37 4.56 o
 -5 1 0 146.34 11.61 o
 -4 1 0 3.62 3.88 <
 -4 1 0 0.30 14.16 <
 3 -1 0 925.77 7.06 o
 3 -1 0 982.60 12.03 o
 -3 1 0 672.88 4.11 o
 -3 1 0 769.65 12.99 o
 -2 1 0 34.72 3.78 o
 -2 1 0 6.66 14.52 <
 2 -1 0 63.92 10.57 o
 2 -1 0 28.56 4.44 o
 -1 1 0 56.23 4.50 o
 -1 1 0 39.88 12.56 <
 1 -1 0 48.05 4.46 o
 1 -1 0 83.87 10.88 o
 0 -1 0 227.91 4.56 o
 0 1 0 244.51 3.80 o
 0 -1 0 287.04 4.59 o
 -1 -1 0 35.46 6.74 o
 1 1 0 5.38 4.41 <
 -2 -1 0 1301.60 10.22 o
 -3 -1 0 66.38 5.38 o
 -4 -1 0 446.96 8.76 o
 -5 -1 0 515.08 10.73 o
 -5 -1 0 476.61 10.94 o
 -5 -1 0 471.14 8.80 o
 -6 -1 0 186.21 12.82 o
 -6 -1 0 222.14 9.10 o
 -6 -1 0 213.79 7.74 o
 -7 -1 0 24.61 13.09 <
 -7 -1 0 23.75 6.73 <
 -7 -1 0 34.05 8.67 <
 -8 -1 0 22.09 14.69 <
 -8 -1 0 22.31 6.56 <
 -8 -1 0 19.57 10.20 <
 -9 -1 0 47.03 16.74 <
 -9 -1 0 34.58 6.84 o
 -9 -1 0 51.87 10.39 o
 -10 -1 0 -1.09 9.52 <
 -10 -1 0 -0.41 7.69 <
 -10 -1 0 -0.77 21.94 <
 -9 2 0 31.37 24.43 <
 -8 2 0 333.59 4.43 o
 -8 2 0 318.16 23.63 o
 -8 2 0 393.17 5.45 o
 -7 2 0 234.33 6.59 o
 -7 2 0 207.13 5.06 o
 -7 2 0 141.70 15.77 o
 -6 2 0 121.97 4.89 o
 -6 2 0 89.71 19.26 o
 -6 2 0 144.25 7.77 o
 -5 2 0 1580.10 7.05 o
 -5 2 0 1364.24 20.72 o
 4 -2 0 1829.14 8.14 o
 -4 2 0 1442.75 20.74 o
 -4 2 0 1716.34 6.98 o
 4 -2 0 1868.47 15.95 o
 -3 2 0 77.86 16.51 o
 3 -2 0 98.45 10.26 o
 3 -2 0 78.99 3.92 o
 -3 2 0 78.71 4.62 o
 -2 2 0 1826.44 18.48 o
 -2 2 0 2427.46 7.79 o
 2 -2 0 2415.25 7.86 o
 2 -2 0 1990.83 17.62 o
 -1 2 0 9332.57 22.35 o
 1 -2 0 9308.93 24.65 o
 -1 2 0 10000.00 13.00 o
 1 -2 0 8554.08 12.79 o
 0 -2 0 550.74 11.72 o
 0 -2 0 491.33 7.71 o
 0 2 0 478.08 7.23 o
 -1 -2 0 73.46 8.81 o
 1 2 0 104.43 8.47 o
 2 2 0 6717.16 15.53 o
 -2 -2 0 6757.16 16.75 o
 3 2 0 1235.85 9.60 o
 -3 -2 0 3460.96 15.32 o
 -4 -2 0 545.32 8.52 o
 -5 -2 0 1976.25 11.91 o
 -6 -2 0 1485.81 14.51 o
 -6 -2 0 1461.47 13.65 o
 -6 -2 0 1834.88 13.86 o
 -7 -2 0 63.01 9.58 o
 -7 -2 0 85.76 12.29 o
 -7 -2 0 85.68 10.06 o
 -8 -2 0 56.58 9.09 o
 -8 -2 0 92.84 14.53 o
 -8 -2 0 64.99 10.19 o
 -9 -2 0 296.98 16.64 o
 -9 -2 0 398.36 12.52 o
 -9 -2 0 281.87 10.44 o
 -10 -2 0 63.32 16.85 <
 -10 -2 0 64.77 11.29 o
 -10 -2 0 21.33 10.11 <
 -8 3 0 108.20 25.58 o
 -7 3 0 67.24 22.79 <
 -7 3 0 75.21 3.80 o
 -7 3 0 76.19 4.68 o
 -6 3 0 42.23 4.74 o
 -6 3 0 46.09 21.35 <
 -5 3 0 67.99 5.35 o
 5 -3 0 60.44 5.64 o
 5 -3 0 98.71 14.32 o
 -5 3 0 44.87 20.00 <
 -4 3 0 792.40 6.21 o
 -4 3 0 626.48 15.41 o
 4 -3 0 804.50 6.35 o
 4 -3 0 769.63 16.86 o
 3 -3 0 6.30 4.44 <
 -3 3 0 4.20 4.52 <
 -3 3 0 -11.04 12.48 <
 3 -3 0 15.56 11.24 <
 2 -3 0 -1.15 5.65 <
 -2 3 0 5.90 5.95 <
 2 -3 0 -3.51 12.00 <
 -2 3 0 -2.85 12.77 <
 1 -3 0 498.89 12.73 o
 -1 3 0 467.66 6.89 o
 1 -3 0 452.60 7.24 o
 -1 3 0 441.46 16.57 o
 0 -3 0 -3.76 12.91 <
 0 -3 0 0.47 7.50 <
 0 3 0 1.58 7.38 <
 -1 -3 0 54.94 7.26 o
 1 3 0 59.90 9.00 o
 2 3 0 491.25 11.28 o
 -2 -3 0 488.47 8.73 o
 -3 -3 0 116.16 8.40 o
 3 3 0 119.99 12.42 o
 -4 -3 0 896.80 12.68 o
 -5 -3 0 24.89 11.66 <
 -6 -3 0 117.61 12.27 o
 -7 -3 0 162.56 11.73 o
 -8 -3 0 67.31 11.42 o
 -8 -3 0 94.34 13.67 o
 -8 -3 0 69.56 12.60 o
 -9 -3 0 -0.44 13.00 <
 -9 -3 0 -0.36 11.16 <
 -9 -3 0 3.73 13.87 <
 -10 -3 0 5.28 12.27 <
 -10 -3 0 -1.46 13.43 <
 -10 -3 0 15.01 14.63 <
 -8 4 0 43.00 26.71 <
 -7 4 0 16.41 23.26 <
 -6 4 0 692.81 5.65 o
 -6 4 0 515.18 24.01 o
 5 -4 0 534.31 6.87 o
 -5 4 0 438.86 23.08 o
 -5 4 0 470.75 5.87 o
 5 -4 0 433.09 13.67 o
 4 -4 0 141.32 5.93 o
 -4 4 0 117.48 19.95 o
 4 -4 0 123.44 17.21 o
 -4 4 0 142.53 5.88 o
 3 -4 0 1910.97 20.81 o
 -3 4 0 2243.13 10.00 o
 3 -4 0 2036.73 9.28 o
 -3 4 0 1874.49 23.11 o
 2 -4 0 5133.93 13.66 o
 -2 4 0 4414.60 25.80 o
 -2 4 0 4906.50 13.16 o
 2 -4 0 4513.16 22.82 o
 1 -4 0 598.36 8.61 o
 1 -4 0 544.97 17.68 o
 -1 4 0 578.08 8.35 o
 0 -4 0 230.51 10.68 o
 0 -4 0 235.52 9.45 o
 0 4 0 243.53 9.10 o
 -1 -4 0 4128.14 14.61 o
 1 4 0 4299.21 16.28 o
 2 4 0 2395.03 15.91 o
 -2 -4 0 2414.61 16.06 o
 3 4 0 778.65 13.73 o
 -3 -4 0 767.45 13.44 o
 4 4 0 2395.63 17.25 o
 -4 -4 0 2432.61 16.89 o
 -5 -4 0 1653.71 13.88 o
 -6 -4 0 62.84 14.36 o
 -7 -4 0 247.60 13.94 o
 -8 -4 0 785.73 17.34 o
 -8 -4 0 486.42 16.29 o
 -9 -4 0 90.14 13.61 o
 -9 -4 0 118.92 13.73 o
 -9 -4 0 144.51 15.12 o
 -7 5 0 2.59 26.42 <
 6 -5 0 26.90 14.14 <
 -6 5 0 35.87 4.89 o
 -6 5 0 31.72 18.35 <
 -5 5 0 393.69 6.30 o
 5 -5 0 477.64 7.38 o
 -5 5 0 344.89 18.30 o
 5 -5 0 361.18 15.82 o
 4 -5 0 13.34 5.55 <
 -4 5 0 0.07 15.80 <
 -4 5 0 7.82 6.35 <
 4 -5 0 33.09 18.67 <
 3 -5 0 2.90 6.02 <
 -3 5 0 13.54 6.38 <
 3 -5 0 6.14 12.92 <
 -3 5 0 20.58 13.33 <
 2 -5 0 461.75 8.57 o
 -2 5 0 441.30 7.90 o
 2 -5 0 436.81 17.70 o
 1 -5 0 14.43 8.09 <
 1 -5 0 19.00 15.52 <
 -1 5 0 30.05 7.91 <
 0 -5 0 47.86 13.67 <
 0 -5 0 14.75 9.16 <
 0 5 0 21.26 8.98 <
 -1 -5 0 833.90 13.22 o
 -1 -5 0 815.95 11.81 o
 1 5 0 775.62 11.40 o
 -2 -5 0 93.01 11.59 o
 2 5 0 100.93 11.50 o
 -3 -5 0 461.80 13.15 o
 3 5 0 452.80 9.95 o
 -4 -5 0 31.81 12.78 <
 4 5 0 22.76 9.75 <
 5 5 0 149.83 14.87 o
 -5 -5 0 167.75 14.09 o
 -6 -5 0 119.68 15.65 o
 -7 -5 0 6.94 15.22 <
 -8 -5 0 45.87 15.85 <
 -9 -5 0 20.53 12.50 <
 -9 -5 0 24.35 15.57 <
 -9 -5 0 9.36 14.23 <
 -7 6 0 162.93 26.89 o
 6 -6 0 130.01 6.12 o
 -6 6 0 116.39 5.56 o
 6 -6 0 103.99 21.16 o
 -6 6 0 95.09 24.78 <
 5 -6 0 41.59 15.31 <
 5 -6 0 38.71 6.22 o
 -5 6 0 29.99 6.81 o
 -5 6 0 31.20 17.42 <
 -4 6 0 605.29 17.28 o
 4 -6 0 660.49 17.08 o
 4 -6 0 822.63 9.31 o
 -4 6 0 699.92 9.09 o
 3 -6 0 1073.79 21.73 o
 -3 6 0 1172.51 11.21 o
 3 -6 0 986.53 9.60 o
 -2 6 0 187.54 8.92 o
 2 -6 0 199.12 8.87 o
 2 -6 0 172.53 13.46 o
 -1 6 0 542.00 10.73 o
 1 -6 0 457.20 13.56 o
 1 -6 0 429.28 8.21 o
 0 -6 0 3006.68 21.61 o
 0 6 0 3150.12 15.92 o
 0 -6 0 3206.17 15.97 o
 1 6 0 1292.08 11.69 o
 -1 -6 0 1358.18 15.81 o
 -1 -6 0 1338.92 14.26 o
 2 6 0 457.17 13.22 o
 -2 -6 0 417.32 10.00 o
 -3 -6 0 2095.69 15.94 o
 3 6 0 2009.24 15.69 o
 4 6 0 1225.78 14.30 o
 -4 -6 0 1296.17 17.31 o
 5 6 0 100.71 15.48 o
 -5 -6 0 97.09 15.83 o
 -6 -6 0 401.61 13.91 o
 -7 -6 0 995.74 22.09 o
 -8 -6 0 170.49 15.28 o
 -9 -6 0 62.67 19.12 <
 6 -7 0 152.44 6.52 o
 6 -7 0 99.09 17.63 o
 -6 7 0 101.33 6.28 o
 5 -7 0 37.11 23.52 <
 -5 7 0 4.62 7.46 <
 5 -7 0 -0.35 7.42 <
 4 -7 0 54.99 8.37 o
 -4 7 0 48.42 7.50 o
 4 -7 0 35.07 15.19 <
 -3 7 0 271.12 9.13 o
 3 -7 0 242.07 15.08 o
 3 -7 0 280.57 8.96 o
 2 -7 0 29.52 13.64 <
 2 -7 0 11.32 9.96 <
 -2 7 0 39.94 9.52 o
 -1 7 0 -3.72 10.36 <
 1 -7 0 -3.92 18.91 <
 1 -7 0 -0.46 10.04 <
 0 -7 0 622.60 17.00 o
 0 7 0 677.01 13.44 o
 0 -7 0 700.75 13.04 o
 -1 -7 0 29.80 8.76 <
 -1 -7 0 30.88 14.64 <
 1 7 0 40.66 11.95 <
 -2 -7 0 135.44 10.30 o
 2 7 0 146.73 12.99 o
 -2 -7 0 147.58 9.87 o
 -3 -7 0 94.98 13.98 o
 3 7 0 105.55 14.11 o
 4 7 0 83.16 11.07 o
 -4 -7 0 76.33 15.46 o
 5 7 0 144.18 16.72 o
 -5 -7 0 148.60 15.69 o
 -6 -7 0 -13.26 19.14 <
 -7 -7 0 40.74 14.51 <
 -8 -7 0 4.47 15.76 <
 -9 -7 0 -2.43 22.76 <
 5 -8 0 404.32 9.09 o
 5 -8 0 291.38 25.28 o
 -5 8 0 291.86 9.45 o
 4 -8 0 284.63 23.66 o
 -4 8 0 276.23 10.82 o
 4 -8 0 335.18 9.28 o
 3 -8 0 67.50 9.23 o
 -3 8 0 48.38 9.37 o
 3 -8 0 44.35 15.75 <
 2 -8 0 251.43 11.21 o
 -2 8 0 242.67 11.04 o
 2 -8 0 227.82 20.34 o
 1 -8 0 1126.54 15.51 o
 -1 8 0 969.27 14.87 o
 1 -8 0 871.71 20.99 o
 0 -8 0 248.36 14.53 o
 0 8 0 310.37 13.24 o
 0 -8 0 277.43 10.32 o
 -1 -8 0 218.86 13.29 o
 1 8 0 203.33 13.28 o
 -1 -8 0 227.00 16.97 o
 -2 -8 0 1375.33 19.04 o
 -2 -8 0 1283.64 14.94 o
 2 8 0 1364.34 18.70 o
 -3 -8 0 634.81 15.36 o
 -3 -8 0 617.52 16.41 o
 3 8 0 631.52 16.46 o
 -4 -8 0 79.91 16.88 o
 4 8 0 99.75 16.65 o
 -5 -8 0 458.05 16.00 o
 5 8 0 432.36 20.53 o
 -6 -8 0 584.77 22.51 o
 -7 -8 0 94.35 21.41 o
 -8 -8 0 61.37 18.29 <
 4 -9 0 24.68 26.40 <
 4 -9 0 57.83 10.42 o
 -4 9 0 25.93 11.22 <
 3 -9 0 12.03 10.24 <
 -3 9 0 1.92 10.72 <
 3 -9 0 10.63 23.28 <
 -2 9 0 49.34 11.87 o
 2 -9 0 66.21 12.03 o
 2 -9 0 58.55 21.03 <
 1 -9 0 396.16 17.57 o
 1 -9 0 530.47 14.89 o
 -1 9 0 398.22 14.28 o
 0 -9 0 13.03 13.96 <
 0 9 0 -2.58 10.01 <
 0 -9 0 21.67 14.09 <
 -1 -9 0 17.80 17.02 <
 1 9 0 25.05 15.33 <
 -1 -9 0 50.71 15.55 <
 2 9 0 90.67 15.91 o
 -2 -9 0 94.91 12.40 o
 -2 -9 0 128.24 16.98 o
 -3 -9 0 73.69 12.63 o
 -3 -9 0 67.18 15.80 o
 3 9 0 54.63 18.23 <
 4 9 0 8.71 18.13 <
 -4 -9 0 3.29 18.20 <
 -4 -9 0 45.36 13.59 <
 -5 -9 0 8.80 19.56 <
 -5 -9 0 23.84 14.40 <
 5 9 0 25.89 18.64 <
 -6 -9 0 81.62 22.45 <
 -7 -9 0 44.00 25.48 <
 2 -10 0 209.28 24.34 o
 2 -10 0 311.23 13.41 o
 -2 10 0 183.95 14.52 o
 1 -10 0 135.61 14.95 o
 -1 10 0 85.79 13.83 o
 1 -10 0 81.61 23.40 <
 0 10 0 143.96 16.31 o
 0 -10 0 217.09 16.59 o
 0 -10 0 141.14 20.82 o
 1 10 0 526.54 19.65 o
 -1 -10 0 481.79 22.08 o
 -1 -10 0 565.03 15.86 o
 -2 -10 0 105.53 14.99 o
 -2 -10 0 165.37 18.55 o
 2 10 0 123.83 17.14 o
 -3 -10 0 36.61 14.73 <
 3 10 0 40.44 19.99 <
 -3 -10 0 43.54 13.20 <
 4 10 0 326.20 18.36 o
 -4 -10 0 373.76 16.97 o
 -4 -10 0 344.99 21.93 o
 -5 -10 0 272.86 16.30 o
 5 10 0 252.30 23.13 o
 -5 -10 0 271.74 24.91 o
 -6 -10 0 50.80 15.92 <
 -6 -10 0 41.92 27.01 <
 1 11 0 20.10 19.00 <
 -1 -11 0 38.89 17.79 <
 -1 -11 0 16.72 21.30 <
 2 11 0 16.62 18.73 <
 -2 -11 0 -3.02 15.85 <
 -2 -11 0 -2.75 18.88 <
 -3 -11 0 -17.16 19.39 <
 3 11 0 -6.98 21.09 <
 -3 -11 0 32.18 20.38 <
 -4 -11 0 34.39 17.53 <
 4 11 0 30.92 18.03 <
 -5 -10 1 50.94 16.01 <
 5 10 -1 53.18 22.59 <
 -5 -10 1 88.27 18.41 o
 -4 -10 1 286.48 22.47 o
 -4 -10 1 248.29 18.80 o
 4 10 -1 204.60 18.46 o
 -3 -10 1 58.45 14.39 o
 3 10 -1 55.64 19.39 <
 -3 -10 1 46.84 20.78 <
 -2 -10 1 40.01 14.28 <
 -2 -10 1 24.42 18.97 <
 2 10 -1 62.76 17.64 <
 -1 -10 1 306.81 23.48 o
 -1 -10 1 419.20 20.46 o
 1 10 -1 341.70 18.24 o
 0 10 -1 132.77 16.87 o
 0 -10 1 89.53 18.29 o
 0 -10 1 175.65 17.56 o
 1 -10 1 -16.11 24.35 <
 -1 10 -1 13.06 14.26 <
 1 -10 1 15.50 14.52 <
 2 -10 1 85.59 26.89 <
 2 -10 1 105.40 13.77 o
 -2 10 -1 60.77 14.54 o
 -7 -9 1 1.19 25.44 <
 -6 -9 1 149.68 25.47 o
 6 9 -1 125.49 23.04 o
 5 9 -1 143.98 19.76 o
 -5 -9 1 159.88 21.37 o
 -4 -9 1 -10.50 18.37 <
 -4 -9 1 1.96 10.90 <
 4 9 -1 -0.23 13.24 <
 -3 -9 1 40.73 15.57 <
 -3 -9 1 65.00 13.48 o
 3 9 -1 48.00 16.35 <
 -2 -9 1 331.32 19.23 o
 -2 -9 1 430.79 18.38 o
 2 9 -1 380.20 14.37 o
 -1 -9 1 110.90 18.89 o
 -1 -9 1 71.16 15.51 o
 1 9 -1 83.91 15.93 o
 0 -9 1 59.94 21.07 <
 0 9 -1 43.36 14.27 <
 0 -9 1 61.44 15.85 <
 1 -9 1 480.29 15.84 o
 -1 9 -1 356.60 13.78 o
 1 -9 1 341.89 23.08 o
 2 -9 1 201.85 13.66 o
 2 -9 1 155.36 23.11 o
 -2 9 -1 151.17 13.06 o
 3 -9 1 -2.26 10.79 <
 3 -9 1 3.61 23.98 <
 -3 9 -1 19.60 11.84 <
 -8 -8 1 191.75 19.59 o
 -7 -8 1 56.74 22.27 <
 6 8 -1 175.40 22.04 o
 -6 -8 1 260.57 22.05 o
 -5 -8 1 593.27 20.85 o
 5 8 -1 518.33 19.63 o
 -4 -8 1 120.66 13.53 o
 4 8 -1 79.67 17.40 o
 3 8 -1 187.84 16.26 o
 -3 -8 1 189.58 16.53 o
 -3 -8 1 205.49 13.58 o
 -2 -8 1 1120.78 15.59 o
 2 8 -1 1290.35 19.35 o
 -2 -8 1 1367.92 19.48 o
 -1 -8 1 493.37 12.72 o
 1 8 -1 471.20 15.93 o
 -1 -8 1 493.06 19.05 o
 0 8 -1 60.50 12.07 o
 0 -8 1 55.06 9.84 o
 0 -8 1 45.72 18.39 <
 -1 8 -1 375.38 13.89 o
 1 -8 1 289.13 20.72 o
 1 -8 1 379.20 13.74 o
 2 -8 1 255.65 12.50 o
 -2 8 -1 217.77 12.08 o
 2 -8 1 201.69 16.19 o
 3 -8 1 26.24 21.21 <
 3 -8 1 42.37 10.71 <
 -3 8 -1 18.17 10.75 <
 -4 8 -1 135.03 10.46 o
 4 -8 1 164.88 11.79 o
 4 -8 1 77.53 25.21 <
 5 -8 1 165.99 9.83 o
 5 -8 1 114.61 21.50 o
 -5 8 -1 114.81 10.20 o
 -8 -7 1 -15.77 20.83 <
 -7 -7 1 234.87 20.77 o
 6 7 -1 106.42 19.31 o
 -6 -7 1 103.65 19.34 o
 -5 -7 1 39.66 12.37 <
 5 7 -1 37.84 15.82 <
 -4 -7 1 132.29 15.84 o
 4 7 -1 141.08 16.06 o
 -3 -7 1 850.19 17.37 o
 3 7 -1 798.68 13.30 o
 -2 -7 1 71.48 10.15 o
 -2 -7 1 76.49 10.31 o
 2 7 -1 76.68 10.10 o
 -1 -7 1 150.59 15.20 o
 -1 -7 1 147.94 9.79 o
 1 7 -1 166.97 12.71 o
 0 7 -1 1018.14 14.89 o
 0 -7 1 1080.83 15.26 o
 0 -7 1 931.56 15.26 o
 1 -7 1 175.25 18.57 o
 1 -7 1 160.01 11.63 o
 -1 7 -1 165.38 8.78 o
 2 -7 1 19.59 14.54 <
 -2 7 -1 34.75 10.57 <
 2 -7 1 30.48 10.79 <
 3 -7 1 420.50 11.47 o
 3 -7 1 349.99 20.70 o
 -3 7 -1 371.65 10.20 o
 4 -7 1 546.73 9.88 o
 -4 7 -1 510.32 10.48 o
 4 -7 1 523.84 24.08 o
 5 -7 1 34.47 8.15 o
 -5 7 -1 24.37 8.89 <
 5 -7 1 14.88 25.22 <
 -6 7 -1 56.49 7.74 o
 6 -7 1 79.24 8.22 o
 6 -7 1 20.98 22.25 <
 -9 -6 1 142.45 19.56 o
 -8 -6 1 -22.31 17.11 <
 -7 -6 1 275.34 18.33 o
 6 6 -1 596.32 15.89 o
 -6 -6 1 757.84 18.95 o
 -5 -6 1 169.05 14.34 o
 5 6 -1 159.71 15.90 o
 4 6 -1 727.25 15.31 o
 -4 -6 1 739.22 15.58 o
 -3 -6 1 2392.37 16.76 o
 3 6 -1 2461.21 19.64 o
 2 6 -1 627.27 13.62 o
 -2 -6 1 582.30 10.98 o
 -1 -6 1 94.12 11.71 o
 -1 -6 1 88.14 9.95 o
 1 6 -1 97.46 11.23 o
 0 -6 1 1467.89 17.94 o
 0 -6 1 1404.11 11.86 o
 0 6 -1 1514.38 14.53 o
 1 -6 1 1082.38 13.34 o
 1 -6 1 935.78 15.24 o
 -1 6 -1 995.38 12.19 o
 2 -6 1 160.72 18.94 o
 -2 6 -1 145.43 8.98 o
 2 -6 1 160.36 9.63 o
 3 -6 1 592.12 10.48 o
 3 -6 1 559.65 20.91 o
 -3 6 -1 557.39 10.13 o
 -4 6 -1 554.53 10.02 o
 4 -6 1 490.41 16.94 o
 4 -6 1 639.03 11.01 o
 5 -6 1 55.34 20.91 <
 -5 6 -1 35.97 8.11 o
 5 -6 1 46.66 7.53 o
 6 -6 1 25.11 8.56 <
 -6 6 -1 22.59 6.93 <
 6 -6 1 26.31 22.09 <
 -7 6 -1 123.44 5.74 o
 -9 -5 1 -1.93 15.29 <
 -8 -5 1 144.29 16.61 o
 -7 -5 1 10.90 10.66 <
 -6 -5 1 87.68 15.01 o
 -5 -5 1 328.22 14.17 o
 5 5 -1 312.66 14.34 o
 -4 -5 1 787.79 11.81 o
 4 5 -1 810.84 12.29 o
 3 5 -1 13.08 11.66 <
 -3 -5 1 13.71 11.63 <
 2 5 -1 255.90 11.88 o
 -2 -5 1 250.48 12.10 o
 -1 -5 1 2083.34 14.82 o
 1 5 -1 2033.69 14.05 o
 0 -5 1 119.34 10.05 o
 0 5 -1 118.02 9.68 o
 0 -5 1 117.13 13.15 o
 -1 5 -1 -0.94 8.50 <
 1 -5 1 6.91 9.56 <
 1 -5 1 12.58 15.23 <
 -2 5 -1 1844.58 12.01 o
 2 -5 1 1743.31 12.18 o
 2 -5 1 1602.61 18.27 o
 -3 5 -1 1374.45 10.47 o
 3 -5 1 1221.17 20.77 o
 3 -5 1 1280.57 10.50 o
 4 -5 1 25.18 13.19 <
 4 -5 1 14.02 8.00 <
 -4 5 -1 9.90 6.79 <
 -5 5 -1 72.51 23.66 <
 -5 5 -1 59.33 6.17 o
 5 -5 1 94.78 19.83 o
 5 -5 1 83.72 7.67 o
 6 -5 1 284.21 7.76 o
 -6 5 -1 234.87 23.32 o
 6 -5 1 228.53 19.76 o
 -6 5 -1 246.66 6.61 o
 -7 5 -1 55.21 5.36 o
 -7 5 -1 44.47 27.42 <
 -9 -4 1 3.40 12.38 <
 -9 -4 1 30.78 14.24 <
 -9 -4 1 21.55 14.77 <
 -8 -4 1 372.13 15.33 o
 -7 -4 1 646.51 15.72 o
 -6 -4 1 216.58 13.34 o
 5 4 -1 1244.92 16.18 o
 -5 -4 1 1304.09 15.15 o
 -4 -4 1 2900.90 16.90 o
 4 4 -1 2914.30 15.78 o
 -3 -4 1 452.28 9.27 o
 3 4 -1 508.57 12.55 o
 2 4 -1 102.61 11.45 o
 -2 -4 1 96.27 11.42 o
 1 4 -1 2810.92 14.78 o
 -1 -4 1 2765.22 13.19 o
 0 -4 1 2232.03 17.49 o
 0 -4 1 2218.19 13.41 o
 0 4 -1 2151.37 13.05 o
 1 -4 1 436.23 16.99 o
 -1 4 -1 417.16 9.02 o
 1 -4 1 374.71 7.21 o
 -2 4 -1 2123.96 11.22 o
 2 -4 1 2171.04 11.53 o
 2 -4 1 2019.15 22.01 o
 -3 4 -1 1051.35 15.81 o
 3 -4 1 1302.34 9.49 o
 -3 4 -1 1361.98 9.37 o
 3 -4 1 1184.61 19.91 o
 4 -4 1 23.72 12.92 <
 4 -4 1 15.14 6.25 <
 -4 4 -1 36.02 18.54 <
 -4 4 -1 19.02 6.13 <
 -5 4 -1 126.17 6.89 o
 5 -4 1 120.90 19.05 o
 -5 4 -1 104.20 16.47 o
 5 -4 1 139.58 6.40 o
 6 -4 1 604.04 15.91 o
 6 -4 1 769.85 9.05 o
 -6 4 -1 610.02 7.51 o
 -6 4 -1 561.15 25.54 o
 -7 4 -1 91.48 23.28 <
 -7 4 -1 127.23 5.99 o
 -8 4 -1 2.00 4.01 <
 -8 4 -1 0.50 25.83 <
 -8 4 -1 7.83 3.45 <
 -9 -3 1 28.30 11.81 <
 -9 -3 1 57.09 13.42 o
 -9 -3 1 46.76 12.14 <
 -8 -3 1 2.21 12.39 <
 -8 -3 1 -4.31 12.31 <
 -8 -3 1 2.82 11.38 <
 -7 -3 1 79.98 11.25 o
 -6 -3 1 347.20 11.47 o
 -5 -3 1 332.07 8.12 o
 4 3 -1 148.45 10.58 o
 -4 -3 1 145.21 9.67 o
 3 3 -1 707.50 11.64 o
 -3 -3 1 702.34 11.45 o
 -2 -3 1 2031.47 11.26 o
 2 3 -1 2296.26 13.99 o
 -1 -3 1 326.68 10.57 o
 1 3 -1 317.49 10.49 o
 0 -3 1 50.91 9.39 o
 0 3 -1 31.24 6.69 o
 1 -3 1 3090.37 12.81 o
 -1 3 -1 3034.69 12.13 o
 1 -3 1 3160.38 20.26 o
 2 -3 1 1610.24 9.80 o
 -2 3 -1 1726.49 9.60 o
 -2 3 -1 1521.51 15.23 o
 2 -3 1 1550.23 20.55 o
 3 -3 1 -3.79 15.34 <
 -3 3 -1 15.10 15.69 <
 3 -3 1 16.19 6.56 <
 -3 3 -1 20.39 6.54 <
 -4 3 -1 449.95 7.66 o
 -4 3 -1 371.64 15.04 o
 4 -3 1 423.64 6.74 o
 4 -3 1 431.82 16.92 o
 5 -3 1 571.56 13.43 o
 -5 3 -1 578.19 7.71 o
 -5 3 -1 532.79 21.96 o
 5 -3 1 619.47 7.60 o
 -6 3 -1 42.71 20.86 <
 -6 3 -1 38.95 5.05 o
 6 -3 1 40.21 13.62 <
 -7 3 -1 151.80 6.13 o
 -7 3 -1 146.87 21.97 o
 -8 3 -1 241.90 5.80 o
 -8 3 -1 189.96 18.49 o
 -8 3 -1 201.36 7.30 o
 -10 -2 1 8.10 16.90 <
 -10 -2 1 7.16 9.91 <
 -10 -2 1 4.01 10.12 <
 -9 -2 1 207.41 10.45 o
 -9 -2 1 75.67 10.55 o
 -9 -2 1 162.36 16.99 o
 -8 -2 1 209.55 11.24 o
 -8 -2 1 343.75 15.75 o
 -8 -2 1 375.53 11.38 o
 -7 -2 1 140.40 10.43 o
 -7 -2 1 180.22 12.10 o
 -7 -2 1 191.42 9.15 o
 -6 -2 1 1073.35 10.79 o
 -5 -2 1 2218.75 12.91 o
 -4 -2 1 544.36 7.37 o
 4 2 -1 537.15 8.61 o
 -3 -2 1 729.06 9.63 o
 3 2 -1 -33.97 5.37 <
 -2 -2 1 5144.71 14.47 o
 2 2 -1 5250.39 14.60 o
 -1 -2 1 4571.56 12.00 o
 1 2 -1 4684.10 13.48 o
 0 -2 1 772.57 7.16 o
 0 2 -1 747.94 6.85 o
 1 -2 1 4422.20 12.30 o
 -1 2 -1 3960.35 10.51 o
 1 -2 1 4711.78 19.75 o
 2 -2 1 1916.47 8.88 o
 2 -2 1 1647.54 19.11 o
 -2 2 -1 1897.77 8.76 o
 -2 2 -1 1961.82 19.47 o
 -3 2 -1 21.46 5.50 <
 3 -2 1 29.64 12.91 <
 -3 2 -1 23.76 15.82 <
 3 -2 1 23.14 6.61 <
 -4 2 -1 1120.17 8.35 o
 4 -2 1 1166.86 15.71 o
 4 -2 1 1113.80 8.01 o
 -4 2 -1 958.23 19.44 o
 -5 2 -1 1789.29 9.12 o
 5 -2 1 1768.67 9.89 o
 -5 2 -1 1521.46 22.41 o
 5 -2 1 1809.90 17.05 o
 -6 2 -1 100.40 6.18 o
 -6 2 -1 71.44 18.77 <
 -7 2 -1 24.05 6.03 <
 -7 2 -1 11.99 20.07 <
 -8 2 -1 205.83 8.67 o
 -8 2 -1 197.76 21.61 o
 -8 2 -1 219.75 6.55 o
 -9 2 -1 14.14 5.09 <
 -9 2 -1 38.37 20.91 <
 -9 2 -1 10.33 5.84 <
 -9 -1 1 1.88 7.00 <
 -9 -1 1 10.43 18.82 <
 -9 -1 1 16.67 8.58 <
 -8 -1 1 32.99 12.39 <
 -8 -1 1 15.77 7.82 <
 -8 -1 1 14.60 7.77 <
 -7 -1 1 197.72 8.52 o
 -7 -1 1 214.80 8.74 o
 -7 -1 1 206.54 15.63 o
 -6 -1 1 80.00 6.96 o
 -6 -1 1 80.21 12.94 o
 -6 -1 1 75.22 9.09 o
 -5 -1 1 258.29 7.33 o
 -4 -1 1 430.73 6.68 o
 3 1 -1 1816.32 10.72 o
 -3 -1 1 1765.63 8.43 o
 2 1 -1 55.63 6.81 o
 -2 -1 1 30.74 6.49 o
 -1 -1 1 826.89 7.68 o
 1 1 -1 81.09 4.91 o
 0 -1 1 4095.34 9.25 o
 0 1 -1 4497.31 10.47 o
 1 -1 1 466.14 7.03 o
 -1 1 -1 384.35 5.07 o
 -1 1 -1 468.09 8.68 o
 1 -1 1 545.80 10.54 o
 -2 1 -1 96.95 5.35 o
 -2 1 -1 87.91 13.05 o
 2 -1 1 -29.14 4.76 <
 2 -1 1 101.73 5.64 o
 3 -1 1 432.09 6.36 o
 3 -1 1 -45.09 5.01 <
 -3 1 -1 380.06 5.52 o
 -3 1 -1 346.38 15.52 o
 -4 1 -1 692.99 6.40 o
 -4 1 -1 695.74 13.28 o
 4 -1 1 -84.61 6.93 <
 4 -1 1 912.56 8.23 o
 -5 1 -1 90.22 5.48 o
 -5 1 -1 72.46 15.39 o
 -6 1 -1 384.31 17.74 o
 -6 1 -1 444.39 7.33 o
 -7 1 -1 445.33 12.41 o
 -7 1 -1 363.19 18.36 o
 -7 1 -1 357.32 7.22 o
 -8 1 -1 14.33 19.58 <
 -8 1 -1 11.09 6.22 <
 -8 1 -1 14.24 9.54 <
 -9 1 -1 28.54 19.77 <
 -9 1 -1 0.41 6.93 <
 -9 1 -1 5.18 9.02 <
 -9 0 1 126.11 6.60 o
 -9 0 1 70.51 5.25 o
 -9 0 1 94.20 16.27 o
 -8 0 1 92.38 6.92 o
 -8 0 1 60.79 5.26 o
 -8 0 1 64.45 20.48 <
 -7 0 1 751.76 7.69 o
 -7 0 1 630.48 18.74 o
 -7 0 1 673.16 7.15 o
 -6 0 1 1372.09 8.98 o
 -6 0 1 1439.75 8.98 o
 -6 0 1 1317.04 19.28 o
 -5 0 1 231.36 5.94 o
 -5 0 1 218.75 13.89 o
 -5 0 1 211.53 6.97 o
 -4 0 1 458.42 5.85 o
 -4 0 1 435.67 9.40 o
 -4 0 1 438.12 6.63 o
 -3 0 1 3644.21 8.60 o
 -2 0 1 4131.81 7.49 o
 2 0 -1 4464.60 9.91 o
 1 0 -1 1514.82 4.60 o
 -1 0 1 1385.16 4.28 o
 0 0 -1 -49.83 1.37 <
 0 0 1 5202.79 6.88 o
 1 0 1 1902.23 7.07 o
 -1 0 -1 2085.61 8.11 o
 1 0 1 1757.32 6.69 o
 -1 0 -1 1934.00 6.53 o
 2 0 1 139.73 8.29 o
 -2 0 -1 128.41 6.01 o
 -2 0 -1 105.84 9.59 o
 2 0 1 147.69 7.17 o
 -3 0 -1 4089.63 10.52 o
 -3 0 -1 3161.53 15.63 o
 -4 0 -1 2842.33 17.58 o
 -4 0 -1 2933.37 9.96 o
 -5 0 -1 157.30 7.32 o
 -5 0 -1 114.59 13.87 o
 -6 0 -1 193.26 6.11 o
 -6 0 -1 184.32 14.74 o
 -6 0 -1 178.18 11.23 o
 -7 0 -1 649.39 18.03 o
 -7 0 -1 757.94 14.41 o
 -7 0 -1 673.67 8.48 o
 -8 0 -1 74.58 11.62 o
 -8 0 -1 74.68 16.48 o
 -8 0 -1 71.91 7.46 o
 -9 0 -1 11.75 18.55 <
 -9 0 -1 2.83 10.25 <
 -9 0 -1 4.02 7.01 <
 -9 1 1 11.44 24.28 <
 -8 1 1 62.37 4.58 o
 -8 1 1 44.83 3.59 o
 -8 1 1 52.96 21.61 <
 -7 1 1 5.82 3.87 <
 -7 1 1 2.50 4.95 <
 -7 1 1 -4.18 18.50 <
 -6 1 1 27.78 17.61 <
 -6 1 1 35.86 3.99 o
 -6 1 1 45.52 4.76 o
 -5 1 1 331.74 11.56 o
 -5 1 1 422.81 5.52 o
 -5 1 1 337.27 4.17 o
 -4 1 1 392.43 10.64 o
 -4 1 1 358.33 3.92 o
 -4 1 1 437.99 5.22 o
 -3 1 1 958.75 4.78 o
 -3 1 1 998.32 15.66 o
 -3 1 1 765.64 3.69 o
 -2 1 1 29.36 2.18 o
 -2 1 1 19.79 1.61 o
 -2 1 1 20.13 12.72 <
 1 -1 -1 2826.60 10.84 o
 1 -1 -1 2015.45 1.99 o
 1 -1 -1 2074.00 2.00 o
 -1 1 1 2811.41 13.71 o
 0 -1 -1 592.04 6.60 o
 0 1 1 573.27 6.97 o
 -3 -1 -1 1088.56 10.65 o
 -3 -1 -1 1035.19 8.75 o
 -4 -1 -1 19.83 8.21 <
 -4 -1 -1 17.93 8.60 <
 -5 -1 -1 578.51 12.17 o
 -5 -1 -1 556.61 11.44 o
 -5 -1 -1 665.27 9.57 o
 -6 -1 -1 709.78 12.72 o
 -6 -1 -1 762.24 9.21 o
 -6 -1 -1 676.62 13.33 o
 -7 -1 -1 2.43 11.04 <
 -7 -1 -1 -7.48 12.56 <
 -7 -1 -1 17.01 8.15 <
 -8 -1 -1 37.63 12.44 <
 -8 -1 -1 19.94 7.25 <
 -8 -1 -1 25.11 13.87 <
 -9 -1 -1 153.96 17.67 o
 -9 -1 -1 174.13 11.71 o
 -9 -1 -1 132.74 8.54 o
 -10 -1 -1 15.84 9.07 <
 -10 -1 -1 46.80 12.28 <
 -10 -1 -1 39.51 19.80 <
 -9 2 1 6.47 26.11 <
 -8 2 1 245.55 24.22 o
 -7 2 1 431.95 21.79 o
 -6 2 1 108.19 3.25 o
 -6 2 1 62.04 19.26 <
 -6 2 1 94.33 3.09 o
 -5 2 1 713.60 4.16 o
 -5 2 1 684.13 18.49 o
 -5 2 1 788.42 4.49 o
 -4 2 1 2138.87 5.06 o
 -4 2 1 2310.67 20.21 o
 -4 2 1 2446.66 6.53 o
 3 -2 -1 1267.95 15.64 o
 -3 2 1 1165.98 18.60 o
 -3 2 1 1063.24 3.59 o
 2 -2 -1 1462.68 4.28 o
 -2 2 1 1619.76 13.65 o
 2 -2 -1 1733.18 16.47 o
 -2 2 1 1622.75 4.26 o
 1 -2 -1 4262.79 7.21 o
 -1 2 1 5076.28 7.95 o
 -1 2 1 4554.03 16.49 o
 1 -2 -1 4567.59 19.16 o
 0 2 1 1222.44 10.15 o
 0 -2 -1 1623.08 8.60 o
 0 2 1 1699.82 8.91 o
 0 -2 -1 1530.10 13.27 o
 -1 -2 -1 179.51 8.16 o
 1 2 1 168.52 8.71 o
 -2 -2 -1 5538.69 20.33 o
 -3 -2 -1 3608.08 17.51 o
 -4 -2 -1 173.67 14.54 o
 -5 -2 -1 408.19 10.19 o
 -5 -2 -1 402.78 11.98 o
 -5 -2 -1 411.66 12.86 o
 -6 -2 -1 1020.52 12.95 o
 -6 -2 -1 1033.89 13.41 o
 -6 -2 -1 1109.48 14.87 o
 -7 -2 -1 148.88 10.13 o
 -7 -2 -1 125.86 12.04 o
 -7 -2 -1 181.24 12.06 o
 -8 -2 -1 65.69 10.06 o
 -8 -2 -1 65.55 12.77 o
 -8 -2 -1 45.90 12.32 <
 -9 -2 -1 371.75 14.03 o
 -9 -2 -1 245.55 10.82 o
 -9 -2 -1 228.10 17.47 o
 -10 -2 -1 50.85 17.38 <
 -10 -2 -1 21.55 10.97 <
 -10 -2 -1 37.49 12.78 <
 -8 3 1 0.61 26.85 <
 -7 3 1 3.87 21.48 <
 -6 3 1 67.94 21.26 <
 -5 3 1 29.74 2.38 o
 -5 3 1 34.18 13.77 <
 -5 3 1 30.84 2.88 o
 4 -3 -1 272.48 10.68 o
 -4 3 1 264.81 3.42 o
 4 -3 -1 271.50 4.04 o
 -4 3 1 238.33 18.38 o
 3 -3 -1 145.27 3.33 o
 3 -3 -1 209.49 15.37 o
 -3 3 1 182.32 3.88 o
 -3 3 1 176.87 18.31 o
 -2 3 1 1608.24 6.26 o
 -2 3 1 1435.91 15.84 o
 2 -3 -1 1458.11 6.41 o
 2 -3 -1 1464.51 19.47 o
 1 -3 -1 186.16 5.36 o
 -1 3 1 173.63 6.33 o
 -1 3 1 188.05 15.06 o
 1 -3 -1 176.69 15.76 o
 0 3 1 136.00 7.52 o
 0 -3 -1 126.27 12.60 o
 0 3 1 125.45 13.45 o
 0 -3 -1 103.89 5.22 o
 -1 -3 -1 1801.51 11.18 o
 -1 -3 -1 1705.45 12.09 o
 1 3 1 1907.57 12.72 o
 -2 -3 -1 467.44 13.36 o
 2 3 1 480.00 13.25 o
 -3 -3 -1 59.48 10.30 o
 -4 -3 -1 784.93 15.09 o
 -5 -3 -1 805.70 16.23 o
 -6 -3 -1 -2.47 14.33 <
 -7 -3 -1 98.35 13.80 o
 -7 -3 -1 92.81 12.41 o
 -7 -3 -1 61.43 12.91 o
 -8 -3 -1 281.00 12.98 o
 -8 -3 -1 215.29 13.51 o
 -8 -3 -1 331.15 15.32 o
 -9 -3 -1 26.35 14.81 <
 -9 -3 -1 19.32 10.45 <
 -9 -3 -1 54.60 13.65 o
 -10 -3 -1 10.69 12.48 <
 -10 -3 -1 4.99 14.38 <
 -10 -3 -1 26.83 15.49 <
 -8 4 1 108.42 28.69 <
 -7 4 1 -6.18 22.67 <
 -6 4 1 409.08 24.07 o
 -5 4 1 1065.79 4.18 o
 -5 4 1 945.52 23.61 o
 5 -4 -1 932.66 14.82 o
 4 -4 -1 442.58 4.72 o
 -4 4 1 454.45 4.85 o
 -4 4 1 412.18 19.48 o
 4 -4 -1 394.91 13.13 o
 3 -4 -1 1416.05 7.03 o
 -3 4 1 1553.15 7.30 o
 -3 4 1 1392.87 16.66 o
 3 -4 -1 1434.62 19.30 o
 2 -4 -1 2499.76 9.03 o
 -2 4 1 2727.14 22.19 o
 2 -4 -1 2637.43 21.36 o
 -2 4 1 2817.59 9.87 o
 -1 4 1 506.12 7.34 o
 1 -4 -1 461.29 17.17 o
 -1 4 1 504.88 17.54 o
 1 -4 -1 528.54 7.27 o
 0 -4 -1 754.39 9.04 o
 0 4 1 700.69 7.65 o
 0 -4 -1 804.06 16.01 o
 1 4 1 6314.28 18.81 o
 -1 -4 -1 6590.08 19.55 o
 -1 -4 -1 5670.24 16.12 o
 2 4 1 3366.40 18.10 o
 -2 -4 -1 3234.80 15.29 o
 3 4 1 187.07 13.54 o
 -3 -4 -1 173.35 13.74 o
 -4 -4 -1 1195.88 15.96 o
 -5 -4 -1 1921.15 19.11 o
 -6 -4 -1 283.17 16.74 o
 -7 -4 -1 154.81 15.69 o
 -8 -4 -1 463.79 13.69 o
 -8 -4 -1 511.93 17.98 o
 -8 -4 -1 363.27 16.39 o
 -9 -4 -1 83.34 13.73 o
 -9 -4 -1 35.15 13.20 <
 -9 -4 -1 69.06 15.15 o
 -10 -4 -1 -8.65 15.62 <
 -10 -4 -1 8.61 16.06 <
 -10 -4 -1 -7.64 13.79 <
 -7 5 1 1.60 19.35 <
 -6 5 1 18.29 17.39 <
 5 -5 -1 215.23 18.76 o
 -5 5 1 210.31 4.46 o
 5 -5 -1 211.35 4.30 o
 -5 5 1 197.72 23.43 o
 -4 5 1 63.83 15.57 o
 -4 5 1 90.91 5.85 o
 4 -5 -1 70.10 4.71 o
 4 -5 -1 83.44 18.47 o
 -3 5 1 646.44 6.81 o
 3 -5 -1 619.31 7.08 o
 -3 5 1 697.16 20.99 o
 3 -5 -1 647.85 18.71 o
 2 -5 -1 49.42 15.25 <
 2 -5 -1 76.66 7.14 o
 -2 5 1 63.45 7.79 o
 -2 5 1 96.23 15.92 o
 1 -5 -1 -1.69 14.90 <
 1 -5 -1 -3.69 7.19 <
 -1 5 1 3.19 7.64 <
 -1 5 1 -1.81 9.98 <
 0 -5 -1 914.38 10.32 o
 0 -5 -1 868.51 12.16 o
 0 5 1 968.57 10.63 o
 1 5 1 10.70 9.86 <
 -1 -5 -1 -4.92 9.61 <
 -1 -5 -1 6.80 11.78 <
 -2 -5 -1 19.46 9.60 <
 2 5 1 20.39 11.95 <
 -2 -5 -1 35.04 11.23 <
 -3 -5 -1 1185.22 15.39 o
 3 5 1 1208.11 16.07 o
 -4 -5 -1 451.79 15.39 o
 -5 -5 -1 94.34 15.00 o
 -6 -5 -1 201.30 17.29 o
 -7 -5 -1 389.22 18.58 o
 -8 -5 -1 -1.44 15.44 <
 -8 -5 -1 -4.17 16.69 <
 -9 -5 -1 14.32 13.07 <
 -9 -5 -1 2.03 15.61 <
 -9 -5 -1 0.48 16.90 <
 -7 6 1 48.36 26.90 <
 -6 6 1 270.56 21.10 o
 5 -6 -1 123.91 18.21 o
 -5 6 1 149.60 5.87 o
 5 -6 -1 173.44 5.26 o
 -5 6 1 129.28 17.91 o
 -4 6 1 728.60 8.05 o
 4 -6 -1 742.18 7.75 o
 -4 6 1 790.03 23.84 o
 4 -6 -1 739.78 20.61 o
 3 -6 -1 1029.65 9.06 o
 -3 6 1 1027.01 9.79 o
 3 -6 -1 973.94 20.80 o
 -3 6 1 1004.40 21.83 o
 -2 6 1 205.84 7.94 o
 2 -6 -1 188.79 7.71 o
 2 -6 -1 182.24 16.24 o
 -2 6 1 175.21 16.75 o
 1 -6 -1 550.23 17.49 o
 -1 6 1 640.16 10.03 o
 1 -6 -1 628.81 9.79 o
 0 -6 -1 3250.86 15.31 o
 0 6 1 2993.30 13.61 o
 0 -6 -1 3075.93 21.35 o
 -1 -6 -1 1513.75 11.59 o
 1 6 1 1576.94 11.89 o
 -1 -6 -1 1718.42 16.26 o
 -2 -6 -1 208.04 10.83 o
 -2 -6 -1 181.02 12.27 o
 2 6 1 178.64 9.21 o
 3 6 1 1159.31 13.43 o
 -3 -6 -1 1104.73 13.28 o
 -4 -6 -1 1148.91 17.99 o
 4 6 1 1090.35 17.81 o
 -5 -6 -1 176.00 16.19 o
 -6 -6 -1 472.68 19.58 o
 -7 -6 -1 1083.73 23.39 o
 -8 -6 -1 108.89 20.05 o
 -9 -6 -1 3.33 11.64 <
 -9 -6 -1 16.24 16.88 <
 -9 -6 -1 1.66 20.42 <
 -6 7 1 31.80 25.76 <
 -5 7 1 31.45 17.88 <
 5 -7 -1 41.65 5.27 o
 -5 7 1 29.98 6.26 o
 5 -7 -1 38.25 15.64 <
 4 -7 -1 93.59 18.59 o
 -4 7 1 92.70 20.23 o
 -4 7 1 80.85 6.43 o
 4 -7 -1 72.56 6.72 o
 3 -7 -1 205.32 8.62 o
 3 -7 -1 158.29 18.29 o
 -3 7 1 177.54 9.44 o
 2 -7 -1 32.88 9.89 <
 2 -7 -1 21.22 17.40 <
 -2 7 1 52.19 10.19 o
 1 -7 -1 185.58 17.47 o
 -1 7 1 191.11 10.16 o
 1 -7 -1 198.55 9.91 o
 0 -7 -1 22.64 11.13 <
 0 -7 -1 36.17 16.15 <
 0 7 1 20.15 7.91 <
 -1 -7 -1 10.54 11.73 <
 -1 -7 -1 17.59 14.00 <
 1 7 1 -2.22 12.03 <
 -2 -7 -1 729.84 14.99 o
 -2 -7 -1 676.92 13.74 o
 2 7 1 755.52 14.70 o
 -3 -7 -1 62.60 11.14 o
 -3 -7 -1 70.60 10.01 o
 3 7 1 60.89 9.88 o
 -4 -7 -1 125.34 15.64 o
 4 7 1 102.26 11.08 o
 -5 -7 -1 176.35 17.29 o
 -6 -7 -1 225.11 15.01 o
 -7 -7 -1 3.41 21.36 <
 -8 -7 -1 80.87 22.38 <
 -9 -7 -1 68.41 23.76 <
 5 -8 -1 232.77 6.85 o
 5 -8 -1 156.53 18.86 o
 4 -8 -1 288.38 21.80 o
 -4 8 1 310.57 9.87 o
 4 -8 -1 360.05 7.87 o
 -3 8 1 112.27 9.03 o
 3 -8 -1 148.21 9.41 o
 3 -8 -1 97.39 20.42 o
 2 -8 -1 428.88 20.38 o
 -2 8 1 439.54 11.20 o
 2 -8 -1 461.78 10.99 o
 -1 8 1 1277.47 14.84 o
 1 -8 -1 1143.27 11.82 o
 1 -8 -1 1180.67 17.75 o
 0 -8 -1 541.23 19.35 o
 0 8 1 562.32 13.51 o
 0 -8 -1 603.80 12.84 o
 -1 -8 -1 124.85 15.71 o
 1 8 1 114.33 10.01 o
 -1 -8 -1 157.95 12.98 o
 2 8 1 1004.57 17.48 o
 -2 -8 -1 1046.63 16.64 o
 -2 -8 -1 1013.80 16.66 o
 3 8 1 836.17 18.19 o
 -3 -8 -1 939.80 15.18 o
 -3 -8 -1 902.32 18.87 o
 -4 -8 -1 139.61 11.98 o
 4 8 1 100.93 12.45 o
 -4 -8 -1 118.19 12.46 o
 -5 -8 -1 434.84 20.48 o
 -6 -8 -1 502.76 18.46 o
 -7 -8 -1 37.76 16.60 <
 -8 -8 -1 2.91 18.20 <
 4 -9 -1 48.36 8.94 o
 -4 9 1 33.53 10.24 <
 4 -9 -1 61.57 24.89 <
 3 -9 -1 23.07 22.50 <
 3 -9 -1 3.92 8.74 <
 -3 9 1 -1.27 10.00 <
 2 -9 -1 59.96 21.42 <
 -2 9 1 11.09 10.73 <
 2 -9 -1 36.38 10.52 <
 1 -9 -1 27.29 12.01 <
 1 -9 -1 36.17 19.21 <
 -1 9 1 13.66 12.18 <
 0 -9 -1 15.40 13.38 <
 0 -9 -1 -3.73 18.16 <
 0 9 1 -7.56 12.91 <
 -1 -9 -1 162.82 16.71 o
 -1 -9 -1 198.35 14.42 o
 1 9 1 174.06 13.86 o
 -2 -9 -1 6.87 16.33 <
 -2 -9 -1 8.63 11.42 <
 2 9 1 6.07 11.58 <
 -3 -9 -1 72.68 12.27 o
 3 9 1 57.81 17.20 <
 -3 -9 -1 58.62 15.31 <
 4 9 1 99.56 17.74 o
 -4 -9 -1 86.91 17.37 o
 -4 -9 -1 97.64 13.15 o
 -5 -9 -1 69.24 11.80 o
 -5 -9 -1 102.24 19.28 o
 -6 -9 -1 -3.88 16.93 <
 -6 -9 -1 6.49 13.17 <
 -7 -9 -1 7.48 24.45 <
 2 -10 -1 357.86 25.66 o
 -2 10 1 283.89 15.29 o
 2 -10 -1 475.47 13.42 o
 1 -10 -1 108.63 20.25 o
 -1 10 1 99.58 13.47 o
 1 -10 -1 132.28 13.35 o
 0 -10 -1 52.66 18.84 <
 0 -10 -1 75.07 14.62 o
 0 10 1 63.23 14.13 o
 -1 -10 -1 617.10 18.22 o
 -1 -10 -1 408.36 20.24 o
 1 10 1 451.21 18.70 o
 2 10 1 302.97 14.81 o
 -2 -10 -1 312.13 14.66 o
 -2 -10 -1 310.72 19.97 o
 -3 -10 -1 98.29 18.63 o
 -3 -10 -1 58.56 16.46 <
 3 10 1 76.17 18.22 o
 -4 -10 -1 423.11 16.38 o
 -4 -10 -1 449.03 23.02 o
 4 10 1 404.64 23.21 o
 -5 -10 -1 316.28 23.22 o
 -5 -10 -1 433.38 17.06 o
 -6 -10 -1 23.54 13.57 <
 -6 -10 -1 27.33 23.49 <
 0 -11 -1 17.94 17.04 <
 0 -11 -1 24.23 16.87 <
 0 11 1 27.09 16.04 <
 1 11 1 10.46 18.82 <
 -1 -11 -1 14.40 18.27 <
 -1 -11 -1 13.92 16.21 <
 -2 -11 -1 39.57 19.68 <
 -2 -11 -1 33.04 17.93 <
 2 11 1 11.34 20.10 <
 -3 -11 -1 11.04 17.99 <
 -3 -11 -1 40.62 20.09 <
 3 11 1 39.46 15.41 <
 -4 -11 -1 70.64 20.93 <
 -4 -11 -1 27.86 17.80 <
 5 10 -2 -18.30 25.24 <
 -5 -10 2 -16.42 25.35 <
 -4 -10 2 159.63 18.14 o
 4 10 -2 152.43 23.31 o
 -4 -10 2 212.75 23.30 o
 -3 -10 2 129.40 20.02 o
 -3 -10 2 128.97 21.26 o
 3 10 -2 106.48 22.91 o
 -2 -10 2 19.09 18.23 <
 -2 -10 2 -11.42 21.45 <
 2 10 -2 3.16 17.70 <
 -1 -10 2 32.14 16.45 <
 1 10 -2 82.13 14.26 o
 -1 -10 2 83.31 20.10 o
 0 10 -2 83.84 18.02 o
 0 -10 2 73.65 19.02 <
 0 -10 2 57.16 24.08 <
 1 -10 2 7.48 27.64 <
 -1 10 -2 7.37 15.63 <
 1 -10 2 39.23 17.10 <
 -6 -9 2 83.78 25.58 <
 6 9 -2 47.00 19.43 <
 -5 -9 2 150.92 22.89 o
 5 9 -2 162.10 16.91 o
 4 9 -2 34.05 14.80 <
 -4 -9 2 72.23 19.09 <
 -3 -9 2 161.65 17.42 o
 3 9 -2 188.09 19.58 o
 -3 -9 2 215.90 19.12 o
 -2 -9 2 848.61 22.17 o
 -2 -9 2 700.81 19.67 o
 2 9 -2 745.87 20.92 o
 1 9 -2 276.29 17.96 o
 -1 -9 2 243.89 16.38 o
 -1 -9 2 344.42 18.55 o
 0 9 -2 18.06 15.93 <
 0 -9 2 26.12 15.70 <
 0 -9 2 21.17 15.77 <
 -1 9 -2 159.84 13.84 o
 1 -9 2 126.63 22.16 o
 1 -9 2 202.09 14.55 o
 2 -9 2 315.73 25.62 o
 -2 9 -2 307.36 14.02 o
 2 -9 2 416.36 15.35 o
 3 -9 2 77.70 20.19 <
 3 -9 2 104.17 12.41 o
 -3 9 -2 73.86 13.29 o
 -7 -8 2 33.40 22.01 <
 6 8 -2 40.56 20.99 <
 -6 -8 2 29.86 22.00 <
 5 8 -2 473.18 21.40 o
 -5 -8 2 501.94 21.74 o
 -4 -8 2 153.69 18.45 o
 4 8 -2 144.62 17.11 o
 -3 -8 2 14.85 12.06 <
 3 8 -2 10.23 15.23 <
 2 8 -2 381.60 15.94 o
 -2 -8 2 451.51 17.01 o
 -2 -8 2 396.09 17.58 o
 -1 -8 2 278.65 13.05 o
 -1 -8 2 263.25 18.90 o
 1 8 -2 290.61 16.37 o
 0 8 -2 -13.44 13.81 <
 0 -8 2 -6.06 14.47 <
 0 -8 2 18.84 18.83 <
 -1 8 -2 144.53 14.14 o
 1 -8 2 174.42 13.66 o
 1 -8 2 126.96 19.31 o
 2 -8 2 357.50 18.19 o
 -2 8 -2 420.13 13.66 o
 2 -8 2 494.77 13.39 o
 -3 8 -2 5.40 11.42 <
 3 -8 2 21.96 21.45 <
 3 -8 2 16.57 10.73 <
 -4 8 -2 9.03 10.92 <
 4 -8 2 6.85 10.39 <
 4 -8 2 10.27 26.13 <
 -8 -7 2 6.44 18.91 <
 -7 -7 2 127.03 15.00 o
 -6 -7 2 273.82 15.59 o
 6 7 -2 261.29 20.07 o
 -5 -7 2 84.56 16.18 o
 5 7 -2 88.82 17.67 o
 4 7 -2 309.64 16.25 o
 -4 -7 2 345.48 16.85 o
 3 7 -2 1298.18 15.97 o
 -3 -7 2 1344.29 18.84 o
 2 7 -2 375.96 14.62 o
 -2 -7 2 395.14 15.77 o
 -1 -7 2 147.52 14.19 o
 1 7 -2 127.89 9.90 o
 -1 -7 2 109.69 14.40 o
 0 7 -2 853.18 12.31 o
 0 -7 2 994.87 16.62 o
 0 -7 2 893.62 19.64 o
 1 -7 2 711.53 16.02 o
 1 -7 2 892.77 15.25 o
 -1 7 -2 790.55 14.23 o
 2 -7 2 216.65 11.79 o
 2 -7 2 186.91 20.61 o
 -2 7 -2 182.11 11.29 o
 3 -7 2 386.29 16.96 o
 3 -7 2 492.81 12.50 o
 -3 7 -2 445.80 12.16 o
 4 -7 2 547.12 11.63 o
 4 -7 2 460.70 24.30 o
 -4 7 -2 495.83 10.39 o
 5 -7 2 39.59 11.57 <
 -5 7 -2 29.96 9.26 <
 5 -7 2 49.45 24.74 <
 -9 -6 2 103.09 20.33 o
 -8 -6 2 -3.09 16.69 <
 -7 -6 2 110.18 16.46 o
 -6 -6 2 883.76 19.51 o
 6 6 -2 735.88 16.30 o
 -5 -6 2 201.86 14.72 o
 5 6 -2 211.70 12.02 o
 -4 -6 2 68.08 10.67 o
 4 6 -2 79.15 15.04 o
 -3 -6 2 815.27 16.10 o
 3 6 -2 830.36 12.79 o
 2 6 -2 408.63 10.69 o
 -2 -6 2 400.73 14.23 o
 1 6 -2 18.31 11.27 <
 -1 -6 2 23.37 11.64 <
 0 -6 2 528.92 13.12 o
 0 6 -2 491.95 13.01 o
 0 -6 2 477.94 16.22 o
 1 -6 2 869.71 15.55 o
 1 -6 2 1027.50 14.59 o
 -1 6 -2 970.90 13.70 o
 2 -6 2 2.99 10.51 <
 2 -6 2 33.56 19.27 <
 -2 6 -2 14.35 9.62 <
 3 -6 2 44.73 9.40 o
 3 -6 2 45.85 19.67 <
 -3 6 -2 36.39 9.52 <
 4 -6 2 255.67 10.15 o
 4 -6 2 299.86 22.38 o
 -4 6 -2 265.11 9.50 o
 -5 6 -2 22.62 8.18 <
 5 -6 2 41.77 8.99 o
 5 -6 2 3.03 17.40 <
 6 -6 2 -23.75 23.10 <
 6 -6 2 -0.51 8.09 <
 -6 6 -2 6.00 7.18 <
 -9 -5 2 22.83 16.77 <
 -8 -5 2 130.31 14.83 o
 -7 -5 2 171.25 15.76 o
 -6 -5 2 -0.15 14.00 <
 6 5 -2 17.79 10.86 <
 -5 -5 2 356.68 13.89 o
 5 5 -2 304.27 13.94 o
 4 5 -2 1512.20 16.49 o
 -4 -5 2 1561.39 16.11 o
 3 5 -2 234.19 13.21 o
 -3 -5 2 213.23 9.80 o
 -2 -5 2 123.33 11.39 o
 2 5 -2 128.26 11.68 o
 1 5 -2 2034.40 15.57 o
 -1 -5 2 2083.37 16.14 o
 0 5 -2 1357.56 13.31 o
 0 -5 2 1370.44 13.97 o
 0 -5 2 1254.62 16.44 o
 1 -5 2 496.41 11.27 o
 -1 5 -2 502.39 10.68 o
 1 -5 2 487.67 13.11 o
 2 -5 2 1407.16 13.04 o
 2 -5 2 1336.26 21.25 o
 -2 5 -2 1445.25 12.89 o
 3 -5 2 831.05 21.68 o
 -3 5 -2 876.50 10.69 o
 3 -5 2 886.73 11.29 o
 4 -5 2 16.25 14.55 <
 -4 5 -2 34.54 8.26 o
 4 -5 2 50.03 8.89 o
 5 -5 2 262.66 16.77 o
 5 -5 2 337.71 9.12 o
 -5 5 -2 272.00 8.22 o
 -6 5 -2 759.47 10.24 o
 6 -5 2 676.97 23.25 o
 6 -5 2 870.93 10.56 o
 7 -5 2 156.67 9.51 o
 7 -5 2 97.50 21.62 o
 -7 5 -2 139.81 7.62 o
 -9 -4 2 8.49 13.85 <
 -8 -4 2 202.42 14.90 o
 -7 -4 2 798.05 13.12 o
 6 4 -2 171.45 9.74 o
 -6 -4 2 205.14 12.64 o
 -5 -4 2 197.27 12.60 o
 5 4 -2 155.53 13.85 o
 -4 -4 2 1286.33 11.76 o
 4 4 -2 1310.30 14.91 o
 3 4 -2 662.52 9.71 o
 -3 -4 2 645.99 11.73 o
 -2 -4 2 219.66 11.67 o
 2 4 -2 236.05 11.75 o
 -1 -4 2 1834.67 14.60 o
 1 4 -2 1833.00 14.23 o
 0 -4 2 2275.79 14.44 o
 0 4 -2 2256.31 13.89 o
 1 -4 2 3.43 10.92 <
 -1 4 -2 5.21 9.13 <
 1 -4 2 15.47 9.30 <
 2 -4 2 35.75 8.74 o
 2 -4 2 44.85 16.50 <
 -2 4 -2 44.16 8.66 o
 3 -4 2 758.39 10.25 o
 -3 4 -2 728.72 9.34 o
 3 -4 2 675.46 15.54 o
 4 -4 2 49.10 17.63 <
 4 -4 2 84.66 8.17 o
 -4 4 -2 82.44 7.58 o
 -5 4 -2 39.65 8.38 o
 5 -4 2 52.25 13.58 <
 5 -4 2 28.09 9.34 <
 6 -4 2 292.16 9.79 o
 6 -4 2 227.94 18.80 o
 -6 4 -2 240.34 7.40 o
 -7 4 -2 22.18 7.45 <
 7 -4 2 21.29 17.15 <
 -8 4 -2 16.48 6.75 <
 -9 -3 2 111.19 11.86 o
 -9 -3 2 52.29 10.94 o
 -9 -3 2 93.75 15.92 o
 -8 -3 2 80.48 12.93 o
 -7 -3 2 3.33 10.73 <
 -6 -3 2 426.13 11.59 o
 5 3 -2 217.84 7.72 o
 -5 -3 2 1803.79 14.24 o
 -4 -3 2 227.45 9.69 o
 4 3 -2 219.53 7.71 o
 -3 -3 2 236.85 7.47 o
 3 3 -2 254.42 10.46 o
 -2 -3 2 3261.78 13.46 o
 2 3 -2 3379.06 15.98 o
 1 3 -2 614.71 11.62 o
 -1 -3 2 565.01 8.84 o
 0 3 -2 316.49 8.20 o
 0 -3 2 342.13 11.46 o
 1 -3 2 3537.27 14.80 o
 1 -3 2 3505.48 20.66 o
 -1 3 -2 3457.90 14.22 o
 2 -3 2 1588.42 20.00 o
 -2 3 -2 1574.07 10.91 o
 2 -3 2 1637.89 11.36 o
 3 -3 2 52.45 15.24 <
 -3 3 -2 68.26 7.34 o
 3 -3 2 56.11 7.85 o
 -4 3 -2 716.23 13.91 o
 4 -3 2 700.48 18.16 o
 4 -3 2 765.01 9.03 o
 -4 3 -2 721.60 8.56 o
 -5 3 -2 1487.55 19.02 o
 5 -3 2 1509.58 10.88 o
 -5 3 -2 1322.26 9.77 o
 5 -3 2 1556.44 17.44 o
 -6 3 -2 212.77 7.98 o
 6 -3 2 222.06 8.04 o
 6 -3 2 233.83 16.19 o
 -6 3 -2 195.33 20.64 o
 -7 3 -2 70.69 6.58 o
 -7 3 -2 80.67 20.85 <
 -8 3 -2 174.28 23.08 o
 -8 3 -2 165.79 7.98 o
 -9 -2 2 151.14 16.84 o
 -9 -2 2 219.17 9.80 o
 -9 -2 2 64.00 10.93 o
 -8 -2 2 405.63 17.32 o
 -8 -2 2 325.27 10.83 o
 -8 -2 2 545.31 10.17 o
 -7 -2 2 110.35 8.91 o
 -6 -2 2 378.60 9.02 o
 -5 -2 2 1175.40 9.12 o
 5 2 -2 1298.69 13.48 o
 4 2 -2 209.47 9.11 o
 -4 -2 2 237.13 8.62 o
 -3 -2 2 170.27 8.74 o
 3 2 -2 -44.39 5.42 <
 -2 -2 2 2615.94 12.47 o
 2 2 -2 2722.19 12.91 o
 1 2 -2 3944.32 14.08 o
 -1 -2 2 3812.61 12.43 o
 0 2 -2 169.94 10.00 o
 0 -2 2 167.40 10.13 o
 -1 2 -2 1007.62 10.38 o
 1 -2 2 988.31 10.41 o
 1 -2 2 979.30 13.48 o
 2 -2 2 2791.72 10.56 o
 -2 2 -2 3330.68 12.55 o
 2 -2 2 3108.17 20.33 o
 -3 2 -2 88.92 13.50 o
 3 -2 2 60.79 10.23 o
 3 -2 2 70.95 7.12 o
 -3 2 -2 80.28 6.96 o
 -4 2 -2 64.45 6.98 o
 -4 2 -2 42.87 14.65 <
 4 -2 2 52.05 13.08 <
 4 -2 2 45.41 7.48 o
 -5 2 -2 879.44 19.37 o
 5 -2 2 976.85 15.43 o
 -5 2 -2 820.02 8.20 o
 5 -2 2 938.48 10.73 o
 -6 2 -2 112.04 18.35 o
 6 -2 2 4.04 9.87 <
 -6 2 -2 98.48 6.70 o
 -7 2 -2 23.25 7.47 <
 -7 2 -2 36.53 17.84 <
 -8 2 -2 55.33 7.43 o
 -8 2 -2 55.27 20.73 <
 -9 2 -2 11.69 21.38 <
 -9 2 -2 41.20 7.03 o
 -9 2 -2 51.96 11.14 o
 -9 -1 2 9.49 7.74 <
 -9 -1 2 -0.94 17.34 <
 -9 -1 2 -2.48 7.07 <
 -8 -1 2 -1.62 16.17 <
 -8 -1 2 1.90 7.78 <
 -8 -1 2 -0.45 7.64 <
 -7 -1 2 354.58 14.66 o
 -7 -1 2 330.94 8.96 o
 -7 -1 2 464.60 8.63 o
 -6 -1 2 685.05 7.69 o
 -5 -1 2 10.45 5.81 <
 -4 -1 2 277.72 6.20 o
 4 1 -2 279.22 8.37 o
 -3 -1 2 2981.56 10.45 o
 3 1 -2 2984.33 11.19 o
 2 1 -2 223.82 6.92 o
 -2 -1 2 160.77 6.95 o
 1 1 -2 568.16 7.66 o
 -1 -1 2 519.32 8.53 o
 0 -1 2 9366.90 17.00 o
 0 1 -2 9171.86 15.25 o
 -1 1 -2 1719.44 9.70 o
 1 -1 2 1718.51 9.98 o
 -2 1 -2 45.01 7.11 o
 2 -1 2 -128.97 8.36 <
 2 -1 2 33.04 6.93 o
 3 -1 2 2158.58 10.49 o
 3 -1 2 1939.23 14.32 o
 -3 1 -2 1762.45 9.32 o
 -3 1 -2 2211.46 15.73 o
 -4 1 -2 2961.11 11.28 o
 4 -1 2 3500.70 17.16 o
 4 -1 2 3372.28 13.11 o
 -4 1 -2 3265.12 19.33 o
 -5 1 -2 259.68 6.82 o
 5 -1 2 281.67 8.59 o
 5 -1 2 282.85 11.14 o
 -5 1 -2 280.35 15.53 o
 -6 1 -2 175.85 15.65 o
 -6 1 -2 141.66 6.79 o
 -7 1 -2 510.94 7.96 o
 -7 1 -2 595.11 19.55 o
 -8 1 -2 99.47 8.03 o
 -8 1 -2 110.98 18.11 o
 -8 1 -2 105.27 12.56 o
 -9 1 -2 37.97 19.33 <
 -9 1 -2 19.82 7.90 <
 -9 1 -2 24.79 12.16 <
 -9 0 2 130.37 22.59 o
 -9 0 2 107.01 4.80 o
 -9 0 2 163.44 5.12 o
 -8 0 2 67.13 5.62 o
 -8 0 2 45.49 5.20 o
 -8 0 2 58.30 19.38 <
 -7 0 2 219.51 17.77 o
 -7 0 2 215.58 6.21 o
 -7 0 2 262.80 6.42 o
 -6 0 2 724.75 7.97 o
 -6 0 2 787.71 17.31 o
 -6 0 2 809.15 7.74 o
 -5 0 2 201.43 4.84 o
 -5 0 2 195.51 12.12 o
 -4 0 2 1030.64 5.81 o
 3 0 -2 5530.69 11.88 o
 -3 0 2 5550.60 9.82 o
 -2 0 2 1232.81 5.80 o
 2 0 -2 1266.32 6.07 o
 -1 0 2 386.20 6.42 o
 1 0 -2 317.02 4.63 o
 0 0 -2 949.12 6.47 o
 0 0 2 842.15 5.79 o
 -1 0 -2 4517.24 11.11 o
 1 0 2 4369.41 11.56 o
 -2 0 -2 111.22 7.65 o
 -2 0 -2 101.81 7.12 o
 2 0 2 96.47 8.76 o
 2 0 2 117.47 8.03 o
 -3 0 -2 761.49 10.18 o
 -3 0 -2 702.75 8.31 o
 3 0 2 785.26 9.38 o
 3 0 2 750.52 7.74 o
 -4 0 -2 2324.79 15.22 o
 4 0 2 2598.37 12.59 o
 4 0 2 2581.08 13.01 o
 -4 0 -2 2289.82 10.32 o
 -5 0 -2 57.52 12.70 o
 -5 0 -2 50.84 7.35 o
 -6 0 -2 14.38 7.00 <
 -6 0 -2 31.48 13.58 <
 -7 0 -2 333.52 8.33 o
 -7 0 -2 304.39 15.39 o
 -8 0 -2 167.90 17.65 o
 -8 0 -2 169.37 8.62 o
 -8 0 -2 181.93 15.08 o
 -9 0 -2 6.68 11.83 <
 -9 0 -2 -17.18 17.31 <
 -9 0 -2 6.79 8.44 <
 -9 1 2 7.72 21.90 <
 -8 1 2 192.38 22.78 o
 -7 1 2 161.23 3.11 o
 -7 1 2 159.47 19.84 o
 -7 1 2 162.35 3.70 o
 -6 1 2 1.20 3.49 <
 -6 1 2 1.29 3.58 <
 -6 1 2 21.50 16.95 <
 -5 1 2 218.83 15.45 o
 -5 1 2 172.50 3.51 o
 -5 1 2 161.61 3.33 o
 -4 1 2 1146.60 15.60 o
 -4 1 2 911.83 3.96 o
 -4 1 2 867.40 3.86 o
 -3 1 2 48.44 3.05 o
 -3 1 2 35.54 2.18 o
 -3 1 2 50.55 8.98 o
 2 -1 -2 566.38 2.91 o
 -2 1 2 444.95 2.47 o
 1 -1 -2 6211.82 7.61 o
 -1 1 2 6079.67 7.18 o
 0 -1 -2 647.02 5.68 o
 0 1 2 520.75 4.64 o
 1 1 2 102.49 8.85 o
 -1 -1 -2 97.90 8.49 o
 2 1 2 3098.52 6.70 o
 2 1 2 3226.56 13.93 o
 -2 -1 -2 3150.86 7.23 o
 -2 -1 -2 3023.33 10.77 o
 -3 -1 -2 3345.43 11.66 o
 -3 -1 -2 3776.36 14.59 o
 -4 -1 -2 160.18 8.92 o
 -4 -1 -2 144.78 8.00 o
 -5 -1 -2 377.37 10.57 o
 -5 -1 -2 396.54 9.00 o
 -6 -1 -2 1322.48 15.53 o
 -6 -1 -2 1294.12 11.22 o
 -7 -1 -2 146.08 12.74 o
 -7 -1 -2 166.48 9.31 o
 -7 -1 -2 154.20 13.12 o
 -8 -1 -2 95.75 15.16 o
 -8 -1 -2 81.24 12.62 o
 -8 -1 -2 78.42 8.58 o
 -9 -1 -2 329.75 17.74 o
 -9 -1 -2 306.50 16.38 o
 -9 -1 -2 329.55 9.94 o
 -10 -1 -2 90.27 18.78 o
 -10 -1 -2 77.40 13.59 o
 -9 2 2 20.97 19.77 <
 -8 2 2 128.20 25.45 o
 -7 2 2 345.24 17.13 o
 -6 2 2 50.90 13.41 <
 -5 2 2 455.60 13.72 o
 -4 2 2 3074.76 20.92 o
 -3 2 2 895.79 16.06 o
 -2 2 2 118.02 10.09 o
 1 -2 -2 3430.99 7.96 o
 1 -2 -2 3339.61 7.67 o
 1 -2 -2 3382.12 13.83 o
 -1 2 2 3963.70 17.30 o
 0 2 2 4093.46 13.90 o
 0 -2 -2 3810.11 14.31 o
 1 2 2 240.02 5.47 o
 -1 -2 -2 249.52 5.73 o
 -3 -2 -2 2584.29 17.98 o
 -3 -2 -2 2537.04 8.23 o
 -4 -2 -2 13.53 8.17 <
 -4 -2 -2 8.23 11.89 <
 -5 -2 -2 20.51 11.12 <
 -5 -2 -2 18.83 9.66 <
 -5 -2 -2 22.18 8.43 <
 -6 -2 -2 933.67 12.88 o
 -6 -2 -2 914.71 15.94 o
 -6 -2 -2 990.84 13.83 o
 -7 -2 -2 285.93 13.83 o
 -7 -2 -2 274.70 11.31 o
 -7 -2 -2 261.32 10.72 o
 -8 -2 -2 21.72 11.28 <
 -8 -2 -2 8.57 9.28 <
 -8 -2 -2 1.94 12.52 <
 -9 -2 -2 27.36 14.42 <
 -9 -2 -2 25.08 10.77 <
 -9 -2 -2 15.48 14.33 <
 -10 -2 -2 26.66 15.79 <
 -10 -2 -2 7.16 15.88 <
 -10 -2 -2 18.17 10.60 <
 -8 3 2 8.87 18.35 <
 -7 3 2 11.10 22.10 <
 -6 3 2 86.57 14.66 o
 -5 3 2 512.56 15.18 o
 -4 3 2 95.10 16.73 o
 3 -3 -2 224.19 10.43 o
 -3 3 2 237.05 16.53 o
 2 -3 -2 2293.81 5.45 o
 2 -3 -2 2366.61 20.15 o
 -2 3 2 2560.66 21.51 o
 1 -3 -2 377.53 10.66 o
 1 -3 -2 419.85 5.02 o
 -1 3 2 384.21 10.37 o
 0 -3 -2 26.44 7.89 <
 0 3 2 18.67 11.05 <
 0 -3 -2 26.50 11.13 <
 1 3 2 2778.62 11.60 o
 -1 -3 -2 2740.14 11.99 o
 -1 -3 -2 2692.48 16.44 o
 -2 -3 -2 2617.77 8.00 o
 -2 -3 -2 2787.55 18.92 o
 -3 -3 -2 174.89 16.54 o
 -4 -3 -2 867.48 16.82 o
 -5 -3 -2 1608.08 10.87 o
 -5 -3 -2 1693.70 18.95 o
 -5 -3 -2 1620.29 17.26 o
 -6 -3 -2 38.20 16.33 <
 -6 -3 -2 32.51 14.31 <
 -6 -3 -2 59.23 9.72 o
 -7 -3 -2 80.60 15.29 o
 -7 -3 -2 74.77 9.56 o
 -7 -3 -2 53.39 12.86 o
 -8 -3 -2 612.63 14.80 o
 -8 -3 -2 617.72 14.98 o
 -8 -3 -2 613.87 13.17 o
 -9 -3 -2 100.35 12.44 o
 -9 -3 -2 105.20 16.13 o
 -9 -3 -2 74.63 12.24 o
 -10 -3 -2 17.11 17.04 <
 -10 -3 -2 0.73 12.94 <
 -10 -3 -2 -3.25 12.27 <
 -8 4 2 103.98 29.06 <
 -7 4 2 15.37 18.35 <
 -6 4 2 326.65 22.21 o
 -5 4 2 1345.60 19.76 o
 -4 4 2 110.98 18.33 o
 4 -4 -2 106.03 11.15 o
 -3 4 2 34.93 11.52 <
 -3 4 2 38.94 4.09 o
 3 -4 -2 23.70 14.64 <
 3 -4 -2 25.98 2.96 o
 -2 4 2 2405.75 9.09 o
 -2 4 2 2164.68 17.22 o
 2 -4 -2 2250.54 19.89 o
 2 -4 -2 1779.57 6.62 o
 -1 4 2 2389.65 19.50 o
 1 -4 -2 2278.40 8.78 o
 1 -4 -2 2251.23 15.37 o
 -1 4 2 2367.87 10.33 o
 0 4 2 689.28 14.93 o
 0 -4 -2 578.87 10.58 o
 0 -4 -2 649.48 8.87 o
 0 4 2 691.36 10.05 o
 1 4 2 2149.96 12.84 o
 -1 -4 -2 2220.22 14.38 o
 -1 -4 -2 2258.99 13.82 o
 -2 -4 -2 2260.57 10.57 o
 -2 -4 -2 1866.49 14.14 o
 -3 -4 -2 28.63 11.39 <
 -4 -4 -2 337.18 16.06 o
 -5 -4 -2 1706.76 20.98 o
 -6 -4 -2 313.73 17.97 o
 -7 -4 -2 14.02 10.33 <
 -7 -4 -2 5.06 8.65 <
 -7 -4 -2 7.04 17.44 <
 -8 -4 -2 82.60 15.43 o
 -8 -4 -2 127.22 11.37 o
 -8 -4 -2 112.05 17.60 o
 -9 -4 -2 55.12 17.79 <
 -9 -4 -2 69.16 14.48 o
 -9 -4 -2 67.07 12.57 o
 -10 -4 -2 -5.39 14.28 <
 -10 -4 -2 4.99 14.19 <
 -10 -4 -2 -12.99 16.56 <
 -7 5 2 37.60 26.61 <
 -6 5 2 107.56 22.92 o
 -5 5 2 15.44 20.66 <
 -4 5 2 61.22 20.14 <
 4 -5 -2 86.09 11.96 o
 4 -5 -2 76.07 2.88 o
 -3 5 2 841.37 20.14 o
 -3 5 2 829.95 7.08 o
 3 -5 -2 798.16 18.52 o
 3 -5 -2 729.81 5.73 o
 -2 5 2 36.10 11.65 <
 2 -5 -2 40.61 15.27 <
 -2 5 2 34.11 7.35 o
 2 -5 -2 38.67 5.98 o
 1 -5 -2 9.16 6.65 <
 -1 5 2 11.72 15.11 <
 -1 5 2 20.97 7.35 <
 1 -5 -2 27.15 13.27 <
 0 -5 -2 2171.67 14.70 o
 0 -5 -2 2399.21 12.05 o
 0 5 2 2565.39 17.51 o
 0 5 2 2509.66 13.64 o
 -1 -5 -2 1610.93 14.44 o
 1 5 2 1650.52 13.91 o
 -1 -5 -2 1569.32 12.72 o
 2 5 2 15.35 13.03 <
 -2 -5 -2 20.61 8.98 <
 -2 -5 -2 -1.26 12.49 <
 -3 -5 -2 565.52 15.26 o
 -4 -5 -2 1300.28 19.17 o
 -5 -5 -2 103.89 16.52 o
 -6 -5 -2 319.34 18.80 o
 -7 -5 -2 1033.90 22.19 o
 -8 -5 -2 65.05 12.08 o
 -8 -5 -2 46.60 18.66 <
 -8 -5 -2 85.26 10.70 o
 -9 -5 -2 -11.08 17.61 <
 -9 -5 -2 7.23 10.80 <
 -9 -5 -2 2.18 15.31 <
 -7 6 2 113.92 26.86 o
 -6 6 2 505.11 29.05 o
 -5 6 2 73.32 21.33 <
 5 -6 -2 88.84 13.68 o
 -4 6 2 263.89 22.47 o
 4 -6 -2 167.04 13.82 o
 4 -6 -2 199.88 4.86 o
 -3 6 2 1631.61 9.99 o
 -3 6 2 1640.13 20.44 o
 3 -6 -2 1665.86 22.65 o
 3 -6 -2 1307.14 7.61 o
 2 -6 -2 750.25 14.03 o
 -2 6 2 824.68 19.02 o
 2 -6 -2 732.53 7.72 o
 -2 6 2 757.98 9.53 o
 1 -6 -2 199.45 7.72 o
 1 -6 -2 227.74 11.78 o
 -1 6 2 221.45 8.94 o
 -1 6 2 257.59 15.61 o
 0 -6 -2 1523.37 11.84 o
 0 -6 -2 1528.66 17.19 o
 0 6 2 1441.25 10.67 o
 1 6 2 1301.82 14.05 o
 -1 -6 -2 1218.02 10.82 o
 -1 -6 -2 1308.74 15.82 o
 -2 -6 -2 -1.58 10.20 <
 2 6 2 19.34 12.35 <
 -2 -6 -2 31.10 11.35 <
 -3 -6 -2 528.90 10.23 o
 -3 -6 -2 463.69 15.08 o
 -4 -6 -2 1950.73 20.62 o
 -5 -6 -2 240.62 13.93 o
 -6 -6 -2 -1.64 19.57 <
 -7 -6 -2 149.27 21.08 o
 -8 -6 -2 108.52 21.19 o
 -8 -6 -2 59.60 13.07 o
 -9 -6 -2 -4.08 17.34 <
 -9 -6 -2 1.81 10.62 <
 -9 -6 -2 -5.90 20.15 <
 -6 7 2 -6.39 25.82 <
 5 -7 -2 39.03 18.00 <
 -5 7 2 82.24 24.27 <
 4 -7 -2 198.76 5.52 o
 -4 7 2 191.00 17.55 o
 4 -7 -2 210.95 14.89 o
 -3 7 2 15.13 18.65 <
 3 -7 -2 -8.83 16.97 <
 -3 7 2 5.31 8.10 <
 3 -7 -2 2.30 6.60 <
 2 -7 -2 34.41 16.90 <
 -2 7 2 22.90 12.78 <
 2 -7 -2 9.19 7.29 <
 -2 7 2 9.46 8.50 <
 1 -7 -2 1011.18 15.18 o
 -1 7 2 1052.70 12.38 o
 1 -7 -2 1106.03 11.19 o
 0 -7 -2 324.99 15.63 o
 0 -7 -2 285.51 10.27 o
 0 7 2 317.22 11.81 o
 -1 -7 -2 23.84 14.10 <
 -1 -7 -2 7.82 8.15 <
 1 7 2 4.63 12.15 <
 -2 -7 -2 621.71 11.67 o
 2 7 2 700.44 14.86 o
 -2 -7 -2 655.63 13.86 o
 -3 -7 -2 691.16 12.16 o
 -3 -7 -2 604.23 15.82 o
 3 7 2 593.16 12.70 o
 -4 -7 -2 13.61 16.42 <
 -4 -7 -2 8.81 9.15 <
 -5 -7 -2 152.47 19.30 o
 -6 -7 -2 762.03 22.21 o
 -7 -7 -2 64.85 16.86 <
 -8 -7 -2 46.98 21.90 <
 -9 -7 -2 66.75 25.00 <
 -9 -7 -2 144.22 10.38 o
 -9 -7 -2 39.48 15.69 <
 -5 8 2 92.32 25.58 <
 5 -8 -2 45.74 21.39 <
 4 -8 -2 574.90 8.26 o
 4 -8 -2 342.99 22.22 o
 3 -8 -2 190.87 19.35 o
 3 -8 -2 190.17 7.46 o
 -3 8 2 156.01 9.25 o
 2 -8 -2 168.44 9.94 o
 2 -8 -2 140.48 17.39 o
 -2 8 2 154.31 9.87 o
 1 -8 -2 1005.31 20.95 o
 -1 8 2 989.96 14.21 o
 1 -8 -2 1135.94 12.49 o
 0 -8 -2 692.56 12.47 o
 0 8 2 681.95 13.32 o
 0 -8 -2 634.06 18.84 o
 -1 -8 -2 44.96 12.60 <
 1 8 2 43.88 9.54 o
 -1 -8 -2 23.51 14.66 <
 2 8 2 518.55 12.64 o
 -2 -8 -2 609.76 15.63 o
 -2 -8 -2 576.41 14.85 o
 -3 -8 -2 1346.76 19.09 o
 3 8 2 1386.80 19.91 o
 -3 -8 -2 1553.19 16.23 o
 -4 -8 -2 113.20 16.47 o
 -4 -8 -2 123.52 11.37 o
 -5 -8 -2 43.22 17.53 <
 -5 -8 -2 61.16 10.98 o
 -6 -8 -2 277.07 21.37 o
 -6 -8 -2 387.04 11.06 o
 -7 -8 -2 86.23 17.46 o
 -8 -8 -2 6.00 22.12 <
 4 -9 -2 7.59 7.88 <
 4 -9 -2 -15.57 20.88 <
 3 -9 -2 11.49 7.83 <
 3 -9 -2 29.68 19.49 <
 2 -9 -2 314.05 21.82 o
 -2 9 2 235.51 11.84 o
 2 -9 -2 346.08 10.79 o
 1 -9 -2 33.98 10.80 <
 1 -9 -2 45.87 18.05 <
 -1 9 2 39.13 12.61 <
 0 9 2 -4.89 13.13 <
 0 -9 -2 0.88 16.47 <
 0 -9 -2 -6.48 12.13 <
 -1 -9 -2 293.39 14.67 o
 -1 -9 -2 247.18 17.02 o
 1 9 2 254.15 15.01 o
 -2 -9 -2 208.67 16.02 o
 -2 -9 -2 187.36 14.76 o
 2 9 2 198.97 12.62 o
 -3 -9 -2 17.37 14.07 <
 -3 -9 -2 23.49 16.03 <
 -4 -9 -2 290.68 14.37 o
 -4 -9 -2 236.55 18.88 o
 -5 -9 -2 392.05 13.02 o
 -5 -9 -2 268.96 19.98 o
 -6 -9 -2 3.58 15.73 <
 -6 -9 -2 2.55 11.09 <
 -7 -9 -2 12.51 11.96 <
 -7 -9 -2 15.69 23.94 <
 -8 -9 -2 116.41 12.31 o
 -8 -9 -2 100.83 25.45 <
 3 -10 -2 33.90 22.02 <
 3 -10 -2 39.43 10.44 <
 2 -10 -2 381.32 13.12 o
 2 -10 -2 244.13 21.84 o
 1 -10 -2 148.42 21.20 o
 1 -10 -2 179.76 11.99 o
 -1 10 2 120.69 13.82 o
 0 -10 -2 29.74 17.85 <
 0 10 2 29.32 13.70 <
 0 -10 -2 16.15 13.66 <
 -1 -10 -2 298.43 15.53 o
 1 10 2 253.86 17.78 o
 -1 -10 -2 295.96 16.05 o
 2 10 2 519.31 19.29 o
 -2 -10 -2 620.21 19.33 o
 -2 -10 -2 537.14 18.11 o
 -3 -10 -2 36.24 14.67 <
 -3 -10 -2 36.41 18.64 <
 -4 -10 -2 58.31 14.44 o
 -4 -10 -2 60.05 14.67 o
 -5 -10 -2 180.75 21.82 o
 -5 -10 -2 280.51 14.76 o
 -6 -10 -2 43.76 24.34 <
 -6 -10 -2 28.22 14.42 <
 -7 -10 -2 21.72 12.47 <
 -7 -10 -2 -0.86 25.17 <
 1 -11 -2 -5.38 22.41 <
 1 -11 -2 3.65 15.11 <
 0 -11 -2 43.45 21.77 <
 0 -11 -2 52.62 15.28 <
 -1 -11 -2 16.95 16.84 <
 -1 -11 -2 4.48 19.76 <
 -2 -11 -2 0.83 17.67 <
 -2 -11 -2 0.50 16.83 <
 -3 -11 -2 64.65 18.33 <
 -3 -11 -2 60.83 19.17 <
 -4 -11 -2 95.91 22.32 o
 -4 -11 -2 105.65 16.04 o
 -5 -11 -2 7.54 16.36 <
 -5 -11 -2 -11.17 24.46 <
 -3 -10 3 32.98 21.70 <
 -3 -10 3 26.56 15.43 <
 3 10 -3 24.95 17.59 <
 -2 -10 3 19.15 20.22 <
 -2 -10 3 12.63 21.27 <
 2 10 -3 14.56 21.10 <
 -1 -10 3 3.92 20.78 <
 -1 -10 3 12.25 20.88 <
 1 10 -3 -8.61 19.80 <
 6 9 -3 66.38 25.40 <
 -6 -9 3 73.05 23.32 <
 5 9 -3 379.10 26.03 o
 -5 -9 3 370.67 24.57 o
 -4 -9 3 252.86 17.29 o
 4 9 -3 253.69 22.32 o
 -3 -9 3 110.64 16.88 o
 -3 -9 3 161.97 21.07 o
 3 9 -3 107.21 15.98 o
 -2 -9 3 432.09 19.63 o
 2 9 -3 495.12 16.90 o
 -2 -9 3 568.67 21.48 o
 -1 -9 3 312.93 21.15 o
 1 9 -3 379.56 19.32 o
 -1 -9 3 403.20 18.89 o
 0 -9 3 82.39 21.45 <
 0 9 -3 115.54 17.10 o
 0 -9 3 133.84 17.52 o
 -1 9 -3 309.30 16.99 o
 1 -9 3 224.60 19.85 o
 1 -9 3 373.26 16.46 o
 -2 9 -3 342.51 16.45 o
 2 -9 3 251.73 28.22 o
 2 -9 3 482.19 16.63 o
 7 8 -3 -4.15 24.58 <
 -7 -8 3 6.09 24.21 <
 -6 -8 3 31.79 19.29 <
 6 8 -3 -7.57 22.07 <
 5 8 -3 210.93 22.03 o
 -5 -8 3 254.21 20.67 o
 -4 -8 3 131.49 18.74 o
 4 8 -3 96.90 18.12 o
 3 8 -3 97.48 17.58 o
 -3 -8 3 90.40 13.38 o
 -2 -8 3 -7.60 15.59 <
 2 8 -3 -9.02 15.88 <
 -2 -8 3 -12.73 16.81 <
 -1 -8 3 216.47 18.20 o
 -1 -8 3 148.72 19.09 o
 1 8 -3 186.78 16.66 o
 0 -8 3 4.60 14.03 <
 0 -8 3 8.81 15.19 <
 0 8 -3 -6.53 14.43 <
 1 -8 3 11.20 21.41 <
 -1 8 -3 12.01 14.58 <
 1 -8 3 -10.64 11.33 <
 2 -8 3 34.38 23.24 <
 2 -8 3 70.72 12.84 o
 -2 8 -3 65.26 13.54 o
 3 -8 3 2.20 25.56 <
 3 -8 3 12.24 12.77 <
 -3 8 -3 16.57 11.67 <
 4 -8 3 38.91 25.32 <
 -4 8 -3 38.54 11.95 <
 4 -8 3 48.85 12.62 <
 -8 -7 3 12.52 19.57 <
 7 7 -3 65.77 20.60 <
 -7 -7 3 132.07 21.33 o
 6 7 -3 542.26 22.53 o
 -6 -7 3 657.16 21.98 o
 5 7 -3 304.13 18.48 o
 -5 -7 3 328.88 19.82 o
 4 7 -3 197.17 16.67 o
 -4 -7 3 181.79 16.56 o
 3 7 -3 1005.54 19.18 o
 -3 -7 3 1137.68 19.05 o
 2 7 -3 660.77 16.55 o
 -2 -7 3 637.71 16.71 o
 -1 -7 3 85.41 15.91 o
 -1 -7 3 128.77 15.06 o
 1 7 -3 125.69 13.50 o
 0 -7 3 1117.69 17.03 o
 0 7 -3 1099.92 17.24 o
 0 -7 3 947.76 16.12 o
 -1 7 -3 1477.95 16.81 o
 1 -7 3 1635.67 16.68 o
 1 -7 3 1400.00 23.50 o
 2 -7 3 223.73 21.01 o
 -2 7 -3 261.46 13.63 o
 2 -7 3 287.29 13.92 o
 -3 7 -3 153.96 11.13 o
 3 -7 3 195.27 11.54 o
 3 -7 3 166.18 22.26 o
 -4 7 -3 469.23 13.01 o
 4 -7 3 581.65 13.05 o
 4 -7 3 459.60 27.10 o
 5 -7 3 191.68 13.23 o
 5 -7 3 120.25 24.43 o
 -5 7 -3 152.85 11.23 o
 -8 -6 3 2.99 18.16 <
 7 6 -3 23.88 19.64 <
 -7 -6 3 54.28 18.29 <
 6 6 -3 480.74 19.37 o
 -6 -6 3 510.24 18.56 o
 5 6 -3 97.99 15.71 o
 -5 -6 3 75.23 16.37 o
 4 6 -3 88.89 15.87 o
 -4 -6 3 62.47 11.90 o
 -3 -6 3 197.82 14.96 o
 3 6 -3 173.58 14.04 o
 -2 -6 3 363.48 14.80 o
 2 6 -3 367.17 14.32 o
 -1 -6 3 25.87 13.13 <
 1 6 -3 12.34 12.34 <
 0 -6 3 6.83 15.33 <
 0 6 -3 1.45 8.84 <
 0 -6 3 -9.59 9.34 <
 1 -6 3 324.19 10.28 o
 -1 6 -3 354.09 12.39 o
 1 -6 3 296.16 13.28 o
 -2 6 -3 15.26 10.82 <
 2 -6 3 10.48 10.66 <
 2 -6 3 3.61 13.34 <
 -3 6 -3 111.29 10.32 o
 3 -6 3 122.61 10.85 o
 3 -6 3 112.52 20.67 o
 4 -6 3 56.09 10.49 o
 4 -6 3 69.10 21.76 <
 -4 6 -3 59.97 10.30 o
 -5 6 -3 9.97 9.89 <
 5 -6 3 16.40 17.56 <
 5 -6 3 19.89 12.20 <
 6 -6 3 39.95 25.68 <
 -6 6 -3 23.33 9.33 <
 6 -6 3 52.21 12.30 o
 -9 -5 3 -5.28 16.11 <
 -8 -5 3 122.68 16.20 o
 -7 -5 3 630.12 17.34 o
 7 5 -3 465.17 17.81 o
 -6 -5 3 249.18 11.61 o
 6 5 -3 265.31 16.24 o
 -5 -5 3 438.95 15.48 o
 5 5 -3 415.30 14.84 o
 4 5 -3 1799.78 17.40 o
 -4 -5 3 1771.37 17.38 o
 3 5 -3 792.88 11.81 o
 -3 -5 3 823.63 11.97 o
 2 5 -3 133.24 9.67 o
 -2 -5 3 140.84 9.71 o
 1 5 -3 2701.99 18.03 o
 -1 -5 3 2578.36 15.64 o
 0 5 -3 2619.52 16.84 o
 0 -5 3 2597.67 17.70 o
 1 -5 3 81.26 15.87 o
 1 -5 3 73.80 8.37 o
 -1 5 -3 97.03 10.63 o
 -2 5 -3 522.94 11.66 o
 2 -5 3 448.70 18.64 o
 2 -5 3 509.63 11.65 o
 -3 5 -3 1807.50 13.50 o
 3 -5 3 1750.61 24.85 o
 3 -5 3 1905.81 14.09 o
 4 -5 3 532.58 12.65 o
 -4 5 -3 458.42 10.27 o
 4 -5 3 437.84 22.54 o
 -5 5 -3 110.80 8.38 o
 5 -5 3 98.75 21.46 o
 5 -5 3 141.98 9.84 o
 -6 5 -3 482.48 9.93 o
 6 -5 3 607.72 12.66 o
 6 -5 3 438.69 22.88 o
 -7 5 -3 163.23 9.59 o
 7 -5 3 192.85 11.97 o
 7 -5 3 137.53 21.99 o
 -9 -4 3 1.23 13.91 <
 -8 -4 3 96.77 13.09 o
 -7 -4 3 528.30 15.24 o
 -6 -4 3 31.73 12.21 <
 6 4 -3 29.08 11.05 <
 -5 -4 3 82.87 12.01 o
 5 4 -3 83.91 12.24 o
 4 4 -3 674.06 13.33 o
 -4 -4 3 679.62 12.99 o
 3 4 -3 690.70 10.36 o
 -3 -4 3 711.35 12.78 o
 2 4 -3 21.50 11.27 <
 -2 -4 3 18.25 7.99 <
 1 4 -3 301.92 9.02 o
 -1 -4 3 307.51 12.24 o
 0 4 -3 608.29 9.30 o
 0 -4 3 632.18 12.09 o
 -1 4 -3 85.92 7.65 o
 1 -4 3 98.57 10.42 o
 1 -4 3 83.94 14.43 o
 2 -4 3 119.87 9.76 o
 2 -4 3 136.64 12.43 o
 -2 4 -3 138.97 9.01 o
 3 -4 3 483.76 10.52 o
 -3 4 -3 431.98 8.02 o
 3 -4 3 515.84 19.86 o
 4 -4 3 108.75 13.52 o
 -4 4 -3 119.52 8.98 o
 4 -4 3 132.03 9.57 o
 5 -4 3 103.16 9.71 o
 -5 4 -3 76.76 8.15 o
 5 -4 3 78.16 14.61 o
 6 -4 3 6.26 19.59 <
 -6 4 -3 2.33 7.58 <
 6 -4 3 -8.73 9.11 <
 7 -4 3 5.36 9.58 <
 7 -4 3 9.89 19.14 <
 -7 4 -3 11.19 8.72 <
 -8 4 -3 17.08 8.54 <
 -9 -3 3 42.23 16.05 <
 -9 -3 3 21.90 12.68 <
 -9 -3 3 32.99 12.55 <
 -8 -3 3 435.97 14.55 o
 -7 -3 3 183.66 12.48 o
 -6 -3 3 386.99 11.40 o
 6 3 -3 356.95 12.84 o
 -5 -3 3 1375.75 14.13 o
 5 3 -3 555.67 11.57 o
 4 3 -3 346.95 10.55 o
 -4 -3 3 318.91 8.03 o
 3 3 -3 180.66 10.82 o
 -3 -3 3 163.80 10.29 o
 -2 -3 3 5241.90 17.06 o
 2 3 -3 5574.58 19.36 o
 1 3 -3 4900.84 16.65 o
 -1 -3 3 4990.82 18.71 o
 0 3 -3 234.87 11.06 o
 0 -3 3 218.11 11.76 o
 1 -3 3 1694.81 10.76 o
 -1 3 -3 1899.19 13.12 o
 2 -3 3 3180.13 18.55 o
 -2 3 -3 3249.66 14.53 o
 2 -3 3 3166.63 14.70 o
 3 -3 3 351.33 17.06 o
 -3 3 -3 345.15 7.15 o
 3 -3 3 433.85 10.25 o
 -4 3 -3 482.02 8.94 o
 4 -3 3 537.74 9.78 o
 4 -3 3 492.81 17.98 o
 -5 3 -3 1722.50 12.16 o
 5 -3 3 1672.20 21.70 o
 5 -3 3 1886.11 13.74 o
 6 -3 3 430.36 10.49 o
 6 -3 3 379.29 18.34 o
 -6 3 -3 360.00 9.50 o
 7 -3 3 26.72 14.22 <
 7 -3 3 24.27 9.54 <
 -7 3 -3 14.11 7.48 <
 -8 3 -3 172.45 9.01 o
 -9 -2 3 20.18 9.33 <
 -9 -2 3 67.88 18.68 <
 -9 -2 3 86.75 9.01 o
 -8 -2 3 331.87 9.56 o
 -7 -2 3 19.96 8.95 <
 -6 -2 3 0.62 8.61 <
 5 2 -3 1030.98 11.88 o
 -5 -2 3 1059.43 10.94 o
 -4 -2 3 695.29 9.83 o
 4 2 -3 679.74 10.14 o
 3 2 -3 -7.46 6.26 <
 -3 -2 3 -2.16 8.72 <
 2 2 -3 296.53 7.57 o
 -2 -2 3 314.81 10.01 o
 1 2 -3 546.62 8.80 o
 -1 -2 3 619.95 11.60 o
 0 -2 3 16.25 7.55 <
 0 2 -3 27.38 7.42 <
 1 -2 3 3.52 7.47 <
 -1 2 -3 1.79 10.45 <
 2 -2 3 1462.68 16.40 o
 -2 2 -3 1363.83 11.49 o
 2 -2 3 1375.08 11.79 o
 -3 2 -3 119.15 6.17 o
 3 -2 3 112.28 10.00 o
 3 -2 3 126.55 8.28 o
 4 -2 3 58.42 10.77 o
 -4 2 -3 108.07 8.36 o
 4 -2 3 132.53 8.95 o
 -5 2 -3 60.13 8.95 o
 5 -2 3 -38.74 7.59 <
 5 -2 3 88.88 9.25 o
 -6 2 -3 10.97 7.73 <
 6 -2 3 91.33 13.57 o
 6 -2 3 23.34 9.70 <
 -6 2 -3 27.60 15.64 <
 -7 2 -3 5.20 16.87 <
 -7 2 -3 23.99 8.43 <
 -8 2 -3 11.09 7.75 <
 -9 2 -3 18.78 8.96 <
 -9 2 -3 32.26 14.40 <
 -9 -1 3 110.02 19.43 o
 -9 -1 3 146.17 7.78 o
 -9 -1 3 114.73 7.43 o
 -8 -1 3 26.62 8.19 <
 -8 -1 3 34.08 12.39 <
 -8 -1 3 42.57 7.50 o
 -7 -1 3 219.80 11.68 o
 -7 -1 3 299.55 8.09 o
 -6 -1 3 1185.35 9.10 o
 5 1 -3 273.87 8.99 o
 -5 -1 3 296.62 6.95 o
 4 1 -3 240.64 8.28 o
 -4 -1 3 262.17 7.29 o
 3 1 -3 3805.18 12.65 o
 -3 -1 3 3942.50 12.57 o
 -2 -1 3 2267.99 9.79 o
 2 1 -3 1250.98 8.49 o
 -1 -1 3 38.79 8.95 o
 1 1 -3 57.89 5.98 o
 0 1 -3 3331.33 11.59 o
 0 -1 3 3415.21 13.54 o
 1 -1 3 6013.84 15.93 o
 -1 1 -3 5852.42 15.35 o
 2 -1 3 1049.77 10.81 o
 2 -1 3 992.46 12.33 o
 -2 1 -3 1052.61 10.41 o
 -3 1 -3 1261.17 8.40 o
 3 -1 3 1326.40 15.08 o
 3 -1 3 1540.60 10.90 o
 4 -1 3 2784.77 14.80 o
 -4 1 -3 3022.68 14.62 o
 4 -1 3 2704.63 11.80 o
 -4 1 -3 2451.78 10.56 o
 -5 1 -3 559.47 14.44 o
 -5 1 -3 499.69 8.77 o
 5 -1 3 596.12 13.47 o
 5 -1 3 527.22 10.06 o
 -6 1 -3 101.35 14.85 o
 6 -1 3 83.08 10.63 o
 6 -1 3 80.34 11.26 o
 -6 1 -3 67.41 9.06 o
 -7 1 -3 784.71 18.75 o
 -7 1 -3 686.62 9.61 o
 -8 1 -3 418.59 18.94 o
 -8 1 -3 421.63 9.75 o
 -9 1 -3 27.72 9.68 <
 -9 1 -3 23.23 17.20 <
 -9 1 -3 26.08 15.88 <
 -9 0 3 70.90 3.44 o
 -9 0 3 84.80 3.48 o
 -9 0 3 121.53 22.07 o
 -8 0 3 11.17 18.37 <
 -8 0 3 2.87 4.85 <
 -8 0 3 -0.56 4.73 <
 -7 0 3 3.44 11.37 <
 -7 0 3 7.46 4.87 <
 -7 0 3 12.98 5.60 <
 -6 0 3 1097.72 17.14 o
 -6 0 3 1182.26 7.32 o
 -6 0 3 999.97 9.01 o
 -5 0 3 819.24 6.62 o
 4 0 -3 10.11 6.42 <
 -4 0 3 12.17 4.26 <
 -3 0 3 458.88 5.49 o
 3 0 -3 458.96 5.58 o
 -2 0 3 1056.28 7.22 o
 2 0 -3 1101.37 7.24 o
 1 0 -3 29.74 5.12 o
 -1 0 3 26.35 7.01 <
 0 0 -3 420.17 8.66 o
 0 0 3 388.91 6.76 o
 -1 0 -3 3146.32 12.01 o
 1 0 3 3174.61 11.94 o
 -2 0 -3 121.67 6.54 o
 2 0 3 157.17 9.51 o
 2 0 3 126.77 8.79 o
 -3 0 -3 142.35 8.35 o
 3 0 3 119.89 9.59 o
 3 0 3 133.78 9.34 o
 -4 0 -3 285.20 8.51 o
 4 0 3 289.81 9.55 o
 -4 0 -3 297.64 11.03 o
 4 0 3 294.66 9.45 o
 -5 0 -3 31.32 7.59 o
 -5 0 -3 21.29 12.02 <
 5 0 3 30.07 8.66 <
 5 0 3 16.53 10.20 <
 -6 0 -3 50.62 7.95 o
 -6 0 -3 42.18 12.18 <
 -7 0 -3 38.82 9.28 o
 -7 0 -3 55.28 15.07 <
 -8 0 -3 32.62 8.87 <
 -8 0 -3 36.59 15.12 <
 -9 0 -3 18.82 14.67 <
 -9 0 -3 32.00 15.47 <
 -9 0 -3 18.30 10.30 <
 -9 1 3 18.07 21.61 <
 -8 1 3 112.47 21.30 o
 -7 1 3 330.14 18.75 o
 -6 1 3 13.47 2.82 o
 -6 1 3 33.00 15.53 <
 -6 1 3 10.54 2.82 <
 -5 1 3 310.24 10.81 o
 -5 1 3 273.64 3.23 o
 -5 1 3 303.14 3.63 o
 -4 1 3 2827.88 5.99 o
 -4 1 3 3249.70 15.85 o
 -3 1 3 1670.35 5.04 o
 3 -1 -3 1999.69 5.85 o
 -2 1 3 141.85 3.80 o
 2 -1 -3 146.96 4.13 o
 -1 1 3 2786.38 7.97 o
 1 -1 -3 2842.47 8.00 o
 0 -1 -3 -85.82 3.90 <
 0 1 3 4340.36 10.95 o
 1 1 3 466.43 9.02 o
 -1 -1 -3 470.00 8.95 o
 2 1 3 2349.95 8.86 o
 2 1 3 2299.22 12.78 o
 -2 -1 -3 2348.76 10.71 o
 3 1 3 5240.62 18.00 o
 3 1 3 5253.25 11.32 o
 -3 -1 -3 4932.93 16.42 o
 -4 -1 -3 662.93 8.21 o
 -4 -1 -3 610.61 9.81 o
 -5 -1 -3 78.63 7.90 o
 -5 -1 -3 66.57 6.44 o
 -6 -1 -3 1572.31 12.97 o
 -6 -1 -3 1396.94 12.31 o
 -7 -1 -3 950.16 14.23 o
 -7 -1 -3 921.23 12.01 o
 -8 -1 -3 72.32 12.31 o
 -8 -1 -3 67.06 13.55 o
 -8 -1 -3 53.26 9.49 o
 -9 -1 -3 103.09 10.12 o
 -9 -1 -3 94.27 15.34 o
 -9 -1 -3 105.56 15.96 o
 -9 2 3 -9.58 24.47 <
 -8 2 3 -12.49 21.33 <
 -7 2 3 431.99 21.83 o
 -6 2 3 196.97 13.84 o
 -5 2 3 -7.46 15.52 <
 -4 2 3 920.79 16.29 o
 -3 2 3 929.11 15.67 o
 -2 2 3 -9.63 12.47 <
 2 -2 -3 7.58 2.35 <
 -1 2 3 1604.30 12.36 o
 -1 2 3 1455.50 6.66 o
 1 -2 -3 1192.75 5.58 o
 0 2 3 3314.39 11.24 o
 0 -2 -3 3596.90 11.27 o
 0 2 3 3497.03 11.65 o
 -1 -2 -3 -5.04 10.18 <
 1 2 3 -2.60 10.64 <
 1 2 3 6.73 4.27 <
 -2 -2 -3 89.89 9.14 o
 -3 -2 -3 1193.07 14.84 o
 -4 -2 -3 133.96 5.15 o
 -4 -2 -3 144.71 11.22 o
 -5 -2 -3 7.33 11.06 <
 -5 -2 -3 -3.07 6.29 <
 -6 -2 -3 452.39 10.03 o
 -6 -2 -3 465.09 12.25 o
 -7 -2 -3 39.66 13.46 <
 -7 -2 -3 52.10 11.05 o
 -7 -2 -3 60.65 8.91 o
 -8 -2 -3 78.56 10.18 o
 -8 -2 -3 105.00 13.85 o
 -8 -2 -3 80.99 10.45 o
 -9 -2 -3 -4.17 12.81 <
 -9 -2 -3 20.46 14.10 <
 -9 -2 -3 12.49 11.36 <
 -10 -2 -3 3.77 11.48 <
 -10 -2 -3 10.84 12.64 <
 -10 -2 -3 14.05 16.69 <
 -8 3 3 65.23 23.80 <
 -7 3 3 19.65 20.72 <
 -6 3 3 225.09 14.79 o
 -5 3 3 976.71 19.72 o
 -4 3 3 272.64 16.60 o
 -3 3 3 220.01 14.90 o
 2 -3 -3 2574.10 4.70 o
 2 -3 -3 2396.43 4.69 o
 -2 3 3 3000.86 19.39 o
 1 -3 -3 2589.73 9.19 o
 1 -3 -3 2825.58 10.13 o
 -1 3 3 2956.67 14.99 o
 0 -3 -3 180.16 10.30 o
 0 -3 -3 176.30 8.13 o
 0 3 3 207.22 10.71 o
 1 3 3 2693.27 11.63 o
 -1 -3 -3 2721.59 11.56 o
 -2 -3 -3 5256.58 22.99 o
 -2 -3 -3 5417.99 9.17 o
 -3 -3 -3 538.33 17.28 o
 -4 -3 -3 232.10 4.45 o
 -4 -3 -3 208.04 14.71 o
 -5 -3 -3 2585.78 10.22 o
 -5 -3 -3 2630.28 20.42 o
 -5 -3 -3 2343.77 18.26 o
 -6 -3 -3 1208.02 10.51 o
 -6 -3 -3 1082.46 16.81 o
 -6 -3 -3 1247.56 15.54 o
 -7 -3 -3 73.69 9.32 o
 -7 -3 -3 86.11 13.32 o
 -7 -3 -3 77.89 11.77 o
 -8 -3 -3 259.00 11.13 o
 -8 -3 -3 324.78 17.20 o
 -8 -3 -3 312.84 14.16 o
 -9 -3 -3 153.38 11.79 o
 -9 -3 -3 157.63 18.19 o
 -9 -3 -3 147.36 13.50 o
 -10 -3 -3 11.01 12.43 <
 -10 -3 -3 14.92 17.72 <
 -10 -3 -3 -4.41 13.01 <
 -8 4 3 75.46 28.23 <
 -7 4 3 73.80 24.90 <
 -6 4 3 19.97 20.80 <
 -5 4 3 471.74 16.05 o
 -4 4 3 322.00 17.55 o
 -3 4 3 12.62 15.53 <
 2 -4 -3 1174.15 5.28 o
 -2 4 3 1373.97 18.29 o
 2 -4 -3 1185.86 17.00 o
 1 -4 -3 1338.47 8.32 o
 -1 4 3 1327.35 16.60 o
 1 -4 -3 1344.86 16.63 o
 0 -4 -3 25.42 8.97 <
 0 -4 -3 11.73 8.74 <
 0 4 3 10.04 12.07 <
 -1 -4 -3 167.92 9.00 o
 -1 -4 -3 149.92 12.35 o
 1 4 3 163.10 9.45 o
 -2 -4 -3 1696.64 16.70 o
 -2 -4 -3 1534.10 8.37 o
 -3 -4 -3 54.89 5.23 o
 -3 -4 -3 32.53 11.04 <
 -4 -4 -3 1.66 14.52 <
 -5 -4 -3 569.33 6.53 o
 -5 -4 -3 572.45 15.61 o
 -5 -4 -3 616.22 13.60 o
 -6 -4 -3 39.98 11.17 <
 -6 -4 -3 38.63 6.56 o
 -6 -4 -3 31.37 16.54 <
 -7 -4 -3 50.08 17.03 <
 -7 -4 -3 64.06 15.47 o
 -7 -4 -3 66.45 8.34 o
 -8 -4 -3 33.49 9.30 <
 -8 -4 -3 43.61 16.95 <
 -8 -4 -3 26.89 15.27 <
 -9 -4 -3 52.65 17.98 <
 -9 -4 -3 84.65 10.59 o
 -9 -4 -3 58.21 14.97 <
 -10 -4 -3 10.03 18.68 <
 -10 -4 -3 -3.84 10.21 <
 -10 -4 -3 9.96 14.13 <
 -7 5 3 136.23 28.06 o
 -6 5 3 438.35 23.45 o
 -5 5 3 90.43 20.29 o
 -4 5 3 126.27 13.78 o
 3 -5 -3 832.91 4.58 o
 3 -5 -3 784.46 16.95 o
 -3 5 3 874.65 19.90 o
 -2 5 3 632.32 17.64 o
 2 -5 -3 622.44 12.71 o
 2 -5 -3 660.80 5.99 o
 1 -5 -3 124.91 14.00 o
 -1 5 3 127.33 13.96 o
 1 -5 -3 126.21 7.38 o
 0 -5 -3 2061.95 11.89 o
 0 5 3 2392.86 16.92 o
 0 -5 -3 2138.43 13.54 o
 -1 -5 -3 2450.16 13.51 o
 -1 -5 -3 2912.83 15.06 o
 -2 -5 -3 122.83 8.72 o
 -2 -5 -3 81.28 12.88 o
 -3 -5 -3 468.48 15.68 o
 -3 -5 -3 529.67 8.52 o
 -4 -5 -3 2469.24 18.00 o
 -4 -5 -3 2590.16 9.43 o
 -5 -5 -3 791.81 18.55 o
 -6 -5 -3 102.51 15.30 o
 -6 -5 -3 92.00 12.47 o
 -7 -5 -3 657.86 8.98 o
 -7 -5 -3 545.84 14.67 o
 -7 -5 -3 577.96 20.93 o
 -8 -5 -3 261.42 9.09 o
 -8 -5 -3 244.76 16.14 o
 -8 -5 -3 261.86 15.56 o
 -9 -5 -3 7.94 9.46 <
 -9 -5 -3 13.80 12.36 <
 -9 -5 -3 11.42 20.12 <
 -7 6 3 37.15 25.48 <
 -6 6 3 201.19 27.07 o
 -5 6 3 108.14 21.18 o
 -4 6 3 24.59 20.73 <
 4 -6 -3 -1.26 12.29 <
 3 -6 -3 858.96 18.60 o
 -3 6 3 998.57 22.72 o
 3 -6 -3 827.34 6.05 o
 2 -6 -3 882.83 17.65 o
 2 -6 -3 782.73 6.88 o
 -2 6 3 878.18 19.14 o
 -1 6 3 34.05 15.76 <
 1 -6 -3 13.83 6.48 <
 1 -6 -3 -1.38 13.75 <
 0 -6 -3 281.36 13.66 o
 0 -6 -3 275.56 9.24 o
 0 6 3 350.66 13.95 o
 -1 -6 -3 956.30 13.65 o
 -1 -6 -3 897.19 13.00 o
 -2 -6 -3 141.26 10.86 o
 -2 -6 -3 117.16 9.16 o
 -3 -6 -3 225.93 10.32 o
 -3 -6 -3 205.56 15.06 o
 -4 -6 -3 878.17 14.62 o
 -4 -6 -3 1153.29 10.09 o
 -5 -6 -3 7.26 6.95 <
 -5 -6 -3 12.04 11.99 <
 -6 -6 -3 114.83 18.53 o
 -7 -6 -3 108.40 15.05 o
 -7 -6 -3 79.05 13.34 o
 -8 -6 -3 136.57 8.46 o
 -8 -6 -3 109.79 19.32 o
 -8 -6 -3 108.80 17.39 o
 -9 -6 -3 2.01 16.17 <
 -9 -6 -3 5.01 8.16 <
 -9 -6 -3 8.60 18.19 <
 -6 7 3 14.03 20.69 <
 -5 7 3 35.80 23.45 <
 4 -7 -3 349.18 18.93 o
 -4 7 3 431.20 23.91 o
 4 -7 -3 387.07 4.63 o
 4 -7 -3 389.27 4.12 o
 -3 7 3 314.96 20.01 o
 3 -7 -3 273.43 6.54 o
 3 -7 -3 245.52 17.52 o
 2 -7 -3 144.51 12.15 o
 -2 7 3 152.99 14.07 o
 2 -7 -3 142.67 6.79 o
 1 -7 -3 1310.33 10.55 o
 1 -7 -3 1356.31 15.43 o
 -1 7 3 1524.99 19.95 o
 0 -7 -3 960.93 9.87 o
 0 -7 -3 1056.95 13.66 o
 -1 -7 -3 32.34 13.37 <
 -1 -7 -3 16.97 8.30 <
 -2 -7 -3 519.80 12.49 o
 -2 -7 -3 487.51 14.31 o
 -3 -7 -3 1641.91 13.90 o
 -3 -7 -3 1359.73 15.26 o
 -4 -7 -3 312.05 16.74 o
 -4 -7 -3 418.19 10.00 o
 -5 -7 -3 264.73 9.11 o
 -5 -7 -3 205.94 18.48 o
 -6 -7 -3 677.94 9.05 o
 -6 -7 -3 700.08 21.07 o
 -7 -7 -3 169.91 21.16 o
 -8 -7 -3 39.39 17.00 <
 -8 -7 -3 11.90 7.80 <
 -8 -7 -3 15.68 21.82 <
 -9 -7 -3 115.32 7.54 o
 -9 -7 -3 91.96 16.14 o
 -9 -7 -3 99.55 24.55 o
 -5 8 3 23.31 25.74 <
 4 -8 -3 330.65 5.46 o
 -4 8 3 265.93 18.22 o
 4 -8 -3 249.55 19.45 o
 -3 8 3 283.10 21.47 o
 3 -8 -3 315.19 7.33 o
 3 -8 -3 229.39 14.84 o
 -2 8 3 16.69 18.81 <
 2 -8 -3 24.18 17.63 <
 2 -8 -3 16.95 7.63 <
 1 -8 -3 254.77 13.54 o
 1 -8 -3 259.10 9.56 o
 0 -8 -3 492.35 11.32 o
 0 -8 -3 503.21 17.27 o
 -1 -8 -3 71.91 12.38 o
 -1 -8 -3 68.88 14.42 o
 -2 -8 -3 117.33 14.42 o
 -2 -8 -3 110.37 12.69 o
 -3 -8 -3 560.58 13.13 o
 -3 -8 -3 498.80 12.88 o
 -4 -8 -3 22.96 10.45 <
 -4 -8 -3 28.88 11.46 <
 -5 -8 -3 1.19 9.87 <
 -5 -8 -3 -1.97 12.76 <
 -6 -8 -3 298.46 8.87 o
 -6 -8 -3 233.28 20.30 o
 -7 -8 -3 133.12 8.50 o
 -7 -8 -3 91.86 22.20 o
 -8 -8 -3 5.08 8.28 <
 -8 -8 -3 25.22 22.87 <
 4 -9 -3 26.78 5.67 o
 4 -9 -3 6.10 21.34 <
 3 -9 -3 41.65 7.80 o
 3 -9 -3 43.56 19.39 <
 2 -9 -3 372.01 20.57 o
 2 -9 -3 430.59 9.96 o
 1 -9 -3 215.52 18.65 o
 1 -9 -3 205.35 11.08 o
 0 -9 -3 -1.95 11.30 <
 0 -9 -3 7.26 15.24 <
 -1 -9 -3 421.48 14.04 o
 -1 -9 -3 416.63 15.90 o
 -2 -9 -3 824.74 17.95 o
 -2 -9 -3 783.16 17.27 o
 -3 -9 -3 119.36 13.91 o
 -3 -9 -3 133.05 17.27 o
 -4 -9 -3 137.76 18.53 o
 -4 -9 -3 196.77 13.56 o
 -5 -9 -3 452.21 11.91 o
 -5 -9 -3 328.26 16.27 o
 -6 -9 -3 135.91 11.72 o
 -6 -9 -3 87.76 20.43 o
 -7 -9 -3 47.22 10.03 o
 -7 -9 -3 81.60 23.97 <
 -8 -9 -3 155.61 10.01 o
 -8 -9 -3 137.75 26.92 o
 3 -10 -3 11.23 20.00 <
 3 -10 -3 14.06 8.97 <
 2 -10 -3 95.46 21.26 o
 2 -10 -3 151.78 10.80 o
 1 -10 -3 198.20 19.73 o
 1 -10 -3 224.48 13.55 o
 0 -10 -3 60.00 18.19 <
 0 -10 -3 47.84 12.99 <
 -1 -10 -3 183.93 17.45 o
 -1 -10 -3 179.84 15.23 o
 -2 -10 -3 371.49 17.68 o
 -2 -10 -3 312.46 15.97 o
 -3 -10 -3 8.45 14.69 <
 -3 -10 -3 16.66 12.83 <
 -4 -10 -3 9.65 18.82 <
 -4 -10 -3 12.95 12.90 <
 -5 -10 -3 191.14 20.30 o
 -5 -10 -3 201.72 13.81 o
 -6 -10 -3 86.20 13.43 o
 -6 -10 -3 48.25 17.15 <
 -7 -10 -3 -8.96 18.41 <
 -7 -10 -3 2.22 12.16 <
 1 -11 -3 8.87 15.55 <
 1 -11 -3 5.45 13.16 <
 0 -11 -3 130.54 20.69 o
 0 -11 -3 182.71 15.64 o
 -1 -11 -3 297.12 17.63 o
 -1 -11 -3 227.07 18.57 o
 -2 -11 -3 16.17 17.82 <
 -2 -11 -3 28.92 17.39 <
 -3 -11 -3 99.61 16.39 o
 -3 -11 -3 63.11 15.18 o
 -4 -11 -3 105.11 19.80 o
 -4 -11 -3 129.29 14.88 o
 -5 -11 -3 15.71 15.20 <
 -5 -11 -3 27.34 22.58 <
 5 9 -4 280.54 25.78 o
 -5 -9 4 348.20 21.87 o
 -4 -9 4 314.36 24.62 o
 4 9 -4 309.36 24.82 o
 3 9 -4 14.01 17.33 <
 -3 -9 4 28.91 18.60 <
 -3 -9 4 32.72 16.88 <
 -2 -9 4 182.09 20.83 o
 -2 -9 4 245.09 21.22 o
 2 9 -4 214.42 16.60 o
 -1 -9 4 483.23 22.76 o
 1 9 -4 515.38 21.30 o
 -1 -9 4 635.48 17.93 o
 0 -9 4 230.77 18.75 o
 0 9 -4 154.62 19.24 o
 0 -9 4 161.97 18.98 o
 1 -9 4 117.79 23.71 o
 1 -9 4 159.10 16.66 o
 -1 9 -4 118.58 12.93 o
 6 8 -4 24.48 16.65 <
 -6 -8 4 10.79 21.11 <
 -5 -8 4 5.53 20.32 <
 5 8 -4 3.27 20.69 <
 4 8 -4 15.57 14.12 <
 -4 -8 4 3.77 19.30 <
 3 8 -4 152.94 14.14 o
 -3 -8 4 176.01 18.39 o
 2 8 -4 24.33 19.24 <
 -2 -8 4 8.72 14.02 <
 -1 -8 4 72.46 19.24 <
 -1 -8 4 77.91 14.16 o
 1 8 -4 76.23 18.17 o
 0 -8 4 42.27 14.77 <
 0 -8 4 62.99 12.83 o
 0 8 -4 76.43 15.20 o
 1 -8 4 293.78 22.68 o
 1 -8 4 407.67 17.81 o
 -1 8 -4 353.18 13.05 o
 2 -8 4 -11.95 13.92 <
 -2 8 -4 17.36 13.34 <
 2 -8 4 -0.69 24.27 <
 3 -8 4 15.17 14.03 <
 3 -8 4 7.51 27.00 <
 -3 8 -4 11.44 13.57 <
 7 7 -4 57.68 22.29 <
 -7 -7 4 101.52 19.90 o
 6 7 -4 512.52 21.64 o
 -6 -7 4 529.39 18.03 o
 5 7 -4 452.55 21.10 o
 -5 -7 4 503.72 20.03 o
 4 7 -4 108.26 17.80 o
 -4 -7 4 91.05 17.19 o
 3 7 -4 399.99 14.31 o
 -3 -7 4 407.53 13.79 o
 -2 -7 4 1170.12 20.29 o
 2 7 -4 1150.22 19.23 o
 -1 -7 4 303.67 12.99 o
 -1 -7 4 404.38 17.45 o
 1 7 -4 394.01 15.61 o
 0 -7 4 528.95 18.02 o
 0 -7 4 377.64 17.89 o
 0 7 -4 473.90 15.87 o
 1 -7 4 1015.39 17.60 o
 1 -7 4 800.58 17.89 o
 -1 7 -4 881.29 15.78 o
 2 -7 4 194.22 22.28 o
 2 -7 4 229.91 14.30 o
 -2 7 -4 196.93 12.83 o
 3 -7 4 87.17 12.23 o
 3 -7 4 89.22 24.23 <
 -3 7 -4 66.03 12.33 o
 4 -7 4 381.55 14.38 o
 -4 7 -4 283.48 13.24 o
 4 -7 4 242.45 25.62 o
 -5 7 -4 188.27 12.68 o
 5 -7 4 193.42 27.97 o
 5 -7 4 244.62 13.20 o
 -8 -6 4 13.17 20.01 <
 -7 -6 4 18.47 18.93 <
 7 6 -4 31.41 19.96 <
 6 6 -4 -7.25 16.59 <
 -6 -6 4 8.41 17.08 <
 5 6 -4 -7.95 16.35 <
 -5 -6 4 -1.10 16.15 <
 4 6 -4 211.37 16.91 o
 -4 -6 4 211.22 12.43 o
 -3 -6 4 3.56 14.69 <
 3 6 -4 30.78 11.09 <
 -2 -6 4 271.40 12.13 o
 2 6 -4 299.09 15.45 o
 1 6 -4 133.46 10.66 o
 -1 -6 4 121.84 15.40 o
 0 -6 4 401.31 14.40 o
 0 -6 4 339.92 17.17 o
 0 6 -4 396.70 14.47 o
 1 -6 4 7.33 12.28 <
 -1 6 -4 5.34 12.71 <
 1 -6 4 -12.94 18.34 <
 -2 6 -4 15.56 8.98 <
 2 -6 4 16.90 12.11 <
 2 -6 4 2.52 19.84 <
 3 -6 4 171.89 23.81 o
 -3 6 -4 221.10 12.62 o
 3 -6 4 236.84 13.24 o
 4 -6 4 14.54 12.34 <
 -4 6 -4 10.83 10.32 <
 4 -6 4 -7.53 25.00 <
 5 -6 4 -4.74 11.59 <
 5 -6 4 -11.75 23.89 <
 -5 6 -4 6.60 10.47 <
 6 -6 4 72.75 23.98 <
 -6 6 -4 95.67 10.94 o
 6 -6 4 147.60 13.51 o
 -8 -5 4 57.00 17.05 <
 7 5 -4 510.45 18.98 o
 -7 -5 4 758.81 18.20 o
 6 5 -4 380.24 15.94 o
 -6 -5 4 468.22 16.41 o
 5 5 -4 109.85 14.65 o
 -5 -5 4 103.69 11.43 o
 4 5 -4 995.34 16.85 o
 -4 -5 4 1009.47 16.77 o
 -3 -5 4 2497.72 19.24 o
 3 5 -4 2555.23 19.39 o
 2 5 -4 772.36 15.52 o
 -2 -5 4 751.36 12.32 o
 -1 -5 4 727.15 14.52 o
 1 5 -4 785.89 15.18 o
 0 -5 4 1790.05 17.11 o
 0 5 -4 1634.20 13.73 o
 1 -5 4 413.44 13.27 o
 -1 5 -4 436.24 12.19 o
 1 -5 4 397.80 16.52 o
 2 -5 4 431.02 19.94 o
 2 -5 4 419.44 9.75 o
 -2 5 -4 421.61 12.32 o
 -3 5 -4 1387.24 13.99 o
 3 -5 4 1495.47 14.77 o
 3 -5 4 1345.54 25.38 o
 4 -5 4 631.37 12.53 o
 -4 5 -4 528.66 11.89 o
 4 -5 4 513.93 22.66 o
 -5 5 -4 30.50 9.46 <
 5 -5 4 47.00 20.34 <
 5 -5 4 81.34 12.16 o
 -6 5 -4 171.61 10.24 o
 6 -5 4 169.03 18.30 o
 6 -5 4 259.03 13.59 o
 -7 5 -4 99.88 9.96 o
 7 -5 4 129.26 12.53 o
 7 -5 4 91.63 17.33 o
 -9 -4 4 14.62 13.65 <
 -8 -4 4 32.57 14.12 <
 7 4 -4 58.92 14.59 o
 -7 -4 4 55.31 14.14 <
 6 4 -4 35.11 11.18 <
 -6 -4 4 22.31 12.43 <
 5 4 -4 154.03 12.57 o
 -5 -4 4 165.57 13.29 o
 4 4 -4 97.13 12.18 o
 -4 -4 4 96.41 9.27 o
 3 4 -4 250.24 12.69 o
 -3 -4 4 226.24 9.85 o
 2 4 -4 754.16 11.01 o
 -2 -4 4 733.14 13.42 o
 1 4 -4 493.95 12.92 o
 -1 -4 4 459.94 9.71 o
 0 4 -4 110.27 8.65 o
 0 -4 4 108.19 12.48 o
 -1 4 -4 10.95 11.09 <
 1 -4 4 14.84 11.31 <
 1 -4 4 38.79 9.98 <
 2 -4 4 215.67 11.15 o
 2 -4 4 251.14 16.60 o
 -2 4 -4 207.07 10.63 o
 3 -4 4 3.30 10.31 <
 3 -4 4 0.22 18.36 <
 -3 4 -4 -14.25 10.13 <
 -4 4 -4 14.15 9.20 <
 4 -4 4 21.06 20.19 <
 4 -4 4 29.30 11.25 <
 5 -4 4 331.78 20.57 o
 -5 4 -4 343.69 10.39 o
 5 -4 4 404.97 12.66 o
 6 -4 4 29.10 20.99 <
 6 -4 4 66.38 11.80 o
 -6 4 -4 21.56 9.35 <
 7 -4 4 1.71 18.82 <
 7 -4 4 0.13 11.84 <
 -7 4 -4 -1.38 9.64 <
 -9 -3 4 117.41 12.24 o
 -8 -3 4 655.99 14.20 o
 -7 -3 4 298.99 13.16 o
 6 3 -4 76.35 12.26 o
 -6 -3 4 69.12 10.87 o
 5 3 -4 326.51 10.66 o
 -5 -3 4 1013.22 13.23 o
 4 3 -4 1786.86 14.37 o
 -4 -3 4 1748.77 14.10 o
 3 3 -4 653.69 12.01 o
 -3 -3 4 658.36 11.58 o
 2 3 -4 1462.94 11.31 o
 -2 -3 4 1450.11 13.66 o
 1 3 -4 3676.14 18.40 o
 -1 -3 4 3526.82 17.66 o
 0 -3 4 641.04 12.28 o
 0 3 -4 652.84 12.51 o
 -1 3 -4 1152.91 12.53 o
 1 -3 4 1121.13 12.22 o
 2 -3 4 3470.70 14.67 o
 -2 3 -4 3730.51 16.54 o
 2 -3 4 3862.46 22.79 o
 3 -3 4 1041.51 13.06 o
 -3 3 -4 988.67 11.67 o
 3 -3 4 916.23 14.94 o
 4 -3 4 179.54 13.27 o
 -4 3 -4 205.04 9.97 o
 4 -3 4 214.24 10.84 o
 5 -3 4 715.55 18.80 o
 -5 3 -4 739.64 11.63 o
 5 -3 4 869.66 13.16 o
 6 -3 4 558.48 12.40 o
 6 -3 4 533.47 19.36 o
 -6 3 -4 486.21 10.24 o
 -7 3 -4 53.16 9.26 o
 7 -3 4 -42.04 13.69 <
 7 -3 4 63.23 11.80 o
 -8 3 -4 157.37 9.71 o
 -9 -2 4 -7.49 19.55 <
 -9 -2 4 0.94 11.27 <
 -9 -2 4 -8.54 9.92 <
 -8 -2 4 81.54 10.42 o
 -7 -2 4 6.37 9.38 <
 -6 -2 4 48.76 10.22 o
 6 2 -4 52.85 11.35 o
 5 2 -4 347.88 10.29 o
 -5 -2 4 362.01 9.78 o
 4 2 -4 429.11 10.22 o
 -4 -2 4 448.07 10.18 o
 3 2 -4 557.47 9.09 o
 -3 -2 4 480.99 9.86 o
 -2 -2 4 27.08 9.60 <
 2 2 -4 26.78 9.24 <
 -1 -2 4 541.89 11.55 o
 1 2 -4 530.01 9.39 o
 0 -2 4 141.91 8.46 o
 0 2 -4 144.78 11.63 o
 1 -2 4 756.05 12.01 o
 -1 2 -4 771.43 12.04 o
 2 -2 4 98.72 7.30 o
 2 -2 4 88.46 13.50 o
 -2 2 -4 94.58 9.80 o
 3 -2 4 43.67 12.45 <
 -3 2 -4 5.87 9.69 <
 3 -2 4 -2.30 9.49 <
 -4 2 -4 987.26 11.69 o
 4 -2 4 -68.41 10.53 <
 4 -2 4 986.01 12.49 o
 5 -2 4 79.72 11.15 o
 -5 2 -4 58.35 6.55 o
 5 -2 4 72.09 10.80 o
 6 -2 4 53.36 14.73 <
 -6 2 -4 42.69 8.84 o
 6 -2 4 42.63 12.33 <
 -7 2 -4 44.68 9.11 o
 7 -2 4 38.60 14.33 <
 7 -2 4 55.27 11.69 o
 -8 2 -4 76.75 9.68 o
 -9 -1 4 102.04 7.90 o
 -9 -1 4 263.07 7.85 o
 -9 -1 4 217.64 23.29 o
 -8 -1 4 99.73 17.36 o
 -8 -1 4 58.11 9.22 o
 -8 -1 4 133.81 7.85 o
 -7 -1 4 124.43 7.20 o
 -6 -1 4 1180.02 10.71 o
 5 1 -4 1042.56 10.38 o
 -5 -1 4 1098.16 9.36 o
 4 1 -4 667.79 9.21 o
 -4 -1 4 736.63 10.00 o
 3 1 -4 2225.31 11.48 o
 -3 -1 4 2108.95 11.50 o
 2 1 -4 -37.64 3.69 <
 -2 -1 4 2802.05 12.97 o
 -1 -1 4 676.49 10.63 o
 1 1 -4 739.41 11.55 o
 0 -1 4 3136.29 14.86 o
 0 1 -4 3101.48 12.76 o
 1 -1 4 5437.75 15.73 o
 -1 1 -4 5876.05 17.79 o
 2 -1 4 752.80 11.15 o
 -2 1 -4 733.59 10.80 o
 -3 1 -4 398.60 7.43 o
 3 -1 4 360.41 13.08 o
 3 -1 4 433.18 9.96 o
 4 -1 4 2122.89 13.82 o
 4 -1 4 1739.76 15.98 o
 -4 1 -4 1770.39 10.53 o
 5 -1 4 890.76 14.10 o
 5 -1 4 907.37 12.55 o
 -5 1 -4 858.86 11.02 o
 -6 1 -4 119.85 8.89 o
 6 -1 4 131.28 12.28 o
 6 -1 4 134.79 11.54 o
 -7 1 -4 488.46 10.30 o
 -8 1 -4 434.71 10.83 o
 -9 1 -4 4.65 9.92 <
 -9 0 4 30.69 16.56 <
 -8 0 4 1.98 4.43 <
 -8 0 4 -8.20 17.42 <
 -8 0 4 3.73 4.62 <
 -7 0 4 32.60 16.22 <
 -7 0 4 1.42 4.71 <
 -7 0 4 4.23 6.07 <
 -6 0 4 267.98 6.03 o
 5 0 -4 64.44 7.57 o
 -5 0 4 54.46 5.08 o
 4 0 -4 567.59 7.64 o
 -4 0 4 527.86 6.80 o
 3 0 -4 39.95 5.51 o
 -3 0 4 40.23 6.49 o
 -2 0 4 1513.05 9.02 o
 2 0 -4 1629.72 9.64 o
 -1 0 4 61.02 6.11 o
 1 0 -4 -97.54 4.97 <
 0 0 -4 254.60 9.23 o
 0 0 4 243.34 6.88 o
 1 0 4 672.16 10.63 o
 -1 0 -4 697.55 10.59 o
 -2 0 -4 -4.24 9.93 <
 2 0 4 15.46 10.07 <
 -3 0 -4 1342.57 9.27 o
 3 0 4 1337.66 12.26 o
 3 0 4 1439.22 11.90 o
 -4 0 -4 39.10 8.83 o
 4 0 4 19.56 10.96 <
 4 0 4 23.49 9.40 <
 -5 0 -4 200.57 9.63 o
 5 0 4 200.78 9.15 o
 5 0 4 193.50 10.82 o
 -6 0 -4 289.16 9.62 o
 -7 0 -4 123.92 9.61 o
 -8 0 -4 6.28 8.97 <
 -9 0 -4 27.29 14.17 <
 -9 0 -4 20.15 10.83 <
 -9 1 4 0.22 24.23 <
 -8 1 4 28.00 20.50 <
 -7 1 4 425.97 15.77 o
 -6 1 4 413.22 16.51 o
 -6 1 4 324.54 2.99 o
 -6 1 4 383.08 3.30 o
 -5 1 4 513.07 4.19 o
 -5 1 4 658.48 14.47 o
 -4 1 4 1910.37 6.32 o
 4 -1 -4 2094.86 7.40 o
 3 -1 -4 1376.42 6.27 o
 -3 1 4 1209.16 5.92 o
 -2 1 4 479.90 5.09 o
 2 -1 -4 564.82 6.02 o
 -1 1 4 2912.86 9.35 o
 1 -1 -4 3051.19 10.29 o
 0 -1 -4 1239.26 7.94 o
 0 1 4 4843.69 12.61 o
 -1 -1 -4 1019.94 8.43 o
 1 1 4 972.10 8.26 o
 2 1 4 1829.30 12.30 o
 -2 -1 -4 1815.24 10.34 o
 3 1 4 3435.80 10.70 o
 3 1 4 4108.40 16.95 o
 -3 -1 -4 3801.77 15.85 o
 4 1 4 1300.14 9.16 o
 4 1 4 1254.82 11.23 o
 -4 -1 -4 1208.92 11.69 o
 -5 -1 -4 376.02 9.64 o
 -6 -1 -4 1409.03 12.71 o
 -6 -1 -4 1185.66 12.18 o
 -7 -1 -4 763.15 13.00 o
 -7 -1 -4 522.65 11.69 o
 -8 -1 -4 6.49 10.13 <
 -8 -1 -4 3.09 10.40 <
 -9 -1 -4 22.80 9.85 <
 -9 -1 -4 46.58 15.15 <
 -9 2 4 -7.42 25.64 <
 -8 2 4 16.55 21.64 <
 -7 2 4 270.20 21.19 o
 -6 2 4 107.33 17.48 o
 -5 2 4 163.13 11.48 o
 -4 2 4 69.60 9.51 o
 3 -2 -4 752.35 2.91 o
 -3 2 4 863.82 13.95 o
 -3 2 4 825.94 3.39 o
 2 -2 -4 228.01 4.46 o
 -2 2 4 217.38 4.10 o
 1 -2 -4 87.00 5.10 o
 -1 2 4 91.50 5.09 o
 0 2 4 1056.62 9.03 o
 0 -2 -4 1137.87 8.45 o
 1 2 4 29.12 6.47 o
 -1 -2 -4 39.04 9.62 o
 2 2 4 1370.73 10.60 o
 -2 -2 -4 1416.90 10.78 o
 3 2 4 239.40 12.40 o
 -3 -2 -4 230.63 9.11 o
 -4 -2 -4 260.34 11.38 o
 -5 -2 -4 452.64 11.97 o
 -6 -2 -4 27.67 6.93 <
 -6 -2 -4 24.51 11.26 <
 -7 -2 -4 15.08 7.99 <
 -7 -2 -4 10.46 11.22 <
 -8 -2 -4 116.54 9.78 o
 -8 -2 -4 66.62 11.84 o
 -8 -2 -4 80.95 14.11 o
 -9 -2 -4 -0.29 16.63 <
 -9 -2 -4 21.07 10.51 <
 -9 -2 -4 -6.81 10.54 <
 -8 3 4 186.48 24.02 o
 -7 3 4 135.63 16.03 o
 -6 3 4 177.37 19.17 o
 -5 3 4 978.69 16.96 o
 -4 3 4 506.43 16.71 o
 -3 3 4 282.93 10.75 o
 -2 3 4 2357.35 17.54 o
 2 -3 -4 1806.15 6.49 o
 2 -3 -4 1542.28 4.89 o
 -1 3 4 3778.17 15.54 o
 1 -3 -4 3828.23 10.23 o
 0 3 4 1431.09 11.35 o
 0 -3 -4 1412.00 10.65 o
 -1 -3 -4 2343.20 15.88 o
 1 3 4 2224.28 9.31 o
 -2 -3 -4 2905.83 16.19 o
 2 3 4 3111.83 6.73 o
 -3 -3 -4 427.72 15.55 o
 -4 -3 -4 513.81 10.72 o
 -5 -3 -4 2599.45 18.99 o
 -6 -3 -4 1437.13 7.43 o
 -6 -3 -4 1256.60 17.29 o
 -7 -3 -4 37.61 6.42 o
 -7 -3 -4 45.81 12.36 <
 -7 -3 -4 44.11 11.21 <
 -8 -3 -4 213.54 8.03 o
 -8 -3 -4 241.95 17.96 o
 -8 -3 -4 209.62 14.45 o
 -9 -3 -4 422.39 10.37 o
 -9 -3 -4 365.05 19.45 o
 -9 -3 -4 229.81 13.99 o
 -10 -3 -4 20.02 12.33 <
 -8 4 4 34.20 25.30 <
 -7 4 4 18.61 18.15 <
 -6 4 4 76.72 20.62 <
 -5 4 4 179.00 18.96 o
 -4 4 4 796.07 19.49 o
 -3 4 4 41.47 15.02 <
 -2 4 4 10.46 13.44 <
 2 -4 -4 11.57 3.65 <
 2 -4 -4 8.54 3.49 <
 1 -4 -4 866.51 7.96 o
 -1 4 4 878.12 11.05 o
 1 -4 -4 905.01 8.12 o
 0 -4 -4 88.37 9.99 o
 0 -4 -4 89.23 9.36 o
 0 4 4 82.09 11.25 o
 1 4 4 294.23 8.85 o
 -1 -4 -4 371.10 11.96 o
 -1 -4 -4 334.11 10.21 o
 -2 -4 -4 695.72 16.15 o
 -3 -4 -4 191.60 15.14 o
 -4 -4 -4 497.47 11.94 o
 -5 -4 -4 12.59 11.15 <
 -5 -4 -4 2.06 15.43 <
 -6 -4 -4 20.05 3.34 o
 -6 -4 -4 11.21 15.23 <
 -6 -4 -4 11.58 11.52 <
 -7 -4 -4 171.29 17.00 o
 -7 -4 -4 154.70 5.68 o
 -7 -4 -4 85.87 14.70 o
 -8 -4 -4 11.37 6.63 <
 -8 -4 -4 10.33 16.04 <
 -8 -4 -4 20.63 15.38 <
 -9 -4 -4 12.34 6.45 <
 -9 -4 -4 6.45 11.15 <
 -9 -4 -4 23.03 17.38 <
 -7 5 4 64.91 27.05 <
 -6 5 4 320.64 24.18 o
 -5 5 4 132.82 19.40 o
 -4 5 4 186.23 17.57 o
 -3 5 4 1544.20 17.36 o
 -2 5 4 1724.75 16.38 o
 2 -5 -4 1690.72 7.00 o
 2 -5 -4 1705.24 8.54 o
 1 -5 -4 365.12 7.04 o
 1 -5 -4 416.03 13.06 o
 -1 5 4 357.54 14.27 o
 0 5 4 1230.90 14.45 o
 0 -5 -4 1239.12 11.13 o
 0 -5 -4 1063.74 11.55 o
 -1 -5 -4 3373.21 15.25 o
 1 5 4 3588.30 16.01 o
 -1 -5 -4 2973.79 17.00 o
 -2 -5 -4 585.67 8.19 o
 -2 -5 -4 560.12 13.86 o
 -3 -5 -4 853.26 7.09 o
 -3 -5 -4 824.06 12.30 o
 -4 -5 -4 3136.78 21.48 o
 -4 -5 -4 2852.33 6.58 o
 -4 -5 -4 2997.46 18.63 o
 -5 -5 -4 750.55 13.44 o
 -5 -5 -4 822.49 17.69 o
 -6 -5 -4 16.85 15.71 <
 -6 -5 -4 25.87 15.77 <
 -7 -5 -4 389.07 3.45 o
 -7 -5 -4 439.43 19.63 o
 -7 -5 -4 360.34 17.90 o
 -8 -5 -4 717.38 5.53 o
 -8 -5 -4 512.15 20.11 o
 -8 -5 -4 684.48 21.02 o
 -9 -5 -4 41.87 19.59 <
 -9 -5 -4 26.90 17.38 <
 -7 6 4 13.99 25.97 <
 -6 6 4 120.37 24.96 o
 -5 6 4 84.05 22.23 <
 -4 6 4 23.80 14.08 <
 -3 6 4 52.77 18.70 <
 3 -6 -4 70.97 4.03 o
 3 -6 -4 64.21 4.26 o
 2 -6 -4 434.20 6.56 o
 -2 6 4 421.44 13.74 o
 2 -6 -4 386.19 11.90 o
 -1 6 4 118.59 14.52 o
 1 -6 -4 96.83 9.99 o
 1 -6 -4 105.01 6.54 o
 0 -6 -4 14.20 8.80 <
 0 6 4 16.25 13.08 <
 0 -6 -4 10.62 12.07 <
 -1 -6 -4 1154.34 13.07 o
 -1 -6 -4 969.92 13.70 o
 1 6 4 873.67 10.10 o
 -2 -6 -4 176.81 10.33 o
 -2 -6 -4 157.57 12.91 o
 -3 -6 -4 367.88 7.41 o
 -3 -6 -4 377.25 15.29 o
 -4 -6 -4 -27.38 15.18 <
 -4 -6 -4 3.18 6.81 <
 -5 -6 -4 75.76 5.22 o
 -5 -6 -4 86.59 11.98 o
 -6 -6 -4 59.18 3.97 o
 -6 -6 -4 70.94 4.09 o
 -6 -6 -4 75.08 16.27 o
 -6 -6 -4 70.16 13.68 o
 -7 -6 -4 22.28 12.64 <
 -7 -6 -4 -8.49 17.96 <
 -8 -6 -4 13.80 18.52 <
 -8 -6 -4 35.14 16.91 <
 -9 -6 -4 13.25 19.37 <
 -9 -6 -4 13.79 18.05 <
 -6 7 4 34.74 24.72 <
 -5 7 4 71.13 23.38 <
 -4 7 4 793.88 23.88 o
 -3 7 4 643.87 21.54 o
 3 -7 -4 618.55 6.40 o
 3 -7 -4 586.74 7.23 o
 3 -7 -4 521.70 14.22 o
 -2 7 4 96.93 13.26 o
 2 -7 -4 101.97 14.70 o
 2 -7 -4 145.24 6.91 o
 1 -7 -4 808.20 9.14 o
 1 -7 -4 861.16 16.81 o
 -1 7 4 941.46 18.13 o
 0 7 4 1611.64 18.12 o
 0 -7 -4 1501.92 17.19 o
 0 -7 -4 1304.10 12.49 o
 -1 -7 -4 137.51 12.15 o
 -1 -7 -4 107.85 9.68 o
 -2 -7 -4 756.23 11.51 o
 -2 -7 -4 698.94 15.46 o
 -3 -7 -4 3186.06 14.79 o
 -3 -7 -4 3039.48 21.51 o
 -4 -7 -4 549.92 17.94 o
 -4 -7 -4 523.98 8.75 o
 -5 -7 -4 35.93 6.83 o
 -5 -7 -4 31.23 12.64 <
 -6 -7 -4 619.54 20.81 o
 -6 -7 -4 582.13 7.30 o
 -7 -7 -4 558.59 22.19 o
 -7 -7 -4 562.37 5.41 o
 -7 -7 -4 543.58 21.13 o
 -7 -7 -4 507.38 5.36 o
 -8 -7 -4 33.19 21.30 <
 -8 -7 -4 45.34 19.06 <
 -9 -7 -4 31.40 17.83 <
 -9 -7 -4 38.44 15.31 <
 -5 8 4 -5.00 19.67 <
 -4 8 4 76.68 22.75 <
 -3 8 4 202.30 20.60 o
 3 -8 -4 144.48 5.68 o
 3 -8 -4 138.18 16.80 o
 3 -8 -4 128.71 6.46 o
 -2 8 4 30.43 18.79 <
 2 -8 -4 15.09 15.79 <
 2 -8 -4 16.09 6.67 <
 1 -8 -4 14.76 8.64 <
 -1 8 4 32.91 17.11 <
 1 -8 -4 14.99 15.49 <
 0 -8 -4 485.66 11.32 o
 0 -8 -4 545.65 16.01 o
 -1 -8 -4 27.79 12.62 <
 -1 -8 -4 28.71 12.00 <
 -2 -8 -4 139.70 12.00 o
 -2 -8 -4 118.84 14.53 o
 -3 -8 -4 54.02 11.67 o
 -3 -8 -4 45.84 14.66 <
 -4 -8 -4 92.60 16.52 o
 -4 -8 -4 91.75 8.95 o
 -5 -8 -4 44.81 16.17 <
 -5 -8 -4 41.74 7.77 o
 -6 -8 -4 -16.14 16.88 <
 -6 -8 -4 4.66 6.89 <
 -7 -8 -4 38.85 21.74 <
 -7 -8 -4 38.54 6.16 o
 -7 -8 -4 57.35 14.45 <
 -8 -8 -4 34.20 15.35 <
 -8 -8 -4 21.97 17.44 <
 -4 9 4 109.09 25.70 o
 -3 9 4 27.76 21.52 <
 3 -9 -4 34.29 6.99 o
 3 -9 -4 32.58 19.27 <
 2 -9 -4 364.77 19.83 o
 2 -9 -4 359.31 8.87 o
 1 -9 -4 640.74 19.40 o
 1 -9 -4 562.20 11.56 o
 0 -9 -4 117.25 12.25 o
 0 -9 -4 113.44 14.83 o
 -1 -9 -4 479.31 14.66 o
 -1 -9 -4 449.56 15.18 o
 -2 -9 -4 1133.64 16.80 o
 -2 -9 -4 854.68 15.05 o
 -3 -9 -4 53.61 11.98 o
 -3 -9 -4 41.84 16.41 <
 -4 -9 -4 27.53 17.62 <
 -4 -9 -4 44.64 10.30 o
 -5 -9 -4 694.74 13.11 o
 -5 -9 -4 625.95 20.41 o
 -6 -9 -4 366.56 10.39 o
 -6 -9 -4 340.43 16.76 o
 -7 -9 -4 34.07 7.58 o
 -7 -9 -4 68.63 20.91 <
 -8 -9 -4 72.98 4.82 o
 -8 -9 -4 91.06 4.97 o
 -8 -9 -4 78.88 17.19 o
 -8 -9 -4 81.85 23.06 <
 3 -10 -4 1.69 7.57 <
 3 -10 -4 24.54 19.41 <
 2 -10 -4 6.03 17.64 <
 2 -10 -4 18.54 9.86 <
 1 -10 -4 185.75 17.92 o
 1 -10 -4 267.11 11.73 o
 0 -10 -4 8.50 11.39 <
 0 -10 -4 11.85 16.92 <
 -1 -10 -4 -8.48 13.99 <
 -1 -10 -4 4.42 14.40 <
 -2 -10 -4 67.74 14.92 o
 -2 -10 -4 43.64 13.59 <
 -3 -10 -4 -6.86 13.16 <
 -3 -10 -4 33.74 17.43 <
 -4 -10 -4 22.20 11.38 <
 -4 -10 -4 7.91 13.72 <
 -5 -10 -4 31.73 10.89 <
 -5 -10 -4 2.70 19.99 <
 -6 -10 -4 5.51 10.84 <
 -6 -10 -4 4.13 19.63 <
 -7 -10 -4 29.96 8.73 <
 -7 -10 -4 33.59 22.20 <
 1 -11 -4 14.13 18.52 <
 1 -11 -4 25.42 13.64 <
 0 -11 -4 163.16 19.05 o
 0 -11 -4 246.80 14.87 o
 -1 -11 -4 221.03 16.95 o
 -1 -11 -4 383.57 19.64 o
 -2 -11 -4 51.96 15.94 <
 -2 -11 -4 38.49 17.19 <
 -3 -11 -4 36.45 19.21 <
 -3 -11 -4 51.12 14.05 <
 -4 -11 -4 291.78 16.37 o
 -4 -11 -4 218.09 16.38 o
 -5 -11 -4 111.82 13.39 o
 -5 -11 -4 79.86 21.98 <
 3 9 -5 33.20 22.05 <
 -3 -9 5 41.37 25.31 <
 -2 -9 5 50.16 21.82 <
 2 9 -5 63.71 20.71 <
 -2 -9 5 72.14 23.89 <
 1 9 -5 318.32 21.53 o
 -1 -9 5 281.28 18.99 o
 -1 -9 5 409.26 17.87 o
 0 -9 5 96.23 23.31 o
 0 -9 5 146.80 20.47 o
 0 9 -5 78.69 18.05 o
 -5 -8 5 106.18 23.46 o
 5 8 -5 84.20 22.32 <
 4 8 -5 -16.26 16.83 <
 -4 -8 5 9.72 20.61 <
 3 8 -5 35.85 14.68 <
 -3 -8 5 55.57 20.14 <
 2 8 -5 231.28 20.62 o
 -2 -8 5 257.16 22.13 o
 -1 -8 5 37.67 20.26 <
 -1 -8 5 73.20 21.03 <
 1 8 -5 94.20 19.98 o
 0 -8 5 151.24 21.49 o
 0 -8 5 205.06 17.62 o
 0 8 -5 195.48 13.57 o
 1 -8 5 324.57 17.45 o
 -1 8 -5 328.74 16.58 o
 1 -8 5 243.84 22.45 o
 2 -8 5 44.55 15.44 <
 2 -8 5 4.51 24.35 <
 -2 8 -5 14.99 15.01 <
 6 7 -5 274.50 22.67 o
 -6 -7 5 328.57 20.93 o
 5 7 -5 367.77 21.84 o
 -5 -7 5 380.72 16.78 o
 4 7 -5 89.49 20.68 o
 -4 -7 5 90.73 19.81 o
 3 7 -5 395.50 18.48 o
 -3 -7 5 374.86 14.90 o
 -2 -7 5 1077.34 16.82 o
 2 7 -5 1070.71 19.41 o
 -1 -7 5 261.81 14.03 o
 1 7 -5 236.71 16.64 o
 0 -7 5 6.94 18.41 <
 0 -7 5 9.84 16.11 <
 0 7 -5 28.79 16.09 <
 1 -7 5 354.52 21.38 o
 1 -7 5 422.15 15.91 o
 -1 7 -5 374.37 12.65 o
 2 -7 5 355.49 16.16 o
 2 -7 5 256.73 24.26 o
 -2 7 -5 310.58 15.55 o
 3 -7 5 32.69 20.43 <
 3 -7 5 58.44 15.34 <
 -3 7 -5 47.51 14.34 <
 4 -7 5 162.68 14.75 o
 4 -7 5 58.44 27.68 <
 -4 7 -5 122.27 13.66 o
 7 6 -5 126.13 16.42 o
 -7 -6 5 140.07 19.01 o
 -6 -6 5 59.18 13.71 o
 6 6 -5 117.42 18.87 o
 5 6 -5 8.86 17.72 <
 -5 -6 5 -4.86 16.53 <
 4 6 -5 204.64 14.08 o
 -4 -6 5 185.33 17.67 o
 -3 -6 5 265.84 16.23 o
 3 6 -5 275.18 16.35 o
 -2 -6 5 2.43 11.64 <
 2 6 -5 20.77 11.47 <
 -1 -6 5 402.53 15.89 o
 1 6 -5 376.62 11.97 o
 0 -6 5 711.68 16.86 o
 0 6 -5 649.92 16.57 o
 1 -6 5 23.44 10.62 <
 -1 6 -5 25.69 13.89 <
 1 -6 5 33.14 18.32 <
 2 -6 5 57.30 20.14 <
 -2 6 -5 52.81 13.08 o
 2 -6 5 38.73 13.78 <
 3 -6 5 646.18 15.23 o
 -3 6 -5 493.74 11.21 o
 3 -6 5 501.78 25.94 o
 4 -6 5 235.38 13.81 o
 -4 6 -5 170.66 12.72 o
 4 -6 5 168.08 26.35 o
 -5 6 -5 7.63 11.04 <
 5 -6 5 12.06 26.17 <
 5 -6 5 14.25 13.97 <
 8 5 -5 45.96 18.04 <
 -8 -5 5 75.00 17.28 o
 -7 -5 5 496.41 18.08 o
 7 5 -5 322.59 17.61 o
 -6 -5 5 324.32 17.04 o
 6 5 -5 261.58 13.25 o
 5 5 -5 67.11 15.19 o
 -5 -5 5 87.66 14.91 o
 4 5 -5 786.26 16.69 o
 -4 -5 5 754.03 17.24 o
 3 5 -5 1503.78 18.57 o
 -3 -5 5 1448.56 17.50 o
 2 5 -5 325.35 14.42 o
 -2 -5 5 309.04 15.19 o
 1 5 -5 234.13 14.57 o
 -1 -5 5 211.02 11.08 o
 0 5 -5 1983.48 15.48 o
 0 -5 5 2042.40 18.34 o
 -1 5 -5 915.14 15.15 o
 1 -5 5 945.04 15.58 o
 1 -5 5 817.74 18.90 o
 -2 5 -5 69.58 11.54 o
 2 -5 5 54.07 13.80 <
 2 -5 5 41.06 12.08 <
 -3 5 -5 424.34 10.30 o
 3 -5 5 508.88 14.18 o
 3 -5 5 464.99 17.93 o
 -4 5 -5 455.54 12.36 o
 4 -5 5 413.47 25.17 o
 4 -5 5 517.41 13.87 o
 -5 5 -5 12.66 10.56 <
 5 -5 5 -5.51 21.38 <
 5 -5 5 25.68 13.57 <
 -6 5 -5 29.19 10.92 <
 6 -5 5 14.04 24.40 <
 6 -5 5 62.57 14.63 o
 -8 -4 5 90.30 14.26 o
 7 4 -5 6.24 15.99 <
 -7 -4 5 -9.05 13.27 <
 -6 -4 5 52.96 14.65 <
 6 4 -5 17.93 12.03 <
 5 4 -5 114.84 13.90 o
 -5 -4 5 108.66 10.34 o
 -4 -4 5 199.43 13.51 o
 4 4 -5 197.14 13.35 o
 3 4 -5 44.89 12.57 <
 -3 -4 5 33.48 12.18 <
 -2 -4 5 972.03 12.15 o
 2 4 -5 1105.62 15.11 o
 1 4 -5 846.30 15.15 o
 -1 -4 5 819.44 14.81 o
 0 4 -5 51.42 11.65 o
 0 -4 5 30.66 9.28 <
 1 -4 5 129.29 12.08 o
 -1 4 -5 119.75 8.98 o
 2 -4 5 1399.58 20.32 o
 2 -4 5 1364.49 14.60 o
 -2 4 -5 1450.42 14.89 o
 3 -4 5 363.28 13.42 o
 3 -4 5 349.76 21.18 o
 -3 4 -5 368.13 12.58 o
 4 -4 5 54.86 20.41 <
 -4 4 -5 10.75 10.54 <
 4 -4 5 34.27 9.13 <
 5 -4 5 339.22 21.16 o
 -5 4 -5 356.03 11.16 o
 5 -4 5 463.37 13.50 o
 6 -4 5 198.49 21.83 o
 6 -4 5 215.65 12.82 o
 -6 4 -5 176.70 11.26 o
 7 -4 5 19.15 21.46 <
 7 -4 5 11.55 12.67 <
 -7 4 -5 9.39 10.72 <
 -8 -3 5 302.73 13.73 o
 7 3 -5 167.42 14.78 o
 -7 -3 5 194.65 14.06 o
 6 3 -5 120.03 12.95 o
 -6 -3 5 126.61 12.33 o
 5 3 -5 112.11 9.85 o
 -5 -3 5 1451.06 14.73 o
 -4 -3 5 2226.34 17.20 o
 4 3 -5 2185.79 16.94 o
 -3 -3 5 225.49 11.41 o
 3 3 -5 245.36 9.17 o
 2 3 -5 278.47 9.37 o
 -2 -3 5 224.13 8.88 o
 1 3 -5 2565.34 14.57 o
 -1 -3 5 2407.34 14.14 o
 0 -3 5 1055.38 11.00 o
 0 3 -5 1102.91 13.14 o
 1 -3 5 209.93 8.59 o
 -1 3 -5 224.95 11.58 o
 2 -3 5 1809.31 18.87 o
 2 -3 5 1772.15 15.29 o
 -2 3 -5 1817.48 14.62 o
 3 -3 5 1018.71 14.15 o
 -3 3 -5 898.50 11.28 o
 3 -3 5 910.98 19.66 o
 4 -3 5 20.69 17.75 <
 -4 3 -5 29.62 10.64 <
 4 -3 5 43.64 12.14 <
 5 -3 5 246.14 17.84 o
 -5 3 -5 254.86 11.03 o
 5 -3 5 309.00 12.64 o
 -6 3 -5 566.27 12.17 o
 6 -3 5 -79.13 14.39 <
 6 -3 5 732.39 14.06 o
 7 -3 5 58.75 18.61 <
 7 -3 5 87.91 13.20 o
 -7 3 -5 60.21 9.62 o
 -8 3 -5 8.61 11.45 <
 -9 -2 5 28.68 11.18 <
 -9 -2 5 24.61 19.67 <
 -9 -2 5 5.74 10.76 <
 -8 -2 5 -12.68 10.51 <
 -7 -2 5 5.53 9.71 <
 6 2 -5 111.32 11.37 o
 -6 -2 5 130.13 10.46 o
 -5 -2 5 81.22 9.62 o
 5 2 -5 77.14 9.76 o
 -4 -2 5 -1.67 10.06 <
 4 2 -5 28.65 9.96 <
 3 2 -5 585.29 8.55 o
 -3 -2 5 612.91 11.48 o
 -2 -2 5 586.90 11.34 o
 2 2 -5 642.95 11.97 o
 -1 -2 5 102.54 10.43 o
 1 2 -5 106.39 8.22 o
 0 -2 5 189.10 11.67 o
 0 2 -5 198.36 11.88 o
 1 -2 5 1709.91 11.95 o
 -1 2 -5 1885.20 14.60 o
 2 -2 5 306.08 8.36 o
 -2 2 -5 292.53 8.16 o
 3 -2 5 21.66 11.51 <
 -3 2 -5 49.34 10.65 o
 3 -2 5 58.07 11.27 o
 4 -2 5 487.42 15.03 o
 -4 2 -5 871.14 12.72 o
 4 -2 5 877.67 13.72 o
 5 -2 5 257.56 16.23 o
 -5 2 -5 275.10 11.33 o
 5 -2 5 322.73 12.73 o
 6 -2 5 0.30 15.99 <
 6 -2 5 3.28 11.72 <
 -6 2 -5 3.83 10.71 <
 -7 2 -5 141.61 10.34 o
 7 -2 5 357.02 15.96 o
 7 -2 5 276.67 15.69 o
 -8 2 -5 268.07 12.68 o
 -9 -1 5 171.38 8.35 o
 -9 -1 5 142.58 21.23 o
 -9 -1 5 73.68 8.09 o
 -8 -1 5 103.86 8.24 o
 -8 -1 5 80.66 17.45 o
 -7 -1 5 56.90 9.09 o
 6 1 -5 1218.85 12.45 o
 -6 -1 5 1290.89 10.74 o
 5 1 -5 1555.42 11.80 o
 -5 -1 5 1617.60 11.47 o
 -4 -1 5 96.06 8.44 o
 4 1 -5 97.12 7.89 o
 3 1 -5 982.13 10.48 o
 -3 -1 5 784.45 8.09 o
 -2 -1 5 4618.35 15.87 o
 2 1 -5 5123.80 16.39 o
 -1 -1 5 1488.32 12.40 o
 1 1 -5 1640.53 13.02 o
 0 -1 5 396.01 11.80 o
 0 1 -5 443.28 9.10 o
 1 -1 5 3248.60 14.35 o
 -1 1 -5 3395.02 14.50 o
 -2 1 -5 1592.75 11.10 o
 2 -1 5 1601.26 11.28 o
 3 -1 5 154.90 13.30 o
 -3 1 -5 152.25 9.91 o
 3 -1 5 151.54 10.84 o
 4 -1 5 736.55 14.49 o
 -4 1 -5 870.29 11.96 o
 4 -1 5 901.28 13.07 o
 -5 1 -5 958.10 12.37 o
 5 -1 5 953.29 15.06 o
 5 -1 5 1042.45 13.85 o
 -6 1 -5 120.94 9.85 o
 6 -1 5 143.62 13.38 o
 6 -1 5 123.04 12.05 o
 -7 1 -5 71.74 10.21 o
 7 -1 5 64.83 12.84 o
 7 -1 5 95.07 12.75 o
 -8 1 -5 146.15 10.33 o
 -9 0 5 18.05 21.51 <
 -8 0 5 0.32 13.95 <
 -8 0 5 4.91 4.68 <
 -8 0 5 10.14 4.47 <
 -7 0 5 86.54 5.95 o
 -7 0 5 87.23 17.74 o
 -6 0 5 47.71 6.60 o
 -5 0 5 -0.66 5.98 <
 5 0 -5 2.50 6.47 <
 -4 0 5 303.30 6.89 o
 4 0 -5 360.71 7.08 o
 -3 0 5 227.05 7.12 o
 3 0 -5 238.72 7.77 o
 2 0 -5 383.86 9.15 o
 -2 0 5 256.72 5.92 o
 1 0 -5 371.48 8.54 o
 -1 0 5 292.89 9.11 o
 0 0 5 2683.51 13.68 o
 0 0 -5 2850.97 14.41 o
 1 0 5 232.05 11.15 o
 -1 0 -5 247.54 8.33 o
 -2 0 -5 33.13 10.23 <
 2 0 5 36.81 10.53 <
 -3 0 -5 1410.96 12.47 o
 3 0 5 1455.57 13.60 o
 3 0 5 1347.26 10.62 o
 -4 0 -5 235.85 7.63 o
 4 0 5 265.06 11.15 o
 4 0 5 248.40 10.89 o
 5 0 5 64.89 11.04 o
 -5 0 -5 46.24 10.46 o
 5 0 5 53.95 9.22 o
 -6 0 -5 503.77 11.84 o
 6 0 5 553.99 11.20 o
 6 0 5 544.36 14.31 o
 -7 0 -5 491.18 11.98 o
 -8 0 -5 14.61 10.64 <
 -9 0 -5 6.58 10.55 <
 -9 1 5 14.72 24.10 <
 -8 1 5 61.08 20.53 <
 -7 1 5 966.39 21.94 o
 -6 1 5 594.72 4.08 o
 -6 1 5 674.02 14.00 o
 -6 1 5 648.59 4.94 o
 -5 1 5 16.48 3.74 o
 5 -1 -5 9.22 5.74 <
 -4 1 5 499.08 4.76 o
 4 -1 -5 665.39 5.37 o
 -3 1 5 2718.39 9.39 o
 3 -1 -5 2760.14 9.26 o
 -2 1 5 796.04 6.89 o
 2 -1 -5 1047.02 9.29 o
 -1 1 5 1160.28 8.73 o
 1 -1 -5 1365.07 9.99 o
 0 -1 -5 5127.29 15.50 o
 0 1 5 4798.10 14.81 o
 -1 -1 -5 1355.19 12.37 o
 1 1 5 1272.88 9.54 o
 -2 -1 -5 157.40 11.30 o
 2 1 5 171.01 11.22 o
 -3 -1 -5 2290.20 12.54 o
 3 1 5 2603.34 12.07 o
 3 1 5 2383.24 12.93 o
 4 1 5 2153.44 11.49 o
 4 1 5 2390.21 15.98 o
 -4 -1 -5 2105.09 12.48 o
 -5 -1 -5 328.52 11.38 o
 5 1 5 336.47 7.18 o
 5 1 5 320.33 9.93 o
 -6 -1 -5 229.60 11.10 o
 -7 -1 -5 408.66 11.78 o
 -8 -1 -5 88.23 10.70 o
 -9 -1 -5 23.88 12.55 <
 -8 2 5 30.28 21.60 <
 -7 2 5 -6.02 18.38 <
 -6 2 5 14.04 12.71 <
 -5 2 5 82.02 10.88 o
 4 -2 -5 13.86 2.73 o
 -4 2 5 13.55 9.42 <
 -4 2 5 13.02 2.28 o
 3 -2 -5 213.97 4.32 o
 -3 2 5 185.00 3.89 o
 2 -2 -5 627.26 6.94 o
 -2 2 5 483.65 5.25 o
 1 -2 -5 1931.37 9.60 o
 -1 2 5 1940.29 9.15 o
 0 -2 -5 -35.26 4.19 <
 0 2 5 54.65 7.44 o
 1 2 5 24.04 7.10 <
 -1 -2 -5 3.54 10.31 <
 2 2 5 1524.59 14.19 o
 -2 -2 -5 1647.34 14.53 o
 3 2 5 115.41 4.36 o
 3 2 5 125.76 11.56 o
 -3 -2 -5 132.77 8.54 o
 4 2 5 19.44 3.37 o
 4 2 5 33.68 11.45 <
 -4 -2 -5 1.91 10.43 <
 -5 -2 -5 1651.70 14.86 o
 -6 -2 -5 957.30 14.83 o
 -7 -2 -5 29.50 12.11 <
 -8 -2 -5 2.61 12.56 <
 -9 -2 -5 122.47 15.56 o
 -9 -2 -5 120.48 12.84 o
 -8 3 5 216.39 19.61 o
 -7 3 5 193.25 22.51 o
 -6 3 5 41.82 13.40 <
 -5 3 5 893.11 19.25 o
 -4 3 5 1770.11 19.69 o
 -3 3 5 415.82 10.90 o
 3 -3 -5 357.40 2.95 o
 3 -3 -5 312.07 2.10 o
 2 -3 -5 1214.31 6.22 o
 -2 3 5 1452.26 14.74 o
 1 -3 -5 3179.62 10.11 o
 -1 3 5 3911.42 16.59 o
 -1 3 5 3733.11 11.72 o
 0 3 5 870.65 9.78 o
 0 3 5 864.17 9.95 o
 0 -3 -5 876.36 9.55 o
 1 3 5 188.53 6.03 o
 1 3 5 197.16 11.07 o
 -1 -3 -5 186.70 11.00 o
 2 3 5 3766.46 8.16 o
 -2 -3 -5 3658.84 19.20 o
 -3 -3 -5 2465.76 15.30 o
 -4 -3 -5 281.40 13.27 o
 -5 -3 -5 583.19 11.69 o
 -6 -3 -5 720.63 15.73 o
 -7 -3 -5 83.74 14.28 o
 -8 -3 -5 83.25 17.28 o
 -8 -3 -5 78.33 13.46 o
 -9 -3 -5 237.34 17.49 o
 -9 -3 -5 182.22 14.07 o
 -8 4 5 -29.40 26.00 <
 -7 4 5 26.54 23.41 <
 -6 4 5 37.07 18.85 <
 -5 4 5 -15.93 17.51 <
 -4 4 5 91.04 11.95 o
 -3 4 5 286.09 15.39 o
 2 -4 -5 359.87 4.69 o
 2 -4 -5 351.58 5.62 o
 -2 4 5 412.69 13.84 o
 -1 4 5 282.51 9.32 o
 1 -4 -5 258.64 6.56 o
 0 4 5 68.10 9.38 o
 0 -4 -5 77.00 6.32 o
 1 4 5 1190.35 9.50 o
 -1 -4 -5 1101.20 10.70 o
 2 4 5 10.18 5.00 <
 -2 -4 -5 1.96 14.86 <
 -3 -4 -5 25.54 15.83 <
 -4 -4 -5 1068.94 17.74 o
 -5 -4 -5 302.93 15.75 o
 -6 -4 -5 71.87 15.13 o
 -7 -4 -5 112.58 15.78 o
 -7 -4 -5 130.49 17.23 o
 -8 -4 -5 325.28 19.23 o
 -8 -4 -5 248.26 16.44 o
 -9 -4 -5 25.74 18.79 <
 -9 -4 -5 1.46 15.09 <
 -7 5 5 -13.79 27.02 <
 -6 5 5 234.09 18.25 o
 -5 5 5 489.00 20.91 o
 -4 5 5 159.56 14.22 o
 -3 5 5 857.01 17.96 o
 -2 5 5 1977.53 19.59 o
 2 -5 -5 1875.27 7.63 o
 2 -5 -5 1833.56 7.50 o
 -1 5 5 460.64 10.92 o
 1 -5 -5 466.05 8.59 o
 1 -5 -5 455.05 8.19 o
 0 5 5 419.41 11.37 o
 0 -5 -5 452.63 11.23 o
 0 -5 -5 436.56 10.72 o
 1 5 5 3451.75 15.69 o
 -1 -5 -5 1026.76 10.02 o
 -1 -5 -5 3418.05 17.60 o
 -2 -5 -5 2081.08 17.43 o
 -2 -5 -5 1800.46 13.80 o
 2 5 5 1886.86 9.69 o
 -3 -5 -5 281.93 14.67 o
 -3 -5 -5 255.75 14.64 o
 -4 -5 -5 1069.15 18.43 o
 -4 -5 -5 1027.17 14.79 o
 -5 -5 -5 869.84 17.90 o
 -5 -5 -5 921.21 18.13 o
 -6 -5 -5 148.20 12.19 o
 -6 -5 -5 124.46 16.39 o
 -7 -5 -5 357.63 19.44 o
 -7 -5 -5 256.03 17.21 o
 -8 -5 -5 446.87 16.66 o
 -8 -5 -5 387.42 19.17 o
 -9 -5 -5 45.06 19.19 <
 -9 -5 -5 9.81 17.40 <
 -7 6 5 -7.07 21.76 <
 -6 6 5 5.33 17.40 <
 -5 6 5 16.87 20.01 <
 -4 6 5 84.20 14.43 o
 3 -6 -5 71.48 2.57 o
 -3 6 5 91.59 12.97 o
 3 -6 -5 87.41 2.95 o
 -2 6 5 135.62 12.23 o
 2 -6 -5 147.92 5.53 o
 2 -6 -5 155.90 6.89 o
 1 -6 -5 14.74 6.87 <
 1 -6 -5 10.90 7.93 <
 -1 6 5 33.63 14.54 <
 0 -6 -5 344.67 11.27 o
 0 -6 -5 317.29 10.49 o
 0 6 5 372.78 13.60 o
 0 -6 -5 331.53 10.16 o
 -1 -6 -5 17.29 10.20 <
 1 6 5 7.71 10.91 <
 -1 -6 -5 9.88 6.83 <
 -1 -6 -5 -29.53 7.11 <
 -2 -6 -5 99.98 8.01 o
 -2 -6 -5 90.18 12.59 o
 -2 -6 -5 87.56 9.38 o
 -3 -6 -5 1133.75 8.15 o
 -3 -6 -5 1090.42 16.71 o
 -3 -6 -5 1002.91 13.64 o
 -4 -6 -5 77.56 15.26 o
 -4 -6 -5 88.41 14.57 o
 -5 -6 -5 136.68 11.97 o
 -5 -6 -5 131.43 16.82 o
 -6 -6 -5 131.68 13.63 o
 -6 -6 -5 114.75 15.42 o
 -7 -6 -5 251.80 15.23 o
 -7 -6 -5 228.38 14.19 o
 -8 -6 -5 4.92 16.82 <
 -8 -6 -5 -0.25 19.58 <
 -9 -6 -5 23.03 19.16 <
 -9 -6 -5 31.82 17.35 <
 -6 7 5 170.74 25.71 o
 -5 7 5 49.65 21.43 <
 -4 7 5 432.98 21.96 o
 -3 7 5 799.22 17.99 o
 3 -7 -5 873.92 5.66 o
 3 -7 -5 831.14 5.87 o
 2 -7 -5 120.38 5.28 o
 -2 7 5 165.74 18.29 o
 2 -7 -5 131.59 7.39 o
 -1 7 5 225.35 12.50 o
 1 -7 -5 250.92 13.83 o
 1 -7 -5 223.61 9.08 o
 1 -7 -5 236.21 7.93 o
 0 7 5 2283.26 20.07 o
 0 -7 -5 1925.42 17.16 o
 0 -7 -5 1594.82 13.59 o
 1 7 5 896.39 10.79 o
 -1 -7 -5 959.59 14.73 o
 -1 -7 -5 1204.86 13.51 o
 -2 -7 -5 263.14 9.89 o
 -2 -7 -5 230.73 12.94 o
 -3 -7 -5 1232.71 11.50 o
 -3 -7 -5 1069.89 13.99 o
 -4 -7 -5 715.15 7.93 o
 -4 -7 -5 650.31 13.88 o
 -5 -7 -5 100.77 16.83 o
 -5 -7 -5 104.26 3.71 o
 -5 -7 -5 94.83 12.01 o
 -6 -7 -5 527.79 18.96 o
 -6 -7 -5 550.11 20.57 o
 -7 -7 -5 508.82 21.54 o
 -7 -7 -5 547.60 21.61 o
 -8 -7 -5 22.84 19.26 <
 -8 -7 -5 18.39 14.33 <
 -9 -7 -5 30.73 20.55 <
 -9 -7 -5 2.65 15.11 <
 -5 8 5 6.52 26.50 <
 -4 8 5 -7.93 24.36 <
 3 -8 -5 52.77 5.32 o
 3 -8 -5 40.74 5.73 o
 -3 8 5 44.74 20.99 <
 -2 8 5 23.55 14.65 <
 2 -8 -5 31.33 14.34 <
 2 -8 -5 28.53 7.77 <
 2 -8 -5 33.33 6.79 o
 1 -8 -5 60.62 9.46 o
 1 -8 -5 81.13 13.09 o
 -1 8 5 82.07 15.86 o
 0 -8 -5 94.73 12.80 o
 0 -8 -5 83.96 10.50 o
 0 8 5 124.80 14.20 o
 -1 -8 -5 -12.69 12.06 <
 -1 -8 -5 -9.36 11.70 <
 -2 -8 -5 270.73 12.97 o
 -2 -8 -5 232.75 13.73 o
 -3 -8 -5 11.20 10.02 <
 -3 -8 -5 14.97 10.45 <
 -4 -8 -5 23.65 8.12 <
 -4 -8 -5 18.84 15.31 <
 -5 -8 -5 209.49 13.49 o
 -5 -8 -5 217.52 7.01 o
 -6 -8 -5 171.55 18.01 o
 -6 -8 -5 183.04 3.51 o
 -6 -8 -5 169.75 18.88 o
 -7 -8 -5 -9.26 19.03 <
 -7 -8 -5 -3.34 18.80 <
 -8 -8 -5 17.88 20.60 <
 -8 -8 -5 13.10 19.37 <
 -4 9 5 186.87 24.75 o
 -3 9 5 39.82 17.10 <
 3 -9 -5 38.49 5.89 o
 3 -9 -5 25.45 6.32 o
 -2 9 5 209.51 19.81 o
 2 -9 -5 224.46 17.23 o
 2 -9 -5 198.84 8.86 o
 2 -9 -5 241.86 9.13 o
 1 -9 -5 914.49 12.77 o
 -1 9 5 1157.04 20.96 o
 1 -9 -5 783.02 15.57 o
 0 -9 -5 357.09 11.70 o
 0 -9 -5 353.41 14.85 o
 -1 -9 -5 144.75 13.13 o
 -1 -9 -5 134.77 13.64 o
 -2 -9 -5 757.47 14.38 o
 -2 -9 -5 679.61 16.27 o
 -3 -9 -5 393.33 12.67 o
 -3 -9 -5 383.91 17.13 o
 -4 -9 -5 54.45 16.96 <
 -4 -9 -5 78.79 8.85 o
 -5 -9 -5 503.07 20.25 o
 -5 -9 -5 447.33 9.34 o
 -6 -9 -5 368.28 20.96 o
 -6 -9 -5 332.00 7.11 o
 -7 -9 -5 27.61 16.08 <
 -7 -9 -5 23.22 20.70 <
 -8 -9 -5 28.96 16.54 <
 -8 -9 -5 11.01 22.49 <
 3 -10 -5 3.72 6.85 <
 3 -10 -5 2.37 7.23 <
 2 -10 -5 1.59 16.12 <
 2 -10 -5 3.46 9.10 <
 2 -10 -5 11.16 7.75 <
 1 -10 -5 41.22 12.98 <
 1 -10 -5 17.17 10.43 <
 0 -10 -5 30.19 12.01 <
 0 -10 -5 13.55 14.79 <
 -1 -10 -5 117.12 14.18 o
 -1 -10 -5 99.72 13.23 o
 -2 -10 -5 32.08 12.75 <
 -2 -10 -5 11.84 14.22 <
 -3 -10 -5 47.85 11.89 o
 -3 -10 -5 32.59 15.26 <
 -4 -10 -5 72.47 11.53 o
 -4 -10 -5 66.45 18.17 <
 -5 -10 -5 34.99 9.90 <
 -5 -10 -5 50.24 18.37 <
 -6 -10 -5 9.83 8.42 <
 -6 -10 -5 12.45 21.23 <
 -7 -10 -5 12.34 4.17 <
 -7 -10 -5 15.52 22.39 <
 -7 -10 -5 16.52 21.50 <
 1 -11 -5 61.82 18.92 <
 1 -11 -5 47.76 12.84 <
 0 -11 -5 49.00 13.63 <
 0 -11 -5 77.26 17.90 o
 -1 -11 -5 222.23 14.71 o
 -1 -11 -5 210.76 16.79 o
 -2 -11 -5 96.51 15.84 o
 -2 -11 -5 120.99 15.35 o
 -3 -11 -5 34.99 13.39 <
 -3 -11 -5 13.76 18.46 <
 -4 -11 -5 319.32 14.61 o
 -4 -11 -5 231.22 16.63 o
 -5 -11 -5 175.75 13.14 o
 -5 -11 -5 187.16 21.92 o
 4 8 -6 24.28 24.80 <
 -4 -8 6 47.96 22.13 <
 3 8 -6 97.17 22.75 o
 -3 -8 6 141.11 17.49 o
 -2 -8 6 635.91 23.49 o
 2 8 -6 575.75 19.10 o
 -1 -8 6 146.68 20.27 o
 -1 -8 6 184.50 22.05 o
 1 8 -6 136.55 19.78 o
 0 -8 6 57.45 19.40 <
 0 8 -6 33.73 16.88 <
 0 -8 6 26.36 20.91 <
 1 -8 6 194.01 20.03 o
 1 -8 6 336.05 19.55 o
 -1 8 -6 236.65 14.15 o
 -6 -7 6 51.92 20.91 <
 6 7 -6 43.93 22.05 <
 5 7 -6 253.09 23.52 o
 -5 -7 6 260.58 17.19 o
 4 7 -6 101.26 22.37 o
 -4 -7 6 136.11 21.36 o
 -3 -7 6 172.18 18.38 o
 3 7 -6 146.01 18.52 o
 -2 -7 6 403.97 19.81 o
 2 7 -6 351.72 18.91 o
 -1 -7 6 117.28 17.70 o
 1 7 -6 94.91 13.37 o
 0 -7 6 6.88 17.35 <
 0 -7 6 -8.15 18.65 <
 0 7 -6 3.20 13.14 <
 1 -7 6 133.22 20.78 o
 1 -7 6 154.04 16.05 o
 -1 7 -6 150.68 15.25 o
 2 -7 6 284.83 17.65 o
 2 -7 6 179.54 24.15 o
 -2 7 -6 218.58 15.32 o
 3 -7 6 10.09 15.18 <
 3 -7 6 -5.95 26.68 <
 -3 7 -6 18.05 15.70 <
 7 6 -6 87.80 20.97 o
 -7 -6 6 107.64 21.58 o
 -6 -6 6 134.48 20.31 o
 6 6 -6 128.09 20.81 o
 -5 -6 6 -12.69 17.67 <
 5 6 -6 18.24 19.42 <
 4 6 -6 211.24 15.07 o
 -4 -6 6 238.77 19.59 o
 -3 -6 6 1357.44 17.16 o
 3 6 -6 1383.12 17.60 o
 -2 -6 6 367.76 13.35 o
 2 6 -6 364.45 17.61 o
 -1 -6 6 122.21 16.22 o
 1 6 -6 127.17 16.02 o
 0 6 -6 662.52 13.89 o
 0 -6 6 741.41 17.88 o
 1 -6 6 354.09 15.19 o
 1 -6 6 436.50 17.19 o
 -1 6 -6 375.18 16.61 o
 2 -6 6 136.33 15.21 o
 2 -6 6 102.37 20.71 o
 -2 6 -6 131.62 14.93 o
 3 -6 6 449.47 12.81 o
 -3 6 -6 386.88 11.83 o
 3 -6 6 401.64 25.55 o
 -4 6 -6 347.06 15.16 o
 4 -6 6 300.16 27.61 o
 4 -6 6 460.87 15.60 o
 -5 6 -6 42.71 12.24 <
 5 -6 6 6.36 26.80 <
 5 -6 6 64.82 14.16 o
 7 5 -6 145.20 18.35 o
 -7 -5 6 145.47 18.58 o
 -6 -5 6 421.96 18.09 o
 6 5 -6 428.29 19.62 o
 -5 -5 6 78.94 15.62 o
 5 5 -6 58.33 15.95 <
 -4 -5 6 142.74 17.06 o
 4 5 -6 111.81 17.77 o
 -3 -5 6 577.52 17.21 o
 3 5 -6 564.08 17.07 o
 2 5 -6 199.57 15.42 o
 -2 -5 6 199.69 14.90 o
 1 5 -6 24.56 14.11 <
 -1 -5 6 23.66 14.65 <
 0 -5 6 601.16 16.38 o
 0 5 -6 564.45 14.68 o
 -1 5 -6 575.67 15.49 o
 1 -5 6 552.08 12.18 o
 1 -5 6 577.23 17.94 o
 -2 5 -6 5.36 10.00 <
 2 -5 6 5.42 10.34 <
 2 -5 6 26.11 19.88 <
 -3 5 -6 15.59 12.97 <
 3 -5 6 36.85 12.91 <
 3 -5 6 20.78 17.37 <
 4 -5 6 145.94 24.75 o
 4 -5 6 219.36 13.62 o
 -4 5 -6 153.65 13.05 o
 5 -5 6 17.52 22.15 <
 5 -5 6 20.02 13.45 <
 -5 5 -6 26.20 12.56 <
 -6 5 -6 10.08 12.76 <
 6 -5 6 24.06 24.98 <
 6 -5 6 12.65 15.65 <
 8 4 -6 46.90 17.20 <
 -8 -4 6 134.79 16.07 o
 -7 -4 6 89.64 14.37 o
 7 4 -6 62.53 16.88 <
 -6 -4 6 -13.56 14.61 <
 6 4 -6 24.28 13.47 <
 -5 -4 6 472.36 14.78 o
 5 4 -6 440.02 15.70 o
 -4 -4 6 1346.41 18.08 o
 4 4 -6 1389.68 18.45 o
 -3 -4 6 59.62 10.01 o
 3 4 -6 87.30 14.66 o
 2 4 -6 35.79 14.50 <
 -2 -4 6 45.92 14.00 <
 1 4 -6 1119.60 13.23 o
 -1 -4 6 1186.34 16.27 o
 0 4 -6 704.34 14.39 o
 0 -4 6 720.49 15.11 o
 1 -4 6 403.69 13.51 o
 -1 4 -6 387.92 13.93 o
 2 -4 6 1235.60 21.15 o
 2 -4 6 1257.32 16.68 o
 -2 4 -6 1206.99 15.71 o
 3 -4 6 834.28 15.11 o
 3 -4 6 751.80 22.57 o
 -3 4 -6 765.61 13.67 o
 -4 4 -6 59.53 9.02 o
 4 -4 6 56.81 9.95 o
 4 -4 6 38.73 19.75 <
 5 -4 6 168.70 21.05 o
 -5 4 -6 205.43 12.60 o
 5 -4 6 240.38 11.42 o
 6 -4 6 325.28 23.72 o
 6 -4 6 541.50 16.19 o
 -6 4 -6 404.00 13.09 o
 -8 -3 6 170.15 13.71 o
 -7 -3 6 461.26 14.44 o
 7 3 -6 387.03 15.27 o
 -6 -3 6 129.04 12.65 o
 6 3 -6 125.55 14.01 o
 5 3 -6 -51.52 8.91 <
 -5 -3 6 399.85 14.27 o
 -4 -3 6 928.76 12.13 o
 4 3 -6 1052.07 15.38 o
 3 3 -6 124.97 13.29 o
 -3 -3 6 118.28 12.63 o
 2 3 -6 122.87 12.75 o
 -2 -3 6 124.55 11.87 o
 1 3 -6 1841.03 16.52 o
 -1 -3 6 1694.68 15.59 o
 0 -3 6 1052.02 14.88 o
 0 3 -6 1060.08 12.03 o
 1 -3 6 8.61 11.84 <
 -1 3 -6 12.67 11.37 <
 2 -3 6 296.25 9.88 o
 2 -3 6 310.78 15.45 o
 -2 3 -6 309.42 9.72 o
 3 -3 6 672.79 14.70 o
 3 -3 6 658.98 19.40 o
 -3 3 -6 683.76 14.35 o
 4 -3 6 24.30 17.71 <
 -4 3 -6 5.27 8.86 <
 4 -3 6 12.85 12.69 <
 5 -3 6 11.52 17.07 <
 -5 3 -6 31.36 12.54 <
 5 -3 6 57.51 14.52 <
 6 -3 6 219.85 18.55 o
 -6 3 -6 162.82 11.43 o
 6 -3 6 246.91 14.12 o
 7 -3 6 29.53 17.76 <
 7 -3 6 15.30 14.97 <
 -7 3 -6 15.59 12.12 <
 -8 -2 6 11.68 10.28 <
 -7 -2 6 10.52 11.10 <
 7 2 -6 11.88 11.92 <
 -6 -2 6 405.33 11.29 o
 6 2 -6 437.19 12.69 o
 5 2 -6 872.03 13.07 o
 -5 -2 6 875.68 12.58 o
 -4 -2 6 94.22 10.62 o
 4 2 -6 139.51 10.12 o
 -3 -2 6 161.55 8.70 o
 3 2 -6 221.58 11.35 o
 2 2 -6 1604.21 15.59 o
 -2 -2 6 1424.96 13.87 o
 -1 -2 6 479.34 12.19 o
 1 2 -6 530.99 12.83 o
 0 -2 6 561.61 11.94 o
 0 2 -6 600.13 12.69 o
 1 -2 6 2204.42 13.63 o
 -1 2 -6 2265.35 13.90 o
 2 -2 6 876.46 11.37 o
 -2 2 -6 977.39 11.34 o
 3 -2 6 -13.02 12.42 <
 -3 2 -6 30.11 8.82 <
 3 -2 6 42.81 9.29 o
 4 -2 6 402.54 17.19 o
 -4 2 -6 443.01 13.23 o
 4 -2 6 476.68 14.17 o
 5 -2 6 919.34 16.06 o
 -5 2 -6 1063.91 14.28 o
 5 -2 6 1241.26 16.80 o
 6 -2 6 224.49 15.60 o
 -6 2 -6 163.10 11.94 o
 6 -2 6 245.03 15.15 o
 7 -2 6 98.88 15.41 o
 -7 2 -6 120.16 12.32 o
 7 -2 6 168.69 15.75 o
 -8 2 -6 155.92 13.73 o
 -8 -1 6 197.48 8.66 o
 -7 -1 6 50.67 9.11 o
 6 1 -6 256.45 10.57 o
 -6 -1 6 267.80 10.04 o
 5 1 -6 799.19 11.26 o
 -5 -1 6 720.03 10.76 o
 -4 -1 6 139.30 8.29 o
 4 1 -6 146.87 9.03 o
 3 1 -6 488.74 8.27 o
 -3 -1 6 496.52 10.30 o
 -2 -1 6 2762.78 14.58 o
 2 1 -6 3205.01 16.29 o
 -1 -1 6 635.00 11.23 o
 1 1 -6 727.69 12.31 o
 0 -1 6 16.19 7.66 <
 0 1 -6 9.37 11.35 <
 1 -1 6 1377.42 14.43 o
 -1 1 -6 1457.88 14.45 o
 -2 1 -6 1322.58 11.45 o
 2 -1 6 1396.54 11.78 o
 3 -1 6 20.74 12.48 <
 -3 1 -6 28.77 8.01 <
 3 -1 6 24.87 11.29 <
 4 -1 6 400.13 14.50 o
 -4 1 -6 455.58 12.48 o
 4 -1 6 511.87 13.26 o
 -5 1 -6 769.70 13.44 o
 5 -1 6 745.95 16.07 o
 5 -1 6 776.81 11.80 o
 6 -1 6 17.95 13.58 <
 6 -1 6 26.79 14.07 <
 -6 1 -6 3.32 10.84 <
 -7 1 -6 5.02 11.41 <
 7 -1 6 14.80 13.33 <
 7 -1 6 -7.65 13.48 <
 -8 1 -6 34.37 11.36 <
 -8 0 6 6.64 4.60 <
 -8 0 6 9.83 19.45 <
 -8 0 6 1.77 5.26 <
 -7 0 6 187.94 5.97 o
 -6 0 6 164.06 7.24 o
 6 0 -6 162.94 8.88 o
 -5 0 6 14.56 7.57 <
 5 0 -6 9.25 8.12 <
 4 0 -6 164.67 7.47 o
 -4 0 6 167.68 7.20 o
 3 0 -6 1372.82 10.94 o
 -3 0 6 1215.33 9.97 o
 -2 0 6 476.20 6.93 o
 2 0 -6 692.44 10.50 o
 -1 0 6 699.98 10.31 o
 1 0 -6 802.47 11.15 o
 0 0 6 2435.43 14.14 o
 0 0 -6 2250.98 12.54 o
 -1 0 -6 716.82 11.79 o
 1 0 6 706.40 11.98 o
 -2 0 -6 106.68 10.92 o
 2 0 6 105.13 8.08 o
 -3 0 -6 1410.89 13.88 o
 3 0 6 1400.23 13.62 o
 3 0 6 1450.02 14.57 o
 -4 0 -6 1909.40 14.80 o
 4 0 6 1825.27 15.20 o
 4 0 6 2069.47 16.40 o
 -5 0 -6 207.35 11.87 o
 5 0 6 205.62 12.23 o
 5 0 6 234.12 13.60 o
 -6 0 -6 233.55 11.59 o
 6 0 6 294.58 11.39 o
 6 0 6 283.12 14.76 o
 -7 0 -6 458.34 13.42 o
 -8 0 -6 32.11 11.53 <
 -9 0 -6 13.10 12.66 <
 -8 1 6 48.47 19.70 <
 -7 1 6 241.15 20.36 o
 -6 1 6 385.33 4.54 o
 5 -1 -6 48.94 6.20 o
 -5 1 6 45.32 4.69 o
 -4 1 6 401.24 6.43 o
 4 -1 -6 441.69 6.11 o
 3 -1 -6 2485.69 10.70 o
 -3 1 6 2136.11 9.42 o
 -2 1 6 434.88 7.60 o
 2 -1 -6 465.78 8.80 o
 -1 1 6 107.16 7.97 o
 1 -1 -6 135.77 6.14 o
 0 -1 -6 2106.64 10.97 o
 0 1 6 2205.75 12.38 o
 -1 -1 -6 1640.07 11.13 o
 1 1 6 1562.71 10.67 o
 -2 -1 -6 14.95 10.47 <
 2 1 6 14.12 10.81 <
 -3 -1 -6 772.07 12.29 o
 3 1 6 792.95 10.59 o
 3 1 6 780.71 12.56 o
 -4 -1 -6 903.10 12.93 o
 4 1 6 855.51 10.62 o
 4 1 6 931.88 14.12 o
 -5 -1 -6 10.81 10.69 <
 5 1 6 3.18 8.41 <
 5 1 6 -5.74 13.25 <
 -6 -1 -6 51.55 11.37 o
 6 1 6 60.36 6.83 o
 6 1 6 102.10 13.46 o
 -7 -1 -6 389.05 11.01 o
 -8 -1 -6 83.32 12.61 o
 -9 -1 -6 1.83 12.11 <
 -8 2 6 110.46 21.43 o
 -7 2 6 72.52 20.35 <
 -6 2 6 17.23 15.47 <
 -5 2 6 141.19 10.91 o
 -4 2 6 440.20 4.37 o
 4 -2 -6 554.82 5.12 o
 -3 2 6 82.59 4.25 o
 3 -2 -6 120.67 5.49 o
 2 -2 -6 293.16 7.54 o
 -2 2 6 242.43 6.28 o
 -1 2 6 1912.78 10.21 o
 1 -2 -6 2062.13 10.94 o
 0 -2 -6 -7.99 4.44 <
 0 2 6 309.20 9.03 o
 -1 -2 -6 59.72 7.41 o
 1 2 6 53.69 9.88 o
 2 2 6 1648.20 14.12 o
 -2 -2 -6 1597.35 11.86 o
 3 2 6 1719.05 8.11 o
 3 2 6 1839.11 15.55 o
 -3 -2 -6 1803.59 15.31 o
 4 2 6 238.76 4.77 o
 4 2 6 263.93 13.41 o
 -4 -2 -6 262.12 9.35 o
 5 2 6 629.06 15.25 o
 -5 -2 -6 599.01 13.52 o
 -6 -2 -6 710.47 15.33 o
 -7 -2 -6 11.81 12.82 <
 -8 -2 -6 116.47 13.82 o
 -9 -2 -6 273.48 14.17 o
 -8 3 6 80.34 22.87 <
 -7 3 6 161.74 22.92 o
 -6 3 6 18.36 13.36 <
 -5 3 6 502.70 17.85 o
 -4 3 6 1823.72 16.79 o
 -3 3 6 357.82 10.34 o
 3 -3 -6 386.39 4.77 o
 2 -3 -6 181.15 5.55 o
 -2 3 6 199.16 8.20 o
 -2 3 6 170.11 5.71 o
 1 -3 -6 1754.79 9.58 o
 -1 3 6 1866.44 10.37 o
 0 3 6 1256.65 11.04 o
 0 -3 -6 1302.41 10.81 o
 1 3 6 233.06 7.62 o
 -1 -3 -6 246.20 10.29 o
 2 3 6 2112.49 15.61 o
 -2 -3 -6 2172.92 13.71 o
 3 3 6 1952.99 4.00 o
 3 3 6 1904.45 15.96 o
 3 3 6 1922.78 4.54 o
 -3 -3 -6 1986.41 16.93 o
 -4 -3 -6 3.92 12.93 <
 -5 -3 -6 112.38 13.01 o
 -6 -3 -6 590.75 12.20 o
 -7 -3 -6 63.76 14.41 o
 -8 -3 -6 6.29 14.03 <
 -9 -3 -6 60.18 19.67 <
 -9 -3 -6 66.67 14.40 o
 -7 4 6 17.97 22.69 <
 -6 4 6 71.10 19.85 <
 -5 4 6 190.26 17.89 o
 -4 4 6 9.64 16.89 <
 -3 4 6 299.71 14.51 o
 3 -4 -6 246.17 3.44 o
 3 -4 -6 236.39 3.07 o
 2 -4 -6 1234.32 7.21 o
 -2 4 6 1326.30 16.52 o
 -1 4 6 116.43 8.43 o
 1 -4 -6 115.95 8.25 o
 0 4 6 127.73 9.79 o
 0 -4 -6 92.26 6.33 o
 1 4 6 2021.25 11.21 o
 -1 -4 -6 1883.18 12.02 o
 2 4 6 844.18 6.94 o
 -2 -4 -6 956.24 15.32 o
 -3 -4 -6 76.96 14.37 o
 -4 -4 -6 722.09 16.32 o
 -5 -4 -6 661.81 13.24 o
 -6 -4 -6 31.04 10.94 <
 -7 -4 -6 196.57 16.69 o
 -8 -4 -6 402.76 17.79 o
 -8 -4 -6 469.54 16.27 o
 -9 -4 -6 19.99 19.48 <
 -9 -4 -6 19.52 16.83 <
 -7 5 6 25.04 25.97 <
 -6 5 6 191.07 21.32 o
 -5 5 6 622.71 21.21 o
 -4 5 6 75.67 12.63 o
 -3 5 6 178.04 12.14 o
 2 -5 -6 1274.52 7.33 o
 -2 5 6 1442.90 18.17 o
 2 -5 -6 1213.55 8.19 o
 -1 5 6 667.53 13.17 o
 1 -5 -6 640.35 10.13 o
 1 -5 -6 611.49 8.31 o
 0 5 6 192.69 11.65 o
 0 -5 -6 187.10 9.97 o
 1 5 6 1520.72 12.20 o
 -1 -5 -6 408.48 10.90 o
 2 5 6 1504.00 9.71 o
 -2 -5 -6 1251.50 14.05 o
 -3 -5 -6 -5.50 16.03 <
 -4 -5 -6 360.42 17.23 o
 -5 -5 -6 1165.00 16.77 o
 -6 -5 -6 72.48 18.39 <
 -6 -5 -6 121.69 16.76 o
 -7 -5 -6 -0.37 19.01 <
 -7 -5 -6 11.71 13.18 <
 -8 -5 -6 183.93 18.84 o
 -8 -5 -6 136.42 14.30 o
 -9 -5 -6 40.34 20.85 <
 -9 -5 -6 6.48 17.47 <
 -6 6 6 -3.00 18.27 <
 -5 6 6 29.69 20.82 <
 -4 6 6 137.16 18.97 o
 -3 6 6 241.60 17.84 o
 -2 6 6 10.37 14.81 <
 2 -6 -6 24.30 5.37 o
 2 -6 -6 25.67 5.61 o
 -1 6 6 61.66 11.14 o
 1 -6 -6 69.25 7.28 o
 1 -6 -6 83.33 8.05 o
 0 6 6 1436.17 15.94 o
 0 -6 -6 1431.47 13.28 o
 0 -6 -6 1398.66 13.48 o
 -1 -6 -6 293.14 12.27 o
 1 6 6 299.48 10.53 o
 -1 -6 -6 -50.32 7.99 <
 2 6 6 59.64 7.32 o
 -2 -6 -6 53.92 13.42 o
 -2 -6 -6 74.94 12.99 o
 -3 -6 -6 912.03 16.17 o
 -3 -6 -6 990.05 16.59 o
 -4 -6 -6 548.03 16.34 o
 -4 -6 -6 548.70 16.57 o
 -5 -6 -6 20.58 11.24 <
 -5 -6 -6 17.03 15.85 <
 -6 -6 -6 323.98 18.10 o
 -6 -6 -6 336.26 17.91 o
 -7 -6 -6 538.49 16.28 o
 -7 -6 -6 693.32 21.88 o
 -8 -6 -6 49.35 19.93 <
 -8 -6 -6 53.43 18.99 <
 -9 -6 -6 -16.01 19.76 <
 -9 -6 -6 5.04 14.68 <
 -6 7 6 146.99 26.61 o
 -5 7 6 63.14 24.73 <
 -4 7 6 73.46 15.51 o
 3 -7 -6 521.48 4.07 o
 -3 7 6 455.06 17.13 o
 3 -7 -6 535.57 4.16 o
 -2 7 6 261.89 13.56 o
 2 -7 -6 292.88 6.48 o
 2 -7 -6 281.34 7.84 o
 -1 7 6 385.29 16.83 o
 1 -7 -6 400.89 9.81 o
 1 -7 -6 349.07 8.61 o
 0 7 6 1899.03 18.46 o
 0 -7 -6 1505.74 14.01 o
 0 -7 -6 1731.98 14.35 o
 1 7 6 820.41 13.16 o
 -1 -7 -6 515.74 9.38 o
 -1 -7 -6 756.40 13.62 o
 -2 -7 -6 28.58 13.36 <
 -2 -7 -6 27.27 9.91 <
 -3 -7 -6 353.21 15.16 o
 -3 -7 -6 315.19 14.87 o
 -4 -7 -6 1192.42 16.15 o
 -4 -7 -6 1256.64 19.60 o
 -5 -7 -6 55.69 15.81 <
 -5 -7 -6 68.19 15.84 o
 -6 -7 -6 51.71 16.47 <
 -6 -7 -6 78.55 17.43 o
 -7 -7 -6 325.13 16.34 o
 -7 -7 -6 334.57 20.55 o
 -8 -7 -6 -2.27 19.59 <
 -8 -7 -6 60.06 19.00 <
 -9 -7 -6 -2.70 16.40 <
 -9 -7 -6 -8.84 15.04 <
 -5 8 6 52.12 26.74 <
 -4 8 6 39.48 23.33 <
 3 -8 -6 5.55 4.01 <
 -3 8 6 34.83 21.77 <
 3 -8 -6 4.79 4.38 <
 2 -8 -6 63.09 6.66 o
 -2 8 6 81.60 14.70 o
 2 -8 -6 42.76 6.67 o
 -1 8 6 661.17 18.54 o
 1 -8 -6 476.93 9.95 o
 1 -8 -6 521.63 11.00 o
 0 8 6 45.28 14.30 <
 0 -8 -6 12.28 8.66 <
 0 -8 -6 31.88 10.09 <
 0 -8 -6 10.85 10.29 <
 -1 -8 -6 6.67 11.98 <
 -1 -8 -6 39.11 10.14 <
 -1 -8 -6 66.02 11.41 o
 -2 -8 -6 463.86 15.38 o
 -2 -8 -6 525.54 10.82 o
 -2 -8 -6 559.40 14.93 o
 -3 -8 -6 126.49 7.58 o
 -3 -8 -6 145.69 15.53 o
 -3 -8 -6 136.13 10.90 o
 -4 -8 -6 -1.69 15.84 <
 -4 -8 -6 -8.03 14.97 <
 -5 -8 -6 319.76 17.68 o
 -5 -8 -6 304.11 18.40 o
 -6 -8 -6 414.07 20.18 o
 -6 -8 -6 430.10 16.25 o
 -7 -8 -6 21.25 14.90 <
 -7 -8 -6 6.48 17.70 <
 -8 -8 -6 19.76 20.09 <
 -8 -8 -6 19.07 20.80 <
 -4 9 6 219.50 21.20 o
 -3 9 6 146.00 23.36 o
 3 -9 -6 105.96 5.09 o
 3 -9 -6 49.60 5.07 o
 2 -9 -6 122.87 8.54 o
 2 -9 -6 147.32 7.96 o
 -2 9 6 149.46 19.83 o
 -1 9 6 535.06 15.92 o
 1 -9 -6 511.64 10.48 o
 1 -9 -6 458.99 12.63 o
 0 9 6 192.99 12.41 o
 0 -9 -6 194.80 13.84 o
 0 -9 -6 195.34 12.03 o
 0 -9 -6 203.17 11.74 o
 -1 -9 -6 42.20 12.33 <
 -1 -9 -6 12.55 12.26 <
 -1 -9 -6 15.62 11.90 <
 -2 -9 -6 577.09 15.53 o
 -2 -9 -6 558.27 12.48 o
 -3 -9 -6 843.06 15.74 o
 -3 -9 -6 830.25 11.87 o
 -4 -9 -6 37.28 16.24 <
 -4 -9 -6 59.08 7.67 o
 -4 -9 -6 52.19 16.89 <
 -5 -9 -6 88.76 18.15 o
 -5 -9 -6 88.64 18.23 o
 -6 -9 -6 229.61 20.02 o
 -6 -9 -6 216.34 19.64 o
 -7 -9 -6 30.80 15.25 <
 -7 -9 -6 8.87 14.93 <
 -8 -9 -6 -42.55 23.76 <
 -8 -9 -6 4.65 16.93 <
 -3 10 6 16.97 24.91 <
 3 -10 -6 -1.23 5.35 <
 3 -10 -6 15.09 5.80 <
 -2 10 6 129.22 17.49 o
 2 -10 -6 89.61 9.75 o
 2 -10 -6 98.44 9.30 o
 1 -10 -6 -1.36 9.56 <
 1 -10 -6 12.48 11.06 <
 0 -10 -6 13.59 11.45 <
 0 -10 -6 8.11 13.62 <
 0 -10 -6 4.89 11.95 <
 -1 -10 -6 155.74 14.15 o
 -1 -10 -6 181.59 13.94 o
 -2 -10 -6 -4.74 9.78 <
 -2 -10 -6 50.27 14.76 <
 -3 -10 -6 3.39 10.98 <
 -3 -10 -6 12.01 15.82 <
 -4 -10 -6 201.37 10.75 o
 -4 -10 -6 240.95 19.22 o
 -5 -10 -6 156.60 7.92 o
 -5 -10 -6 139.95 16.31 o
 -5 -10 -6 142.73 16.12 o
 -6 -10 -6 9.41 18.93 <
 -6 -10 -6 19.47 15.03 <
 -7 -10 -6 15.97 22.30 <
 -7 -10 -6 17.15 16.89 <
 1 -11 -6 31.14 13.60 <
 1 -11 -6 32.24 11.27 <
 0 -11 -6 4.93 12.42 <
 0 -11 -6 17.31 14.24 <
 0 -11 -6 9.72 13.16 <
 -1 -11 -6 228.49 14.08 o
 -1 -11 -6 192.69 15.34 o
 -2 -11 -6 232.96 13.77 o
 -2 -11 -6 223.18 15.81 o
 -3 -11 -6 35.59 12.88 <
 -3 -11 -6 42.65 17.44 <
 -4 -11 -6 56.08 11.21 o
 -4 -11 -6 62.77 17.98 <
 -5 -11 -6 97.14 9.62 o
 -5 -11 -6 132.83 21.32 o
 -5 -11 -6 79.85 20.85 <
 -2 -8 7 411.70 19.74 o
 2 8 -7 283.79 22.71 o
 -1 -8 7 215.50 21.87 o
 -1 -8 7 154.94 22.67 o
 1 8 -7 150.17 20.84 o
 5 7 -7 127.45 23.05 o
 -5 -7 7 145.73 21.81 o
 4 7 -7 17.66 23.55 <
 -4 -7 7 22.12 20.58 <
 -3 -7 7 22.23 20.05 <
 3 7 -7 32.93 16.46 <
 -2 -7 7 41.37 14.54 <
 2 7 -7 42.21 18.18 <
 -1 -7 7 93.59 20.29 o
 1 7 -7 72.82 14.62 o
 0 -7 7 -29.03 19.73 <
 0 7 -7 3.96 17.23 <
 0 -7 7 -15.30 19.43 <
 1 -7 7 14.85 24.18 <
 1 -7 7 9.13 13.06 <
 -1 7 -7 -6.44 12.61 <
 2 -7 7 21.23 18.20 <
 2 -7 7 17.60 23.54 <
 -2 7 -7 22.90 17.50 <
 -6 -6 7 207.37 22.73 o
 6 6 -7 227.50 21.77 o
 -5 -6 7 164.09 18.81 o
 5 6 -7 180.84 16.41 o
 -4 -6 7 265.60 20.65 o
 4 6 -7 245.55 21.39 o
 -3 -6 7 765.03 21.94 o
 3 6 -7 804.51 21.71 o
 -2 -6 7 376.18 18.48 o
 2 6 -7 347.89 18.97 o
 -1 -6 7 143.76 12.95 o
 1 6 -7 143.65 17.26 o
 0 -6 7 913.35 16.42 o
 0 6 -7 843.12 19.66 o
 1 -6 7 652.29 21.71 o
 1 -6 7 839.92 19.48 o
 -1 6 -7 775.67 19.44 o
 2 -6 7 156.14 16.58 o
 2 -6 7 141.32 21.48 o
 -2 6 -7 124.08 15.01 o
 3 -6 7 282.26 17.54 o
 -3 6 -7 212.45 16.65 o
 3 -6 7 201.54 25.00 o
 -4 6 -7 311.16 12.97 o
 4 -6 7 244.59 26.61 o
 4 -6 7 412.94 14.53 o
 -7 -5 7 10.23 17.72 <
 7 5 -7 27.00 20.47 <
 -6 -5 7 222.77 18.51 o
 6 5 -7 186.37 19.38 o
 5 5 -7 38.46 17.28 <
 -5 -5 7 -2.52 16.54 <
 -4 -5 7 -16.75 17.03 <
 4 5 -7 1.97 12.76 <
 -3 -5 7 255.00 17.39 o
 3 5 -7 261.30 18.67 o
 -2 -5 7 95.64 15.95 o
 2 5 -7 85.25 15.98 o
 1 5 -7 28.25 11.28 <
 -1 -5 7 7.48 10.94 <
 0 5 -7 28.62 14.01 <
 0 -5 7 33.29 15.48 <
 -1 5 -7 87.60 11.21 o
 1 -5 7 91.42 13.47 o
 1 -5 7 101.36 16.01 o
 -2 5 -7 56.61 15.31 <
 2 -5 7 68.35 11.43 o
 2 -5 7 37.68 15.39 <
 -3 5 -7 25.26 13.31 <
 3 -5 7 21.36 14.15 <
 3 -5 7 -5.56 21.95 <
 4 -5 7 69.75 18.84 <
 4 -5 7 140.43 14.91 o
 -4 5 -7 121.77 14.77 o
 5 -5 7 -0.46 24.78 <
 5 -5 7 0.04 15.25 <
 -5 5 -7 8.19 14.38 <
 7 4 -7 274.48 17.39 o
 -7 -4 7 354.17 16.28 o
 6 4 -7 177.10 11.99 o
 -6 -4 7 234.15 16.42 o
 5 4 -7 368.59 17.57 o
 -5 -4 7 355.43 15.54 o
 -4 -4 7 702.48 16.36 o
 4 4 -7 759.07 18.22 o
 -3 -4 7 226.12 15.60 o
 3 4 -7 226.28 12.92 o
 2 4 -7 261.58 16.24 o
 -2 -4 7 252.80 14.26 o
 1 4 -7 1866.43 16.06 o
 -1 -4 7 1818.93 15.77 o
 0 4 -7 1272.88 17.35 o
 0 -4 7 1257.56 17.70 o
 1 -4 7 229.80 14.26 o
 -1 4 -7 197.52 10.20 o
 2 -4 7 609.51 16.67 o
 2 -4 7 530.99 19.71 o
 -2 4 -7 564.92 15.85 o
 3 -4 7 731.98 16.90 o
 3 -4 7 697.11 22.61 o
 -3 4 -7 691.35 15.96 o
 4 -4 7 139.77 20.69 o
 -4 4 -7 169.19 14.18 o
 4 -4 7 186.12 15.78 o
 5 -4 7 171.63 21.80 o
 -5 4 -7 165.47 10.55 o
 5 -4 7 290.83 16.50 o
 6 -4 7 351.05 24.95 o
 6 -4 7 544.65 16.98 o
 -6 4 -7 396.12 14.64 o
 8 3 -7 3.98 17.32 <
 -8 -3 7 45.26 13.75 <
 7 3 -7 176.93 15.34 o
 -7 -3 7 174.79 13.58 o
 -6 -3 7 15.37 12.90 <
 6 3 -7 8.56 13.38 <
 5 3 -7 -33.71 11.44 <
 -5 -3 7 12.55 13.94 <
 -4 -3 7 379.89 14.58 o
 4 3 -7 408.72 14.45 o
 3 3 -7 233.87 15.59 o
 -3 -3 7 202.94 13.09 o
 2 3 -7 -4.94 9.81 <
 -2 -3 7 2.37 8.99 <
 -1 -3 7 266.02 12.67 o
 1 3 -7 275.83 10.38 o
 0 -3 7 326.60 13.73 o
 0 3 -7 307.64 10.55 o
 1 -3 7 92.15 13.53 o
 -1 3 -7 46.67 13.58 <
 2 -3 7 -1.77 13.20 <
 -2 3 -7 19.03 12.96 <
 3 -3 7 524.41 19.23 o
 -3 3 -7 498.16 14.56 o
 3 -3 7 483.29 11.85 o
 4 -3 7 15.10 13.35 <
 -4 3 -7 17.94 12.58 <
 4 -3 7 -6.53 14.30 <
 5 -3 7 -72.28 16.28 <
 -5 3 -7 72.09 13.69 o
 5 -3 7 86.12 14.65 o
 6 -3 7 16.08 19.74 <
 -6 3 -7 11.30 11.98 <
 6 -3 7 -7.81 15.56 <
 7 -3 7 -17.51 18.28 <
 7 -3 7 18.11 14.84 <
 -7 3 -7 3.00 12.19 <
 -8 -2 7 90.50 12.49 o
 -7 -2 7 45.21 10.99 o
 7 2 -7 32.00 13.17 <
 -6 -2 7 461.92 12.62 o
 6 2 -7 422.65 13.77 o
 -5 -2 7 852.98 13.88 o
 5 2 -7 823.13 14.13 o
 -4 -2 7 206.67 11.94 o
 4 2 -7 -53.02 8.80 <
 3 2 -7 391.74 13.86 o
 -3 -2 7 343.10 12.69 o
 2 2 -7 2642.06 18.73 o
 -2 -2 7 2207.34 15.98 o
 -1 -2 7 1442.36 14.37 o
 1 2 -7 1567.58 15.49 o
 0 -2 7 356.02 12.77 o
 0 2 -7 363.90 13.42 o
 1 -2 7 1232.02 12.79 o
 -1 2 -7 1351.53 15.33 o
 2 -2 7 1299.90 13.23 o
 -2 2 -7 1429.78 15.67 o
 -3 2 -7 499.27 14.30 o
 3 -2 7 -32.41 11.89 <
 3 -2 7 521.77 14.13 o
 4 -2 7 721.35 19.14 o
 -4 2 -7 694.64 11.72 o
 4 -2 7 757.37 12.53 o
 5 -2 7 844.86 16.32 o
 -5 2 -7 995.79 16.12 o
 5 -2 7 1056.13 14.20 o
 6 -2 7 115.68 16.04 o
 -6 2 -7 121.33 12.35 o
 6 -2 7 167.85 14.62 o
 7 -2 7 11.55 17.32 <
 -7 2 -7 18.70 9.98 <
 7 -2 7 37.68 16.31 <
 -8 -1 7 143.11 8.95 o
 7 1 -7 0.29 12.14 <
 -7 -1 7 5.38 8.25 <
 -6 -1 7 23.08 8.46 <
 6 1 -7 21.33 10.91 <
 -5 -1 7 522.29 10.50 o
 5 1 -7 549.74 11.24 o
 -4 -1 7 115.04 9.65 o
 4 1 -7 154.86 10.99 o
 3 1 -7 18.59 6.89 <
 -3 -1 7 22.62 10.18 <
 -2 -1 7 694.45 11.70 o
 2 1 -7 860.65 13.44 o
 -1 -1 7 573.05 12.05 o
 1 1 -7 686.24 13.39 o
 0 -1 7 128.54 8.58 o
 0 1 -7 129.02 12.47 o
 1 -1 7 37.41 11.69 <
 -1 1 -7 23.12 12.30 <
 -2 1 -7 926.02 14.09 o
 2 -1 7 946.41 14.76 o
 3 -1 7 8.84 12.17 <
 -3 1 -7 -2.58 12.19 <
 3 -1 7 -1.46 12.49 <
 4 -1 7 45.53 14.90 <
 -4 1 -7 46.62 11.63 o
 4 -1 7 47.98 12.67 <
 5 -1 7 199.78 14.76 o
 -5 1 -7 188.18 12.34 o
 5 -1 7 216.34 10.66 o
 -6 1 -7 -0.61 13.06 <
 6 -1 7 6.47 14.90 <
 6 -1 7 5.80 14.20 <
 -7 1 -7 1.11 12.98 <
 7 -1 7 17.37 13.96 <
 7 -1 7 27.09 14.81 <
 -8 1 -7 11.74 12.39 <
 -8 0 7 18.58 5.18 <
 -8 0 7 11.28 15.80 <
 -8 0 7 5.86 6.44 <
 -7 0 7 256.75 7.79 o
 -6 0 7 269.68 7.37 o
 6 0 -7 311.44 9.98 o
 5 0 -7 21.44 8.04 <
 -5 0 7 23.06 8.44 <
 -4 0 7 392.01 8.53 o
 4 0 -7 398.00 9.24 o
 3 0 -7 2495.22 14.48 o
 -3 0 7 2194.26 12.76 o
 -2 0 7 983.69 9.10 o
 2 0 -7 873.23 11.09 o
 -1 0 7 261.13 7.74 o
 1 0 -7 318.18 11.34 o
 0 0 7 1811.37 14.09 o
 0 0 -7 1870.98 12.56 o
 -1 0 -7 1479.52 11.92 o
 1 0 7 1428.67 13.96 o
 -2 0 -7 381.22 11.53 o
 2 0 7 371.37 11.99 o
 -3 0 -7 1343.86 12.21 o
 3 0 7 1364.98 14.72 o
 4 0 7 2047.22 16.27 o
 -4 0 -7 2146.05 16.74 o
 4 0 7 2157.51 17.80 o
 -5 0 -7 363.91 13.06 o
 5 0 7 339.70 13.90 o
 5 0 7 428.86 15.88 o
 -6 0 -7 122.17 12.89 o
 6 0 7 117.27 12.63 o
 6 0 7 157.66 14.40 o
 -7 0 -7 628.66 14.85 o
 7 0 7 669.47 12.65 o
 7 0 7 717.08 17.73 o
 -8 0 -7 187.46 14.36 o
 -8 1 7 -14.61 20.30 <
 -7 1 7 21.94 19.18 <
 6 -1 -7 360.70 7.91 o
 -6 1 7 348.68 5.25 o
 -5 1 7 168.01 6.08 o
 5 -1 -7 194.22 5.93 o
 -4 1 7 62.50 7.06 o
 4 -1 -7 87.73 7.68 o
 -3 1 7 978.11 8.76 o
 3 -1 -7 1232.60 10.53 o
 -2 1 7 241.30 8.30 o
 2 -1 -7 307.59 10.12 o
 1 -1 -7 -54.10 5.99 <
 -1 1 7 79.86 6.14 o
 0 -1 -7 699.31 11.75 o
 0 1 7 566.68 8.56 o
 -1 -1 -7 1796.86 14.18 o
 1 1 7 1685.63 13.54 o
 -2 -1 -7 38.89 7.55 o
 2 1 7 21.19 10.56 <
 -3 -1 -7 39.08 11.52 <
 3 1 7 38.81 8.87 o
 -4 -1 -7 561.97 12.91 o
 4 1 7 545.04 11.12 o
 4 1 7 553.04 13.36 o
 -5 -1 -7 8.78 12.23 <
 5 1 7 2.19 8.78 <
 5 1 7 13.91 12.73 <
 -6 -1 -7 26.10 11.65 <
 6 1 7 38.08 8.39 o
 6 1 7 44.94 11.16 o
 -7 -1 -7 52.70 13.62 <
 -8 -1 -7 40.59 12.37 <
 -9 -1 -7 22.75 14.61 <
 -8 2 7 74.09 24.29 <
 -7 2 7 131.96 19.61 o
 -6 2 7 11.75 11.58 <
 5 -2 -7 410.63 5.53 o
 -5 2 7 413.88 4.68 o
 4 -2 -7 1358.88 7.60 o
 -4 2 7 1027.43 6.19 o
 -3 2 7 422.75 7.01 o
 3 -2 -7 525.48 8.24 o
 2 -2 -7 238.97 8.62 o
 -2 2 7 211.83 6.91 o
 1 -2 -7 2140.75 12.67 o
 -1 2 7 1651.46 10.66 o
 0 -2 -7 1531.56 11.76 o
 0 2 7 1364.44 11.45 o
 -1 -2 -7 488.39 8.73 o
 1 2 7 465.65 10.87 o
 -2 -2 -7 2783.91 14.55 o
 2 2 7 2766.97 16.29 o
 -3 -2 -7 2372.99 16.78 o
 3 2 7 2328.40 16.62 o
 4 2 7 68.61 6.69 o
 -4 -2 -7 66.01 12.30 o
 4 2 7 72.23 12.94 o
 -5 -2 -7 112.52 12.44 o
 5 2 7 136.64 5.73 o
 5 2 7 125.23 13.86 o
 -6 -2 -7 1238.36 17.53 o
 -7 -2 -7 388.27 12.02 o
 -8 -2 -7 59.56 14.95 <
 -9 -2 -7 126.06 16.54 o
 -7 3 7 125.24 16.43 o
 -6 3 7 89.36 18.34 o
 -5 3 7 54.63 15.49 <
 -4 3 7 562.09 15.60 o
 4 -3 -7 598.20 4.26 o
 -3 3 7 63.73 5.89 o
 3 -3 -7 74.70 5.85 o
 2 -3 -7 36.00 6.62 o
 -2 3 7 34.44 6.08 o
 1 -3 -7 1211.01 10.22 o
 -1 3 7 1152.83 10.07 o
 0 -3 -7 1208.47 8.61 o
 0 3 7 1603.41 12.04 o
 1 3 7 3.77 9.99 <
 -1 -3 -7 12.80 7.65 <
 2 3 7 39.64 8.07 o
 -2 -3 -7 42.09 8.39 o
 3 3 7 901.60 11.38 o
 -3 -3 -7 909.79 11.72 o
 4 3 7 10.39 9.94 <
 -4 -3 -7 8.10 13.32 <
 -5 -3 -7 12.22 12.94 <
 -6 -3 -7 309.74 11.98 o
 -7 -3 -7 75.72 14.46 o
 -8 -3 -7 16.79 16.28 <
 -9 -3 -7 -1.85 16.22 <
 -7 4 7 -4.89 17.13 <
 -6 4 7 117.00 18.40 o
 -5 4 7 480.29 18.83 o
 -4 4 7 127.33 11.47 o
 -3 4 7 191.06 14.47 o
 3 -4 -7 199.92 4.84 o
 2 -4 -7 1494.64 9.23 o
 -2 4 7 1485.77 16.90 o
 1 -4 -7 660.59 8.61 o
 -1 4 7 646.91 11.89 o
 0 4 7 230.79 10.31 o
 0 -4 -7 233.77 9.78 o
 1 4 7 3029.14 14.08 o
 -1 -4 -7 3020.48 16.46 o
 2 4 7 2180.86 9.62 o
 -2 -4 -7 2140.53 15.03 o
 3 4 7 81.96 2.74 o
 -3 -4 -7 139.71 14.37 o
 -4 -4 -7 626.46 16.48 o
 -5 -4 -7 1433.77 16.65 o
 -6 -4 -7 290.27 17.05 o
 -7 -4 -7 87.89 17.98 o
 -8 -4 -7 332.34 17.86 o
 -9 -4 -7 92.27 19.92 o
 -9 -4 -7 56.85 18.60 <
 -7 5 7 8.40 23.76 <
 -6 5 7 57.65 15.63 <
 -5 5 7 251.93 20.13 o
 -4 5 7 59.19 17.63 <
 3 -5 -7 27.58 3.42 o
 3 -5 -7 22.56 3.56 o
 -3 5 7 59.31 14.59 o
 -2 5 7 1083.57 17.34 o
 2 -5 -7 974.17 9.25 o
 2 -5 -7 909.68 7.25 o
 -1 5 7 874.12 15.45 o
 1 -5 -7 847.46 9.07 o
 0 5 7 21.82 10.87 <
 0 -5 -7 14.77 9.47 <
 1 5 7 50.65 8.23 o
 -1 -5 -7 66.80 9.58 o
 2 5 7 594.77 6.93 o
 -2 -5 -7 647.20 12.30 o
 -3 -5 -7 28.45 11.56 <
 -4 -5 -7 15.61 12.10 <
 -5 -5 -7 375.70 14.00 o
 -6 -5 -7 27.95 17.63 <
 -7 -5 -7 45.38 17.87 <
 -8 -5 -7 30.57 15.15 <
 -8 -5 -7 18.64 18.58 <
 -9 -5 -7 47.53 16.28 <
 -9 -5 -7 31.65 18.48 <
 -6 6 7 122.19 23.97 o
 -5 6 7 0.78 19.86 <
 -4 6 7 40.83 14.46 <
 3 -6 -7 675.96 3.67 o
 -3 6 7 601.63 15.83 o
 3 -6 -7 686.41 3.87 o
 2 -6 -7 401.71 6.63 o
 -2 6 7 322.61 13.24 o
 2 -6 -7 311.66 6.78 o
 -1 6 7 191.01 14.29 o
 1 -6 -7 203.88 8.49 o
 1 -6 -7 204.39 8.54 o
 0 6 7 1327.81 14.89 o
 0 -6 -7 1355.85 13.26 o
 0 -6 -7 1482.39 13.84 o
 1 6 7 601.29 10.98 o
 -1 -6 -7 599.46 14.25 o
 -1 -6 -7 -65.13 9.22 <
 2 6 7 14.71 7.00 <
 -2 -6 -7 12.68 13.31 <
 -3 -6 -7 746.23 17.34 o
 -4 -6 -7 1441.42 20.63 o
 -5 -6 -7 316.47 17.98 o
 -5 -6 -7 312.37 13.94 o
 -6 -6 -7 253.92 17.49 o
 -6 -6 -7 211.11 18.95 o
 -7 -6 -7 371.04 16.41 o
 -7 -6 -7 458.05 20.90 o
 -8 -6 -7 61.79 19.46 <
 -8 -6 -7 66.25 18.38 <
 -9 -6 -7 -1.25 20.11 <
 -9 -6 -7 -2.36 19.02 <
 -5 7 7 -16.58 24.52 <
 -4 7 7 21.93 22.43 <
 -3 7 7 620.78 23.06 o
 3 -7 -7 667.11 3.76 o
 3 -7 -7 519.29 3.47 o
 -2 7 7 376.72 14.54 o
 2 -7 -7 359.96 6.31 o
 2 -7 -7 456.56 7.48 o
 -1 7 7 14.44 14.32 <
 1 -7 -7 13.78 7.88 <
 1 -7 -7 12.77 10.10 <
 0 7 7 161.20 13.09 o
 0 -7 -7 142.02 11.14 o
 0 -7 -7 163.80 10.78 o
 1 7 7 732.08 12.93 o
 -1 -7 -7 652.20 13.99 o
 -1 -7 -7 658.96 13.19 o
 2 7 7 98.49 8.39 o
 -2 -7 -7 85.66 13.93 o
 -2 -7 -7 105.56 10.17 o
 -3 -7 -7 57.30 14.37 <
 -3 -7 -7 45.29 13.52 <
 -4 -7 -7 607.40 17.97 o
 -4 -7 -7 533.83 17.80 o
 -5 -7 -7 36.52 12.16 <
 -5 -7 -7 40.96 11.95 <
 -6 -7 -7 40.77 16.71 <
 -6 -7 -7 58.76 16.71 <
 -7 -7 -7 81.57 19.31 o
 -7 -7 -7 61.90 14.24 o
 -8 -7 -7 65.00 21.34 <
 -8 -7 -7 31.44 15.08 <
 -5 8 7 63.77 26.51 <
 -4 8 7 105.07 19.53 o
 3 -8 -7 29.48 3.13 o
 -3 8 7 13.97 19.61 <
 3 -8 -7 29.36 3.39 o
 -2 8 7 48.13 18.04 <
 2 -8 -7 54.18 6.17 o
 2 -8 -7 61.06 7.10 o
 -1 8 7 872.32 19.46 o
 1 -8 -7 716.59 11.15 o
 1 -8 -7 666.33 11.46 o
 0 -8 -7 349.69 11.58 o
 0 8 7 478.43 16.85 o
 0 -8 -7 334.30 11.33 o
 1 8 7 67.90 12.34 o
 -1 -8 -7 51.74 11.44 o
 -1 -8 -7 48.84 12.10 o
 -2 -8 -7 764.73 16.32 o
 -2 -8 -7 759.80 16.37 o
 -3 -8 -7 835.93 18.19 o
 -3 -8 -7 818.96 15.02 o
 -4 -8 -7 92.28 16.48 o
 -4 -8 -7 90.11 16.46 o
 -5 -8 -7 158.11 17.65 o
 -5 -8 -7 167.88 15.93 o
 -6 -8 -7 406.60 16.11 o
 -6 -8 -7 388.68 20.04 o
 -7 -8 -7 50.54 15.38 <
 -7 -8 -7 46.66 20.35 <
 -8 -8 -7 21.80 19.25 <
 -8 -8 -7 15.40 20.15 <
 -4 9 7 118.92 20.50 o
 3 -9 -7 34.47 3.80 o
 -3 9 7 60.80 23.41 <
 3 -9 -7 66.41 3.64 o
 2 -9 -7 5.56 7.15 <
 -2 9 7 -6.45 19.18 <
 2 -9 -7 6.63 7.77 <
 -1 9 7 214.77 18.85 o
 1 -9 -7 113.30 9.52 o
 1 -9 -7 174.96 9.58 o
 0 9 7 326.13 16.61 o
 0 -9 -7 270.04 12.49 o
 0 -9 -7 210.30 11.67 o
 -1 -9 -7 27.52 11.87 <
 -1 -9 -7 27.36 12.88 <
 -2 -9 -7 117.86 13.43 o
 -2 -9 -7 107.56 10.60 o
 -3 -9 -7 473.04 17.00 o
 -3 -9 -7 447.96 17.45 o
 -4 -9 -7 8.26 11.66 <
 -4 -9 -7 9.67 15.17 <
 -5 -9 -7 -4.34 18.16 <
 -5 -9 -7 -1.85 17.68 <
 -6 -9 -7 99.81 19.65 o
 -6 -9 -7 120.92 18.64 o
 -7 -9 -7 34.87 20.97 <
 -7 -9 -7 68.84 20.49 <
 -2 10 7 150.83 17.22 o
 2 -10 -7 85.31 9.01 o
 2 -10 -7 122.87 8.55 o
 -1 10 7 39.50 19.64 <
 1 -10 -7 20.50 10.08 <
 1 -10 -7 22.28 9.90 <
 0 -10 -7 5.08 12.42 <
 0 -10 -7 6.31 11.39 <
 -1 -10 -7 310.80 14.45 o
 -1 -10 -7 395.08 14.93 o
 -2 -10 -7 328.32 15.75 o
 -2 -10 -7 276.39 15.41 o
 -3 -10 -7 25.35 15.05 <
 -3 -10 -7 32.75 16.56 <
 -4 -10 -7 137.92 18.04 o
 -4 -10 -7 126.63 17.23 o
 -5 -10 -7 292.19 21.27 o
 -5 -10 -7 263.70 17.13 o
 -6 -10 -7 32.03 15.44 <
 -6 -10 -7 42.00 20.69 <
 -7 -10 -7 22.21 20.38 <
 1 -11 -7 37.70 11.59 <
 1 -11 -7 27.65 10.52 <
 0 -11 -7 7.05 12.38 <
 0 -11 -7 11.58 12.71 <
 -1 -11 -7 44.82 14.53 <
 -1 -11 -7 80.11 15.23 o
 -2 -11 -7 114.50 12.64 o
 -2 -11 -7 168.34 15.20 o
 -3 -11 -7 7.17 17.09 <
 -3 -11 -7 -6.56 17.38 <
 -4 -11 -7 -11.79 13.97 <
 -4 -11 -7 -20.24 18.51 <
 -5 -11 -7 47.13 16.13 <
 -5 -11 -7 64.34 15.71 o
 -3 -7 8 119.65 23.13 o
 3 7 -8 108.52 24.27 o
 -2 -7 8 1.15 16.24 <
 2 7 -8 -12.91 21.93 <
 -1 -7 8 22.32 20.12 <
 1 7 -8 16.15 21.48 <
 0 -7 8 5.21 24.07 <
 0 -7 8 46.04 16.22 <
 0 7 -8 47.46 18.70 <
 1 -7 8 118.55 19.17 o
 1 -7 8 91.06 19.38 o
 -1 7 -8 66.72 18.17 <
 -5 -6 8 164.35 16.47 o
 5 6 -8 195.53 18.15 o
 -4 -6 8 73.26 18.97 <
 4 6 -8 98.68 22.69 o
 -3 -6 8 407.87 20.41 o
 3 6 -8 419.39 17.93 o
 -2 -6 8 553.45 19.27 o
 2 6 -8 524.40 19.69 o
 -1 -6 8 127.49 13.57 o
 1 6 -8 122.58 14.14 o
 0 -6 8 428.13 19.28 o
 0 6 -8 379.79 15.04 o
 1 -6 8 582.84 23.61 o
 1 -6 8 754.92 20.24 o
 -1 6 -8 666.56 19.74 o
 2 -6 8 133.80 16.74 o
 2 -6 8 95.24 18.15 o
 -2 6 -8 93.26 17.32 o
 3 -6 8 60.45 17.50 <
 -3 6 -8 49.38 17.82 <
 3 -6 8 42.63 26.61 <
 -6 -5 8 41.99 17.56 <
 6 5 -8 37.00 19.47 <
 5 5 -8 -19.81 18.76 <
 -5 -5 8 -6.13 17.16 <
 -4 -5 8 79.38 17.82 o
 4 5 -8 64.79 14.59 o
 -3 -5 8 10.90 17.56 <
 3 5 -8 -10.32 19.00 <
 -2 -5 8 55.58 12.43 o
 2 5 -8 68.19 16.30 o
 -1 -5 8 113.80 15.34 o
 1 5 -8 101.82 16.70 o
 0 -5 8 123.06 12.79 o
 0 5 -8 119.70 12.35 o
 -1 5 -8 10.11 11.85 <
 1 -5 8 30.15 17.21 <
 -2 5 -8 16.01 15.30 <
 2 -5 8 2.80 16.97 <
 2 -5 8 -2.24 21.30 <
 -3 5 -8 100.01 16.35 o
 3 -5 8 137.16 17.38 o
 3 -5 8 92.29 24.07 <
 4 -5 8 12.54 22.57 <
 4 -5 8 -1.81 17.29 <
 -4 5 -8 6.82 15.90 <
 6 4 -8 105.04 16.22 o
 -6 -4 8 65.94 15.91 o
 -5 -4 8 84.27 15.60 o
 5 4 -8 107.40 13.42 o
 -4 -4 8 945.99 18.53 o
 4 4 -8 990.22 19.56 o
 -3 -4 8 895.27 17.86 o
 3 4 -8 936.77 20.29 o
 2 4 -8 295.00 16.69 o
 -2 -4 8 256.30 14.53 o
 1 4 -8 1094.21 18.10 o
 -1 -4 8 948.92 14.15 o
 0 4 -8 1248.02 18.20 o
 0 -4 8 1231.58 15.00 o
 1 -4 8 161.10 14.76 o
 -1 4 -8 147.51 15.27 o
 2 -4 8 263.03 13.10 o
 2 -4 8 279.57 20.50 o
 -2 4 -8 250.22 15.35 o
 3 -4 8 746.86 23.09 o
 -3 4 -8 774.98 14.30 o
 3 -4 8 900.16 18.71 o
 4 -4 8 269.22 23.95 o
 -4 4 -8 293.60 12.78 o
 4 -4 8 362.14 16.89 o
 5 -4 8 39.70 23.70 <
 -5 4 -8 46.44 16.20 <
 5 -4 8 82.95 18.21 o
 7 3 -8 27.66 15.55 <
 -7 -3 8 5.73 13.44 <
 6 3 -8 -4.88 15.42 <
 -6 -3 8 9.73 13.08 <
 -5 -3 8 48.70 10.40 o
 5 3 -8 25.24 12.84 <
 -4 -3 8 61.52 10.04 o
 4 3 -8 81.89 14.95 o
 3 3 -8 173.75 15.59 o
 -3 -3 8 129.93 13.49 o
 2 3 -8 162.12 15.72 o
 -2 -3 8 123.83 13.77 o
 -1 -3 8 73.84 9.62 o
 1 3 -8 86.36 10.30 o
 0 -3 8 25.83 10.04 <
 0 3 -8 30.50 13.45 <
 1 -3 8 50.37 14.27 <
 -1 3 -8 71.37 14.36 o
 2 -3 8 176.94 11.49 o
 -2 3 -8 183.21 14.61 o
 3 -3 8 41.51 17.97 <
 -3 3 -8 16.30 14.11 <
 3 -3 8 45.36 16.32 <
 4 -3 8 18.72 18.61 <
 -4 3 -8 10.77 11.00 <
 4 -3 8 -10.23 15.18 <
 5 -3 8 294.91 21.34 o
 -5 3 -8 271.42 16.60 o
 5 -3 8 337.36 18.74 o
 6 -3 8 22.37 20.39 <
 -6 3 -8 1.97 13.83 <
 6 -3 8 20.05 16.68 <
 7 2 -8 23.86 14.16 <
 -7 -2 8 34.97 11.68 <
 -6 -2 8 68.19 11.97 o
 6 2 -8 107.66 14.66 o
 -5 -2 8 805.23 13.58 o
 5 2 -8 895.24 15.88 o
 -4 -2 8 486.26 12.80 o
 4 2 -8 -53.49 10.58 <
 3 2 -8 489.16 15.47 o
 -3 -2 8 410.21 13.85 o
 2 2 -8 1905.20 15.54 o
 -2 -2 8 1642.31 16.59 o
 -1 -2 8 1266.68 14.94 o
 1 2 -8 1493.67 16.99 o
 0 -2 8 77.43 9.80 o
 0 2 -8 91.70 14.08 o
 1 -2 8 790.09 15.43 o
 -1 2 -8 798.39 12.06 o
 2 -2 8 2115.24 16.34 o
 -2 2 -8 2278.95 19.50 o
 3 -2 8 -56.10 11.10 <
 -3 2 -8 785.33 15.98 o
 3 -2 8 817.65 16.97 o
 4 -2 8 269.23 18.58 o
 -4 2 -8 250.86 14.83 o
 4 -2 8 340.35 17.44 o
 5 -2 8 389.65 19.50 o
 -5 2 -8 441.48 15.59 o
 5 -2 8 483.40 14.19 o
 6 -2 8 264.26 17.76 o
 -6 2 -8 266.55 15.84 o
 6 -2 8 333.72 18.26 o
 7 -2 8 17.27 17.81 <
 -7 2 -8 48.59 15.58 <
 7 -2 8 49.80 18.68 <
 -7 -1 8 15.87 10.34 <
 7 1 -8 18.81 12.54 <
 -6 -1 8 -0.81 9.11 <
 6 1 -8 3.35 10.71 <
 -5 -1 8 90.02 9.52 o
 5 1 -8 98.48 10.55 o
 -4 -1 8 88.26 10.96 o
 4 1 -8 106.52 12.19 o
 3 1 -8 -36.91 8.25 <
 -3 -1 8 107.70 8.00 o
 -2 -1 8 -16.58 11.35 <
 2 1 -8 6.90 13.06 <
 -1 -1 8 96.75 8.69 o
 1 1 -8 108.57 9.73 o
 0 -1 8 51.50 8.81 o
 0 1 -8 74.18 9.34 o
 1 -1 8 51.40 12.92 <
 -1 1 -8 42.91 9.76 o
 -2 1 -8 146.16 13.42 o
 2 -1 8 134.40 10.11 o
 3 -1 8 109.79 12.78 o
 -3 1 -8 108.18 10.14 o
 3 -1 8 128.60 14.65 o
 4 -1 8 699.71 16.71 o
 -4 1 -8 746.65 16.21 o
 4 -1 8 863.08 17.73 o
 5 -1 8 17.27 14.93 <
 -5 1 -8 3.03 14.54 <
 5 -1 8 1.86 16.12 <
 6 -1 8 20.18 16.14 <
 -6 1 -8 33.30 14.40 <
 6 -1 8 24.55 12.46 <
 -7 1 -8 82.86 14.06 o
 7 -1 8 72.73 14.90 o
 7 -1 8 108.00 18.48 o
 -7 0 8 130.28 7.78 o
 7 0 -8 104.49 10.52 o
 -6 0 8 802.95 10.15 o
 6 0 -8 857.46 11.26 o
 -5 0 8 404.10 9.18 o
 5 0 -8 463.25 10.19 o
 -4 0 8 356.21 9.48 o
 4 0 -8 412.36 10.62 o
 3 0 -8 1675.84 14.65 o
 -3 0 8 1437.89 12.52 o
 -2 0 8 1051.26 12.94 o
 2 0 -8 -46.73 8.85 <
 -1 0 8 136.75 10.65 o
 1 0 -8 195.71 9.71 o
 0 0 8 1443.15 15.08 o
 0 0 -8 1595.43 15.70 o
 -1 0 -8 3088.95 16.75 o
 1 0 8 2905.10 15.98 o
 -2 0 -8 711.76 11.67 o
 2 0 8 689.83 11.59 o
 -3 0 -8 388.82 12.97 o
 3 0 8 401.63 13.76 o
 4 0 8 947.18 16.96 o
 -4 0 -8 943.63 15.71 o
 4 0 8 953.02 13.26 o
 -5 0 -8 413.05 11.76 o
 5 0 8 439.42 15.23 o
 5 0 8 552.34 17.18 o
 -6 0 -8 155.54 14.32 o
 6 0 8 135.05 12.71 o
 6 0 8 179.24 16.01 o
 -7 0 -8 374.14 16.10 o
 7 0 8 348.80 13.83 o
 7 0 8 409.08 15.19 o
 -8 0 -8 207.92 16.46 o
 -7 1 8 -2.02 18.55 <
 -7 1 8 2.35 4.00 <
 6 -1 -8 102.79 7.43 o
 -6 1 8 107.74 5.82 o
 5 -1 -8 76.98 7.67 o
 -5 1 8 55.61 6.82 o
 -4 1 8 78.51 7.05 o
 4 -1 -8 83.51 8.07 o
 -3 1 8 30.03 7.41 o
 3 -1 -8 29.70 9.22 <
 2 -1 -8 200.19 8.10 o
 -2 1 8 152.74 6.50 o
 1 -1 -8 104.69 10.14 o
 -1 1 8 43.49 9.60 o
 0 -1 -8 6.63 8.35 <
 0 1 8 1.55 7.67 <
 -1 -1 -8 211.32 11.92 o
 1 1 8 205.38 8.68 o
 -2 -1 -8 74.78 9.08 o
 2 1 8 77.58 12.26 o
 -3 -1 -8 285.63 13.27 o
 3 1 8 303.88 13.00 o
 -4 -1 -8 137.00 13.43 o
 4 1 8 140.10 11.47 o
 4 1 8 151.88 14.25 o
 -5 -1 -8 11.22 13.88 <
 5 1 8 9.52 8.39 <
 5 1 8 15.13 15.44 <
 -6 -1 -8 259.79 14.18 o
 6 1 8 295.50 9.72 o
 6 1 8 318.27 16.69 o
 -7 -1 -8 20.81 11.15 <
 7 1 8 26.39 13.51 <
 -8 -1 -8 -2.53 13.97 <
 -7 2 8 256.13 23.04 o
 -6 2 8 102.19 12.84 o
 5 -2 -8 224.87 5.59 o
[truncated: 46,035 more chars]
