# Supplementary material for: Bismuth Radical Catalysis: Thermally Induced Intramolecular C(sp3)–C(sp) Cyclization of Unactivated Alkyl Iodides and Alkynes
Source: ACS Catal. 2025 Aug 13;15(17):14976–82. doi: 10.1021/acscatal.5c02812 (PMC12418314; doi:10.1021/acscatal.5c02812)
Supplement: Supplementary file 4 [file cs5c02812_si_004.cif]

data_sma_113_mn_0m_a
_audit_creation_date               2024-07-12
_audit_creation_method
;
Olex2 1.5
(compiled 2024.02.16 svn.r378c4104 for OlexSys, GUI svn.r6928)
;
_shelx_SHELXL_version_number       '2019/1'
_audit_contact_author_address      ?
_audit_contact_author_email        ?
_audit_contact_author_name         ''
_audit_contact_author_phone        ?
_publ_contact_author_id_orcid      ?
_publ_section_references
;
Dolomanov, O.V., Bourhis, L.J., Gildea, R.J, Howard, J.A.K. & Puschmann, H.
 (2009), J. Appl. Cryst. 42, 339-341.

Sheldrick, G.M. (2008). Acta Cryst. A64, 112-122.
;
_chemical_name_common              ?
_chemical_name_systematic          -
_chemical_formula_moiety           'C18 H10 Bi Mn O5'
_chemical_formula_sum              'C18 H10 Bi Mn O5'
_chemical_formula_weight           570.18
_chemical_melting_point            ?
loop_
  _atom_type_symbol
  _atom_type_description
  _atom_type_scat_dispersion_real
  _atom_type_scat_dispersion_imag
  _atom_type_scat_source
 'C' 'C' 0.0033 0.0016 'International Tables Vol C Tables 4.2.6.8 and 6.1.1.4'
 'H' 'H' 0.0000 0.0000 'International Tables Vol C Tables 4.2.6.8 and 6.1.1.4'
 'Bi' 'Bi' -4.1077 10.2566
 'International Tables Vol C Tables 4.2.6.8 and 6.1.1.4'
 'Mn' 'Mn' 0.3368 0.7283 'International Tables Vol C Tables 4.2.6.8 and 6.1.1.4'
 'O' 'O' 0.0106 0.0060 'International Tables Vol C Tables 4.2.6.8 and 6.1.1.4'

_shelx_space_group_comment
;
The symmetry employed for this shelxl refinement is uniquely defined
by the following loop, which should always be used as a source of
symmetry information in preference to the above space-group names.
They are only intended as comments.
;
_space_group_crystal_system        'monoclinic'
_space_group_IT_number             14
_space_group_name_H-M_alt          'P 1 21/n 1'
_space_group_name_Hall             '-P 2yn'
loop_
  _space_group_symop_operation_xyz
 'x, y, z'
 '-x+1/2, y+1/2, -z+1/2'
 '-x, -y, -z'
 'x-1/2, -y-1/2, z-1/2'

_cell_length_a                     16.9088(17)
_cell_length_b                     6.2259(6)
_cell_length_c                     17.3814(18)
_cell_angle_alpha                  90
_cell_angle_beta                   103.484(4)
_cell_angle_gamma                  90
_cell_volume                       1779.3(3)
_cell_formula_units_Z              4
_cell_measurement_reflns_used      9903
_cell_measurement_temperature      120.00
_cell_measurement_theta_max        29.741
_cell_measurement_theta_min        2.410
_shelx_estimated_absorpt_T_max     ?
_shelx_estimated_absorpt_T_min     ?
_exptl_absorpt_coefficient_mu      10.610
_exptl_absorpt_correction_T_max    0.2657
_exptl_absorpt_correction_T_min    0.1543
_exptl_absorpt_correction_type     multi-scan
_exptl_absorpt_process_details
;
SADABS-2016/2 (Bruker,2016/2) was used for absorption correction.
wR2(int) was 0.1047 before and 0.0633 after correction.
The Ratio of minimum to maximum transmission is 0.5807.
The \l/2 correction factor is Not present.
;
_exptl_absorpt_special_details     ?
_exptl_crystal_colour              'clear yellow'
_exptl_crystal_colour_lustre       clear
_exptl_crystal_colour_primary      yellow
_exptl_crystal_density_diffrn      2.128
_exptl_crystal_density_meas        ?
_exptl_crystal_density_method      ?
_exptl_crystal_description         block
_exptl_crystal_F_000               1064
_exptl_crystal_preparation         ?
_exptl_crystal_size_max            0.127
_exptl_crystal_size_mid            0.116
_exptl_crystal_size_min            0.046
_exptl_transmission_factor_max     ?
_exptl_transmission_factor_min     ?
_diffrn_reflns_av_R_equivalents    0.0705
_diffrn_reflns_av_unetI/netI       0.0432
_diffrn_reflns_Laue_measured_fraction_full  0.999
_diffrn_reflns_Laue_measured_fraction_max  0.999
_diffrn_reflns_limit_h_max         20
_diffrn_reflns_limit_h_min         -20
_diffrn_reflns_limit_k_max         7
_diffrn_reflns_limit_k_min         -7
_diffrn_reflns_limit_l_max         21
_diffrn_reflns_limit_l_min         -20
_diffrn_reflns_number              25423
_diffrn_reflns_point_group_measured_fraction_full  0.999
_diffrn_reflns_point_group_measured_fraction_max  0.999
_diffrn_reflns_theta_full          25.242
_diffrn_reflns_theta_max           26.016
_diffrn_reflns_theta_min           2.410
_diffrn_ambient_temperature        120.00
_diffrn_detector_area_resol_mean   ?
_diffrn_measured_fraction_theta_full  0.999
_diffrn_measured_fraction_theta_max  0.999
_diffrn_measurement_device_type    'Bruker D8 Venture'
_diffrn_measurement_method         '\f and \w scans'
_diffrn_radiation_type             MoK\a
_diffrn_radiation_wavelength       0.71073
_diffrn_source                     ?
_diffrn_source_current             1.0
_diffrn_source_power               0.05
_diffrn_source_voltage             50.0
_diffrn_standards_number           0
_reflns_Friedel_coverage           0.000
_reflns_Friedel_fraction_full      .
_reflns_Friedel_fraction_max       .
_reflns_number_gt                  2917
_reflns_number_total               3509
_reflns_special_details
;
 Reflections were merged by SHELXL according to the crystal
 class for the calculation of statistics and refinement.
 
 _reflns_Friedel_fraction is defined as the number of unique
 Friedel pairs measured divided by the number that would be
 possible theoretically, ignoring centric projections and
 systematic absences.
;
_reflns_threshold_expression       'I > 2\s(I)'
_computing_cell_refinement         'SAINT V8.40B (?, 2016)'
_computing_data_collection         ?
_computing_data_reduction          'SAINT V8.40B (?, 2016)'
_computing_molecular_graphics      'Olex2 1.5 (Dolomanov et al., 2009)'
_computing_publication_material    'Olex2 1.5 (Dolomanov et al., 2009)'
_computing_structure_refinement    'XL  (Sheldrick, 2008)'
_computing_structure_solution      'olex2.solve 1.5 (Bourhis et al., 2015)'
_refine_diff_density_max           3.543
_refine_diff_density_min           -2.365
_refine_diff_density_rms           0.244
_refine_ls_extinction_coef         .
_refine_ls_extinction_method       none
_refine_ls_goodness_of_fit_ref     1.169
_refine_ls_hydrogen_treatment      constr
_refine_ls_matrix_type             full
_refine_ls_number_parameters       226
_refine_ls_number_reflns           3509
_refine_ls_number_restraints       0
_refine_ls_R_factor_all            0.0679
_refine_ls_R_factor_gt             0.0537
_refine_ls_restrained_S_all        1.169
_refine_ls_shift/su_max            0.001
_refine_ls_shift/su_mean           0.000
_refine_ls_structure_factor_coef   Fsqd
_refine_ls_weighting_details      
 'w=1/[\s^2^(Fo^2^)+(0.0219P)^2^+55.9104P] where P=(Fo^2^+2Fc^2^)/3'
_refine_ls_weighting_scheme        calc
_refine_ls_wR_factor_gt            0.1248
_refine_ls_wR_factor_ref           0.1313
_refine_special_details            ?
_olex2_refinement_description
;
1. Fixed Uiso
 At 1.2 times of:
  All C(H) groups, All C(H,H) groups
2.a Secondary CH2 refined with riding coordinates:
 C13(H13A,H13B)
2.b Aromatic/amide H refined with riding coordinates:
 C10(H10), C5(H5), C7(H7), C6(H6), C11(H11), C9(H9), C12(H12), C8(H8)
;
_atom_sites_solution_hydrogens     geom
_atom_sites_solution_primary       iterative
_atom_sites_solution_secondary     ?
loop_
  _atom_site_label
  _atom_site_type_symbol
  _atom_site_fract_x
  _atom_site_fract_y
  _atom_site_fract_z
  _atom_site_U_iso_or_equiv
  _atom_site_adp_type
  _atom_site_occupancy
  _atom_site_site_symmetry_order
  _atom_site_calc_flag
  _atom_site_refinement_flags_posn
  _atom_site_refinement_flags_adp
  _atom_site_refinement_flags_occupancy
  _atom_site_disorder_assembly
  _atom_site_disorder_group
 Bi1 Bi 0.49275(3) 0.84354(7) 0.78920(3) 0.02680(16) Uani 1 1 d . . . . .
 Mn1 Mn 0.63408(11) 0.5917(3) 0.84815(11) 0.0275(4) Uani 1 1 d . . . . .
 O2 O 0.5279(6) 0.3139(16) 0.9227(5) 0.040(2) Uani 1 1 d . . . . .
 O1 O 0.5984(6) 0.3474(17) 0.6951(5) 0.042(2) Uani 1 1 d . . . . .
 O3 O 0.6549(7) 0.8966(17) 0.9838(6) 0.051(3) Uani 1 1 d . . . . .
 O5 O 0.7838(6) 0.3386(19) 0.9098(6) 0.053(3) Uani 1 1 d . . . . .
 C13 C 0.4011(7) 0.3736(18) 0.7128(7) 0.027(3) Uani 1 1 d . . . . .
 H13A H 0.455793 0.315635 0.736807 0.032 Uiso 1 1 calc R U . . .
 H13B H 0.366925 0.251893 0.687735 0.032 Uiso 1 1 calc R U . . .
 C3 C 0.3650(7) 0.462(2) 0.7789(7) 0.027(3) Uani 1 1 d . . . . .
 O4 O 0.7101(6) 0.9364(18) 0.7709(7) 0.052(3) Uani 1 1 d . . . . .
 C14 C 0.6097(8) 0.4389(19) 0.7529(8) 0.030(3) Uani 1 1 d . . . . .
 C1 C 0.3957(7) 0.644(2) 0.8220(7) 0.029(3) Uani 1 1 d . . . . .
 C4 C 0.4089(7) 0.5310(19) 0.6485(7) 0.026(3) Uani 1 1 d . . . . .
 C16 C 0.6469(8) 0.776(2) 0.9342(8) 0.034(3) Uani 1 1 d . . . . .
 C10 C 0.4244(8) 0.806(3) 0.5244(8) 0.044(4) Uani 1 1 d . . . . .
 H10 H 0.427505 0.901974 0.482777 0.052 Uiso 1 1 calc R U . . .
 C17 C 0.5678(9) 0.421(2) 0.8934(8) 0.036(3) Uani 1 1 d . . . . .
 C5 C 0.3024(7) 0.350(2) 0.8012(7) 0.031(3) Uani 1 1 d . . . . .
 H5 H 0.281719 0.222943 0.773337 0.037 Uiso 1 1 calc R U . . .
 C7 C 0.2697(8) 0.419(2) 0.8628(8) 0.040(3) Uani 1 1 d . . . . .
 H7 H 0.226656 0.341560 0.876758 0.048 Uiso 1 1 calc R U . . .
 C6 C 0.3780(8) 0.478(2) 0.5682(7) 0.034(3) Uani 1 1 d . . . . .
 H6 H 0.349908 0.345229 0.555978 0.040 Uiso 1 1 calc R U . . .
 C2 C 0.4503(7) 0.726(2) 0.6645(7) 0.025(3) Uani 1 1 d . . . . .
 C11 C 0.3628(8) 0.715(2) 0.8836(7) 0.033(3) Uani 1 1 d . . . . .
 H11 H 0.383050 0.842543 0.911536 0.040 Uiso 1 1 calc R U . . .
 C15 C 0.6818(8) 0.800(2) 0.7994(8) 0.036(3) Uani 1 1 d . . . . .
 C18 C 0.7269(8) 0.438(2) 0.8868(8) 0.034(3) Uani 1 1 d . . . . .
 C9 C 0.3011(8) 0.603(3) 0.9041(8) 0.041(4) Uani 1 1 d . . . . .
 H9 H 0.279521 0.651552 0.946809 0.049 Uiso 1 1 calc R U . . .
 C12 C 0.4579(8) 0.862(2) 0.6037(7) 0.037(3) Uani 1 1 d . . . . .
 H12 H 0.486029 0.994654 0.615505 0.045 Uiso 1 1 calc R U . . .
 C8 C 0.3863(9) 0.606(3) 0.5078(8) 0.047(4) Uani 1 1 d . . . . .
 H8 H 0.366548 0.561094 0.454601 0.057 Uiso 1 1 calc R U . . .

loop_
  _atom_site_aniso_label
  _atom_site_aniso_U_11
  _atom_site_aniso_U_22
  _atom_site_aniso_U_33
  _atom_site_aniso_U_23
  _atom_site_aniso_U_13
  _atom_site_aniso_U_12
 Bi1 0.0271(2) 0.0199(2) 0.0278(2) -0.0006(2) -0.00512(17) 0.0006(2)
 Mn1 0.0264(10) 0.0258(10) 0.0247(9) -0.0012(7) -0.0053(7) 0.0024(8)
 O2 0.042(6) 0.039(6) 0.036(5) 0.006(4) 0.000(4) 0.001(5)
 O1 0.041(5) 0.048(6) 0.032(5) -0.011(5) 0.000(4) 0.001(5)
 O3 0.065(7) 0.040(6) 0.040(6) -0.012(5) -0.007(5) 0.009(5)
 O5 0.042(6) 0.064(7) 0.043(6) 0.006(5) -0.010(5) 0.023(6)
 C13 0.031(6) 0.013(6) 0.032(6) 0.005(5) -0.004(5) 0.005(5)
 C3 0.024(6) 0.027(6) 0.022(6) 0.005(5) -0.009(5) 0.007(5)
 O4 0.044(6) 0.049(7) 0.064(7) 0.007(6) 0.016(5) -0.008(5)
 C14 0.030(7) 0.018(6) 0.035(7) -0.001(5) -0.008(5) -0.003(5)
 C1 0.027(6) 0.029(7) 0.027(6) 0.009(5) -0.003(5) 0.007(5)
 C4 0.024(6) 0.023(6) 0.029(6) 0.005(5) 0.000(5) 0.006(5)
 C16 0.033(7) 0.030(7) 0.032(7) -0.002(6) -0.010(6) 0.008(6)
 C10 0.035(8) 0.061(10) 0.030(7) 0.008(7) -0.003(6) -0.010(7)
 C17 0.046(8) 0.029(7) 0.028(7) -0.004(6) -0.001(6) 0.003(6)
 C5 0.026(6) 0.032(7) 0.027(6) 0.006(6) -0.009(5) 0.002(6)
 C7 0.026(7) 0.053(9) 0.036(7) 0.020(7) -0.005(6) 0.000(6)
 C6 0.041(8) 0.022(6) 0.032(7) -0.008(5) -0.004(6) -0.007(6)
 C2 0.015(5) 0.031(6) 0.023(6) -0.006(5) -0.009(4) -0.002(5)
 C11 0.031(7) 0.040(8) 0.024(6) -0.003(5) -0.005(5) 0.009(6)
 C15 0.034(7) 0.033(8) 0.039(7) -0.001(6) 0.003(6) 0.002(6)
 C18 0.034(7) 0.034(7) 0.029(7) -0.003(6) -0.001(6) 0.002(6)
 C9 0.031(7) 0.062(10) 0.026(7) 0.003(7) -0.003(5) 0.002(7)
 C12 0.039(7) 0.040(8) 0.028(7) 0.005(6) -0.001(5) 0.000(6)
 C8 0.040(8) 0.072(11) 0.023(7) -0.006(7) -0.008(6) -0.016(8)

_geom_special_details
;
 All esds (except the esd in the dihedral angle between two l.s. planes)
 are estimated using the full covariance matrix.  The cell esds are taken
 into account individually in the estimation of esds in distances, angles
 and torsion angles; correlations between esds in cell parameters are only
 used when they are defined by crystal symmetry.  An approximate (isotropic)
 treatment of cell esds is used for estimating esds involving l.s. planes.
;
loop_
  _geom_bond_atom_site_label_1
  _geom_bond_atom_site_label_2
  _geom_bond_distance
  _geom_bond_site_symmetry_2
  _geom_bond_publ_flag
 Bi1 Mn1 2.8422(19) . ?
 Bi1 C1 2.236(13) . ?
 Bi1 C2 2.241(11) . ?
 Mn1 C14 1.869(13) . ?
 Mn1 C16 1.856(14) . ?
 Mn1 C17 1.849(16) . ?
 Mn1 C15 1.838(15) . ?
 Mn1 C18 1.827(14) . ?
 O2 C17 1.148(17) . ?
 O1 C14 1.132(15) . ?
 O3 C16 1.129(16) . ?
 O5 C18 1.135(16) . ?
 C13 H13A 0.9900 . ?
 C13 H13B 0.9900 . ?
 C13 C3 1.524(17) . ?
 C13 C4 1.515(16) . ?
 C3 C1 1.390(18) . ?
 C3 C5 1.396(18) . ?
 O4 C15 1.140(17) . ?
 C1 C11 1.390(18) . ?
 C4 C6 1.411(17) . ?
 C4 C2 1.398(17) . ?
 C10 H10 0.9500 . ?
 C10 C12 1.406(18) . ?
 C10 C8 1.40(2) . ?
 C5 H5 0.9500 . ?
 C5 C7 1.383(19) . ?
 C7 H7 0.9500 . ?
 C7 C9 1.39(2) . ?
 C6 H6 0.9500 . ?
 C6 C8 1.35(2) . ?
 C2 C12 1.384(18) . ?
 C11 H11 0.9500 . ?
 C11 C9 1.37(2) . ?
 C9 H9 0.9500 . ?
 C12 H12 0.9500 . ?
 C8 H8 0.9500 . ?

loop_
  _geom_angle_atom_site_label_1
  _geom_angle_atom_site_label_2
  _geom_angle_atom_site_label_3
  _geom_angle
  _geom_angle_site_symmetry_1
  _geom_angle_site_symmetry_3
  _geom_angle_publ_flag
 C1 Bi1 Mn1 101.9(3) . . ?
 C1 Bi1 C2 88.7(4) . . ?
 C2 Bi1 Mn1 102.8(3) . . ?
 C14 Mn1 Bi1 88.2(4) . . ?
 C16 Mn1 Bi1 83.1(4) . . ?
 C16 Mn1 C14 170.9(5) . . ?
 C17 Mn1 Bi1 85.9(4) . . ?
 C17 Mn1 C14 93.0(6) . . ?
 C17 Mn1 C16 88.9(6) . . ?
 C15 Mn1 Bi1 82.3(4) . . ?
 C15 Mn1 C14 88.9(6) . . ?
 C15 Mn1 C16 87.4(6) . . ?
 C15 Mn1 C17 168.0(6) . . ?
 C18 Mn1 Bi1 178.1(4) . . ?
 C18 Mn1 C14 93.0(6) . . ?
 C18 Mn1 C16 95.7(6) . . ?
 C18 Mn1 C17 95.5(6) . . ?
 C18 Mn1 C15 96.3(6) . . ?
 H13A C13 H13B 107.4 . . ?
 C3 C13 H13A 108.2 . . ?
 C3 C13 H13B 108.2 . . ?
 C4 C13 H13A 108.2 . . ?
 C4 C13 H13B 108.2 . . ?
 C4 C13 C3 116.2(10) . . ?
 C1 C3 C13 122.3(11) . . ?
 C1 C3 C5 118.1(12) . . ?
 C5 C3 C13 119.5(11) . . ?
 O1 C14 Mn1 176.9(12) . . ?
 C3 C1 Bi1 121.3(9) . . ?
 C11 C1 Bi1 117.9(10) . . ?
 C11 C1 C3 120.6(12) . . ?
 C6 C4 C13 120.1(11) . . ?
 C2 C4 C13 122.8(11) . . ?
 C2 C4 C6 117.0(11) . . ?
 O3 C16 Mn1 176.3(13) . . ?
 C12 C10 H10 120.5 . . ?
 C8 C10 H10 120.5 . . ?
 C8 C10 C12 119.0(13) . . ?
 O2 C17 Mn1 178.7(12) . . ?
 C3 C5 H5 119.1 . . ?
 C7 C5 C3 121.7(13) . . ?
 C7 C5 H5 119.1 . . ?
 C5 C7 H7 120.6 . . ?
 C5 C7 C9 118.8(13) . . ?
 C9 C7 H7 120.6 . . ?
 C4 C6 H6 118.5 . . ?
 C8 C6 C4 123.1(12) . . ?
 C8 C6 H6 118.5 . . ?
 C4 C2 Bi1 120.6(9) . . ?
 C12 C2 Bi1 118.3(9) . . ?
 C12 C2 C4 120.8(11) . . ?
 C1 C11 H11 119.9 . . ?
 C9 C11 C1 120.2(13) . . ?
 C9 C11 H11 119.9 . . ?
 O4 C15 Mn1 177.1(13) . . ?
 O5 C18 Mn1 178.5(13) . . ?
 C7 C9 H9 119.7 . . ?
 C11 C9 C7 120.6(14) . . ?
 C11 C9 H9 119.7 . . ?
 C10 C12 H12 119.7 . . ?
 C2 C12 C10 120.5(13) . . ?
 C2 C12 H12 119.7 . . ?
 C10 C8 H8 120.3 . . ?
 C6 C8 C10 119.5(12) . . ?
 C6 C8 H8 120.3 . . ?

loop_
  _geom_torsion_atom_site_label_1
  _geom_torsion_atom_site_label_2
  _geom_torsion_atom_site_label_3
  _geom_torsion_atom_site_label_4
  _geom_torsion
  _geom_torsion_site_symmetry_1
  _geom_torsion_site_symmetry_2
  _geom_torsion_site_symmetry_3
  _geom_torsion_site_symmetry_4
  _geom_torsion_publ_flag
 Bi1 C1 C11 C9 177.6(9) . . . . ?
 Bi1 C2 C12 C10 -173.1(11) . . . . ?
 C13 C3 C1 Bi1 6.7(14) . . . . ?
 C13 C3 C1 C11 -177.9(10) . . . . ?
 C13 C3 C5 C7 177.5(11) . . . . ?
 C13 C4 C6 C8 -176.8(13) . . . . ?
 C13 C4 C2 Bi1 -9.1(15) . . . . ?
 C13 C4 C2 C12 178.1(12) . . . . ?
 C3 C13 C4 C6 -128.9(12) . . . . ?
 C3 C13 C4 C2 54.9(16) . . . . ?
 C3 C1 C11 C9 2.1(18) . . . . ?
 C3 C5 C7 C9 -0.9(18) . . . . ?
 C1 C3 C5 C7 1.7(17) . . . . ?
 C1 C11 C9 C7 -1.1(19) . . . . ?
 C4 C13 C3 C1 -53.4(15) . . . . ?
 C4 C13 C3 C5 131.1(11) . . . . ?
 C4 C6 C8 C10 -3(2) . . . . ?
 C4 C2 C12 C10 0(2) . . . . ?
 C5 C3 C1 Bi1 -177.7(8) . . . . ?
 C5 C3 C1 C11 -2.3(16) . . . . ?
 C5 C7 C9 C11 0.5(19) . . . . ?
 C6 C4 C2 Bi1 174.6(9) . . . . ?
 C6 C4 C2 C12 1.8(18) . . . . ?
 C2 C4 C6 C8 0(2) . . . . ?
 C12 C10 C8 C6 4(2) . . . . ?
 C8 C10 C12 C2 -3(2) . . . . ?

_shelx_res_file
;
TITL SMA_113_Mn_0m_a.res in P2(1)/n
    sma_113_mn_0m_a.res
    created by SHELXL-2019/1 at 11:25:27 on 12-Jul-2024
REM Old TITL SMA_113_Mn_0m in P2(1)/n
REM SHELXT solution in P2(1)/n: R1 0.131, Rweak 0.010, Alpha 0.072
REM <I/s> 0.467 for 346 systematic absences, Orientation as input
REM Formula found by SHELXT: C18 Bi Mn O5
CELL 0.71073 16.9088 6.2259 17.3814 90 103.484 90
ZERR 4 0.0017 0.0006 0.0018 0 0.004 0
LATT 1
SYMM 0.5-X,0.5+Y,0.5-Z
SFAC C H Bi Mn O
UNIT 72 40 4 4 20

L.S. 10
PLAN  1
TEMP -153.15
CONF
BOND
LIST 4
MORE -1
BOND $H
fmap 2
acta
REM <olex2.extras>
REM <HklSrc "%.\\SMA_113_Mn_0m_a.hkl">
REM </olex2.extras>

WGHT    0.021900   55.910400
FVAR       0.27222
BI1   3    0.492750    0.843539    0.789202    11.00000    0.02706    0.01990 =
         0.02776   -0.00056   -0.00512    0.00058
MN1   4    0.634084    0.591674    0.848150    11.00000    0.02637    0.02581 =
         0.02473   -0.00121   -0.00528    0.00240
O2    5    0.527880    0.313855    0.922711    11.00000    0.04239    0.03858 =
         0.03604    0.00579    0.00005    0.00056
O1    5    0.598383    0.347409    0.695114    11.00000    0.04108    0.04805 =
         0.03170   -0.01082    0.00029    0.00075
O3    5    0.654859    0.896610    0.983837    11.00000    0.06451    0.04021 =
         0.03995   -0.01242   -0.00695    0.00915
O5    5    0.783811    0.338582    0.909808    11.00000    0.04154    0.06360 =
         0.04330    0.00599   -0.00968    0.02321
C13   1    0.401084    0.373594    0.712794    11.00000    0.03075    0.01274 =
         0.03218    0.00469   -0.00394    0.00492
AFIX  23
H13A  2    0.455793    0.315635    0.736807    11.00000   -1.20000
H13B  2    0.366925    0.251893    0.687735    11.00000   -1.20000
AFIX   0
C3    1    0.364979    0.461950    0.778921    11.00000    0.02436    0.02692 =
         0.02212    0.00497   -0.00903    0.00714
O4    5    0.710059    0.936351    0.770885    11.00000    0.04449    0.04889 =
         0.06397    0.00744    0.01587   -0.00777
C14   1    0.609659    0.438897    0.752946    11.00000    0.03044    0.01836 =
         0.03476   -0.00080   -0.00779   -0.00322
C1    1    0.395739    0.643874    0.822026    11.00000    0.02658    0.02944 =
         0.02672    0.00907   -0.00339    0.00732
C4    1    0.408925    0.530951    0.648497    11.00000    0.02444    0.02270 =
         0.02870    0.00503    0.00038    0.00561
C16   1    0.646853    0.775673    0.934184    11.00000    0.03306    0.02991 =
         0.03162   -0.00219   -0.00965    0.00762
C10   1    0.424377    0.805864    0.524416    11.00000    0.03495    0.06075 =
         0.03022    0.00811   -0.00304   -0.01043
AFIX  43
H10   2    0.427505    0.901974    0.482777    11.00000   -1.20000
AFIX   0
C17   1    0.567811    0.420505    0.893375    11.00000    0.04553    0.02881 =
         0.02773   -0.00400   -0.00127    0.00264
C5    1    0.302405    0.349861    0.801216    11.00000    0.02645    0.03162 =
         0.02676    0.00638   -0.00873    0.00179
AFIX  43
H5    2    0.281719    0.222943    0.773337    11.00000   -1.20000
AFIX   0
C7    1    0.269740    0.418756    0.862832    11.00000    0.02553    0.05288 =
         0.03590    0.01957   -0.00453    0.00015
AFIX  43
H7    2    0.226656    0.341560    0.876758    11.00000   -1.20000
AFIX   0
C6    1    0.377961    0.477610    0.568220    11.00000    0.04090    0.02212 =
         0.03184   -0.00826   -0.00412   -0.00738
AFIX  43
H6    2    0.349908    0.345229    0.555978    11.00000   -1.20000
AFIX   0
C2    1    0.450279    0.726267    0.664502    11.00000    0.01467    0.03054 =
         0.02295   -0.00561   -0.00852   -0.00233
C11   1    0.362757    0.715409    0.883588    11.00000    0.03056    0.03996 =
         0.02368   -0.00275   -0.00530    0.00926
AFIX  43
H11   2    0.383050    0.842543    0.911536    11.00000   -1.20000
AFIX   0
C15   1    0.681762    0.800436    0.799364    11.00000    0.03395    0.03342 =
         0.03878   -0.00066    0.00275    0.00185
C18   1    0.726872    0.437799    0.886784    11.00000    0.03390    0.03410 =
         0.02942   -0.00336   -0.00093    0.00182
C9    1    0.301085    0.603094    0.904058    11.00000    0.03103    0.06210 =
         0.02563    0.00281   -0.00309    0.00190
AFIX  43
H9    2    0.279521    0.651552    0.946809    11.00000   -1.20000
AFIX   0
C12   1    0.457914    0.862231    0.603650    11.00000    0.03860    0.04036 =
         0.02831    0.00454   -0.00117   -0.00027
AFIX  43
H12   2    0.486029    0.994654    0.615505    11.00000   -1.20000
AFIX   0
C8    1    0.386343    0.606157    0.507836    11.00000    0.03993    0.07199 =
         0.02297   -0.00610   -0.00799   -0.01579
AFIX  43
H8    2    0.366548    0.561094    0.454601    11.00000   -1.20000
AFIX   0
HKLF 4


REM  SMA_113_Mn_0m_a.res in P2(1)/n
REM wR2 = 0.1313, GooF = S = 1.169, Restrained GooF = 1.169 for all data
REM R1 = 0.0537 for 2917 Fo > 4sig(Fo) and 0.0679 for all 3509 data
REM 226 parameters refined using 0 restraints

END

WGHT      0.0221     55.7567

REM Highest difference peak  3.543,  deepest hole -2.365,  1-sigma level  0.244
Q1    1   0.4521  0.8442  0.8226  11.00000  0.05    3.54
;
_shelx_res_checksum                41599
_shelx_hkl_file
;
   1   0   0    0.30    0.80
  -1   0   0   -1.00    0.90
  -1   0   0   -0.30    1.40
   1   0   0    0.10    0.60
   2   0   0 5485.95  351.46
  -2   0   0 5886.91  351.46
  -2   0   0 5770.02  351.56
  -3   0   0   -6.80    5.00
  -3   0   0   -6.40    7.10
   3   0   0   -7.30    5.40
   3   0   0   -8.20    7.00
   4   0   0  998.40   65.59
   4   0   0 1068.69   65.09
  -4   0   0 1041.40   65.79
  -4   0   0 1007.70   64.99
   5   0   0  -17.60    7.10
  -5   0   0  -16.50   10.10
   5   0   0  -26.80    9.20
  -5   0   0   13.80    7.40
  -6   0   0 3672.53  235.88
   6   0   0 4037.00  236.08
  -6   0   0 3766.92  236.58
   6   0   0 3764.92  236.48
  -7   0   0  -30.50   14.10
  -7   0   0   -0.30   10.00
   7   0   0  -28.00   13.50
   7   0   0    2.20    9.40
  -8   0   0 5352.16  349.77
   8   0   0 5710.43  349.96
   8   0   0 5696.23  350.56
  -8   0   0 5863.51  350.86
  -9   0   0   -0.30   11.70
   9   0   0  -13.10   10.30
  -9   0   0  -34.00   16.50
   9   0   0  -41.60   14.70
 -10   0   0 2110.89  144.59
  10   0   0 2389.76  145.89
  10   0   0 2197.48  144.49
 -10   0   0 2478.85  146.79
 -11   0   0   31.10   20.00
 -11   0   0    3.70   13.20
  11   0   0    0.40   17.30
  11   0   0   -2.90   11.30
 -12   0   0  306.97   30.20
  12   0   0  349.47   35.60
 -12   0   0  423.16   38.50
  12   0   0  289.87   29.70
  13   0   0   -4.60   21.30
 -13   0   0  -18.00   15.10
 -13   0   0   50.29   25.30
 -14   0   0 1063.59   80.19
 -14   0   0 1311.37   87.49
 -15   0   0   -8.00   29.60
 -15   0   0   24.00   19.10
 -16   0   0  617.74   58.69
 -16   0   0  454.75   44.60
 -17   0   0   12.60   22.00
 -17   0   0   -9.00   36.90
 -18   0   0  141.49   45.30
 -18   0   0  144.09   28.20
 -19   0   0   22.80   43.30
 -19   0   0    0.60   24.10
 -20   0   0  220.38   55.79
 -20   0   0  167.28   37.60
   0  -1   0   -0.90    4.60
   0  -1   0    2.70    5.00
   0  -1   0   -3.60    4.70
   0  -1   0    4.70    5.70
   0  -1   0   -6.30    5.60
   0   1   0    1.40    4.70
   0   1   0    1.80    4.70
   0   1   0   -3.10    5.00
   0   1   0    1.50    5.30
  -1  -1   0   54.99    7.00
  -1  -1   0   45.10    7.20
   1  -1   0   44.20    6.90
  -1  -1   0   47.60    7.00
  -1  -1   0   50.19    6.80
  -1   1   0   51.29    6.80
   1   1   0   44.60    7.20
   1   1   0   38.80    7.10
   1   1   0   45.50    6.80
   1   1   0   56.49    8.50
   1   1   0   49.50    7.10
  -2  -1   0   23.90    6.60
  -2  -1   0   14.10    7.60
  -2  -1   0   17.50    6.40
  -2  -1   0   18.80    7.60
  -2  -1   0   18.70    6.80
  -2  -1   0    5.00    8.90
   2   1   0   20.40    6.50
   2   1   0   13.90    8.70
   2   1   0   16.70    6.60
   2   1   0   22.00    7.60
   2   1   0   10.70    6.10
  -3  -1   0 4924.91  301.57
  -3  -1   0 4926.71  301.87
  -3  -1   0 4895.41  301.97
  -3  -1   0 4781.12  301.37
   3   1   0 4801.92  301.47
   3   1   0 4965.90  301.97
   3   1   0 4930.01  301.87
  -4  -1   0 2907.41  178.28
  -4  -1   0 2933.91  179.28
  -4  -1   0 2811.22  178.88
   4   1   0 2917.51  179.18
  -4   1   0 2936.81  178.38
   4   1   0 2825.02  178.58
   4   1   0 2836.02  178.88
  -5  -1   0 5253.87  326.37
  -5  -1   0 5041.10  325.87
  -5  -1   0 5376.16  325.47
  -5  -1   0 5035.90  325.37
   5  -1   0 5516.35  325.57
   5   1   0 5564.14  325.47
  -5   1   0 5316.77  325.57
   5   1   0 5008.70  325.77
   5   1   0 5218.98  325.57
   5   1   0 5415.56  326.37
   6  -1   0  590.64   40.60
  -6  -1   0  571.24   43.60
  -6  -1   0  628.34   40.60
  -6  -1   0  586.44   41.40
   6   1   0  667.43   40.50
  -6   1   0  615.84   41.00
   6   1   0  580.94   40.90
   6   1   0  596.74   43.10
  -7  -1   0  430.36   38.00
  -7  -1   0  460.95   34.30
  -7  -1   0  479.55   33.50
   7  -1   0  458.85   33.60
   7   1   0  510.35   33.30
   7   1   0  456.45   33.60
   7   1   0  440.26   37.10
  -7   1   0  473.25   33.50
  -8  -1   0  195.28   24.30
  -8  -1   0  231.48   20.50
   8  -1   0  186.18   20.10
  -8  -1   0  180.28   21.90
   8   1   0  172.08   19.70
  -8   1   0  165.58   20.20
   8   1   0  222.98   20.60
   8   1   0  222.48   23.40
   9  -1   0  118.79   15.30
  -9  -1   0  132.69   15.70
  -9  -1   0   99.69   20.80
  -9  -1   0   78.89   14.10
   9   1   0  157.38   16.00
   9   1   0   95.59   14.40
   9   1   0  115.09   19.40
  -9   1   0  122.79   15.30
 -10  -1   0  182.28   26.20
  10  -1   0  179.98   21.20
 -10  -1   0  215.68   22.00
 -10  -1   0  187.88   22.50
  10   1   0  171.88   21.40
  10   1   0  200.68   21.30
  10   1   0  210.28   25.00
 -10   1   0  212.78   27.30
 -10   1   0  201.68   20.40
 -11  -1   0  947.61   63.59
 -11  -1   0  930.91   63.39
  11  -1   0  860.91   62.89
 -11  -1   0 1020.20   68.49
 -11   1   0  988.10   66.19
  11   1   0  898.81   66.39
  11   1   0  950.60   63.19
 -11   1   0  895.91   63.49
  11   1   0  945.21   62.69
 -12  -1   0  627.24   52.09
 -12  -1   0  687.13   45.70
  12  -1   0  571.94   44.90
  12  -1   0  512.55   48.30
  12   1   0  621.84   49.80
 -12   1   0  588.14   45.60
  12   1   0  627.44   45.10
  12   1   0  612.64   44.20
 -13  -1   0  476.15   40.00
 -13  -1   0  541.45   48.60
 -13   1   0  467.15   46.60
 -13   1   0  436.06   39.80
 -14  -1   0  363.06   35.50
  14  -1   0  346.47   39.90
 -14  -1   0  377.06   47.00
 -14   1   0  385.66   35.80
 -14   1   0  306.27   40.30
 -15  -1   0  113.29   22.80
 -15  -1   0  120.49   33.70
 -15   1   0   82.59   21.90
 -15   1   0  110.79   31.90
 -16  -1   0  171.18   40.00
 -16  -1   0  118.19   24.40
 -16   1   0  115.99   24.30
 -16   1   0  123.59   36.30
 -17  -1   0  131.09   39.50
 -17  -1   0  118.89   25.00
 -17   1   0  128.29   41.00
 -17   1   0   60.69   24.30
 -18  -1   0  170.58   28.50
 -18  -1   0  111.69   45.10
 -18   1   0  157.28   28.70
 -18   1   0  149.69   45.30
 -19  -1   0  184.38   51.19
 -19  -1   0  171.18   30.40
 -19   1   0  124.19   30.80
 -19   1   0  205.08   51.99
 -20  -1   0  163.98   51.49
 -20  -1   0  234.98   38.40
 -20   1   0  174.78   34.30
 -20   1   0  201.98   54.79
   0  -2   0  489.15   33.80
   0  -2   0  466.85   34.30
   0  -2   0  536.45   33.80
   0   2   0  470.45   33.20
   0   2   0  506.85   33.60
   0   2   0  466.35   33.80
  -1  -2   0  117.89   16.50
   1   2   0  156.88   16.40
   2  -2   0 1236.98   86.09
  -2  -2   0 1334.37   86.29
  -2  -2   0 1320.97   86.99
  -2  -2   0 1363.96   86.49
  -2  -2   0 1452.25   86.29
  -2  -2   0 1427.96   86.49
   2   2   0 1366.06   86.29
   2   2   0 1386.16   86.39
   2   2   0 1388.26   86.19
   2   2   0 1423.36   86.49
  -2   2   0 1280.87   86.29
   2   2   0 1396.46   86.99
  -3  -2   0  175.78   17.80
  -3  -2   0  196.28   20.00
  -3  -2   0  180.98   18.50
  -3  -2   0  164.38   17.60
  -3  -2   0  141.49   19.20
  -3  -2   0  206.98   20.20
   3   2   0  165.38   18.60
   3   2   0  178.08   17.40
   3   2   0  208.58   20.20
   3   2   0  167.98   18.00
   3   2   0  217.08   19.10
  -4  -2   0 1392.46   87.29
  -4  -2   0 1401.46   88.29
  -4  -2   0 1392.86   87.69
  -4  -2   0 1336.97   88.29
   4   2   0 1374.56   87.29
   4   2   0 1346.27   87.09
   4   2   0 1338.37   87.79
   4   2   0 1385.66   88.19
  -5  -2   0    5.90   11.00
  -5  -2   0    5.60   12.10
  -5  -2   0   20.60   10.30
  -5  -2   0   20.90   13.40
  -5  -2   0    2.50   14.70
   5   2   0    3.60   14.00
   5   2   0   25.10   10.60
   5   2   0    4.70   11.10
   5   2   0   -2.60   10.30
  -6  -2   0  817.92   54.19
  -6  -2   0  770.02   52.59
  -6  -2   0  746.23   54.49
  -6  -2   0  799.52   55.89
   6   2   0  765.52   54.89
   6   2   0  785.02   53.69
   6   2   0  796.32   52.59
   6   2   0  793.62   52.99
  -7  -2   0  166.88   21.60
  -7  -2   0  169.98   23.00
  -7  -2   0  175.18   23.80
  -7  -2   0  159.98   20.60
   7   2   0  205.38   23.40
   7   2   0  201.08   21.60
  -7   2   0  162.18   19.30
   7   2   0  198.18   21.90
  -8  -2   0  110.39   16.30
  -8  -2   0  106.09   15.60
  -8  -2   0   77.49   20.90
  -8  -2   0   87.99   17.40
   8   2   0  112.29   16.60
   8   2   0   74.19   15.40
   8   2   0  119.19   15.50
   8   2   0   90.29   19.60
  -8   2   0   95.19   15.30
  -9  -2   0 1079.59   72.29
  -9  -2   0 1105.69   73.09
  -9  -2   0 1228.08   74.79
  -9  -2   0 1130.19   76.29
  -9   2   0  987.30   72.39
   9   2   0 1108.39   73.79
   9   2   0 1124.29   75.49
 -10  -2   0  150.18   18.60
 -10  -2   0  141.29   19.90
  10   2   0  232.18   28.90
 -10   2   0  143.99   18.70
  10   2   0  172.08   22.90
 -11  -2   0  285.47   31.60
 -11  -2   0  287.57   36.00
  11  -2   0  207.68   25.60
  11   2   0  287.17   27.60
  11   2   0  235.78   27.50
 -11   2   0  223.18   26.50
  11   2   0  273.47   26.60
  11   2   0  275.67   31.60
 -12  -2   0  358.86   39.80
  12  -2   0  225.88   26.60
 -12  -2   0  319.17   32.90
 -12   2   0  233.38   29.50
  12   2   0  315.17   30.50
  12   2   0  247.48   28.30
 -13  -2   0  110.29   30.10
 -13  -2   0  133.69   20.20
 -13  -2   0  110.09   24.20
  13   2   0  103.89   21.40
 -13   2   0  102.39   21.30
 -14  -2   0   80.59   20.00
 -14  -2   0   57.09   22.30
 -14  -2   0  102.99   32.30
 -14   2   0   55.69   20.50
  14   2   0   36.20   19.20
 -15  -2   0  269.17   43.30
 -15  -2   0  306.17   36.70
 -15  -2   0  299.87   34.10
  15   2   0  240.48   31.90
 -15   2   0  243.68   30.90
 -16  -2   0   69.39   35.60
 -16  -2   0   29.70   22.30
 -16  -2   0   68.19   24.90
 -16   2   0   53.39   22.60
 -17  -2   0  586.14   51.89
 -17  -2   0  671.83   52.89
 -17  -2   0  625.34   71.59
 -17   2   0  475.65   51.69
 -18  -2   0   43.10   26.20
 -18  -2   0   84.49   26.40
 -18  -2   0   85.59   43.20
 -18   2   0   67.19   26.50
 -19  -2   0  126.69   30.30
 -19  -2   0  217.88   51.59
 -19   2   0  134.79   34.20
   0  -3   0  -21.50   12.30
   0  -3   0   16.70   12.70
   0  -3   0  -12.00   11.60
   0  -3   0  -23.30   10.70
   0   3   0   -2.00    9.50
   0   3   0  -33.00   11.20
   0   3   0   26.40   12.00
   1  -3   0 2976.30  188.78
  -1  -3   0 3013.30  189.08
   1  -3   0 3038.00  188.48
  -1  -3   0 3066.59  188.68
  -1  -3   0 3107.29  188.88
  -1  -3   0 3067.49  189.58
   1  -3   0 3059.69  189.08
  -1   3   0 2899.81  188.48
   1   3   0 3112.89  188.88
   1   3   0 3073.29  189.28
   1   3   0 2909.01  188.68
  -1   3   0 3024.60  189.08
  -1   3   0 3044.60  188.18
   1   3   0 3025.00  188.48
  -1   3   0 2891.11  188.28
  -2  -3   0  213.18   21.70
  -2  -3   0  201.58   20.60
   2  -3   0  195.18   22.10
  -2  -3   0  157.38   21.20
   2  -3   0  197.68   21.00
  -2  -3   0  195.78   23.40
   2   3   0  200.18   21.80
   2   3   0  181.88   21.70
   2   3   0  181.98   20.10
   2   3   0  224.18   22.90
   2   3   0  166.48   22.30
  -2   3   0  191.88   21.40
  -3  -3   0 2837.72  181.58
  -3  -3   0 3001.60  181.38
   3  -3   0 2718.73  181.18
  -3  -3   0 2935.41  181.68
  -3  -3   0 2927.51  182.58
  -3  -3   0 2902.11  181.78
   3   3   0 3142.49  181.58
   3   3   0 2927.31  182.38
   3   3   0 2736.43  181.28
   3   3   0 2973.80  181.68
  -3   3   0 2760.62  181.48
   3   3   0 2934.01  181.68
  -4  -3   0   99.69   16.40
  -4  -3   0   99.39   16.20
  -4  -3   0  135.19   19.30
  -4  -3   0  112.89   16.80
  -4  -3   0  110.29   18.10
  -4  -3   0  110.69   19.00
   4  -3   0  100.89   15.60
  -4   3   0  104.89   15.20
   4   3   0  111.59   16.30
   4   3   0  119.49   18.60
   4   3   0  110.59   15.90
   4   3   0  116.99   17.70
   4   3   0   92.99   16.20
  -5  -3   0 2880.11  188.38
  -5  -3   0 3023.70  187.48
  -5  -3   0 3012.30  187.98
  -5  -3   0 3022.10  187.88
   5   3   0 3053.89  187.48
   5   3   0 2900.71  187.68
   5   3   0 3022.70  187.48
   5   3   0 3000.20  188.38
  -6  -3   0  179.08   21.20
  -6  -3   0  204.68   24.20
  -6  -3   0  179.78   21.20
  -6  -3   0  206.58   23.80
  -6  -3   0  202.18   24.00
   6   3   0  161.48   20.60
   6   3   0  154.18   22.80
   6   3   0  204.38   22.10
   6   3   0  147.59   20.50
   6   3   0  197.88   23.00
  -7  -3   0 2135.29  135.19
  -7  -3   0 2140.49  134.69
  -7  -3   0 2147.99  136.09
  -7  -3   0 2088.89  135.89
   7   3   0 2125.59  134.39
   7   3   0 2192.48  134.59
   7   3   0 2055.69  135.49
   7   3   0 2103.19  134.69
   7   3   0 2047.30  135.39
  -8  -3   0   63.69   19.30
  -8  -3   0   67.99   21.60
  -8  -3   0   51.19   18.60
  -8  -3   0   52.89   17.20
  -8  -3   0   61.19   16.70
   8   3   0   55.39   16.60
   8   3   0   39.50   14.50
   8   3   0   24.50   15.90
   8   3   0   59.19   19.30
   8   3   0   61.59   16.80
  -9  -3   0 1628.94  103.29
  -9  -3   0 1693.13  106.69
  -9  -3   0 1512.25  103.69
  -9  -3   0 1570.34  103.39
  -9  -3   0 1590.44  105.19
   9   3   0 1545.25  104.09
   9   3   0 1571.54  103.39
   9   3   0 1485.25  104.79
   9   3   0 1663.83  103.19
 -10  -3   0   97.49   26.80
 -10  -3   0   72.99   22.50
  10   3   0   90.99   19.20
  10   3   0   83.39   20.20
  10   3   0   75.79   19.80
  10   3   0   93.69   23.20
 -11  -3   0 1131.09   80.49
 -11  -3   0 1223.88   78.59
  11   3   0 1039.80   76.09
  11   3   0 1126.49   73.99
  11   3   0 1067.09   74.99
  11   3   0 1013.70   75.29
 -12  -3   0  136.59   31.70
 -12  -3   0  163.98   29.40
  12   3   0  182.18   23.30
  12   3   0  171.38   26.40
 -13  -3   0 1065.19   77.39
  13   3   0 1014.50   70.79
  13   3   0  914.11   70.39
 -14  -3   0  119.19   26.20
 -14  -3   0  111.19   29.00
 -14  -3   0  121.79   35.50
 -14   3   0   59.39   23.00
  14   3   0   89.29   23.90
 -15  -3   0  491.35   54.89
 -15  -3   0  456.45   44.20
  15   3   0  351.06   42.10
 -15   3   0  443.76   42.50
  15   3   0  465.65   43.80
 -16  -3   0   43.30   29.70
 -16  -3   0   67.49   29.70
 -16  -3   0   13.90   37.90
 -16   3   0  -14.90   23.50
  16   3   0   29.60   27.30
 -17  -3   0  305.27   42.00
 -17  -3   0  440.86   47.90
 -17  -3   0  300.47   51.69
 -17   3   0  312.07   39.40
  17   3   0  340.27   35.40
 -18  -3   0   25.90   27.00
 -18  -3   0   19.80   29.60
 -18  -3   0   26.00   32.20
 -18  -3   0   54.09   44.20
  18   3   0   14.30   18.00
  18   3   0   52.69   26.70
 -18   3   0    8.90   25.90
   0  -4   0 2639.14  167.18
   0  -4   0 2764.92  167.98
   0  -4   0 2587.64  166.78
   0   4   0 2744.03  166.28
   0   4   0 2529.05  167.28
   0   4   0 2648.24  167.68
   0   4   0 2590.64  166.88
  -1  -4   0  120.89   19.20
  -1  -4   0   63.79   17.20
  -1  -4   0   92.19   16.40
   1  -4   0   92.49   17.60
   1   4   0  149.19   21.40
   1   4   0   85.39   18.00
  -1   4   0   86.79   19.70
  -2  -4   0  900.41   63.09
  -2  -4   0  960.30   64.89
  -2  -4   0  808.02   64.09
   2   4   0  994.70   64.59
  -2   4   0  977.10   63.49
   2   4   0  814.92   63.09
   2   4   0  999.70   63.29
   2   4   0  894.71   62.09
  -3  -4   0   19.90   16.70
  -3  -4   0   -5.20   14.30
  -3  -4   0  -14.70   15.30
  -3  -4   0   25.70   16.50
  -3   4   0   50.19   14.20
   3   4   0  -16.70   14.40
   3   4   0   32.30   18.10
   3   4   0   22.40   15.80
   3   4   0   12.30   12.70
  -4  -4   0  677.23   51.49
   4  -4   0  716.03   49.40
  -4  -4   0  690.23   49.10
  -4  -4   0  588.64   49.90
  -4  -4   0  664.23   48.90
   4   4   0  658.53   48.80
  -4   4   0  616.44   48.50
   4   4   0  710.13   47.90
   4   4   0  651.13   49.80
  -5  -4   0  308.87   33.50
  -5  -4   0  323.97   31.40
  -5  -4   0  344.77   34.70
   5  -4   0  352.66   31.60
  -5  -4   0  327.17   30.60
   5   4   0  321.77   32.80
   5   4   0  297.87   31.00
   5   4   0  324.27   29.50
   5   4   0  344.37   31.50
  -6  -4   0  961.60   65.79
  -6  -4   0  909.41   65.39
  -6  -4   0  976.00   67.99
  -6  -4   0 1059.99   68.59
   6   4   0  945.51   65.19
   6   4   0  820.42   66.79
   6   4   0  996.00   65.79
   6   4   0  903.51   65.49
   6   4   0  943.71   67.29
  -7  -4   0  160.58   23.60
  -7  -4   0  225.58   29.60
  -7  -4   0  171.98   24.20
  -7  -4   0  171.18   27.20
  -7  -4   0  181.08   27.00
   7   4   0  175.58   23.40
   7   4   0  152.18   26.00
   7   4   0  164.28   24.30
   7   4   0  163.48   23.80
   7   4   0  189.58   27.20
  -8  -4   0 1009.30   71.89
  -8  -4   0  933.11   70.99
  -8  -4   0 1040.00   69.29
  -8  -4   0 1028.90   72.69
  -8  -4   0 1029.30   69.49
   8   4   0  948.71   68.79
   8   4   0  861.71   70.79
   8   4   0  984.10   68.59
  -9  -4   0    3.40   20.80
  -9  -4   0    6.70   19.30
  -9  -4   0   19.90   23.30
  -9  -4   0   12.70   24.70
   9   4   0   -3.20   17.50
   9   4   0   11.90   19.10
   9   4   0  -39.10   22.80
 -10  -4   0  727.73   59.89
 -10  -4   0  749.53   57.39
 -10  -4   0  693.73   59.39
 -10  -4   0  719.73   57.09
 -10  -4   0  723.63   62.49
  10   4   0  734.43   52.49
  10   4   0  770.82   56.79
  10   4   0  765.52   56.49
 -11  -4   0  117.59   25.30
 -11  -4   0  152.98   34.40
 -11  -4   0  147.49   26.70
 -11  -4   0   64.09   28.70
  11   4   0  129.89   19.40
  11   4   0  101.59   24.90
  11   4   0   98.39   24.70
  11   4   0  105.79   25.20
 -12  -4   0  277.27   36.40
 -12  -4   0  287.87   41.70
 -12  -4   0  259.57   36.20
 -12  -4   0  274.27   35.60
 -12  -4   0  303.17   41.20
  12   4   0  298.37   34.70
  12   4   0  226.88   32.80
  12   4   0  275.17   36.00
 -13  -4   0  389.16   50.79
 -13  -4   0  293.77   38.90
 -13  -4   0  359.36   46.60
  13   4   0  276.77   37.10
  13   4   0  318.97   39.50
  13   4   0  337.97   37.70
 -13   4   0  273.07   32.00
 -14  -4   0  351.96   46.40
 -14  -4   0  354.86   47.10
 -14  -4   0  208.88   37.90
 -14  -4   0  307.47   39.00
  14   4   0  263.07   36.60
  14   4   0  357.66   39.00
  14   4   0  260.57   36.60
 -14   4   0  270.97   32.70
 -15  -4   0  181.28   33.90
 -15  -4   0  177.98   38.00
 -15  -4   0  197.28   42.60
 -15   4   0  115.09   27.90
  15   4   0  201.18   32.40
  15   4   0  125.99   31.80
  15   4   0  117.59   31.20
 -16  -4   0  214.58   41.20
 -16  -4   0  144.59   30.60
 -16  -4   0  175.38   43.00
 -16  -4   0  195.58   36.10
 -16   4   0  163.88   30.10
  16   4   0  189.48   31.40
  16   4   0   98.89   33.50
 -17  -4   0  120.59   39.20
 -17  -4   0   57.69   29.90
 -17  -4   0   26.00   41.90
 -17  -4   0   53.79   35.70
  17   4   0   45.50   27.40
 -17   4   0   59.19   28.60
   0  -5   0  215.18   26.00
   0   5   0  233.48   26.40
   0   5   0  202.88   28.60
   0   5   0  143.49   21.60
  -1  -5   0  195.08   26.60
   1  -5   0  237.38   29.40
   1  -5   0  209.58   28.00
  -1  -5   0  252.87   32.70
  -1   5   0  175.48   23.90
  -1   5   0  196.38   28.80
   1   5   0  217.98   29.30
   1   5   0  245.28   27.70
   1   5   0  193.18   24.20
   1   5   0  256.97   30.40
  -2  -5   0  325.97   35.50
  -2  -5   0  186.98   27.30
   2   5   0  285.97   34.80
   2   5   0  282.57   27.60
  -2   5   0  259.97   30.10
   2   5   0  190.78   27.50
   3  -5   0   49.00   20.10
   3  -5   0   66.39   19.60
   3  -5   0   60.89   23.40
  -3  -5   0    1.80   17.60
  -3  -5   0    6.40   20.40
  -3  -5   0    9.40   17.40
   3   5   0   20.20   19.20
  -3   5   0   51.69   17.40
  -3   5   0   10.60   18.10
   3   5   0    2.20   21.30
   3   5   0  -33.70   16.90
   3   5   0   15.90   15.50
  -4  -5   0   32.20   21.60
  -4  -5   0   64.89   21.60
  -4  -5   0   55.49   21.80
   4   5   0   74.49   20.60
  -5  -5   0   18.20   19.30
  -5  -5   0   33.30   20.40
   5  -5   0   10.30   19.00
  -5  -5   0   -0.80   22.60
  -5  -5   0   41.80   22.40
   5  -5   0   49.40   24.20
  -5   5   0    5.90   19.90
   5   5   0   -8.90   20.40
   5   5   0   18.90   18.20
  -5   5   0   -4.80   18.10
   5   5   0   13.30   17.30
  -6  -5   0   -2.70   20.60
  -6  -5   0   36.70   25.90
  -6  -5   0   35.00   21.60
  -6  -5   0   94.89   26.10
   6   5   0   16.10   19.00
   6   5   0   46.80   21.00
  -6   5   0   60.39   20.70
  -6   5   0    9.30   19.50
   6   5   0   38.80   22.30
  -7  -5   0  113.29   30.80
  -7  -5   0   91.39   23.30
  -7  -5   0  142.59   26.60
  -7  -5   0  128.39   28.00
   7   5   0  118.19   28.70
   7   5   0  119.49   24.30
   7   5   0  133.59   24.30
   7   5   0  120.89   25.90
  -8  -5   0  300.67   37.90
  -8  -5   0  286.37   37.10
  -8  -5   0  246.18   36.00
  -8  -5   0  259.67   33.40
  -8  -5   0  251.07   36.80
   8   5   0  295.07   33.90
  -9  -5   0  113.29   28.40
  -9  -5   0  114.89   29.20
  -9  -5   0  121.89   33.10
  -9  -5   0  106.49   26.10
   9   5   0   95.39   27.50
   9   5   0  118.69   25.50
   9   5   0  154.08   27.50
 -10  -5   0  342.37   44.30
 -10  -5   0  288.07   38.90
 -10  -5   0  356.26   42.00
 -10  -5   0  323.67   40.90
 -10  -5   0  343.57   46.50
  10   5   0  387.26   40.30
  10   5   0  288.07   38.10
 -11  -5   0   37.50   28.20
 -11  -5   0   -8.40   27.50
 -11  -5   0   55.89   31.90
  11   5   0   -8.60   24.50
  11   5   0  -24.70   25.60
 -12  -5   0  214.18   38.70
 -12  -5   0  144.59   34.30
 -12  -5   0  259.07   42.50
 -12  -5   0  267.57   38.10
  12   5   0  174.68   36.30
  12   5   0  268.27   36.40
  12   5   0  171.68   31.90
 -13  -5   0   19.40   24.70
 -13  -5   0   47.70   33.60
 -13  -5   0   57.49   36.70
 -13  -5   0   62.39   32.60
  13   5   0   46.30   27.10
  13   5   0   18.10   28.80
  13   5   0   38.00   25.00
 -13   5   0   29.50   21.40
 -14  -5   0  186.88   40.90
 -14  -5   0  199.98   42.80
 -14  -5   0  170.98   37.20
 -14  -5   0  127.99   35.00
 -14   5   0  125.99   27.60
  14   5   0  144.49   35.50
  14   5   0  211.58   35.00
 -15  -5   0   90.59   38.40
 -15  -5   0  147.19   43.40
 -15  -5   0   41.70   29.60
 -15  -5   0  117.79   41.00
 -15   5   0   59.99   27.00
  15   5   0    3.80   26.60
  15   5   0   95.19   35.50
   0  -6   0  649.54   53.69
   0  -6   0  558.64   52.09
   0   6   0  511.45   52.39
   0   6   0  568.34   51.49
   1  -6   0   39.00   25.70
  -1  -6   0   43.50   20.90
  -1  -6   0   97.59   27.20
  -1  -6   0   59.39   22.20
   1  -6   0   84.99   26.60
   1   6   0   51.79   27.40
   1   6   0   83.59   25.30
  -1   6   0   53.79   25.40
  -2  -6   0 1363.16   87.69
  -2  -6   0 1106.89   82.79
  -2  -6   0 1231.28   84.29
   2  -6   0 1193.08   86.19
   2  -6   0 1037.10   83.49
   2   6   0 1099.19   86.09
   2   6   0 1186.68   83.29
  -2   6   0 1183.58   83.39
  -3  -6   0   52.79   22.00
  -3  -6   0   64.59   25.70
   3  -6   0  101.39   27.90
   3  -6   0  116.09   27.20
  -3   6   0   61.19   21.80
   3   6   0   68.59   26.60
   3   6   0   39.10   23.40
  -4  -6   0 1281.37   88.79
   4  -6   0 1215.18   87.29
  -4  -6   0 1146.79   89.39
  -4  -6   0 1284.27   91.29
   4  -6   0 1268.07   90.19
  -4  -6   0 1225.18   88.99
   4   6   0 1264.87   88.69
  -4   6   0 1256.37   88.19
   5  -6   0   49.10   28.40
  -5  -6   0    7.10   27.60
  -5  -6   0   -6.00   25.40
   5  -6   0   61.89   25.10
  -5  -6   0    5.00   21.10
   5   6   0   27.40   24.20
   5   6   0   29.00   23.60
  -5   6   0   55.59   24.20
   6  -6   0  679.23   55.49
  -6  -6   0  629.84   54.69
  -6  -6   0  760.92   60.29
   6  -6   0  510.25   54.09
   6   6   0  624.44   54.39
   6   6   0  664.23   55.29
  -6   6   0  555.14   51.89
  -7  -6   0   31.70   28.20
  -7  -6   0   22.40   22.50
   7  -6   0   58.29   24.50
  -7   6   0   38.20   23.00
   7   6   0   -0.80   24.80
   7   6   0  -16.20   21.00
  -8  -6   0  325.97   40.00
  -8  -6   0  332.17   43.10
  -8   6   0  260.67   36.40
   8   6   0  429.86   44.90
   8   6   0  294.57   38.80
  -9  -6   0   26.80   29.40
  -9  -6   0   15.90   30.20
  -9  -6   0   58.79   24.00
   9   6   0    9.40   29.70
   9   6   0   25.30   23.40
   9   6   0   27.60   28.20
 -10  -6   0  836.12   69.69
 -10  -6   0  759.32   64.99
 -10  -6   0  826.32   70.49
  10   6   0  693.33   62.69
  10   6   0  738.53   66.69
  10   6   0  856.41   75.29
 -11  -6   0   17.40   31.80
 -11  -6   0   25.00   25.90
 -11  -6   0   63.89   35.20
 -11  -6   0   62.39   34.40
  11   6   0   12.10   28.00
  11   6   0   30.30   30.60
  11   6   0   26.20   26.00
 -12  -6   0  589.94   60.49
 -12  -6   0  527.25   61.49
 -12  -6   0  438.86   53.39
  12   6   0  557.04   55.69
  12   6   0  507.15   56.89
   0  -7   0   50.69   24.50
   0  -7   0   59.59   30.50
   0  -7   0   84.99   32.10
   0   7   0   30.00   28.70
   0   7   0   97.09   30.90
  -1  -7   0  626.94   58.29
   1  -7   0  707.03   61.69
  -1  -7   0  683.83   56.59
   1  -7   0  551.64   56.19
  -1  -7   0  633.24   59.69
   1  -7   0  623.74   56.19
   1   7   0  684.53   60.69
  -1   7   0  579.14   61.19
   1   7   0  553.14   58.19
  -1   7   0  595.04   57.39
  -2  -7   0  102.59   33.70
  -2  -7   0  148.99   34.20
   2  -7   0  193.48   40.30
  -2  -7   0  144.89   29.70
   2  -7   0  166.08   34.40
  -2   7   0  147.59   32.60
   2   7   0  127.29   34.60
   3  -7   0  487.85   52.19
   3  -7   0  393.06   52.19
   3  -7   0  537.95   55.29
  -3  -7   0  486.25   54.89
  -3  -7   0  489.85   49.50
  -3   7   0  486.95   49.30
  -4  -7   0   73.99   26.60
  -4  -7   0   78.09   31.40
  -4   7   0  115.49   27.90
   4   7   0   59.39   30.40
   5  -7   0  484.85   53.29
   5  -7   0  352.36   58.89
  -5  -7   0  416.16   46.30
  -5  -7   0  501.35   54.39
   5   7   0  440.16   50.29
  -5   7   0  354.96   45.30
  -6  -7   0   24.50   24.40
   6  -7   0   87.19   33.40
   6  -7   0   40.80   29.40
  -6  -7   0   19.70   29.60
  -6   7   0   56.79   25.70
   7  -7   0  296.67   48.80
  -7  -7   0  498.55   47.70
   7   7   0  433.36   47.20
  -7   7   0  341.57   44.50
   7   7   0  451.45   51.09
  -8  -7   0   35.50   25.70
  -8  -7   0   16.60   31.10
   8   7   0   28.20   32.50
   8   7   0   22.20   27.50
 -20   0   1  -30.90   26.20
 -20   0   1  -22.50   47.20
 -19   0   1  238.08   51.99
 -19   0   1  197.28   32.70
 -18   0   1    9.40   40.00
 -18   0   1   -5.50   23.10
 -17   0   1  254.87   31.90
 -17   0   1  216.68   45.60
 -16   0   1   -9.40   20.60
 -16   0   1   41.10   31.90
 -15   0   1  796.22   60.19
 -15   0   1  822.12   70.09
 -14   0   1  -20.40   17.10
  14   0  -1  -30.90   24.20
 -14   0   1   50.69   27.50
 -13   0   1 1627.64  100.79
 -13   0   1 1435.46   96.39
  13   0  -1 1408.46   97.09
  13   0  -1 1383.66   98.49
 -12   0   1   18.10   22.10
  12   0  -1  -14.70   18.80
  12   0  -1  -18.20   12.80
 -12   0   1    0.70   14.40
 -11   0   1  359.06   30.60
 -11   0   1  388.46   37.00
  11   0  -1  321.77   34.30
  11   0  -1  363.96   30.00
 -10   0   1   29.30   19.00
 -10   0   1  -17.80   12.00
  10   0  -1   23.80   16.60
  10   0  -1  -15.70   11.30
  -9   0   1  530.45   40.10
  -9   0   1  597.94   44.70
   9   0  -1  606.54   40.60
   9   0  -1  536.85   43.40
   8   0  -1  -22.10   10.60
   8   0  -1   -4.30   14.40
  -8   0   1   -5.00   15.70
  -8   0   1    0.80   10.90
  -7   0   1 3070.79  196.98
   7   0  -1 3378.76  197.08
  -7   0   1 3100.99  197.98
   7   0  -1 3126.59  197.68
  -6   0   1  -17.80   11.70
   6   0  -1   -3.90   10.80
   6   0  -1   10.10    7.90
  -6   0   1    0.70    8.10
  -5   0   1 4182.88  257.37
   5   0  -1 4463.95  257.37
  -5   0   1 3926.31  257.77
   5   0  -1 4088.59  257.77
   4   0  -1  -21.00    9.00
  -4   0   1  -20.60    9.90
   4   0  -1    0.70    6.60
  -4   0   1   -6.70    6.70
  -3   0   1   84.29   10.20
   3   0  -1  109.89   11.60
   3   0  -1   98.59    9.40
   3   0  -1  119.99   11.50
  -3   0   1  103.49   11.70
   2   0  -1   -5.40    4.30
   2   0  -1    5.20    3.40
  -2   0   1   -3.00    5.00
   2   0  -1    0.70    3.90
  -2   0   1    1.30    5.40
  -2   0   1    3.50    3.80
   0   0   1    0.30    0.70
   0   0  -1   -0.30    1.10
   0   0  -1    0.00    0.80
   0   0  -1    0.30    0.50
   0   0   1   -0.20    0.60
   0   0   1    1.50    1.30
   2   0   1    4.50    4.40
   2   0   1   -0.10    3.60
  -2   0  -1   -1.60    4.40
   2   0   1   -9.10    3.80
  -2   0  -1   -1.40    3.90
  -2   0  -1    2.90    5.00
  -3   0  -1  434.86   30.00
  -3   0  -1  481.65   29.30
   3   0   1  445.36   29.00
   3   0   1  412.96   30.00
  -3   0  -1  436.66   29.20
  -4   0  -1   -2.50    6.00
   4   0   1    0.60    7.90
   4   0   1   -7.60    5.60
   4   0   1   -7.00    6.10
  -4   0  -1    0.70    6.50
  -4   0  -1    0.00    7.80
  -5   0  -1   -5.20    6.60
   5   0   1   -8.80    9.00
   5   0   1    9.50    7.10
  -5   0  -1   -8.60    9.30
  -5   0  -1    3.30    7.40
   6   0   1  -16.00   10.10
  -6   0  -1  -11.50   10.40
  -6   0  -1   -4.30    8.40
   6   0   1   -5.90    7.30
   7   0   1  153.38   18.10
  -7   0  -1  148.99   16.30
   7   0   1  178.38   19.40
  -7   0  -1  165.68   19.80
  -8   0  -1   -5.10   14.60
   8   0   1   -4.20   10.30
   8   0   1  -24.60   14.10
  -8   0  -1   -1.10   11.00
   9   0   1    3.60   13.90
   9   0   1   17.10   10.90
  -9   0  -1   23.70   11.40
  -9   0  -1  -13.50   15.30
 -10   0  -1   -5.50   11.50
  10   0   1    9.30   11.60
  10   0   1    8.00   15.80
 -10   0  -1   19.00   17.00
 -11   0  -1  418.76   39.10
  11   0   1  417.96   32.80
  11   0   1  434.66   37.40
 -11   0  -1  374.26   33.30
  12   0   1  -11.00   13.60
 -12   0  -1   -8.60   14.70
 -12   0  -1   33.60   21.80
  12   0   1   27.50   20.20
 -13   0  -1  228.78   26.10
 -13   0  -1  246.68   34.00
  13   0   1  242.68   31.50
 -14   0  -1   40.10   18.40
 -14   0  -1   21.50   27.80
 -15   0  -1   50.69   19.70
 -15   0  -1   10.50   32.60
 -16   0  -1   38.00   35.20
 -16   0  -1   33.60   21.00
 -17   0  -1  118.39   25.90
 -17   0  -1   78.59   41.30
 -18   0  -1   21.70   22.30
 -18   0  -1   76.89   41.70
 -19   0  -1  243.28   34.40
 -19   0  -1  226.98   53.99
 -20   0  -1   80.29   50.89
 -20   0  -1   28.60   27.40
 -20  -1   1  206.18   52.99
 -20  -1   1  181.18   32.50
 -20   1   1  130.39   33.70
 -20   1   1  290.27   54.69
 -19  -1   1   61.79   46.40
 -19  -1   1   60.09   25.20
 -19   1   1   68.39   41.50
 -19   1   1   52.09   26.90
 -18  -1   1  319.97   37.00
 -18  -1   1  372.86   54.89
 -18   1   1  274.27   35.60
 -18   1   1  337.37   52.39
 -17  -1   1  201.28   42.50
 -17  -1   1  118.39   25.40
 -17   1   1  140.99   27.90
 -16  -1   1  208.18   41.00
 -16  -1   1  152.18   27.00
 -16   1   1  178.48   39.10
 -16   1   1  169.18   27.20
 -15  -1   1  445.76   39.90
 -15  -1   1  455.05   51.29
  15  -1  -1  348.57   44.00
 -15   1   1  391.16   40.90
 -15   1   1  494.65   49.30
 -14  -1   1   76.09   20.00
 -14  -1   1   99.59   30.40
 -14   1   1   62.69   28.10
 -13  -1   1  365.66   33.00
  13  -1  -1  297.27   38.40
 -13  -1   1  428.66   43.30
  13   1  -1  324.17   41.20
  13   1  -1  335.77   32.00
 -13   1   1  327.77   34.20
 -12  -1   1  319.17   30.40
  12  -1  -1  306.07   32.90
 -12  -1   1  384.06   39.80
  12  -1  -1  302.57   30.80
 -12   1   1  362.96   37.10
  12   1  -1  371.66   30.40
  12   1  -1  293.87   36.50
 -12   1   1  274.37   31.10
 -11  -1   1  184.78   22.60
  11  -1  -1  197.88   23.30
 -11  -1   1  162.58   22.10
 -11  -1   1  273.37   32.60
  11   1  -1  219.68   29.10
  11   1  -1  221.38   22.00
 -11   1   1  172.48   20.90
  11   1  -1  174.68   21.60
 -10  -1   1  702.23   47.60
  10  -1  -1  608.84   49.30
  10  -1  -1  653.03   47.80
 -10  -1   1  668.03   48.00
 -10  -1   1  757.12   52.89
  10   1  -1  715.03   51.19
  10   1  -1  740.23   47.80
 -10   1   1  705.23   50.49
  10   1  -1  636.74   46.80
 -10   1   1  668.43   48.10
  -9  -1   1 1276.57   80.89
  -9  -1   1 1157.18   80.79
   9  -1  -1 1285.57   81.19
   9   1  -1 1161.98   80.39
   9   1  -1 1331.07   83.39
   9   1  -1 1313.27   80.99
  -9   1   1 1259.27   81.19
  -8  -1   1  937.51   60.89
  -8  -1   1  850.51   57.29
   8  -1  -1  830.92   57.59
  -8  -1   1  878.11   57.79
   8   1  -1  832.92   59.89
  -8   1   1  862.31   57.89
   8   1  -1  811.42   56.99
   8   1  -1  936.31   57.59
  -7  -1   1 2467.45  159.98
  -7  -1   1 2703.93  161.48
   7  -1  -1 2543.45  159.78
  -7  -1   1 2505.55  159.58
   7   1  -1 2381.06  159.58
   7   1  -1 2635.24  161.08
   7   1  -1 2819.32  159.78
  -7   1   1 2421.56  159.68
  -6  -1   1   19.30    9.30
  -6  -1   1   43.90    9.80
   6  -1  -1    5.30    9.30
  -6  -1   1   21.30    9.70
  -6  -1   1   10.50   14.10
   6   1  -1   35.80    9.50
  -6   1   1   17.10    9.70
   6   1  -1   24.00    9.90
   6   1  -1   34.30   10.70
   6   1  -1   27.90   12.90
  -5  -1   1 2001.70  137.99
  -5  -1   1 2201.08  137.79
  -5  -1   1 2416.16  139.09
   5  -1  -1 2257.97  137.79
  -5   1   1 2106.59  137.79
   5   1  -1 2178.78  137.59
   5   1  -1 2427.56  138.99
   5   1  -1 2116.69  137.99
   5   1  -1 2207.98  137.89
  -4  -1   1  258.97   23.70
  -4  -1   1  261.17   20.90
  -4  -1   1  261.77   21.10
   4  -1  -1  315.07   21.30
  -4  -1   1  257.47   21.60
   4   1  -1  260.17   23.40
  -4   1   1  286.47   21.20
   4   1  -1  276.57   21.00
   4   1  -1  263.27   20.90
   4   1  -1  269.37   20.90
  -3  -1   1 3566.34  237.58
  -3  -1   1 3992.10  237.78
  -3  -1   1 3813.82  237.28
  -3  -1   1 3779.12  237.38
   3  -1  -1 4169.08  237.58
   3   1  -1 3789.52  237.38
   3   1  -1 3561.04  237.48
   3   1  -1 4081.29  237.88
   2  -1  -1  403.46   27.40
  -2  -1   1  398.16   28.40
  -2  -1   1  404.06   28.00
  -2  -1   1  407.66   27.20
  -2  -1   1  384.76   27.10
   2   1  -1  386.56   27.10
   2   1  -1  404.16   27.50
   2   1  -1  412.76   27.10
   2   1  -1  403.86   27.20
   2   1  -1  406.86   28.50
  -1  -1   1 6291.57  391.96
  -1  -1   1 6517.45  391.86
  -1  -1   1 6434.96  391.96
   1  -1  -1 6431.66  391.86
   1  -1  -1 6319.97  391.96
  -1  -1   1 6568.04  392.36
  -1  -1   1 6516.45  391.96
   1   1  -1 6473.95  391.96
  -1   1   1 5694.83  391.86
  -1   1   1 6282.97  391.86
   1   1  -1 6353.86  392.36
  -1   1   1 6237.68  391.86
   1   1  -1 6676.63  391.96
   0  -1   1   91.09   11.00
   0  -1  -1   82.29    8.20
   0  -1   1   64.69    7.40
   0  -1  -1   74.39    8.50
   0  -1  -1   74.09    8.10
   0  -1  -1   65.39    8.90
   0  -1  -1   77.09    9.00
   0   1   1   63.89    8.30
   0   1   1   87.09    9.20
   0   1   1   82.29    8.90
   0   1  -1   86.39   10.70
   0   1   1   65.49    9.00
  -1  -1  -1 4753.62  283.87
  -1  -1  -1 4713.33  283.77
  -1  -1  -1 4323.37  283.97
  -1  -1  -1 4598.64  283.87
  -1  -1  -1 4349.76  283.87
   1  -1   1 4718.13  284.07
   1   1   1 4684.33  283.87
   1   1   1 4497.05  284.07
  -1   1  -1 4806.32  284.27
   1   1   1 4322.17  283.77
   1   1   1 4816.32  283.97
   1   1   1 4677.23  283.87
  -2  -1  -1  129.79   12.20
  -2  -1  -1  105.69   12.70
  -2  -1  -1  109.29   11.70
  -2  -1  -1  111.59   12.00
  -2  -1  -1  135.99   13.90
  -2  -1  -1  125.79   13.60
   2   1   1  126.99   12.60
   2   1   1  144.39   13.20
   2   1   1  119.29   12.40
   2   1   1  103.79   12.00
  -2   1  -1  114.79   16.70
  -3  -1  -1 1368.06   85.39
  -3  -1  -1 1297.97   84.79
  -3  -1  -1 1417.96   85.69
  -3  -1  -1 1307.97   84.69
   3   1   1 1321.47   84.79
   3   1   1 1356.56   84.39
   3   1   1 1361.96   85.29
   3   1   1 1434.96   85.49
   3   1   1 1362.96   84.89
   3   1   1 1309.27   84.19
  -4  -1  -1  553.54   35.70
  -4  -1  -1  552.64   37.90
  -4  -1  -1  529.55   36.80
   4   1   1  561.34   35.60
   4   1   1  545.95   36.50
   4   1   1  520.25   36.00
   4   1   1  512.85   35.80
  -4   1  -1  553.04   35.70
   4   1   1  543.05   37.70
   5  -1   1 5799.02  338.27
  -5  -1  -1 5320.37  338.77
  -5  -1  -1 5470.75  338.27
  -5  -1  -1 5465.45  339.17
  -5   1  -1 5237.28  338.17
   5   1   1 5788.52  338.27
   5   1   1 5267.17  338.67
   5   1   1 5503.35  339.17
   6  -1   1  232.18   19.70
  -6  -1  -1  214.58   20.30
  -6  -1  -1  225.78   24.70
  -6  -1  -1  238.28   19.80
   6   1   1  258.27   20.00
  -6   1  -1  241.08   20.10
   6   1   1  239.28   20.30
   6   1   1  188.28   23.70
  -7  -1  -1 3464.85  232.78
  -7  -1  -1 3882.21  234.08
   7  -1   1 3685.63  232.48
  -7  -1  -1 3797.12  232.68
   7   1   1 3671.13  232.88
   7   1   1 3795.62  233.78
   7   1   1 4051.09  232.68
  -7   1  -1 3640.64  232.58
  -8  -1  -1  246.08   23.20
   8  -1   1  205.58   21.80
  -8  -1  -1  233.78   22.10
  -8  -1  -1  262.67   28.40
   8   1   1  259.77   21.50
  -8   1  -1  253.67   22.70
   8   1   1  244.88   22.80
   8   1   1  204.38   26.30
   9  -1   1 1317.17   91.89
  -9  -1  -1 1530.25   95.09
  -9  -1  -1 1466.75   92.69
  -9  -1  -1 1316.57   91.99
   9   1   1 1569.24   92.29
   9   1   1 1495.75   94.39
   9   1   1 1378.46   92.19
  10  -1   1   46.60   12.70
 -10  -1  -1   48.50   13.20
  10  -1   1   34.90   15.30
 -10  -1  -1   30.70   13.70
 -10  -1  -1   45.90   19.90
  10   1   1   56.79   12.00
 -10   1  -1   40.80   16.70
  10   1   1   47.80   12.80
  10   1   1   45.40   18.20
 -10   1  -1   53.59   13.90
 -11  -1  -1 1263.57   81.49
  11  -1   1 1046.00   78.19
 -11  -1  -1 1178.68   76.79
 -11  -1  -1 1168.28   77.09
  11   1   1 1155.68   76.29
 -11   1  -1 1087.59   76.99
  11   1   1 1191.38   76.69
 -11   1  -1 1184.18   79.59
  11   1   1 1185.88   79.99
 -12  -1  -1   27.70   16.00
 -12  -1  -1   22.50   14.80
 -12  -1  -1   33.90   23.30
  12  -1   1   15.90   14.40
  12  -1   1    0.80   19.40
  12   1   1   27.60   14.70
 -12   1  -1  -12.40   21.80
 -12   1  -1   19.00   15.10
  12   1   1   25.20   13.90
  12   1   1   20.30   21.20
 -13  -1  -1 1187.78   78.49
 -13  -1  -1 1015.60   70.79
 -13  -1  -1 1106.59   71.19
  13  -1   1  916.41   73.39
 -13   1  -1 1102.99   76.59
 -13   1  -1  895.91   70.49
  13   1   1 1019.30   69.69
 -14  -1  -1  100.89   20.90
 -14  -1  -1  113.89   20.90
 -14  -1  -1  113.69   33.40
  14  -1   1   40.10   27.40
 -14   1  -1   56.99   29.20
  14   1   1   83.39   18.80
 -14   1  -1  107.39   20.90
 -15  -1  -1  841.02   60.99
 -15   1  -1  793.52   60.79
 -16  -1  -1  112.19   23.80
 -16  -1  -1  149.09   41.60
 -16   1  -1  125.79   24.90
 -16   1  -1   71.89   37.00
 -17  -1  -1  267.77   33.30
 -17  -1  -1  344.77   50.09
 -17   1  -1  286.17   47.60
 -17   1  -1  264.17   36.10
 -18  -1  -1   85.09   42.80
 -18  -1  -1   61.99   28.10
 -18   1  -1   85.59   26.10
 -19  -1  -1  229.28   35.80
 -19  -1  -1  209.08   50.49
 -19   1  -1  209.98   53.69
 -19   1  -1  189.08   32.50
 -19  -2   1   62.29   27.60
 -19  -2   1  131.49   46.70
 -19   2   1   47.80   31.30
 -18  -2   1  140.99   28.90
 -18  -2   1  158.98   46.20
 -18  -2   1  167.48   30.60
 -18   2   1  146.99   30.80
 -17  -2   1   72.09   39.90
 -17  -2   1   32.10   25.00
 -17  -2   1   54.19   25.40
 -17   2   1   62.69   26.20
 -16  -2   1  122.49   37.60
 -16  -2   1   91.79   25.10
 -16  -2   1   58.49   22.10
 -16   2   1   96.19   24.50
  16   2  -1   65.39   22.90
 -15  -2   1   79.29   33.90
 -15  -2   1   31.20   19.90
 -15  -2   1    7.70   22.90
  15   2  -1   12.50   20.80
 -15   2   1   12.30   22.20
 -14  -2   1  418.66   38.70
 -14  -2   1  338.47   35.60
 -14  -2   1  360.26   48.60
 -14   2   1  290.57   35.60
  14   2  -1  385.26   35.70
 -13  -2   1  -20.20   19.60
 -13  -2   1  -35.40   16.20
 -13  -2   1   60.39   29.20
 -13   2   1   12.70   18.20
 -12  -2   1  989.60   70.59
 -12  -2   1 1129.39   73.59
 -12  -2   1 1126.69   77.39
  12   2  -1 1022.30   71.99
  12   2  -1 1031.10   71.09
  12   2  -1 1007.40   71.39
 -11  -2   1  290.97   27.50
  11  -2  -1  217.88   25.40
  11   2  -1  274.47   34.00
  11   2  -1  205.28   27.30
 -11   2   1  215.88   25.10
  11   2  -1  292.27   27.80
  10  -2  -1 1096.49   80.49
 -10  -2   1 1364.26   82.49
 -10  -2   1 1268.17   84.59
  10   2  -1 1162.88   83.09
  10   2  -1 1294.97   80.99
  10   2  -1 1297.27   81.59
 -10   2   1 1109.39   80.69
   9  -2  -1  183.38   24.20
  -9  -2   1  305.27   27.90
  -9  -2   1  276.87   25.50
  -9   2   1  204.78   24.20
   9   2  -1  240.18   25.10
   9   2  -1  250.87   29.40
   9   2  -1  236.08   24.90
  -8  -2   1 1245.38   80.99
  -8  -2   1 1339.17   82.29
  -8  -2   1 1168.08   83.09
   8  -2  -1 1174.38   80.49
   8   2  -1 1305.17   81.49
   8   2  -1 1236.38   80.59
   8   2  -1 1256.87   80.79
   8   2  -1 1238.18   82.79
  -8   2   1 1212.08   80.49
  -7  -2   1  369.96   30.40
  -7  -2   1  381.66   32.50
  -7  -2   1  367.16   34.70
   7  -2  -1  349.17   29.80
   7   2  -1  352.46   33.90
   7   2  -1  396.56   30.40
  -7   2   1  340.27   29.50
   7   2  -1  406.26   31.20
   7   2  -1  428.46   31.10
   7   2  -1  376.56   29.90
  -6  -2   1 2745.73  169.78
  -6  -2   1 2672.13  169.98
  -6  -2   1 2754.92  171.38
  -6  -2   1 2738.63  170.88
   6   2  -1 2676.63  170.58
   6   2  -1 2717.63  170.08
   6   2  -1 2756.82  169.98
   6   2  -1 2718.13  171.08
   6   2  -1 2679.43  169.78
  -5  -2   1  128.19   17.30
  -5  -2   1   94.59   14.00
  -5  -2   1   91.39   18.50
  -5  -2   1   79.09   15.80
  -5  -2   1  107.59   14.70
   5   2  -1  107.79   14.10
   5   2  -1  100.79   15.10
   5   2  -1  121.99   17.60
   5   2  -1   99.09   15.30
  -4  -2   1 5688.03  353.16
  -4  -2   1 5657.53  353.46
  -4  -2   1 5726.53  353.66
  -4  -2   1 5745.42  353.86
  -4  -2   1 5767.22  354.16
   4   2  -1 5672.53  353.46
   4   2  -1 5671.43  353.76
   4   2  -1 5733.03  353.46
   4   2  -1 5700.33  353.26
   4   2  -1 5831.42  354.06
  -3  -2   1  184.68   19.50
  -3  -2   1  140.89   16.70
  -3  -2   1  160.48   18.50
  -3  -2   1  158.08   19.40
   3   2  -1  171.88   16.50
   3   2  -1  173.38   19.50
   3   2  -1  166.28   17.30
   3   2  -1  164.88   17.60
   3   2  -1  167.58   17.10
  -2  -2   1 3093.49  194.48
  -2  -2   1 3320.87  195.28
   2  -2  -1 3020.40  194.18
  -2  -2   1 3093.39  194.38
  -2  -2   1 3322.27  194.38
   2  -2  -1 2774.92  194.08
  -2  -2   1 3216.08  194.58
   2   2  -1 3410.66  195.28
   2   2  -1 3262.27  194.58
   2   2  -1 3071.49  194.38
   2   2  -1 3154.08  194.38
  -2   2   1 2869.11  194.18
  -1  -2   1  233.18   20.10
  -1  -2   1  192.78   17.90
  -1  -2   1  182.98   18.40
  -1  -2   1  205.28   17.90
   1  -2  -1  232.48   18.10
   1  -2  -1  185.08   18.40
   1   2  -1  200.38   17.60
   1   2  -1  177.58   18.80
  -1   2   1  206.88   18.40
   1   2  -1  222.68   18.40
  -1   2   1  223.38   18.00
  -1   2   1  222.48   18.20
   1   2  -1  229.58   19.40
  -1   2   1  206.58   19.10
   0  -2  -1 6086.29  398.86
   0  -2  -1 6363.66  398.66
   0  -2  -1 6485.65  398.66
   0  -2  -1 6613.64  398.56
   0  -2  -1 6604.04  398.86
   0  -2   1 6181.38  398.46
   0  -2   1 6647.83  399.16
   0   2   1 6599.64  398.76
   0   2   1 6511.15  398.56
   0   2   1 6616.94  398.76
   0   2   1 6402.26  398.96
   0   2  -1 6449.45  399.06
  -1  -2  -1    6.20    9.30
  -1  -2  -1    1.70    8.40
  -1  -2  -1   -4.30    8.20
  -1  -2  -1   -5.40    8.00
   1  -2   1   11.00    9.00
  -1  -2  -1    0.60    9.40
   1   2   1   19.50   10.00
   1   2   1   18.10    9.30
   1   2   1    6.10    9.70
   1   2   1   17.60    9.10
   1   2   1   14.20    8.30
  -1   2  -1   14.90    9.20
  -2  -2  -1 3429.06  216.78
   2  -2   1 3373.06  216.78
  -2  -2  -1 3516.75  217.28
  -2  -2  -1 3547.34  216.68
  -2  -2  -1 3496.95  216.88
  -2  -2  -1 3618.94  216.88
   2   2   1 3545.55  216.88
   2   2   1 3371.96  217.28
   2   2   1 3365.06  216.68
   2   2   1 3602.94  216.98
  -2   2  -1 3551.64  217.08
   2   2   1 3519.25  216.78
  -3  -2  -1   -8.30    9.30
  -3  -2  -1  -16.30   10.50
  -3  -2  -1   -5.60    8.50
  -3  -2  -1   16.20   10.00
  -3  -2  -1    5.50   10.30
  -3  -2  -1  -10.60    9.60
   3   2   1    0.80   10.20
   3   2   1  -28.60   10.00
   3   2   1    3.00    9.20
   3   2   1   -3.90   10.10
   3   2   1   -0.70    8.90
  -3   2  -1   20.90   10.60
   3   2   1  -10.40    9.10
  -4  -2  -1 5066.89  308.97
  -4  -2  -1 5003.00  308.17
  -4  -2  -1 4893.51  308.67
  -4  -2  -1 5000.90  308.07
  -4  -2  -1 4845.22  308.27
  -4  -2  -1 4940.81  308.27
   4   2   1 4936.71  308.27
   4   2   1 4983.10  308.27
   4   2   1 5041.10  308.57
   4   2   1 4933.01  308.07
   4   2   1 5140.79  308.97
  -5  -2  -1   -0.70   12.40
  -5  -2  -1  -16.80   14.00
  -5  -2  -1   11.60   10.30
   5   2   1   17.80   11.00
   5   2   1   15.00   10.80
   5   2   1   -5.50   12.40
   5   2   1   16.10   10.40
  -6  -2  -1 1222.98   81.69
  -6  -2  -1 1263.07   81.19
  -6  -2  -1 1270.47   83.19
  -6  -2  -1 1263.17   81.09
  -6  -2  -1 1279.57   82.59
   6   2   1 1270.17   81.09
   6   2   1 1234.88   82.69
   6   2   1 1291.77   82.09
   6   2   1 1238.08   81.29
  -7  -2  -1   49.20   14.70
  -7  -2  -1   40.60   17.50
   7   2   1   61.69   13.10
   7   2   1   48.30   15.40
   7   2   1   71.09   14.30
   7   2   1   58.49   13.60
  -8  -2  -1 1230.48   82.19
  -8  -2  -1 1201.18   78.69
  -8  -2  -1 1282.07   81.09
  -8  -2  -1 1154.38   79.19
   8   2   1 1220.28   81.59
   8   2   1 1240.78   80.29
   9  -2   1   34.90   12.40
  -9  -2  -1   46.20   16.00
  -9  -2  -1   36.30   19.20
   9   2   1   41.00   18.20
   9   2   1   38.60   15.10
   9   2   1   31.70   11.40
   9   2   1   44.00   14.10
 -10  -2  -1 3804.32  228.48
 -10  -2  -1 3664.63  229.58
 -10  -2  -1 3782.92  226.98
  10  -2   1 3119.09  226.48
  10   2   1 3372.76  228.48
  10   2   1 3848.61  226.98
  10   2   1 3829.42  228.18
  11  -2   1   -0.80   13.40
 -11  -2  -1   -3.60   22.60
 -11  -2  -1    5.60   14.30
 -11  -2  -1   19.50   16.80
  11   2   1   15.40   12.80
  11   2   1   20.60   15.10
  11   2   1   -4.90   20.10
 -12  -2  -1 1392.86   94.69
 -12  -2  -1 1475.15  100.39
  12   2   1 1463.85   95.09
  12   2   1 1429.76   95.39
 -13  -2  -1    1.90   19.60
 -13  -2  -1  -12.80   15.80
 -13  -2  -1   14.40   26.90
 -13   2  -1   -4.30   17.50
  13   2   1  -16.80   16.90
 -14  -2  -1  444.36   40.00
 -14  -2  -1  512.95   43.50
 -14  -2  -1  480.55   53.79
  14   2   1  421.96   40.40
 -14   2  -1  389.86   39.90
 -15  -2  -1   39.50   20.60
 -15  -2  -1   23.70   34.30
 -15  -2  -1   50.49   23.20
 -15   2  -1   47.20   20.70
  15   2   1   15.80   23.00
 -16  -2  -1  473.25   45.10
 -16  -2  -1  511.25   61.99
 -16  -2  -1  486.95   43.80
 -16   2  -1  337.67   42.00
 -17  -2  -1   86.69   26.70
 -17  -2  -1   38.30   24.20
 -17  -2  -1   18.70   37.50
 -17   2  -1  100.79   28.30
 -18  -2  -1  545.05   49.80
 -18  -2  -1  490.25   49.50
 -18  -2  -1  575.34   70.29
 -18   2  -1  417.66   50.69
 -19  -2  -1   36.20   28.90
 -19  -2  -1   25.30   42.80
 -19  -2  -1   18.70   26.60
 -19   2  -1   53.89   31.50
 -18  -3   1  605.34   70.19
 -18  -3   1  373.36   47.40
 -18  -3   1  458.35   51.99
 -18   3   1  395.96   47.70
  18   3  -1  523.35   48.80
 -17  -3   1   64.59   40.70
 -17  -3   1   47.20   30.70
 -17  -3   1   25.70   28.90
 -17   3   1   39.30   26.20
 -16  -3   1  638.74   63.49
 -16  -3   1  473.95   47.10
  16   3  -1  447.96   47.30
  16   3  -1  556.44   49.60
 -16   3   1  415.96   47.90
 -15  -3   1  178.68   38.40
 -15  -3   1   94.99   29.00
 -15  -3   1  118.19   30.60
 -15   3   1   69.89   24.10
 -14  -3   1  512.05   45.00
 -14  -3   1  598.24   57.99
  14   3  -1  519.25   45.80
 -14   3   1  405.36   44.30
 -13  -3   1  -26.40   22.90
 -13  -3   1   17.10   28.60
 -13  -3   1   10.10   24.90
  13   3  -1    9.50   22.10
  13   3  -1   -3.80   20.50
 -13   3   1   12.10   18.90
 -12  -3   1  711.63   59.89
 -12  -3   1  842.12   64.49
 -12  -3   1  823.62   60.99
 -12  -3   1  724.53   57.19
  12   3  -1  738.33   55.29
  12   3  -1  774.92   57.89
  12   3  -1  798.12   56.89
  12   3  -1  753.02   58.29
 -11  -3   1   12.30   22.60
 -11  -3   1   17.90   25.70
 -11  -3   1   57.89   21.70
 -11  -3   1   22.70   21.00
  11   3  -1   -4.80   18.20
 -11   3   1   -8.90   17.40
  11   3  -1    5.40   19.30
  11   3  -1   16.30   17.60
 -10  -3   1  869.41   61.49
 -10  -3   1  808.92   60.09
 -10  -3   1  809.72   63.39
 -10  -3   1  803.32   58.19
 -10  -3   1  803.82   58.29
  10   3  -1  770.62   57.79
  10   3  -1  733.93   61.19
  10   3  -1  848.62   58.89
  10   3  -1  798.02   59.09
  10   3  -1  901.01   58.49
  -9  -3   1  455.85   38.20
  -9  -3   1  386.36   37.50
  -9  -3   1  417.16   34.80
  -9  -3   1  413.56   40.70
   9   3  -1  393.26   34.20
   9   3  -1  374.26   35.30
   9   3  -1  398.26   35.20
   9   3  -1  328.77   38.10
  -8  -3   1  971.20   69.49
  -8  -3   1 1033.10   68.69
  -8  -3   1 1006.80   66.49
  -8  -3   1  968.70   67.69
  -8  -3   1  967.60   66.39
   8   3  -1  939.01   66.49
   8   3  -1  961.20   66.19
   8   3  -1  989.90   67.49
   8   3  -1  949.40   68.49
  -7  -3   1  144.59   20.40
  -7  -3   1  154.68   24.20
  -7  -3   1  160.98   23.40
  -7  -3   1  146.69   22.50
  -7  -3   1  180.78   21.30
   7   3  -1  163.78   20.40
   7   3  -1  140.79   23.60
   7   3  -1  140.99   21.40
   7   3  -1  181.38   21.60
   7   3  -1  174.28   21.40
  -6  -3   1  602.94   45.40
  -6  -3   1  608.04   44.80
  -6  -3   1  555.44   43.10
  -6  -3   1  601.34   42.90
  -6  -3   1  610.94   45.50
   6   3  -1  593.54   43.20
   6   3  -1  514.25   44.90
   6   3  -1  615.54   43.00
   6   3  -1  612.34   44.30
   6   3  -1  577.54   42.50
  -5  -3   1   -3.80   14.10
  -5  -3   1    5.70   12.30
  -5  -3   1   19.80   15.90
  -5  -3   1  -26.80   16.00
   5   3  -1   19.20   13.70
   5   3  -1    5.60   12.60
   5   3  -1   17.80   12.70
   5   3  -1    7.20   11.00
   5   3  -1   -5.30   15.50
  -4  -3   1  703.13   51.79
  -4  -3   1  719.73   51.09
  -4  -3   1  695.03   49.99
   4   3  -1  725.43   50.49
   4   3  -1  705.13   49.50
   4   3  -1  719.93   50.19
   4   3  -1  787.52   51.59
  -3  -3   1  142.69   20.30
   3  -3  -1  111.59   16.20
  -3  -3   1  110.49   16.30
  -3  -3   1  105.39   16.30
   3  -3  -1   72.09   15.20
   3   3  -1  108.39   15.30
   3   3  -1  140.59   18.70
   3   3  -1  110.69   16.20
   3   3  -1  111.49   16.60
  -3   3   1  113.59   16.00
   2  -3  -1  367.36   26.80
   2   3  -1  264.27   26.70
   2   3  -1  315.27   28.10
  -2   3   1  334.07   26.70
  -2   3   1  277.27   25.20
   2   3  -1  242.68   25.30
   1  -3  -1  382.06   27.90
  -1  -3   1  317.77   28.80
  -1  -3   1  401.46   31.40
   1  -3  -1  381.46   30.20
   1  -3  -1  365.86   29.20
  -1  -3   1  358.56   30.00
  -1   3   1  373.16   30.80
   1   3  -1  383.76   29.50
   1   3  -1  368.06   30.00
   1   3  -1  322.17   30.10
  -1   3   1  385.26   29.60
   1   3  -1  312.57   28.80
   1   3  -1  351.76   27.90
  -1   3   1  343.97   28.80
   0  -3   1   70.39   15.20
   0  -3  -1   57.19   14.70
   0   3   1   57.29   14.30
   0   3   1   81.09   14.00
   0   3   1   40.60   12.50
   0   3   1   64.79   16.10
  -1  -3  -1   36.00   12.70
  -1  -3  -1   20.40   13.50
   1  -3   1   46.10   13.80
  -1  -3  -1   11.30   12.60
   1  -3   1    3.30   11.60
  -1  -3  -1   38.20   14.20
   1   3   1   30.00   13.10
  -1   3  -1   44.90   13.50
   1   3   1   23.20   12.00
   1   3   1   40.60   13.90
   1   3   1   29.80   12.80
   1   3   1   15.40   13.80
   2  -3   1  100.69   15.50
  -2  -3  -1   60.49   15.60
  -2  -3  -1   61.39   15.30
  -2  -3  -1   77.59   15.50
   2   3   1   34.80   14.30
   2   3   1   78.19   17.10
  -3  -3  -1    2.80   13.90
  -3  -3  -1   19.10   12.10
  -3  -3  -1   -2.80   11.80
  -3  -3  -1    6.10   13.60
   3  -3   1   23.60   13.10
   3   3   1    3.40   13.40
  -3   3  -1   27.50   13.30
   3   3   1   10.30   12.40
   3   3   1    0.50   13.90
   3   3   1   24.50   13.40
   3   3   1    4.40   11.20
  -4  -3  -1    0.50   15.70
  -4  -3  -1   63.59   15.40
  -4  -3  -1   31.60   14.10
  -4  -3  -1   34.80   14.30
   4   3   1   18.60   14.10
   4   3   1   11.40   15.80
   4   3   1   52.79   16.10
   4   3   1   28.70   13.30
  -5  -3  -1  519.95   40.50
  -5  -3  -1  520.25   38.10
  -5  -3  -1  464.55   40.40
  -5  -3  -1  548.55   38.40
  -5  -3  -1  519.15   39.50
  -5  -3  -1  500.95   37.90
   5   3   1  471.75   38.10
   5   3   1  532.45   39.10
   5   3   1  528.05   37.80
   5   3   1  513.55   38.40
   5   3   1  448.26   39.30
  -6  -3  -1   49.10   17.40
  -6  -3  -1   -1.80   14.00
  -6  -3  -1   13.00   13.50
  -6  -3  -1   42.20   15.90
   6   3   1   11.80   14.40
   6   3   1   57.39   16.20
   6   3   1   41.20   13.90
   6   3   1   28.90   12.80
   6   3   1   26.40   13.70
  -7  -3  -1  470.35   40.90
  -7  -3  -1  483.05   39.50
  -7  -3  -1  496.85   37.10
   7   3   1  482.15   38.20
   7   3   1  466.85   36.20
   7   3   1  380.86   38.80
   7   3   1  481.05   37.20
  -8  -3  -1   79.99   21.70
  -8  -3  -1   72.79   19.10
  -8  -3  -1   68.29   16.70
  -8  -3  -1   49.90   17.10
   8   3   1   74.59   17.90
   8   3   1   82.29   19.80
   8   3   1   67.19   17.70
   8   3   1   63.99   15.60
  -9  -3  -1   11.40   17.40
  -9  -3  -1    7.50   16.20
  -9  -3  -1  -19.00   21.30
  -9  -3  -1   -9.70   15.00
  -9  -3  -1   26.30   19.40
   9   3   1   -2.40   19.60
   9   3   1  -11.20   14.60
   9   3   1   16.00   14.10
 -10  -3  -1  181.38   26.50
 -10  -3  -1  143.89   29.10
  10   3   1  157.98   23.60
  10   3   1  182.48   24.80
  10   3   1  164.68   27.60
  10   3   1  186.68   23.40
 -11  -3  -1   -0.50   21.40
 -11  -3  -1    0.60   26.00
  11   3   1   -3.70   19.00
  11   3   1  -13.90   14.60
  11   3   1    9.80   18.30
 -12  -3  -1   50.39   27.90
 -12  -3  -1   48.10   23.10
  12   3   1   57.39   19.30
 -13  -3  -1   71.69   25.90
 -13  -3  -1   74.09   31.70
  13   3   1   38.40   21.40
  13   3   1  102.09   22.10
 -13   3  -1   59.99   20.70
 -14  -3  -1  198.58   32.30
 -14  -3  -1  150.18   37.70
 -14  -3  -1  218.18   30.00
 -14   3  -1  140.69   26.40
  14   3   1  195.68   28.90
 -15  -3  -1  101.69   29.60
 -15  -3  -1  180.28   32.40
 -15  -3  -1  143.09   38.80
 -15   3  -1  155.38   26.40
  15   3   1  105.69   27.20
 -16  -3  -1  176.88   32.70
 -16  -3  -1  203.38   45.30
 -16  -3  -1  203.58   35.10
 -16  -3  -1  191.98   29.00
 -16   3  -1  156.28   28.60
  16   3   1  205.98   31.70
 -17  -3  -1   60.59   30.20
 -17  -3  -1   52.29   22.70
 -17  -3  -1   41.90   30.40
 -17  -3  -1   80.39   40.50
  17   3   1   57.09   24.80
  17   3   1    0.30   28.40
 -17   3  -1   46.80   26.90
  17   3   1   12.40   18.30
 -18  -3  -1  104.19   30.90
 -18  -3  -1   67.79   35.20
 -18  -3  -1  120.59   34.60
 -18  -3  -1   80.59   44.00
  18   3   1  103.89   32.30
  18   3   1   75.79   22.60
 -18   3  -1  156.38   32.50
  18   3   1   86.49   27.10
 -17  -4   1  178.88   46.90
 -17  -4   1   82.89   38.30
 -17  -4   1   93.79   30.20
 -17  -4   1  109.69   39.20
 -17   4   1   67.19   29.30
  17   4  -1  154.88   34.70
  17   4  -1   50.79   30.60
 -16  -4   1  239.18   47.00
 -16  -4   1  130.79   38.60
 -16  -4   1  190.18   36.20
 -16   4   1  135.39   29.30
  16   4  -1  206.08   33.80
 -15  -4   1  291.97   46.90
 -15  -4   1  277.67   43.90
 -15  -4   1  309.57   38.00
  15   4  -1  291.47   36.00
 -15   4   1  177.98   31.40
  15   4  -1  180.18   34.10
 -14  -4   1  148.09   32.30
 -14  -4   1  232.08   41.70
 -14  -4   1  132.09   27.60
 -14  -4   1  126.99   34.30
  14   4  -1  144.99   30.00
 -14   4   1  151.08   26.90
  14   4  -1   88.49   28.60
 -13  -4   1  563.24   57.49
 -13  -4   1  482.85   47.80
 -13  -4   1  446.16   46.70
 -13  -4   1  574.04   54.19
  13   4  -1  458.25   48.20
  13   4  -1  570.64   47.70
 -12  -4   1  258.37   34.30
 -12  -4   1  307.77   41.40
 -12  -4   1  244.18   37.40
  12   4  -1  206.58   26.50
  12   4  -1  228.28   31.40
 -11  -4   1  341.77   40.80
 -11  -4   1  255.97   34.00
 -11  -4   1  269.07   33.20
 -11  -4   1  282.67   35.40
 -11  -4   1  251.77   36.60
  11   4  -1  266.57   33.30
  11   4  -1  271.17   29.10
  11   4  -1  266.77   35.20
 -10  -4   1  582.74   51.29
 -10  -4   1  489.95   48.90
 -10  -4   1  588.74   53.59
 -10  -4   1  528.65   47.00
 -10  -4   1  536.45   46.30
  10   4  -1  550.24   47.30
  10   4  -1  568.84   47.20
  10   4  -1  589.74   47.00
  -9  -4   1  144.49   25.50
  -9  -4   1   99.89   28.80
  -9  -4   1  137.39   28.10
  -9  -4   1   99.09   22.90
  -9  -4   1  131.99   29.40
   9   4  -1  139.79   23.90
   9   4  -1  124.39   24.20
   9   4  -1  149.19   24.40
  -8  -4   1  996.90   71.49
  -8  -4   1  965.90   68.29
  -8  -4   1  991.50   71.09
  -8  -4   1  976.10   68.39
  -8  -4   1  982.10   70.69
   8   4  -1  975.20   67.69
   8   4  -1  957.50   67.89
   8   4  -1  864.01   69.89
  -7  -4   1  524.35   45.40
  -7  -4   1  467.65   41.90
  -7  -4   1  535.05   41.90
  -7  -4   1  567.74   45.80
  -7  -4   1  512.85   44.20
   7   4  -1  553.54   42.30
   7   4  -1  467.25   41.20
   7   4  -1  494.65   40.40
   7   4  -1  476.75   43.30
   7   4  -1  437.36   44.20
  -6  -4   1  707.43   53.49
  -6  -4   1  720.53   54.49
  -6  -4   1  796.62   55.39
  -6  -4   1  740.63   51.59
  -6  -4   1  717.53   51.99
   6   4  -1  604.24   51.09
   6   4  -1  677.13   50.69
   6   4  -1  686.63   51.49
   6   4  -1  658.03   53.19
  -5  -4   1  305.17   34.40
  -5  -4   1  307.27   31.00
  -5  -4   1  383.46   32.70
   5  -4  -1  366.46   31.40
  -5  -4   1  412.46   36.30
   5   4  -1  325.97   32.20
   5   4  -1  346.37   34.40
   5   4  -1  354.06   30.70
  -4  -4   1  783.12   56.59
   4  -4  -1  770.92   53.99
  -4  -4   1  736.13   54.39
  -4  -4   1  788.62   54.39
   4  -4  -1  692.43   54.19
  -4  -4   1  829.62   53.89
   4   4  -1  725.23   54.29
   4   4  -1  784.12   53.99
   4   4  -1  757.52   53.39
  -4   4   1  704.23   53.59
   4   4  -1  824.52   56.29
  -3  -4   1  -14.90   16.60
  -3  -4   1   -8.20   14.70
  -3  -4   1   -0.80   16.10
  -3  -4   1   -5.30   14.90
  -3  -4   1  -28.90   14.10
   3   4  -1  -10.50   17.80
   3   4  -1  -16.40   13.90
   3   4  -1  -11.30   12.20
  -3   4   1   25.20   13.00
   3   4  -1    1.90   14.60
  -2  -4   1 1666.23  107.29
  -2  -4   1 1525.65  107.19
  -2  -4   1 1715.43  108.69
   2  -4  -1 1732.43  107.69
  -2  -4   1 1608.04  106.89
   2  -4  -1 1724.43  107.09
  -2  -4   1 1642.74  106.49
   2   4  -1 1624.24  106.99
   2   4  -1 1747.63  106.59
   2   4  -1 1673.03  107.89
  -2   4   1 1612.04  107.09
   2   4  -1 1608.84  107.89
  -1  -4   1  132.89   20.10
  -1   4   1  187.28   20.40
  -1   4   1  151.18   22.80
   1   4  -1  144.09   20.40
   0  -4   1 1488.75   96.99
   0  -4  -1 1595.34   98.29
   0  -4   1 1330.77   97.29
   0  -4   1 1537.75   98.49
   0  -4  -1 1582.74   97.09
   0  -4  -1 1375.96   97.69
   0   4   1 1559.14   96.59
   0   4  -1 1492.65   97.99
   0   4   1 1450.75   97.89
   0   4  -1 1440.16   95.89
   0   4   1 1509.15   97.19
   0   4   1 1565.74   97.99
  -1  -4  -1  285.37   28.30
   1  -4   1  301.87   27.80
  -1  -4  -1  300.67   28.30
   1  -4   1  357.76   30.90
  -1  -4  -1  239.08   26.40
   1   4   1  286.97   31.00
   1   4   1  228.08   29.70
   1   4   1  274.27   28.30
   1   4   1  252.97   28.30
  -1   4  -1  349.17   28.70
   1   4   1  282.07   26.30
  -2  -4  -1  860.11   59.49
   2  -4   1  879.31   58.29
  -2  -4  -1  896.71   59.19
  -2  -4  -1  861.71   60.89
  -2  -4  -1  730.23   59.99
  -2  -4  -1  933.01   58.59
   2  -4   1  843.92   59.89
   2   4   1  820.92   59.19
   2   4   1  830.22   60.09
   2   4   1  892.01   58.49
  -2   4  -1  834.82   59.69
   2   4   1  846.72   58.99
  -3  -4  -1   51.19   16.70
  -3  -4  -1   52.89   18.10
  -3  -4  -1   83.79   18.60
   3   4   1   83.29   18.30
   3   4   1   31.40   15.60
   3   4   1   66.49   20.00
   3   4   1   47.60   18.50
   3   4   1   49.60   15.10
  -4  -4  -1  678.53   51.39
   4  -4   1  662.03   50.29
  -4  -4  -1  687.73   50.49
  -4  -4  -1  709.43   49.90
  -4  -4  -1  636.64   50.49
   4   4   1  696.13   49.90
   4   4   1  679.13   49.80
   4   4   1  690.93   48.60
   4   4   1  695.03   50.29
   4   4   1  704.83   50.79
  -4   4  -1  627.24   49.70
  -5  -4  -1   28.60   18.40
   5  -4   1  101.59   17.60
  -5  -4  -1   21.40   17.00
  -5  -4  -1   50.19   17.40
  -5  -4  -1   67.29   19.90
  -5  -4  -1   33.10   19.70
   5   4   1   37.30   16.60
   5   4   1   74.59   18.70
   5   4   1   58.29   18.80
  -5   4  -1   61.19   18.10
   5   4   1   58.19   16.00
  -6  -4  -1 1923.31  126.59
  -6  -4  -1 1917.61  126.29
  -6  -4  -1 1956.10  125.29
   6   4   1 1919.61  126.49
   6   4   1 1860.41  124.89
   6   4   1 1976.10  124.89
   6   4   1 1992.70  125.19
  -7  -4  -1   -4.60   19.40
  -7  -4  -1    1.20   16.10
  -7  -4  -1  -21.10   20.30
  -7  -4  -1    2.70   21.40
  -7  -4  -1    6.20   17.40
   7   4   1    4.30   16.30
   7   4   1    4.00   19.40
   7   4   1   -8.40   15.50
   7   4   1  -11.20   17.80
  -8  -4  -1  725.33   55.69
  -8  -4  -1  617.74   53.49
  -8  -4  -1  674.33   53.29
  -8  -4  -1  713.63   51.09
  -8  -4  -1  659.93   51.69
   8   4   1  683.33   50.29
   8   4   1  673.73   51.09
   8   4   1  595.64   53.59
  -9  -4  -1   -0.70   18.70
  -9  -4  -1    2.90   19.50
  -9  -4  -1  -10.50   21.00
  -9  -4  -1   -3.10   23.60
   9   4   1   16.50   18.30
   9   4   1   -2.50   16.90
 -10  -4  -1  447.36   46.40
 -10  -4  -1  439.76   49.90
 -10  -4  -1  480.55   47.60
 -10  -4  -1  531.05   45.00
  10   4   1  539.25   44.70
  10   4   1  551.14   43.00
  10   4   1  477.95   43.20
 -11  -4  -1  100.19   28.70
 -11  -4  -1   74.79   25.00
 -11  -4  -1   69.09   32.60
  11   4   1   48.80   22.40
  11   4   1  140.69   26.10
 -12  -4  -1  547.45   51.69
 -12  -4  -1  474.15   49.10
 -12  -4  -1  510.45   45.40
 -12  -4  -1  501.65   56.79
  12   4   1  523.15   46.20
  12   4   1  493.65   45.30
  12   4   1  446.46   44.70
 -13  -4  -1  207.38   31.70
 -13  -4  -1  143.29   28.00
 -13  -4  -1  171.98   39.20
 -13  -4  -1  182.28   34.20
 -13   4  -1  116.59   24.90
  13   4   1  116.29   27.50
  13   4   1  191.98   30.00
  13   4   1  125.49   28.50
 -14  -4  -1  388.76   44.60
 -14  -4  -1  408.96   56.39
 -14  -4  -1  474.05   51.89
 -14  -4  -1  421.16   43.60
  14   4   1  411.26   43.30
  14   4   1  423.96   45.10
 -15  -4  -1    3.30   29.40
 -15  -4  -1   68.29   24.60
 -15  -4  -1   36.60   38.10
 -15  -4  -1   -6.30   30.80
  15   4   1   34.80   27.00
  15   4   1   33.40   24.80
 -15   4  -1   41.70   23.50
 -16  -4  -1  113.09   29.30
 -16  -4  -1  171.88   45.30
 -16  -4  -1  232.38   37.10
 -16  -4  -1  260.87   41.50
  16   4   1  186.68   32.30
  16   4   1  151.48   31.80
 -16   4  -1  121.19   33.50
  16   4   1  164.28   33.30
 -17  -4  -1   36.50   34.30
 -17  -4  -1  -10.40   27.00
 -17  -4  -1   19.30   40.70
  17   4   1   11.20   31.50
 -17   4  -1    8.20   26.10
 -15  -5   1  134.39   41.10
 -15  -5   1  142.49   33.10
 -15  -5   1  214.58   45.20
 -15  -5   1  147.29   45.70
  15   5  -1  123.29   32.40
 -15   5   1  102.09   26.90
  15   5  -1   52.69   34.00
  15   5  -1  153.08   37.90
 -14  -5   1  150.28   41.80
 -14  -5   1  210.88   42.40
 -14  -5   1  133.69   39.80
  14   5  -1  143.19   32.20
 -14   5   1   92.09   27.80
  14   5  -1  133.09   32.30
  14   5  -1   75.49   30.00
 -13  -5   1  419.26   53.09
 -13  -5   1  344.67   49.99
 -13  -5   1  361.96   46.60
 -13  -5   1  370.36   44.50
  13   5  -1  271.17   40.50
  13   5  -1  411.86   44.30
 -12  -5   1   56.79   33.30
 -12  -5   1   29.40   31.30
 -12  -5   1   50.19   31.30
 -12  -5   1   76.39   35.30
  12   5  -1   31.10   28.00
  12   5  -1   39.00   26.30
  12   5  -1   35.20   24.80
 -11  -5   1  429.26   53.59
 -11  -5   1  385.56   50.09
 -11  -5   1  396.06   45.60
  11   5  -1  453.45   44.70
  11   5  -1  380.96   42.10
  11   5  -1  442.86   45.90
 -10  -5   1   15.70   30.00
 -10  -5   1   -2.10   27.80
 -10  -5   1   14.10   26.80
 -10  -5   1  -11.70   23.00
 -10  -5   1   27.50   27.40
  10   5  -1   16.70   21.70
  10   5  -1   30.00   25.10
  10   5  -1   -9.00   22.60
  -9  -5   1  702.93   56.99
  -9  -5   1  683.53   59.99
  -9  -5   1  607.94   57.49
  -9  -5   1  625.04   53.89
  -9  -5   1  673.43   58.79
   9   5  -1  745.13   57.09
   9   5  -1  622.14   53.89
  -8  -5   1   30.90   24.80
  -8  -5   1   16.00   21.10
  -8  -5   1  -11.30   26.00
  -8  -5   1   22.80   24.80
   8   5  -1  -11.80   22.40
   8   5  -1   24.40   20.90
   8   5  -1   14.90   20.40
  -7  -5   1  973.30   70.89
  -7  -5   1 1079.79   75.59
  -7  -5   1  882.51   71.59
  -7  -5   1  963.30   73.59
   7   5  -1 1051.19   71.29
   7   5  -1  959.70   71.19
   7   5  -1  919.81   70.39
  -6  -5   1  110.89   23.80
   6  -5  -1  118.19   23.30
  -6  -5   1  166.68   31.20
  -6  -5   1  177.08   30.80
  -6  -5   1  142.99   26.90
  -6   5   1  137.39   24.80
   6   5  -1  168.18   25.00
   6   5  -1  153.48   24.80
   5  -5  -1 1104.79   81.19
  -5  -5   1 1256.17   82.29
  -5  -5   1 1200.98   80.99
  -5  -5   1 1241.98   84.39
   5  -5  -1 1245.28   81.09
  -5  -5   1 1143.69   82.99
   5   5  -1 1103.59   80.99
  -5   5   1  985.80   80.19
   5   5  -1 1115.59   81.09
   5   5  -1 1240.18   80.39
   4  -5  -1   -7.50   22.30
  -4  -5   1    6.10   18.70
  -4  -5   1    0.30   17.50
   4  -5  -1   18.40   19.20
  -4  -5   1  -10.40   18.00
  -4  -5   1   12.60   22.30
   4   5  -1    1.20   16.10
   4   5  -1   -9.40   17.30
  -4   5   1   -6.00   17.20
  -4   5   1   18.40   14.40
  -3  -5   1 1443.56   95.99
  -3  -5   1 1393.36   93.89
   3  -5  -1 1521.05   95.79
  -3  -5   1 1403.56   95.09
  -3  -5   1 1515.85   98.19
   3  -5  -1 1354.26   95.09
   3  -5  -1 1259.17   95.09
   3   5  -1 1458.95   93.99
   3   5  -1 1447.16   94.79
  -3   5   1 1380.76   93.89
  -3   5   1 1356.26   94.89
   3   5  -1 1380.96   96.49
  -2  -5   1  117.99   21.30
   2  -5  -1  141.09   24.80
   2  -5  -1  122.79   23.80
  -2  -5   1  143.79   23.30
  -2  -5   1  140.09   26.70
   2  -5  -1  135.29   22.60
  -2   5   1  101.09   22.20
   2   5  -1   94.79   22.60
   2   5  -1  119.69   19.10
   2   5  -1  123.89   25.40
  -2   5   1  126.49   23.60
   1  -5  -1 1359.16   86.39
   1  -5  -1 1336.87   84.49
  -1  -5   1 1279.87   84.39
  -1  -5   1 1340.57   86.69
  -1  -5   1 1057.09   84.19
   1   5  -1 1233.28   82.19
  -1   5   1 1282.47   85.69
  -1   5   1 1167.58   84.79
   1   5  -1 1213.38   85.79
   1   5  -1 1120.69   86.39
   0  -5   1   80.99   22.60
   0  -5  -1   51.69   19.20
   0  -5  -1   73.89   22.30
   0   5   1   63.59   19.90
   0   5   1   64.99   25.60
   0   5  -1   83.89   20.80
   0   5  -1  105.59   23.60
   1  -5   1 1493.75  103.79
  -1  -5  -1 1478.35  102.99
   1  -5   1 1592.54  104.99
  -1  -5  -1 1496.55  103.19
  -1  -5  -1 1632.04  102.89
  -1  -5  -1 1704.63  105.19
  -1   5  -1 1507.95  104.59
   1   5   1 1534.45  102.39
   1   5   1 1507.85  104.29
   1   5   1 1586.94  104.99
   1   5   1 1617.84  103.29
  -2  -5  -1   71.49   22.30
  -2  -5  -1  106.09   21.20
  -2  -5  -1  132.19   24.60
  -2  -5  -1   80.79   20.00
  -2  -5  -1   83.19   22.30
   2  -5   1  127.89   24.90
   2   5   1   97.99   19.80
   2   5   1   75.89   24.60
  -2   5  -1   88.39   22.40
   2   5   1   82.69   21.90
   3  -5   1 1556.94  108.69
  -3  -5  -1 1639.74  110.09
  -3  -5  -1 1741.93  111.09
  -3  -5  -1 1598.74  109.29
  -3  -5  -1 1611.54  108.59
   3  -5   1 1683.23  110.09
   3   5   1 1611.34  107.79
   3   5   1 1619.94  109.29
  -3   5  -1 1603.24  110.19
   3   5   1 1699.03  108.89
   3   5   1 1764.32  111.19
   4  -5   1   59.19   23.90
   4  -5   1   66.19   21.90
  -4  -5  -1   42.40   22.60
  -4  -5  -1   42.10   18.90
  -4  -5  -1   29.00   22.50
  -4  -5  -1   35.10   18.40
   4   5   1   37.30   20.50
  -4   5  -1   28.30   19.10
   4   5   1   46.70   23.50
   4   5   1   37.90   19.40
   4   5   1   34.50   17.10
  -4   5  -1   35.90   19.80
   5  -5   1 1299.97   91.49
  -5  -5  -1 1365.76   91.69
  -5  -5  -1 1327.07   90.89
  -5  -5  -1 1389.06   93.39
  -5  -5  -1 1319.47   91.09
   5   5   1 1423.76   90.99
  -5   5  -1 1136.09   91.89
   5   5   1 1290.57   90.39
   5   5   1 1435.66   90.39
  -6  -5  -1   86.69   26.10
  -6  -5  -1   49.60   20.20
  -6  -5  -1   59.59   22.40
  -6  -5  -1   24.20   24.10
   6   5   1   63.49   22.90
  -6   5  -1   45.60   23.00
   6   5   1   44.40   20.40
   6   5   1   82.19   20.10
  -7  -5  -1 1404.46   91.79
  -7  -5  -1 1377.86   93.79
  -7  -5  -1 1287.37   90.29
   7   5   1 1163.58   91.89
   7   5   1 1377.16   91.89
   7   5   1 1312.07   90.59
   7   5   1 1305.47   90.29
  -8  -5  -1   11.90   24.60
  -8  -5  -1   42.40   27.50
  -8  -5  -1   45.90   23.00
  -8  -5  -1   19.70   26.60
  -8  -5  -1   48.60   22.90
   8   5   1   37.30   21.40
   8   5   1   54.29   25.70
   8   5   1   37.60   21.40
  -9  -5  -1 1108.79   85.39
  -9  -5  -1 1176.18   84.19
  -9  -5  -1 1190.78   87.29
  -9  -5  -1 1170.48   89.39
   9   5   1 1201.98   84.29
   9   5   1 1069.99   82.59
   9   5   1 1325.87   85.29
 -10  -5  -1   25.60   28.10
 -10  -5  -1    8.30   23.80
 -10  -5  -1   -7.70   24.40
 -10  -5  -1   31.70   25.10
 -10  -5  -1  -12.10   29.50
  10   5   1    5.10   22.70
  10   5   1   25.00   25.30
  10   5   1   -8.30   21.70
 -11  -5  -1  815.22   67.29
 -11  -5  -1  762.12   67.39
 -11  -5  -1  816.52   72.99
 -11  -5  -1  943.41   71.49
 -11  -5  -1  852.81   66.29
  11   5   1  783.92   64.09
  11   5   1  840.82   66.89
  11   5   1  823.32   65.59
 -12  -5  -1   99.39   29.50
 -12  -5  -1   55.49   27.30
 -12  -5  -1   98.39   31.40
 -12  -5  -1  110.89   34.90
 -12  -5  -1  125.29   38.50
  12   5   1   63.59   25.90
  12   5   1  135.69   30.30
  12   5   1   71.79   28.70
 -12   5  -1   49.30   21.80
 -13  -5  -1  529.95   65.89
 -13  -5  -1  706.43   65.49
 -13  -5  -1  660.23   60.89
 -13  -5  -1  675.53   57.89
  13   5   1  679.63   57.89
  13   5   1  631.74   57.39
 -14  -5  -1   33.60   34.50
 -14  -5  -1   69.19   38.10
 -14  -5  -1    3.50   34.20
 -14  -5  -1   38.90   27.40
  14   5   1    9.70   24.30
  14   5   1   41.90   33.70
  14   5   1   89.29   27.80
 -14   5  -1   33.20   23.30
 -15  -5  -1  444.96   58.99
 -15  -5  -1  541.75   62.29
 -15  -5  -1  376.96   45.70
 -15   5  -1  375.96   44.00
  15   5   1  354.66   45.30
  15   5   1  390.66   44.10
 -12  -6   1  118.99   37.40
 -12  -6   1   13.90   33.00
 -12  -6   1   96.59   32.00
 -12  -6   1  169.08   41.00
  12   6  -1   29.90   27.30
  12   6  -1   28.90   32.60
 -11  -6   1  483.05   49.20
 -11  -6   1  511.75   58.09
 -11  -6   1  552.44   57.79
  11   6  -1  345.77   46.30
  11   6  -1  443.46   52.29
 -10  -6   1   14.20   31.90
 -10  -6   1   51.29   25.60
 -10  -6   1   68.99   34.00
 -10  -6   1   78.19   32.20
  10   6  -1   56.39   25.30
  10   6  -1   29.00   30.10
  -9  -6   1  348.47   50.09
  -9  -6   1  326.27   40.80
  -9   6   1  289.77   35.40
   9   6  -1  276.87   39.10
   9   6  -1  292.07   39.00
  -8  -6   1   49.50   25.60
  -8  -6   1   81.69   31.50
  -8  -6   1    9.70   30.10
   8   6  -1   44.40   27.40
  -8   6   1   30.80   25.20
   8   6  -1   29.80   23.40
  -7  -6   1  143.39   32.40
   7  -6  -1   80.29   33.10
  -7  -6   1   99.29   26.40
   7   6  -1  118.99   26.70
  -7   6   1  130.79   26.90
   7   6  -1  120.99   30.40
   6  -6  -1  106.19   31.20
   6  -6  -1  101.39   26.00
  -6  -6   1  126.19   26.50
  -6  -6   1  144.19   31.90
   6   6  -1   92.49   26.50
  -6   6   1   59.59   27.80
   6   6  -1  112.29   28.90
  -6   6   1   69.79   25.20
  -5  -6   1   99.49   26.60
  -5  -6   1  186.38   33.30
   5   6  -1  124.49   28.50
   5   6  -1  172.28   30.10
   4  -6  -1  251.97   35.10
  -4  -6   1  217.58   32.40
   4  -6  -1  271.97   38.90
  -4  -6   1  307.67   43.40
   4   6  -1  251.57   33.20
   4   6  -1  279.77   35.20
   3  -6  -1  565.44   55.19
  -3  -6   1  726.53   59.89
  -3  -6   1  619.34   54.89
   3  -6  -1  750.52   56.99
   3   6  -1  570.24   54.09
  -3   6   1  662.03   55.09
  -2  -6   1  175.98   28.90
   2  -6  -1  165.78   32.40
   2  -6  -1  194.28   31.00
  -2  -6   1  230.38   33.60
   2  -6  -1  217.98   32.80
  -2  -6   1  190.98   28.50
   2   6  -1  188.78   30.90
   2   6  -1  206.98   33.60
   2   6  -1  150.78   29.20
  -2   6   1  211.88   30.80
  -1  -6   1  187.48   30.70
  -1  -6   1  207.88   33.90
   1  -6  -1  273.47   33.70
  -1  -6   1  169.58   29.20
   1  -6  -1  255.37   34.40
   1  -6  -1  268.87   37.50
   1   6  -1  266.27   35.40
  -1   6   1  231.58   32.60
   0  -6  -1   76.89   27.60
   0  -6  -1  117.09   28.20
   0  -6  -1  114.99   26.00
   0  -6   1  123.29   28.70
   0  -6   1  118.29   24.20
   0  -6   1   98.09   25.00
   0   6  -1   93.09   30.30
   0   6  -1  117.99   27.10
   0   6   1  166.58   31.50
   0   6   1  111.99   28.00
   1  -6   1  308.67   36.80
  -1  -6  -1  327.17   40.60
   1  -6   1  301.07   41.10
  -1  -6  -1  281.37   37.30
   1   6   1  299.37   36.20
   1   6   1  329.17   40.30
  -1   6  -1  268.37   35.80
   2  -6   1  277.87   38.90
  -2  -6  -1  331.27   37.30
  -2  -6  -1  369.46   39.30
  -2  -6  -1  380.36   42.70
   2  -6   1  408.76   43.20
   2   6   1  350.26   43.50
   2   6   1  332.37   40.30
  -3  -6  -1  309.97   37.90
   3  -6   1  425.86   41.30
  -3  -6  -1  323.17   43.00
   3   6   1  292.77   40.00
   3   6   1  304.37   39.30
  -3   6  -1  409.96   39.90
  -4  -6  -1  230.08   30.80
  -4  -6  -1  204.38   30.20
   4  -6   1  207.58   32.60
  -4  -6  -1  237.28   35.80
  -4  -6  -1  205.98   34.50
   4  -6   1  237.38   33.90
   4   6   1  196.38   31.50
  -4   6  -1  234.28   31.80
  -5  -6  -1   49.30   24.60
  -5  -6  -1   88.49   30.10
  -5  -6  -1   74.29   25.20
  -5  -6  -1  122.79   29.60
   5   6   1  108.19   27.70
   5   6   1  156.58   29.40
  -6  -6  -1   98.09   29.30
  -6  -6  -1   72.69   23.40
  -6  -6  -1   63.49   29.40
   6  -6   1   95.19   27.00
   6   6   1   53.69   24.50
   6   6   1   50.69   27.30
   6   6   1   52.89   24.70
  -6   6  -1   90.69   24.30
  -7  -6  -1  -31.30   24.70
  -7  -6  -1  -20.90   27.70
  -7  -6  -1  -15.70   21.80
  -7   6  -1   46.90   23.10
   7   6   1   14.90   25.40
   7   6   1    2.00   20.60
   7   6   1   -5.90   22.90
  -8  -6  -1  113.09   26.70
  -8  -6  -1  116.29   31.70
   8   6   1  118.39   27.40
   8   6   1   99.49   29.90
   8   6   1   91.39   26.50
  -9  -6  -1  111.59   31.50
  -9  -6  -1   44.40   26.50
  -9  -6  -1  122.09   34.10
   9   6   1   89.69   27.00
   9   6   1  123.69   28.40
   9   6   1   61.09   30.30
 -10  -6  -1  176.88   36.50
 -10  -6  -1  170.08   37.80
 -10  -6  -1  154.38   30.70
 -10  -6  -1  277.37   40.70
  10   6   1  210.88   33.90
  10   6   1  212.08   37.90
  10   6   1  118.49   29.40
 -11  -6  -1   41.80   32.90
 -11  -6  -1   45.00   33.30
 -11  -6  -1   35.20   26.10
  11   6   1   13.20   24.90
  11   6   1   42.70   29.50
  11   6   1   44.50   29.50
 -12  -6  -1   60.69   26.20
 -12  -6  -1   93.99   38.50
 -12  -6  -1  109.39   35.80
  12   6   1  129.79   35.60
  12   6   1   94.89   35.20
  -8  -7   1  275.87   43.80
  -8  -7   1  268.57   37.30
   8   7  -1  208.58   37.00
   8   7  -1  210.48   39.00
  -8   7   1  170.68   39.60
   7  -7  -1   60.39   31.20
   7  -7  -1   89.69   41.70
  -7  -7   1   82.49   34.80
  -7  -7   1   53.89   26.00
   7   7  -1   40.10   27.60
  -7   7   1   83.79   30.20
   7   7  -1   62.09   31.10
   6  -7  -1  285.47   39.10
   6  -7  -1  216.38   40.00
  -6  -7   1  223.38   39.00
  -6  -7   1  183.38   33.00
   6   7  -1  174.98   36.20
  -6   7   1  228.88   33.90
   5  -7  -1  327.97   42.10
   5  -7  -1  193.98   41.70
  -5  -7   1  289.77   37.90
  -5  -7   1  330.57   45.90
   5   7  -1  315.37   40.20
   5   7  -1  246.28   39.70
  -5   7   1  308.97   38.10
   4  -7  -1  239.98   34.90
   4  -7  -1  184.48   33.90
  -4  -7   1  113.19   28.80
   4  -7  -1  174.88   35.30
  -4  -7   1  128.09   34.80
  -4   7   1   73.39   27.80
   3  -7  -1  281.27   41.50
  -3  -7   1  258.37   37.00
   3  -7  -1  264.27   40.00
   3  -7  -1  344.57   43.10
  -3  -7   1  322.97   47.10
   3   7  -1  353.76   42.60
  -3   7   1  302.47   39.70
  -2  -7   1  137.39   32.70
   2  -7  -1  259.07   35.40
  -2  -7   1  182.58   35.90
   2  -7  -1  255.07   42.00
  -2   7   1  212.98   39.20
  -2   7   1  209.68   36.80
   2   7  -1  134.59   35.30
   1  -7  -1  133.79   34.50
  -1  -7   1  110.59   34.30
   1  -7  -1  160.08   31.90
  -1  -7   1  113.09   28.30
   1  -7  -1  131.39   39.40
  -1   7   1  136.99   34.80
   1   7  -1  157.68   33.30
  -1   7   1  118.19   32.40
   1   7  -1  170.98   33.80
   0  -7  -1  363.86   44.70
   0  -7  -1  295.37   38.90
   0  -7  -1  331.27   41.80
   0  -7   1  287.37   40.20
   0  -7   1  330.87   43.00
   0  -7   1  283.17   42.20
   0   7   1  317.97   43.40
   0   7   1  258.37   41.30
   0   7  -1  360.76   43.90
   0   7  -1  292.17   42.60
  -1  -7  -1  236.28   34.00
  -1  -7  -1  318.47   42.30
  -1  -7  -1  335.77   40.80
   1  -7   1  269.97   36.50
   1  -7   1  258.87   41.80
   1  -7   1  242.28   37.30
  -1   7  -1  193.68   35.00
  -1   7  -1  275.37   41.30
   1   7   1  362.06   44.10
   1   7   1  294.97   42.20
  -2  -7  -1  180.08   39.90
   2  -7   1  294.47   40.80
  -2  -7  -1  192.28   36.10
   2  -7   1  229.48   36.90
  -2  -7  -1  161.48   30.80
   2  -7   1  279.77   45.50
  -2   7  -1  245.88   34.90
   2   7   1  191.88   38.10
   2   7   1  169.28   38.30
  -2   7  -1  258.47   39.80
   3  -7   1  395.16   50.99
  -3  -7  -1  409.56   44.40
   3  -7   1  334.57   44.50
  -3  -7  -1  349.07   49.30
  -3  -7  -1  464.25   50.99
  -3   7  -1  362.46   44.40
   3   7   1  464.45   50.29
   4  -7   1  108.89   32.20
  -4  -7  -1   43.80   27.30
   4  -7   1  181.88   31.60
  -4  -7  -1  106.09   33.50
  -4   7  -1  112.59   26.60
   4   7   1   60.79   30.70
   5  -7   1  260.37   45.10
  -5  -7  -1  194.48   33.30
  -5  -7  -1  206.18   39.80
   5  -7   1  278.17   38.40
   5   7   1  167.88   38.10
  -5   7  -1  195.88   35.50
  -6  -7  -1   74.39   28.70
   6  -7   1  148.19   32.30
  -6  -7  -1  115.29   32.80
  -6  -7  -1   68.89   36.90
   6  -7   1  213.08   43.00
  -6   7  -1  160.68   29.50
  -7  -7  -1  105.39   33.40
   7  -7   1   86.79   32.00
  -7  -7  -1   61.49   27.70
   7   7   1   51.59   28.50
  -7   7  -1  127.19   33.40
  -8  -7  -1   34.50   32.40
  -8  -7  -1   25.00   26.40
 -20   0   2  103.29   50.39
 -19   0   2   -4.20   27.20
 -19   0   2   29.50   46.20
 -18   0   2   62.39   26.40
 -18   0   2  109.89   43.00
 -17   0   2   -2.80   23.60
 -17   0   2   31.90   37.30
 -16   0   2  213.28   29.60
 -16   0   2  238.48   38.80
 -15   0   2   -1.70   21.40
  14   0  -2   98.99   27.00
 -14   0   2   96.19   29.90
 -14   0   2   67.49   20.70
  13   0  -2   43.50   22.30
  13   0  -2  -23.90   15.30
 -13   0   2   57.99   25.10
 -13   0   2   -6.40   16.80
  12   0  -2  107.29   23.00
  12   0  -2  125.09   17.50
 -12   0   2   83.09   17.50
 -12   0   2  100.59   24.70
  11   0  -2   -9.20   12.60
  11   0  -2  -26.40   17.10
 -11   0   2    2.30   13.90
 -11   0   2    9.60   19.40
  10   0  -2 2239.38  145.59
  10   0  -2 2325.07  146.99
 -10   0   2 2483.65  147.69
 -10   0   2 2196.18  145.59
  -9   0   2   37.90   18.80
   9   0  -2   18.20   17.30
   9   0  -2  -19.40   11.90
  -9   0   2   -0.20   12.10
  -8   0   2 3893.11  252.07
   8   0  -2 4115.29  251.97
  -8   0   2 4108.79  253.17
   8   0  -2 4121.69  252.87
  -7   0   2  -19.80   13.50
   7   0  -2    3.30   13.70
   7   0  -2  -12.20    9.60
   7   0  -2  -21.30   13.50
  -7   0   2    3.20    2.10
  -7   0   2   -8.00   10.20
  -6   0   2 1171.48   72.49
  -6   0   2 1094.59   71.29
   6   0  -2 1165.48   72.39
   6   0  -2 1033.30   70.99
   5   0  -2    0.10   11.30
   5   0  -2   13.30    7.60
   5   0  -2   10.20   11.90
  -5   0   2    3.70   10.80
  -5   0   2    4.30    8.00
   4   0  -2 5530.25  332.77
  -4   0   2 5355.66  333.07
  -4   0   2 5189.38  332.97
  -4   0   2 5299.47  332.77
   4   0  -2 5545.95  332.47
   4   0  -2 5379.76  333.17
   4   0  -2 5237.78  332.87
  -4   0   2 5613.44  332.67
   3   0  -2  -18.40   10.80
   3   0  -2   -4.80   12.30
   3   0  -2    0.80    6.70
  -3   0   2  -25.70   12.00
  -3   0   2   -8.60    7.00
  -3   0   2    2.40   10.90
  -3   0   2    0.20   10.60
   3   0  -2   10.50   10.00
  -2   0   2 8798.52  555.64
   2   0  -2 8627.84  555.64
   2   0  -2 8069.79  555.44
   2   0  -2 8647.73  555.64
  -2   0   2 9420.96  555.84
   2   0  -2 9459.55  555.34
  -2   0   2 9999.00  555.34
  -2   0   2 9198.58  555.34
  -1   0   2   -5.10    3.30
   1   0  -2   -2.30    3.60
  -1   0   2   -3.10    4.30
  -1   0   2    3.10    5.20
  -1   0   2   -1.50    5.00
   1   0  -2    5.70    4.40
   1   0  -2    0.40    3.70
  -1   0   2    1.30    5.80
   1   0  -2   -6.80    3.00
   0   0  -2 8411.66  522.85
   0   0   2 9221.68  523.25
   0   0  -2 8513.05  523.15
   0   0   2 7902.71  523.15
   0   0   2 8495.75  522.85
  -1   0  -2   -3.10    4.60
   1   0   2   -1.90    2.70
  -1   0  -2    0.60    2.50
   1   0   2    8.90    4.40
  -1   0  -2   -2.00    4.80
   1   0   2   -1.50    4.70
   2   0   2 1396.96   88.69
   2   0   2 1323.47   88.19
   2   0   2 1507.15   88.99
  -2   0  -2 1394.36   88.69
  -2   0  -2 1487.25   88.99
  -3   0  -2    5.70    5.50
  -3   0  -2    6.60    7.40
  -3   0  -2  -13.90    7.70
   3   0   2   -8.70    5.10
   3   0   2   -6.70    6.50
   3   0   2   -3.60    6.10
   4   0   2 2079.09  126.49
  -4   0  -2 2013.80  126.79
  -4   0  -2 2040.20  127.29
   4   0   2 1982.90  126.69
  -4   0  -2 2054.49  126.49
   4   0   2 2032.40  127.19
  -5   0  -2    2.70    7.60
   5   0   2   -7.80    7.10
   5   0   2    4.70    9.70
  -5   0  -2    0.30    8.30
  -5   0  -2  -13.30    9.50
   6   0   2 5286.07  314.97
   6   0   2 5071.69  315.67
  -6   0  -2 5100.59  315.07
   6   0   2 4598.14  314.87
  -6   0  -2 5155.88  315.77
  -6   0  -2 5371.96  315.17
   7   0   2   -4.80    7.60
   7   0   2   -6.90    8.30
  -7   0  -2   -3.00   10.00
  -7   0  -2    5.30   10.60
  -7   0  -2  -14.10   12.80
   7   0   2   -8.40   12.00
  -8   0  -2 1863.91  120.69
   8   0   2 1916.11  121.79
  -8   0  -2 1883.91  120.79
   8   0   2 1976.50  120.59
  -8   0  -2 1911.31  122.19
  -9   0  -2    4.40   12.20
  -9   0  -2  -34.30   14.00
  -9   0  -2   14.20   11.50
   9   0   2    4.80   10.00
   9   0   2  -17.40   14.90
  10   0   2 2871.41  180.68
 -10   0  -2 2638.34  180.68
 -10   0  -2 3075.19  182.78
  10   0   2 2938.11  182.28
  11   0   2   -9.80   17.70
  11   0   2   15.00   12.40
 -11   0  -2  -13.10   19.60
 -11   0  -2    3.30   13.90
  12   0   2 2037.40  136.29
 -12   0  -2 2366.36  137.79
  12   0   2 1921.11  133.39
 -12   0  -2 2064.19  134.29
 -13   0  -2  -17.20   16.40
  13   0   2   -5.80   23.50
 -13   0  -2  -12.80   24.90
 -14   0  -2 1340.37   96.09
 -14   0  -2 1560.64  103.69
 -15   0  -2  -15.00   31.30
 -15   0  -2   28.60   19.40
 -16   0  -2  634.14   54.39
 -16   0  -2  769.12   72.19
 -17   0  -2   35.40   40.70
 -17   0  -2  -22.60   19.90
 -18   0  -2  279.57   34.00
 -18   0  -2  231.58   52.19
 -19   0  -2   45.60   45.30
 -19   0  -2   21.80   25.30
 -20  -1   2  430.16   62.69
 -20  -1   2  277.87   39.10
 -20   1   2  261.47   38.80
 -19  -1   2   31.20   27.10
 -19  -1   2   31.70   43.80
 -19   1   2   76.39   44.50
 -19   1   2   11.00   28.00
 -18  -1   2  209.18   32.10
 -18  -1   2  149.49   47.30
 -18   1   2  193.28   32.60
 -18   1   2  244.68   47.00
 -17  -1   2   -3.70   21.70
 -17  -1   2   75.99   38.40
 -17   1   2   39.50   36.60
 -17   1   2   12.10   24.00
 -16  -1   2  578.24   48.10
 -16  -1   2  646.44   61.89
 -16   1   2  507.55   49.80
 -16   1   2  477.65   58.59
  15  -1  -2   33.60   27.80
 -15  -1   2   76.79   21.10
 -15  -1   2   49.60   31.10
 -15   1   2    5.40   20.00
 -15   1   2   32.50   28.70
 -14  -1   2 1077.99   77.39
  14  -1  -2  792.12   72.59
 -14  -1   2 1043.90   67.49
 -14   1   2  945.31   72.99
 -14   1   2  924.51   67.99
 -13  -1   2  282.27   35.50
 -13  -1   2  229.68   28.40
  13   1  -2  230.68   27.50
  13   1  -2  235.98   31.80
 -13   1   2  234.78   29.30
 -13   1   2  285.17   37.00
 -12  -1   2  745.03   53.79
 -12  -1   2  864.61   60.09
  12  -1  -2  691.83   53.39
 -12   1   2  731.33   54.29
  12   1  -2  756.92   53.09
  12   1  -2  735.73   57.39
  11  -1  -2  205.88   22.60
 -11  -1   2  234.88   24.70
 -11  -1   2  288.07   32.60
  11  -1  -2  212.08   28.70
  11   1  -2  213.48   27.00
  11   1  -2  227.38   23.30
 -11   1   2  204.18   24.90
  10  -1  -2 1088.59   71.49
 -10  -1   2 1061.29   69.79
 -10  -1   2 1164.78   73.99
 -10  -1   2 1067.69   69.99
  10  -1  -2  935.41   69.69
  10   1  -2 1108.89   70.49
 -10   1   2 1014.20   70.59
  10   1  -2 1065.09   69.59
  10   1  -2 1092.59   72.59
  10   1  -2  998.70   69.29
  -9  -1   2   63.79   14.50
  -9  -1   2   72.19   20.60
  -9  -1   2   70.19   13.70
   9  -1  -2   81.39   13.80
   9   1  -2   61.59   15.80
   9   1  -2   46.60   18.90
  -9   1   2   71.99   14.90
   9   1  -2   69.49   13.10
   9   1  -2   80.89   13.20
  -8  -1   2 2755.42  169.18
  -8  -1   2 2575.54  167.28
  -8  -1   2 2538.05  167.28
   8  -1  -2 2618.94  167.28
   8   1  -2 2936.61  167.18
   8   1  -2 2738.53  168.78
  -8   1   2 2684.63  167.68
   8   1  -2 2566.24  167.08
  -7  -1   2  613.34   43.60
  -7  -1   2  588.94   43.60
  -7  -1   2  598.94   43.50
  -7  -1   2  632.54   46.80
   7  -1  -2  642.24   43.50
   7   1  -2  614.94   46.10
  -7   1   2  644.14   43.60
   7   1  -2  650.53   44.00
   7   1  -2  683.73   42.70
   7   1  -2  630.24   42.90
  -6  -1   2 1492.15   95.19
  -6  -1   2 1510.75   95.39
  -6  -1   2 1417.96   95.49
   6  -1  -2 1579.14   95.49
  -6  -1   2 1502.65   96.79
   6   1  -2 1502.05   95.49
  -6   1   2 1517.45   95.59
   6   1  -2 1353.06   94.89
   6   1  -2 1691.53   94.99
   6   1  -2 1519.65   96.59
  -5  -1   2 3058.19  187.18
  -5  -1   2 2926.21  186.28
  -5  -1   2 2807.32  186.38
  -5  -1   2 2878.41  185.98
   5  -1  -2 3258.77  186.48
  -5   1   2 3218.58  186.68
   5   1  -2 3078.59  187.08
   5   1  -2 2883.11  186.28
   5   1  -2 2950.90  186.18
   5   1  -2 2947.01  186.08
  -4  -1   2   55.09   10.10
   4  -1  -2   46.50   10.70
  -4  -1   2   30.90    9.50
   4  -1  -2   40.70   10.50
  -4  -1   2   29.40    9.60
  -4  -1   2   56.19   12.80
   4   1  -2   50.49   12.40
  -4   1   2   29.10   10.50
   4   1  -2   43.10    9.00
   4   1  -2   52.89   10.10
  -3  -1   2  656.53   42.70
  -3  -1   2  646.14   42.10
   3  -1  -2  691.73   43.30
   3  -1  -2  620.04   42.00
  -3  -1   2  619.24   41.90
   3  -1  -2  618.64   42.30
  -3  -1   2  643.54   44.00
  -3   1   2  565.54   41.70
   3   1  -2  683.43   43.80
  -3   1   2  621.64   42.20
  -3   1   2  721.53   43.10
   3   1  -2  651.43   42.30
   3   1  -2  645.54   42.10
   3   1  -2  635.84   42.00
  -2  -1   2  348.37   26.00
  -2  -1   2  371.66   27.60
  -2  -1   2  434.46   29.70
   2  -1  -2  358.26   26.40
   2   1  -2  359.96   26.00
   2   1  -2  437.26   29.20
  -2   1   2  367.96   26.50
  -2   1   2  347.47   26.60
  -2   1   2  396.06   26.80
   2   1  -2  380.36   26.80
   1  -1  -2   83.59    9.80
  -1  -1   2  134.39   14.80
   1  -1  -2  105.79    9.60
   1  -1  -2   94.09   11.50
  -1   1   2   93.19   11.90
   1   1  -2   93.59   10.70
   1   1  -2  126.69   12.90
  -1   1   2   79.09   10.10
   0  -1  -2 1313.67   94.19
   0  -1  -2 1537.55   94.29
   0  -1  -2 1580.34   93.79
   0  -1   2 1663.93   95.49
   0  -1  -2 1425.66   94.09
   0   1   2 1480.85   94.09
   0   1  -2 1587.94   95.49
   0   1   2 1511.75   93.79
   0   1   2 1511.55   94.29
   1  -1   2 1249.38   73.99
  -1  -1  -2 1127.89   72.39
  -1  -1  -2 1140.59   72.39
  -1  -1  -2 1205.78   71.59
  -1  -1  -2 1135.79   72.29
  -1  -1  -2 1167.38   72.19
  -1  -1  -2 1079.09   71.89
   1   1   2 1220.78   71.69
   1   1   2 1104.89   72.29
   1   1   2 1085.59   72.19
  -1   1  -2 1113.39   74.29
   1   1   2 1137.49   72.19
   1   1   2 1161.68   72.19
  -2  -1  -2  637.54   40.80
   2  -1   2  624.94   44.40
  -2  -1  -2  641.54   42.50
  -2  -1  -2  632.54   42.00
   2   1   2  652.33   41.00
  -2   1  -2  682.73   43.80
   2   1   2  634.74   42.00
   2   1   2  635.54   42.00
   2   1   2  631.74   41.60
   3  -1   2 5170.28  309.17
   3  -1   2 4870.41  310.37
  -3  -1  -2 5067.79  309.67
  -3  -1  -2 5131.09  309.67
   3   1   2 5016.80  309.47
   3   1   2 4930.51  308.77
   3   1   2 4898.41  308.67
   3   1   2 4986.20  309.57
  -4  -1  -2  454.65   31.40
  -4  -1  -2  445.16   32.40
   4   1   2  427.16   29.30
   4   1   2  445.96   29.70
   4   1   2  429.56   32.10
   4   1   2  435.66   30.90
  -5  -1  -2 2023.80  127.89
  -5  -1  -2 2048.79  128.69
   5  -1   2 2188.48  127.89
  -5  -1  -2 2077.59  129.19
   5   1   2 2053.09  127.79
   5   1   2 1959.90  128.89
   5   1   2 1990.80  128.49
  -5   1  -2 2042.20  127.89
  -6  -1  -2  799.92   56.09
   6  -1   2  864.61   53.59
  -6  -1  -2  815.12   53.59
  -6  -1  -2  793.82   54.79
   6   1   2  772.02   55.29
   6   1   2  823.92   54.39
   6   1   2  850.81   53.49
  -7  -1  -2  291.37   26.90
   7  -1   2  310.97   25.20
  -7  -1  -2  324.87   30.10
  -7  -1  -2  315.37   25.40
   7   1   2  292.57   26.30
   7   1   2  317.57   25.00
  -7   1  -2  301.67   25.40
   7   1   2  322.97   29.50
  -8  -1  -2  399.96   35.70
  -8  -1  -2  411.96   32.30
   8  -1   2  370.56   30.80
  -8  -1  -2  416.26   31.10
  -8   1  -2  376.76   34.20
  -8   1  -2  371.46   30.90
   8   1   2  446.16   30.90
   8   1   2  414.66   31.40
   8   1   2  439.56   35.40
   9  -1   2 1454.05   97.89
  -9  -1  -2 1492.25   98.09
   9  -1   2 1414.06   98.89
  -9  -1  -2 1602.94   98.79
  -9  -1  -2 1583.94  100.79
  -9   1  -2 1376.46   97.69
   9   1   2 1532.55  100.19
   9   1   2 1626.04   98.49
   9   1   2 1681.73   97.99
 -10  -1  -2   -3.50   18.30
 -10  -1  -2   15.60   12.90
  10  -1   2  -24.30   15.70
  10  -1   2   12.70   11.90
 -10  -1  -2   12.80   12.30
  10   1   2    9.80   11.90
  10   1   2   16.30   16.80
 -10   1  -2    4.60   16.90
  10   1   2   27.10   11.60
 -10   1  -2   19.70   13.00
 -11  -1  -2  831.12   54.29
  11  -1   2  649.64   52.29
 -11  -1  -2  829.52   59.69
 -11  -1  -2  775.62   53.49
  11   1   2  789.52   53.19
 -11   1  -2  793.32   57.89
  11   1   2  742.03   52.69
  11   1   2  755.92   57.59
 -11   1  -2  651.43   52.79
 -12  -1  -2   18.30   23.00
 -12  -1  -2   -8.30   14.90
 -12  -1  -2   -7.60   15.30
  12  -1   2   -6.60   19.90
  12  -1   2   21.70   14.20
  12   1   2   -6.90   21.50
  12   1   2    1.40   13.90
 -12   1  -2   -9.70   14.90
  12   1   2    8.60   14.30
 -13  -1  -2  211.58   32.20
 -13  -1  -2  199.38   23.70
  13  -1   2  127.79   30.10
 -13  -1  -2  153.68   23.00
  13   1   2  194.08   25.70
 -13   1  -2  127.09   22.10
 -14  -1  -2   40.50   19.50
 -14  -1  -2   -0.30   28.20
  14  -1   2   -2.10   24.80
 -14  -1  -2   21.20   19.50
 -14   1  -2   15.50   18.30
  14   1   2   10.80   16.90
 -14   1  -2    0.30   28.50
 -15  -1  -2  374.96   37.80
 -15  -1  -2  421.26   52.39
 -15  -1  -2  328.87   37.50
  15   1   2  362.46   35.30
 -15   1  -2  334.17   36.80
 -15   1  -2  312.67   44.70
 -16  -1  -2  -20.50   32.90
 -16  -1  -2   19.30   20.30
  16   1   2    9.50   18.40
 -16   1  -2   41.60   37.00
 -16   1  -2   15.80   21.20
 -17  -1  -2  417.66   55.49
 -17  -1  -2  419.86   46.50
 -17   1  -2  367.76   42.00
 -17   1  -2  402.96   55.29
 -18  -1  -2   88.79   45.00
 -18  -1  -2   62.39   25.00
 -18   1  -2   63.69   43.90
 -18   1  -2   68.39   28.30
 -19  -1  -2  159.98   30.20
 -19  -1  -2  120.59   48.60
 -19   1  -2  141.09   52.19
 -19   1  -2  136.49   29.60
 -19  -2   2  429.36   46.20
 -19  -2   2  331.47   58.59
 -19   2   2  415.06   49.70
 -18  -2   2   62.59   42.20
 -18  -2   2   -7.30   24.40
 -18   2   2   23.20   27.10
 -17  -2   2  866.71   75.69
 -17  -2   2  788.42   59.99
 -17   2   2  738.43   62.69
  17   2  -2  674.83   62.99
 -16  -2   2   67.29   35.70
 -16  -2   2   -1.20   22.00
 -16  -2   2    7.40   19.90
 -16   2   2  -10.80   22.10
  16   2  -2    0.10   25.10
  16   2  -2  -24.60   20.00
 -15  -2   2  487.75   54.39
 -15  -2   2  411.26   42.10
 -15   2   2  412.76   42.00
  15   2  -2  398.46   39.80
 -14  -2   2   13.00   17.60
 -14  -2   2   36.60   31.30
 -14  -2   2   18.20   21.80
  14   2  -2  -22.40   17.50
 -14   2   2    7.40   19.40
 -13  -2   2  901.51   69.39
 -13  -2   2  982.90   64.29
 -13  -2   2  841.22   61.49
  13   2  -2  846.72   61.79
  13   2  -2  813.02   60.39
  13   2  -2  904.61   62.79
 -13   2   2  758.72   62.19
  12  -2  -2  155.58   22.90
 -12  -2   2  175.08   30.40
  12   2  -2  125.79   21.20
  12   2  -2  182.98   25.10
 -12   2   2  155.28   23.40
  12   2  -2  159.18   30.50
 -11  -2   2 1711.93  111.29
 -11   2   2 1479.25  107.89
  11   2  -2 1582.84  109.99
  11   2  -2 1862.31  108.19
 -10  -2   2   64.79   16.90
 -10  -2   2   78.19   22.60
  10  -2  -2   22.00   14.10
 -10  -2   2   36.80   15.90
  10   2  -2   52.69   16.80
  10   2  -2   45.60   14.90
 -10   2   2   75.99   16.30
  -9  -2   2 1523.05  100.29
  -9  -2   2 1721.23  101.79
  -9  -2   2 1524.05  102.79
   9   2  -2 1519.35  101.99
   9   2  -2 1605.44  100.69
   9   2  -2 1523.15   99.89
  -9   2   2 1454.95  100.09
   9   2  -2 1573.94  100.19
  -8  -2   2  278.07   26.40
   8  -2  -2  203.58   24.90
  -8  -2   2  234.48   31.60
  -8  -2   2  293.27   26.30
  -8  -2   2  291.77   28.50
  -8   2   2  273.77   25.70
   8   2  -2  287.87   25.80
   8   2  -2  265.97   25.40
   8   2  -2  333.57   30.60
  -7  -2   2  904.91   59.19
  -7  -2   2  909.61   60.59
   7  -2  -2  775.62   58.99
  -7  -2   2  932.91   61.99
  -7  -2   2  885.71   58.99
   7   2  -2  855.81   61.29
   7   2  -2  862.31   58.99
   7   2  -2  893.81   58.99
   7   2  -2  901.61   58.89
   6  -2  -2  748.53   58.09
  -6  -2   2  863.51   57.19
  -6  -2   2  897.51   59.79
  -6  -2   2  859.21   58.69
  -6  -2   2  819.92   56.99
   6   2  -2  883.11   59.49
   6   2  -2  893.21   57.29
   6   2  -2  860.81   57.19
  -6   2   2  851.61   57.79
   6   2  -2  850.61   57.69
  -5  -2   2 1714.53  110.09
  -5  -2   2 1718.33  110.29
  -5  -2   2 1711.53  109.09
  -5   2   2 1617.64  109.19
   5   2  -2 1748.03  108.99
   5   2  -2 1730.33  108.99
   5   2  -2 1732.43  109.09
   5   2  -2 1761.32  110.49
   5   2  -2 1769.32  109.89
  -4  -2   2  577.14   42.80
  -4  -2   2  590.54   41.50
  -4  -2   2  595.64   42.70
  -4  -2   2  606.34   41.30
  -4  -2   2  606.04   43.50
   4   2  -2  547.85   41.80
   4   2  -2  692.53   43.80
   4   2  -2  578.24   41.40
   4   2  -2  647.14   41.50
   4   2  -2  608.04   41.60
  -3  -2   2 2801.12  175.98
  -3  -2   2 2835.22  176.88
  -3  -2   2 2833.12  176.28
   3  -2  -2 2643.84  175.78
   3   2  -2 2892.81  175.88
   3   2  -2 2823.62  176.58
   3   2  -2 2803.92  175.78
   3   2  -2 2854.81  175.88
   3   2  -2 2953.40  176.48
   2  -2  -2  112.59   13.10
  -2  -2   2  125.09   14.00
   2  -2  -2  142.09   14.80
  -2  -2   2   94.19   12.60
   2  -2  -2   83.69   12.10
  -2  -2   2  130.89   15.60
  -2  -2   2  121.39   14.30
  -2   2   2  129.39   13.70
  -2   2   2  127.49   14.10
   2   2  -2  121.89   13.30
   2   2  -2  108.59   15.80
   2   2  -2  116.99   14.60
  -2   2   2  108.69   12.80
  -1  -2   2  800.92   56.59
   1  -2  -2  853.81   56.79
   1  -2  -2  892.31   57.19
  -1  -2   2  933.91   57.99
   1  -2  -2  883.41   56.79
   1  -2  -2  915.71   56.89
  -1   2   2  835.92   56.79
   1   2  -2  876.81   57.59
  -1   2   2  905.01   56.99
  -1   2   2  855.01   56.89
  -1   2   2  897.91   56.99
   0  -2   2  288.17   22.90
   0  -2  -2  223.28   21.80
   0  -2  -2  240.68   20.90
   0  -2  -2  293.77   21.90
   0  -2  -2  275.27   20.70
   0   2   2  244.08   21.30
   0   2   2  282.87   22.10
   0   2   2  258.67   21.30
   0   2   2  227.38   21.20
   0   2  -2  261.67   22.30
  -1  -2  -2   62.89   11.70
  -1  -2  -2   87.89   11.80
   1  -2   2   65.99   13.10
  -1  -2  -2   85.19   13.30
  -1  -2  -2  108.49   15.20
   1   2   2   70.89   12.30
  -1   2  -2  110.99   15.70
   1   2   2   76.29   12.20
   1   2   2   97.29   12.90
   1   2   2   98.19   14.20
   2  -2   2 1514.45   93.79
  -2  -2  -2 1460.15   92.79
  -2  -2  -2 1441.56   93.29
  -2  -2  -2 1413.46   93.09
  -2  -2  -2 1499.95   93.19
  -2  -2  -2 1404.06   93.59
   2   2   2 1475.85   93.29
  -2   2  -2 1435.66   94.39
   2   2   2 1476.35   93.59
   2   2   2 1482.65   93.09
   2   2   2 1528.35   93.29
   2   2   2 1509.65   93.19
  -3  -2  -2 1547.85   99.39
  -3  -2  -2 1498.85   99.19
  -3  -2  -2 1599.14   99.39
  -3  -2  -2 1654.43  100.09
  -3  -2  -2 1383.06   99.59
  -3  -2  -2 1579.84   99.49
   3   2   2 1620.94   99.49
   3   2   2 1552.74   99.49
   3   2   2 1615.34   99.39
   3   2   2 1674.33   99.89
  -3   2  -2 1474.85  100.89
   3   2   2 1583.04   99.29
  -4  -2  -2  585.94   41.00
  -4  -2  -2  589.64   42.20
  -4  -2  -2  574.84   41.70
  -4  -2  -2  537.15   41.00
  -4  -2  -2  633.34   42.80
   4  -2   2  663.73   41.30
  -4   2  -2  540.05   43.00
   4   2   2  572.24   40.90
   4   2   2  595.64   42.00
   4   2   2  589.44   41.00
   4   2   2  619.14   41.90
  -5  -2  -2 1389.06   94.99
  -5  -2  -2 1461.65   95.89
  -5  -2  -2 1429.66   94.59
  -5  -2  -2 1556.54   95.99
   5   2   2 1494.65   93.39
   5   2   2 1438.06   95.59
   5   2   2 1568.34   93.79
   5   2   2 1572.34   95.69
   5   2   2 1450.85   94.69
   5   2   2 1473.65   94.69
  -6  -2  -2  178.38   21.80
  -6  -2  -2  170.78   21.00
   6   2   2  198.48   19.50
   6   2   2  217.08   22.50
   6   2   2  184.38   18.80
   6   2   2  164.68   21.00
   6   2   2  132.09   15.90
  -7  -2  -2   12.30   12.00
  -7  -2  -2   31.50   16.30
   7   2   2   51.89   13.70
   7   2   2   34.70   12.00
   7   2   2   42.60   12.70
   7   2   2   19.70   15.60
   7   2   2   50.89   10.40
  -8  -2  -2  112.99   20.80
  -8  -2  -2   76.19   15.70
   8   2   2  101.59   17.10
   8   2   2   89.49   12.00
   8   2   2   93.69   18.20
   8   2   2  109.09   14.40
   8   2   2   90.09   15.70
  -9  -2  -2  186.28   25.90
  -9  -2  -2  191.68   25.00
   9   2   2  177.58   23.00
   9   2   2  176.38   18.60
   9   2   2  195.38   20.60
   9   2   2  165.58   21.10
  -9   2  -2  153.28   18.90
   9   2   2  162.98   23.70
 -10  -2  -2  648.34   45.20
 -10  -2  -2  699.23   52.29
 -10  -2  -2  661.03   48.80
  10   2   2  600.94   46.70
  10   2   2  614.84   44.70
  10   2   2  521.75   49.80
 -11  -2  -2   79.99   15.90
 -11  -2  -2   40.90   23.60
 -11  -2  -2   52.99   18.80
  11   2   2   72.79   17.30
  11   2   2   34.80   14.50
  11   2   2    7.00   21.60
 -12  -2  -2  251.97   35.20
 -12  -2  -2  303.87   33.00
  12  -2   2  168.48   23.90
 -12  -2  -2  229.98   28.00
  12   2   2  263.47   30.10
 -12   2  -2  183.78   25.00
 -13  -2  -2   43.10   20.60
 -13  -2  -2   13.20   27.30
 -13  -2  -2   31.80   17.60
 -13   2  -2   30.00   18.20
  13   2   2   45.60   18.40
 -14  -2  -2   76.69   32.40
 -14  -2  -2   79.89   24.40
 -14  -2  -2   76.39   20.50
 -14   2  -2   78.79   20.90
  14   2   2   47.30   21.00
 -15  -2  -2  153.88   38.20
 -15  -2  -2  150.28   27.80
 -15  -2  -2  129.99   24.00
 -15   2  -2  152.68   25.40
 -16  -2  -2  162.28   27.60
 -16  -2  -2  203.98   31.10
 -16  -2  -2  205.18   41.90
 -16   2  -2  192.18   30.50
 -17  -2  -2   57.89   26.60
 -17  -2  -2   49.10   24.00
 -17  -2  -2   43.30   38.40
 -17   2  -2   67.79   24.70
 -18  -2  -2  194.08   46.80
 -18  -2  -2  141.69   30.70
 -18   2  -2  106.39   28.70
 -19  -2  -2   14.20   26.80
 -19  -2  -2   19.40   42.80
 -19   2  -2   20.10   30.50
  19   2   2   18.50   19.20
 -19  -3   2   27.10   46.10
 -19  -3   2  -24.30   29.90
 -19   3   2   21.00   31.10
 -18  -3   2   -9.50   31.20
 -18  -3   2   61.39   43.20
 -18  -3   2    9.80   34.10
 -18   3   2   50.89   31.50
 -17  -3   2   36.90   29.60
 -17  -3   2   31.20   32.10
 -17  -3   2   68.29   41.90
  17   3  -2   47.70   28.20
 -17   3   2   79.89   28.10
 -16  -3   2  109.39   38.70
 -16  -3   2   13.30   30.40
 -16  -3   2   45.60   30.50
  16   3  -2   28.30   28.80
 -16   3   2   49.00   25.30
  16   3  -2   29.70   27.20
 -15  -3   2  138.49   31.80
 -15  -3   2  121.19   38.60
 -15  -3   2   47.00   27.80
  15   3  -2   64.59   27.00
 -15   3   2   85.89   24.90
 -14  -3   2  138.89   30.10
 -14  -3   2  150.18   36.50
  14   3  -2  127.69   27.40
 -14   3   2  105.59   25.50
 -13  -3   2  327.77   41.90
 -13  -3   2  335.47   40.60
  13   3  -2  298.47   34.90
 -13   3   2  291.47   35.10
 -12  -3   2   39.00   27.70
 -12  -3   2   25.70   23.30
  12   3  -2    8.40   20.60
  12   3  -2  -20.20   19.00
  12   3  -2    5.90   16.20
 -11  -3   2  400.96   44.10
  11  -3  -2  310.87   35.20
  11   3  -2  409.26   35.70
  11   3  -2  384.86   36.90
  11   3  -2  418.96   37.30
 -10  -3   2   76.19   24.40
 -10  -3   2   41.80   20.20
  10  -3  -2  -27.90   16.70
 -10  -3   2   38.90   17.90
  10   3  -2    5.00   17.80
  10   3  -2  -12.20   16.50
  10   3  -2   14.00   17.20
  10   3  -2    7.10   21.30
  -9  -3   2  378.76   34.00
  -9  -3   2  370.66   37.20
  -9  -3   2  423.86   38.20
  -9  -3   2  373.36   33.90
  -9  -3   2  372.76   39.70
   9   3  -2  410.06   33.70
   9   3  -2  370.66   34.40
   9   3  -2  387.76   35.00
   9   3  -2  324.57   37.80
  -8  -3   2  289.47   28.50
  -8  -3   2  330.97   31.80
  -8  -3   2  266.97   33.60
  -8  -3   2  245.88   27.90
  -8  -3   2  250.77   31.30
   8   3  -2  240.08   32.20
   8   3  -2  325.57   29.80
   8   3  -2  267.87   27.40
   8   3  -2  250.47   28.50
  -7  -3   2 1213.68   84.49
  -7  -3   2 1241.38   82.49
  -7  -3   2 1256.67   84.39
  -7  -3   2 1270.37   82.09
   7   3  -2 1301.67   82.29
   7   3  -2 1184.58   82.39
   7   3  -2 1192.58   84.19
   7   3  -2 1306.87   82.39
   7   3  -2 1310.67   83.89
  -6  -3   2  187.98   26.30
  -6  -3   2  189.58   23.00
  -6  -3   2  206.48   24.70
  -6  -3   2  175.98   22.60
  -6  -3   2  184.78   23.10
   6   3  -2  180.68   24.00
   6   3  -2  187.28   21.60
   6   3  -2  194.48   21.00
   6   3  -2  171.78   24.60
  -5  -3   2 1837.02  111.49
   5  -3  -2 1650.13  110.19
  -5  -3   2 1767.72  110.39
  -5  -3   2 1747.83  111.39
  -5  -3   2 1533.05  111.69
  -5  -3   2 1728.43  110.59
   5   3  -2 1769.92  110.69
   5   3  -2 1761.32  110.39
   5   3  -2 1757.52  110.39
   5   3  -2 1713.43  111.59
   5   3  -2 1762.22  111.59
  -4  -3   2   36.40   16.10
  -4  -3   2   10.10   12.10
  -4  -3   2   44.30   15.90
   4  -3  -2   30.40   13.70
   4   3  -2   43.70   13.70
   4   3  -2   25.40   16.50
   4   3  -2   35.20   12.90
   4   3  -2   24.60   13.40
   4   3  -2   18.20   11.50
   3  -3  -2 2771.32  189.08
  -3  -3   2 3167.58  191.08
   3  -3  -2 3069.19  189.58
  -3  -3   2 3030.00  189.58
   3   3  -2 3185.78  190.78
  -3   3   2 2909.31  189.48
   3   3  -2 3262.37  189.88
  -3   3   2 2938.71  189.38
   3   3  -2 3207.68  189.48
  -3   3   2 3131.29  189.58
  -3   3   2 2712.83  189.08
  -2  -3   2    9.80   11.30
  -2  -3   2   21.00   14.40
   2  -3  -2    3.10   11.70
   2  -3  -2    5.80   11.50
   2   3  -2   -2.10   13.20
  -2   3   2   20.00   10.80
  -2   3   2   23.00   11.60
   2   3  -2    0.60   11.40
   2   3  -2    6.00   10.20
  -2   3   2   -8.20   12.30
   2   3  -2   13.10   12.50
  -1  -3   2 2326.67  146.89
  -1  -3   2 2282.77  146.79
   1  -3  -2 2329.27  146.89
  -1  -3   2 2352.46  148.19
   1  -3  -2 2475.65  146.79
   1  -3  -2 2272.07  147.09
   1   3  -2 2306.27  147.69
   1   3  -2 2244.08  146.29
  -1   3   2 2380.16  147.09
  -1   3   2 2198.08  146.99
  -1   3   2 2463.65  146.99
  -1   3   2 2401.86  147.19
   0  -3  -2  218.68   21.70
   0  -3  -2  209.68   23.00
   0  -3   2  257.97   25.20
   0  -3  -2  226.58   23.20
   0   3   2  188.28   22.60
   0   3   2  204.38   22.60
   0   3  -2  205.28   23.20
   0   3   2  189.58   23.70
   0   3   2  207.68   21.10
  -1  -3  -2 1826.62  113.39
  -1  -3  -2 1729.93  113.69
  -1  -3  -2 1713.63  113.89
   1  -3   2 1843.32  114.09
  -1  -3  -2 1756.62  113.19
  -1  -3  -2 1868.01  112.99
   1   3   2 1670.63  113.09
  -1   3  -2 1766.12  113.99
   1   3   2 1843.52  113.69
   1   3   2 1739.33  113.39
   1   3   2 1842.02  113.89
  -2  -3  -2  160.28   20.90
  -2  -3  -2  201.38   21.20
  -2  -3  -2  171.58   20.10
  -2  -3  -2  202.28   22.40
   2  -3   2  188.28   22.90
  -2  -3  -2  188.58   19.70
   2   3   2  154.88   21.10
   2   3   2  147.19   20.30
   2   3   2  170.38   22.00
  -2   3  -2  187.18   21.20
   2   3   2  192.08   20.60
   2   3   2  170.48   22.40
   3  -3   2 2920.91  178.58
  -3  -3  -2 2830.12  178.38
  -3  -3  -2 2973.20  178.38
  -3  -3  -2 2885.51  177.88
  -3  -3  -2 2806.92  178.98
  -3  -3  -2 2650.33  178.48
  -3   3  -2 2583.24  179.08
   3   3   2 2893.41  178.18
   3   3   2 2960.40  178.58
   3   3   2 2918.41  179.08
  -4  -3  -2  161.88   21.80
   4  -3   2  206.68   22.10
  -4  -3  -2  179.98   20.70
  -4  -3  -2  189.48   22.60
  -4  -3  -2  199.58   20.60
  -4  -3  -2  161.58   21.80
  -4  -3  -2  177.18   22.20
   4   3   2  203.98   20.80
   4   3   2  151.18   22.80
   4   3   2  199.58   21.30
  -4   3  -2  141.09   23.10
   4   3   2  171.68   21.00
  -5  -3  -2 3526.15  217.28
  -5  -3  -2 3567.14  217.78
  -5  -3  -2 3368.36  217.48
   5  -3   2 3124.59  216.78
  -5  -3  -2 3521.35  218.18
   5   3   2 3436.56  217.28
   5   3   2 3605.14  218.28
   5   3   2 3566.04  217.38
   5   3   2 3439.66  217.48
   5   3   2 3589.24  217.28
  -6  -3  -2   48.20   15.50
  -6  -3  -2   35.90   17.90
  -6  -3  -2   94.19   17.90
  -6  -3  -2   82.19   16.10
   6   3   2   44.70   17.90
   6   3   2   74.09   15.90
   6   3   2   98.89   17.00
   6   3   2   73.79   14.80
  -7  -3  -2 3412.36  217.08
  -7  -3  -2 3460.75  217.38
   7   3   2 3501.55  216.08
   7   3   2 3285.37  216.68
   7   3   2 3508.65  216.18
   7   3   2 3513.55  217.28
  -8  -3  -2   98.59   21.20
  -8  -3  -2  106.89   21.10
  -8  -3  -2  113.79   19.10
  -8  -3  -2   52.59   22.20
   8   3   2  103.89   19.00
   8   3   2   73.09   21.40
   8   3   2   98.79   17.60
   8   3   2   92.49   18.30
  -9  -3  -2 2350.36  149.09
  -9  -3  -2 2372.06  149.69
   9   3   2 2231.38  148.39
   9   3   2 2271.47  146.79
   9   3   2 2298.27  146.99
   9   3   2 2294.67  148.19
 -10  -3  -2    9.10   23.20
 -10  -3  -2   13.50   19.20
  10   3   2   11.60   16.00
  10   3   2    0.70   18.50
  10   3   2   25.30   18.20
 -11  -3  -2 1766.02  110.09
 -11  -3  -2 1497.85  111.19
  11   3   2 1497.85  106.09
  11   3   2 1721.73  106.39
 -12  -3  -2   94.49   32.00
 -12  -3  -2  131.69   27.10
 -12   3  -2  123.49   21.80
  12   3   2  160.98   25.10
 -13  -3  -2 1009.10   77.69
 -13  -3  -2  997.20   71.09
 -13  -3  -2  821.52   65.79
 -13  -3  -2  871.31   66.89
  13   3   2  939.91   63.89
  13   3   2  937.01   66.29
 -14  -3  -2   -3.30   24.70
 -14  -3  -2  -22.20   30.70
 -14  -3  -2   44.90   23.70
 -14  -3  -2    7.70   19.80
  14   3   2   -8.10   15.20
 -14   3  -2    3.60   19.70
  14   3   2   -2.50   21.40
 -15  -3  -2  821.82   60.69
 -15  -3  -2  937.91   66.99
 -15  -3  -2  745.23   61.29
 -15  -3  -2  849.91   74.29
 -15   3  -2  640.44   60.29
  15   3   2  681.13   60.99
  15   3   2  852.21   58.69
 -16  -3  -2   26.00   22.30
 -16  -3  -2   49.10   28.50
 -16  -3  -2  -11.60   35.70
 -16  -3  -2    6.00   27.60
  16   3   2   18.60   26.90
  16   3   2   15.90   17.90
  16   3   2   26.50   25.50
 -16   3  -2  -10.90   23.80
 -17  -3  -2  680.73   57.89
 -17  -3  -2  504.45   50.29
 -17  -3  -2  706.03   69.49
 -17  -3  -2  520.15   50.79
  17   3   2  600.94   52.49
  17   3   2  509.35   48.70
  17   3   2  643.44   49.00
  17   3   2  493.95   50.89
 -17   3  -2  496.95   54.99
 -18  -3  -2   35.20   41.20
 -18  -3  -2   33.00   36.40
 -18  -3  -2   57.59   31.30
  18   3   2   -2.40   19.10
  18   3   2    9.20   26.10
 -18   3  -2    2.30   28.60
  18   3   2   12.00   29.40
 -17  -4   2  157.98   40.30
 -17  -4   2  114.29   42.10
 -17  -4   2  192.48   47.80
  17   4  -2  158.28   34.10
 -17   4   2  110.69   31.50
 -16  -4   2   87.29   35.10
 -16  -4   2  166.98   44.70
 -16  -4   2   95.49   38.00
 -16   4   2   92.19   28.10
  16   4  -2   89.99   31.60
  16   4  -2  131.29   32.60
 -15  -4   2  589.14   57.29
 -15  -4   2  378.16   52.79
 -15  -4   2  573.84   62.79
 -15  -4   2  510.35   50.09
 -15  -4   2  482.15   49.30
  15   4  -2  500.35   49.20
 -15   4   2  466.05   47.40
 -14  -4   2   12.50   28.70
 -14  -4   2   57.49   31.70
 -14  -4   2   70.29   35.40
 -14   4   2   57.69   24.10
  14   4  -2   63.29   26.80
 -13  -4   2  206.08   34.30
 -13  -4   2  276.27   40.90
 -13  -4   2  201.88   35.90
 -13  -4   2  246.48   37.90
 -13   4   2  230.08   30.50
  13   4  -2  206.38   32.90
  13   4  -2  202.38   31.50
 -12  -4   2   62.79   33.20
 -12  -4   2   30.60   25.60
 -12  -4   2   62.99   24.70
 -12  -4   2   43.00   28.10
 -12  -4   2   46.60   28.10
  12   4  -2   27.80   17.00
  12   4  -2   44.20   24.00
 -12   4   2   36.10   20.90
  12   4  -2   57.89   24.40
 -11  -4   2  429.26   43.10
 -11  -4   2  357.56   45.00
 -11  -4   2  566.94   49.50
 -11  -4   2  401.86   43.00
 -11  -4   2  499.85   52.19
  11   4  -2  466.95   41.80
  11   4  -2  439.46   36.80
  11   4  -2  456.35   42.90
 -10  -4   2  410.66   46.00
 -10  -4   2  426.06   43.30
 -10  -4   2  482.55   49.99
 -10  -4   2  524.55   48.40
 -10  -4   2  497.35   44.10
  10   4  -2  515.15   42.60
  10   4  -2  508.35   44.00
  -9  -4   2  402.46   38.30
  -9  -4   2  444.16   44.00
  -9  -4   2  422.56   44.70
  -9  -4   2  389.36   38.20
   9   4  -2  368.96   42.10
   9   4  -2  362.66   38.50
   9   4  -2  383.06   37.00
  -8  -4   2  888.61   64.39
  -8  -4   2  928.21   64.29
  -8  -4   2  938.01   68.19
  -8  -4   2  935.91   67.49
   8   4  -2  884.81   63.49
   8   4  -2  840.72   66.89
   8   4  -2  923.61   64.29
   8   4  -2  830.42   64.09
  -7  -4   2 1300.87   85.89
  -7  -4   2 1260.37   85.59
  -7  -4   2 1397.76   88.89
  -7  -4   2 1269.17   87.29
   7   4  -2 1246.08   85.29
   7   4  -2 1215.18   87.29
   7   4  -2 1265.07   87.69
   7   4  -2 1240.48   85.49
  -6  -4   2  160.88   27.00
  -6  -4   2  178.28   28.10
  -6  -4   2  198.28   27.60
  -6  -4   2  205.08   24.90
  -6  -4   2  197.78   24.70
   6   4  -2  169.18   27.50
   6   4  -2  204.88   24.50
   6   4  -2  171.18   22.40
   6   4  -2  178.68   25.30
   6   4  -2  189.28   24.40
  -5  -4   2  639.14   49.20
  -5  -4   2  600.04   47.50
  -5  -4   2  619.54   50.29
  -5  -4   2  625.74   47.50
   5   4  -2  605.14   48.10
   5   4  -2  680.73   46.40
   5   4  -2  647.84   47.10
   5   4  -2  632.04   47.20
  -4  -4   2  488.75   38.10
  -4  -4   2  476.05   40.40
   4  -4  -2  455.05   37.40
   4  -4  -2  457.55   38.70
  -4  -4   2  501.15   42.60
  -4  -4   2  523.95   38.90
   4   4  -2  488.85   37.20
   4   4  -2  456.25   39.90
   4   4  -2  463.45   38.10
   4   4  -2  532.65   38.80
  -4   4   2  441.36   37.30
   3  -4  -2  182.88   21.90
  -3  -4   2  175.18   21.40
   3  -4  -2  195.68   23.20
  -3  -4   2  191.78   25.60
  -3  -4   2  159.98   21.50
   3   4  -2  145.79   22.30
   3   4  -2  150.18   21.50
  -3   4   2  134.89   19.60
   3   4  -2  179.68   20.60
  -3   4   2  146.99   19.40
   3   4  -2  170.58   21.30
  -2  -4   2  980.60   66.79
   2  -4  -2  983.00   67.19
   2  -4  -2 1083.99   67.39
  -2  -4   2 1067.29   69.59
   2   4  -2  917.01   67.89
  -2   4   2  995.20   66.89
  -2   4   2  980.20   66.89
   2   4  -2  996.60   67.19
  -2   4   2  938.01   67.89
   2   4  -2  862.71   66.49
  -2   4   2 1018.90   66.19
   2   4  -2 1002.60   68.09
   1  -4  -2  361.36   34.30
   1  -4  -2  424.56   35.30
  -1  -4   2  457.85   36.90
   1   4  -2  446.56   35.50
  -1   4   2  380.36   33.80
  -1   4   2  418.46   33.40
  -1   4   2  429.36   35.70
  -1   4   2  375.46   36.10
   0  -4  -2 1136.29   74.69
   0  -4   2 1151.88   75.69
   0  -4  -2 1049.30   73.59
   0  -4   2 1070.79   73.69
   0   4  -2 1068.09   74.79
   0   4   2 1173.68   74.69
   0   4   2 1079.99   74.09
   0   4   2 1105.49   73.29
   1  -4   2  523.65   40.10
  -1  -4  -2  462.65   37.70
  -1  -4  -2  450.95   37.80
  -1  -4  -2  518.25   39.50
   1   4   2  462.05   38.00
   1   4   2  430.26   38.30
   1   4   2  452.45   36.90
  -1   4  -2  513.65   39.20
  -2  -4  -2  925.61   61.59
  -2  -4  -2  898.51   62.29
   2  -4   2  947.21   63.89
  -2  -4  -2  838.52   62.79
  -2  -4  -2  902.21   63.69
  -2   4  -2  873.61   63.39
   2   4   2  886.81   63.39
   2   4   2  906.81   62.99
   2   4   2  949.01   61.79
   2   4   2  932.41   62.59
  -3  -4  -2  198.38   24.20
  -3  -4  -2  180.88   26.60
  -3  -4  -2  251.77   25.90
  -3  -4  -2  200.08   28.00
  -3  -4  -2  278.17   26.20
   3  -4   2  261.57   27.70
  -3   4  -2  245.18   26.40
   3   4   2  215.78   25.10
   3   4   2  242.88   26.10
   3   4   2  229.48   27.10
   3   4   2  186.78   23.80
   3   4   2  181.98   25.40
  -4  -4  -2  822.32   55.39
   4  -4   2  758.32   56.79
  -4  -4  -2  816.02   55.99
  -4  -4  -2  836.12   56.49
  -4  -4  -2  701.03   56.29
  -4  -4  -2  788.82   57.59
   4   4   2  821.02   55.59
   4   4   2  813.92   56.79
   4   4   2  765.72   55.79
   4   4   2  769.62   56.89
  -5  -4  -2   -3.90   15.30
  -5  -4  -2   32.10   15.80
  -5  -4  -2   -6.80   16.70
  -5  -4  -2   50.09   19.40
  -5  -4  -2   58.79   18.80
  -5   4  -2   60.59   20.10
   5   4   2   27.80   17.60
   5   4   2   74.49   17.70
   5   4   2   34.00   15.80
   5   4   2   20.80   18.50
   5   4   2   47.70   15.30
  -6  -4  -2 1316.47   86.69
  -6  -4  -2 1230.48   87.69
  -6  -4  -2 1313.47   86.09
  -6  -4  -2 1279.37   87.89
  -6  -4  -2 1374.36   87.59
   6  -4   2 1186.18   85.69
   6   4   2 1319.07   87.89
   6   4   2 1120.19   86.79
   6   4   2 1459.25   86.39
   6   4   2 1274.37   85.99
  -7  -4  -2  287.57   34.00
  -7  -4  -2  221.18   29.40
  -7  -4  -2  258.17   33.00
  -7  -4  -2  288.77   32.20
  -7  -4  -2  268.07   30.10
   7   4   2  307.07   29.00
   7   4   2  222.98   29.10
   7   4   2  250.87   31.30
   7   4   2  286.17   31.90
  -8  -4  -2  631.34   49.40
  -8  -4  -2  656.73   53.19
  -8  -4  -2  660.33   49.70
  -8  -4  -2  606.34   54.19
   8   4   2  707.43   50.59
   8   4   2  696.33   49.70
   8   4   2  529.65   52.19
   8   4   2  579.64   48.70
  -9  -4  -2   -9.60   18.10
  -9  -4  -2    2.30   22.70
  -9  -4  -2  -51.99   24.70
  -9  -4  -2   -2.00   18.70
  -9  -4  -2   -1.10   20.90
   9   4   2  -12.50   17.80
   9   4   2   14.70   21.00
   9   4   2   10.40   16.60
 -10  -4  -2  655.43   52.09
 -10  -4  -2  628.44   51.49
 -10  -4  -2  596.24   59.09
 -10  -4  -2  623.44   55.69
 -10  -4  -2  635.44   53.69
  10   4   2  671.33   52.19
  10   4   2  589.64   50.69
  10   4   2  652.03   48.70
  10   4   2  748.63   51.29
 -11  -4  -2   75.19   22.60
 -11  -4  -2   56.59   24.30
 -11  -4  -2   66.69   25.90
 -11  -4  -2   62.69   32.00
 -11  -4  -2   38.30   25.70
  11   4   2   71.09   21.70
  11   4   2   73.19   22.60
 -11   4  -2   69.29   19.40
  11   4   2   68.09   24.40
 -12  -4  -2  943.81   70.39
 -12  -4  -2  812.52   74.09
 -12  -4  -2  834.02   66.59
 -12  -4  -2  894.01   65.59
  12   4   2  903.01   65.59
  12   4   2  803.12   64.09
  12   4   2  794.12   64.29
 -13  -4  -2  133.99   28.00
 -13  -4  -2   67.99   24.50
 -13  -4  -2   84.29   35.10
 -13  -4  -2  134.09   31.40
  13   4   2   32.80   26.00
 -13   4  -2   40.00   21.20
  13   4   2   55.49   23.80
  13   4   2   69.39   25.00
 -14  -4  -2  507.75   58.89
 -14  -4  -2  467.35   47.60
 -14  -4  -2  518.95   47.20
 -14  -4  -2  557.54   54.89
 -14   4  -2  379.36   43.50
  14   4   2  473.25   47.30
  14   4   2  405.56   45.10
  14   4   2  549.95   47.00
 -15  -4  -2   14.70   30.70
 -15  -4  -2  -40.70   33.80
 -15  -4  -2   10.90   12.20
 -15  -4  -2   12.80   29.10
  15   4   2    7.30   24.10
  15   4   2   -4.70   22.90
  15   4   2  -20.50   24.00
 -15   4  -2   -9.60   24.00
 -16  -4  -2  121.19   34.20
 -16  -4  -2  145.99   29.30
 -16  -4  -2  132.69   42.30
  16   4   2  151.88   32.90
 -16   4  -2  189.88   30.40
  16   4   2  104.59   29.30
 -15  -5   2   18.50   27.50
 -15  -5   2   14.20   35.40
 -15  -5   2   10.90   37.10
 -15  -5   2  -37.50   39.10
 -15  -5   2   14.50   39.60
  15   5  -2  -10.60   29.70
 -15   5   2   53.89   26.90
  15   5  -2   24.70   30.40
 -14  -5   2  466.75   56.39
 -14  -5   2  470.95   59.09
 -14  -5   2  392.66   46.70
 -14  -5   2  332.97   51.59
  14   5  -2  465.95   48.40
  14   5  -2  356.56   46.80
 -13  -5   2   72.09   34.90
 -13  -5   2   29.10   26.70
 -13  -5   2   25.00   34.90
 -13  -5   2   69.29   31.80
  13   5  -2   40.30   27.60
  13   5  -2   38.10   27.80
 -12  -5   2  760.02   65.29
 -12  -5   2  729.93   67.19
 -12  -5   2  646.34   61.39
 -12  -5   2  589.54   60.39
 -12  -5   2  692.73   58.49
  12   5  -2  637.14   56.89
  12   5  -2  636.14   58.29
  12   5  -2  651.93   50.19
 -11  -5   2  -30.00   28.90
 -11  -5   2   69.09   33.40
 -11  -5   2   -2.70   28.70
 -11  -5   2   32.00   25.20
 -11  -5   2   19.40   29.70
  11   5  -2  -15.70   23.20
  11   5  -2    2.70   23.00
  11   5  -2   -3.30   25.50
 -10  -5   2  793.62   67.79
 -10  -5   2  753.62   61.59
 -10  -5   2  819.52   66.29
 -10  -5   2  750.52   59.89
 -10  -5   2  667.23   62.99
  10   5  -2  769.92   60.89
  10   5  -2  688.33   58.99
  10   5  -2  774.32   61.19
  -9  -5   2   73.39   30.10
  -9  -5   2  115.59   26.70
  -9  -5   2   93.79   28.00
  -9  -5   2   43.70   31.90
  -9  -5   2  132.29   31.30
   9   5  -2  112.69   27.20
   9   5  -2   78.89   24.50
   9   5  -2  120.99   27.80
  -8  -5   2  533.05   49.50
  -8  -5   2  623.04   55.19
  -8  -5   2  559.84   48.30
  -8  -5   2  566.24   53.79
   8   5  -2  596.54   49.10
   8   5  -2  512.15   46.90
  -7  -5   2   55.79   27.00
  -7  -5   2   76.79   25.40
  -7  -5   2   46.90   21.10
  -7  -5   2   31.70   27.30
   7  -5  -2   55.39   26.10
  -7  -5   2   16.30   28.20
   7   5  -2   80.89   22.60
   7   5  -2   46.20   21.60
  -7   5   2   87.19   23.40
  -6  -5   2  405.66   38.20
   6  -5  -2  336.57   39.90
  -6  -5   2  395.16   40.30
  -6  -5   2  420.26   44.10
   6   5  -2  402.06   37.00
  -6   5   2  333.37   37.70
   6   5  -2  403.66   38.90
   6   5  -2  341.47   37.60
  -5  -5   2   42.60   25.80
   5  -5  -2   52.19   23.70
   5  -5  -2   23.90   25.00
  -5  -5   2   36.40   23.00
  -5  -5   2   49.60   19.80
   5  -5  -2   22.70   18.80
  -5   5   2   23.60   18.50
   5   5  -2   40.60   17.70
   5   5  -2   13.40   20.70
   5   5  -2   35.90   19.20
  -5   5   2   12.30    8.80
  -4  -5   2  512.25   42.80
  -4  -5   2  474.45   47.20
  -4  -5   2  488.55   43.30
   4  -5  -2  472.35   45.20
   4   5  -2  495.35   43.50
   4   5  -2  543.35   42.20
  -4   5   2  502.75   42.30
   4   5  -2  460.85   43.70
  -4   5   2  547.55   43.80
  -3  -5   2  107.99   21.30
  -3  -5   2   77.99   21.30
   3  -5  -2  105.79   25.90
   3  -5  -2  107.79   21.80
  -3  -5   2   94.69   25.70
  -3  -5   2   95.79   21.30
  -3  -5   2   81.49   23.60
  -3   5   2   76.39   18.80
   3   5  -2  119.09   22.70
   3   5  -2   76.39   21.30
  -3   5   2  122.59   23.30
  -3   5   2   40.20   19.00
   3   5  -2   75.99   16.80
  -2  -5   2  668.03   49.99
  -2  -5   2  718.43   53.99
   2  -5  -2  715.43   51.59
   2  -5  -2  702.63   50.49
   2  -5  -2  550.54   50.69
  -2  -5   2  626.34   49.40
  -2   5   2  595.94   48.70
   2   5  -2  607.74   47.10
  -2   5   2  615.44   50.29
   2   5  -2  625.54   53.39
  -2   5   2  580.34   49.50
  -1  -5   2  231.98   29.30
   1  -5  -2  291.37   32.00
  -1  -5   2  220.68   29.70
   1  -5  -2  228.18   32.90
  -1  -5   2  275.37   33.20
   1  -5  -2  253.27   30.50
   1   5  -2  302.37   33.10
  -1   5   2  292.07   29.00
   1   5  -2  232.78   29.30
  -1   5   2  311.17   31.70
  -1   5   2  221.28   30.40
   1   5  -2  264.97   32.50
   1   5  -2  232.98   25.50
   0  -5   2  430.16   43.80
   0  -5  -2  490.25   40.70
   0  -5   2  508.25   44.90
   0   5  -2  467.05   42.20
   0   5   2  428.76   41.30
   0   5   2  524.55   41.60
   0   5   2  439.66   38.40
  -1  -5  -2   57.29   19.30
   1  -5   2   -3.10   17.00
  -1  -5  -2   28.50   18.40
  -1  -5  -2   96.99   22.40
   1  -5   2  108.79   20.80
   1   5   2   53.39   20.90
   1   5   2   10.20   18.40
   1   5   2   44.70   17.80
  -1   5  -2   90.29   21.40
  -2  -5  -2  494.75   44.30
  -2  -5  -2  427.06   41.10
   2  -5   2  558.24   45.60
  -2  -5  -2  434.36   41.70
   2   5   2  514.05   42.80
  -2   5  -2  511.25   44.00
   2   5   2  474.75   45.00
   2   5   2  462.65   39.60
  -3  -5  -2   35.60   17.20
  -3  -5  -2   -1.90   16.70
  -3  -5  -2   -2.60   18.40
  -3  -5  -2  -33.90   20.50
   3  -5   2   15.90   20.30
  -3  -5  -2    5.50   20.30
  -3   5  -2   25.10   19.60
   3   5   2   -0.60   18.40
   3   5   2   10.00   15.90
   3   5   2   18.60   22.40
  -4  -5  -2  252.47   34.20
  -4  -5  -2  331.07   35.80
  -4  -5  -2  275.77   35.30
  -4  -5  -2  312.37   34.60
  -4  -5  -2  366.06   37.80
   4   5   2  352.56   37.50
   4   5   2  348.77   32.70
   4   5   2  254.47   34.30
  -4   5  -2  384.26   39.20
  -5  -5  -2  317.97   37.20
   5  -5   2  334.77   37.20
  -5  -5  -2  288.37   33.40
  -5  -5  -2  299.27   31.90
  -5  -5  -2  276.77   35.40
  -5   5  -2  301.07   37.00
   5   5   2  289.17   31.80
  -5   5  -2  222.38   31.20
   5   5   2  254.57   32.50
   5   5   2  326.57   35.40
  -6  -5  -2    8.00   21.80
  -6  -5  -2   21.60   23.10
  -6  -5  -2    2.20   21.00
  -6  -5  -2  -15.60   20.10
  -6  -5  -2   60.99   23.30
   6   5   2   40.30   20.10
   6   5   2   33.30   18.80
  -6   5  -2  100.99   25.60
   6   5   2   45.00   22.60
  -7  -5  -2  293.37   35.50
  -7  -5  -2  265.77   34.90
  -7  -5  -2  273.07   32.60
   7  -5   2  234.38   31.30
  -7  -5  -2  261.07   31.50
  -7   5  -2  208.88   34.70
   7   5   2  254.37   31.60
   7   5   2  320.57   35.30
   7   5   2  261.27   31.00
  -8  -5  -2   39.00   24.60
  -8  -5  -2    4.90   22.00
  -8  -5  -2    7.80   20.60
  -8  -5  -2   22.90   28.10
   8   5   2   33.60   22.20
   8   5   2   22.30   21.20
   8   5   2   66.89   24.50
  -9  -5  -2  -31.70   29.10
  -9  -5  -2   36.50   25.80
  -9  -5  -2   15.70   22.40
  -9  -5  -2    7.60   25.40
  -9  -5  -2   11.00   21.60
   9   5   2   -0.20   19.70
   9   5   2   14.50   20.50
   9   5   2   36.30   24.70
 -10  -5  -2   10.80   24.70
 -10  -5  -2  -25.90   29.30
 -10  -5  -2   -6.30   21.70
 -10  -5  -2    4.70   25.50
  10   5   2   34.40   22.40
  10   5   2   -0.10   21.60
  10   5   2    6.30   24.00
 -11  -5  -2   54.99   30.20
 -11  -5  -2   60.09   24.60
 -11  -5  -2    7.90   32.80
 -11  -5  -2   34.80   28.80
  11   5   2   50.79   23.50
  11   5   2   65.49   26.80
  11   5   2   71.49   26.20
 -12  -5  -2   79.19   31.50
 -12  -5  -2   30.30   33.10
 -12  -5  -2   19.80   25.70
 -12  -5  -2   55.39   31.20
  12   5   2   24.80   26.80
 -12   5  -2   28.80   19.80
  12   5   2   60.39   26.30
 -13  -5  -2  146.89   36.00
 -13  -5  -2  115.39   34.10
 -13  -5  -2  119.19   38.40
 -13  -5  -2  118.69   29.40
 -13  -5  -2   75.09   32.10
 -13   5  -2   89.29   24.10
  13   5   2   95.59   27.00
  13   5   2  133.09   33.80
  13   5   2  157.58   30.80
 -14  -5  -2   31.50   26.00
 -14  -5  -2   60.19   37.00
 -14  -5  -2  -12.90   36.70
 -14  -5  -2   21.00   34.70
 -14   5  -2   25.30   24.40
  14   5   2   33.30   25.40
  14   5   2  -12.50   30.20
  14   5   2   74.59   27.10
 -12  -6   2  291.77   45.50
 -12  -6   2  242.98   37.90
  12   6  -2  188.28   38.40
  12   6  -2  185.18   34.30
 -11  -6   2  164.78   38.90
 -11  -6   2   91.19   28.10
 -11  -6   2  189.58   39.20
  11   6  -2   78.79   30.70
  11   6  -2   72.79   29.00
 -10  -6   2   98.49   35.20
 -10  -6   2  127.09   29.50
 -10  -6   2  191.88   37.10
  10   6  -2  114.29   32.40
  10   6  -2  112.29   28.10
 -10   6   2  123.89   29.80
  -9  -6   2   58.39   25.90
  -9  -6   2   71.49   33.30
   9   6  -2   19.90   23.90
  -9   6   2    3.20   25.70
   9   6  -2   -1.60   27.60
   8  -6  -2  198.38   36.80
  -8  -6   2  210.78   38.40
  -8  -6   2  189.98   38.50
  -8  -6   2  213.28   33.00
  -8   6   2  218.18   32.60
   8   6  -2  201.38   31.90
   8   6  -2  194.38   33.70
  -7  -6   2  108.49   33.60
  -7  -6   2   68.69   25.00
   7  -6  -2   35.30   30.30
  -7   6   2   72.59   25.80
   7   6  -2   81.39   27.40
   7   6  -2   80.89   25.40
  -6  -6   2  598.74   52.79
  -6  -6   2  666.13   61.79
   6  -6  -2  687.73   54.49
   6  -6  -2  512.05   53.49
   6   6  -2  646.84   53.29
  -6   6   2  521.45   53.19
  -5  -6   2  129.79   32.80
   5  -6  -2   64.79   28.90
   5  -6  -2  118.19   27.40
  -5  -6   2   72.09   25.20
   4  -6  -2  516.95   53.79
  -4  -6   2  697.93   58.69
  -4  -6   2  606.54   52.69
   4   6  -2  575.74   51.49
  -4   6   2  587.94   52.69
   3  -6  -2  110.49   30.40
  -3  -6   2  177.18   33.60
   3  -6  -2  154.08   30.10
  -3  -6   2  145.79   26.50
  -3   6   2  163.88   31.00
  -3   6   2  121.89   33.50
   2  -6  -2  345.87   42.60
   2  -6  -2  311.37   40.80
   2  -6  -2  325.67   42.20
  -2  -6   2  426.66   45.70
  -2  -6   2  340.17   41.30
  -2   6   2  360.46   42.00
   2   6  -2  353.96   40.30
   1  -6  -2   54.69   24.40
   1  -6  -2   67.09   26.40
  -1  -6   2   58.09   23.80
  -1  -6   2   58.29   26.70
   1  -6  -2   55.09   25.20
   1   6  -2   36.70   27.00
  -1   6   2   37.00   25.10
  -1   6   2   79.79   32.30
   0  -6  -2  688.33   58.69
   0  -6   2  711.23   56.49
   0  -6   2  768.02   59.89
   0  -6  -2  713.33   57.09
   0  -6  -2  624.74   56.79
   0   6   2  677.43   56.79
   0   6   2  713.53   60.19
   0   6  -2  576.54   59.09
  -1  -6  -2   95.59   28.80
   1  -6   2  111.89   25.30
  -1  -6  -2   94.79   26.50
  -1  -6  -2   80.79   24.50
   1  -6   2   83.49   27.50
  -1   6  -2   46.70   20.60
   1   6   2   90.69   27.90
   1   6   2   83.89   28.20
  -2  -6  -2 1330.67   89.59
   2  -6   2 1149.78   88.09
  -2  -6  -2 1242.58   90.29
   2  -6   2 1298.97   91.59
  -2  -6  -2 1429.76   91.49
   2   6   2 1177.68   91.39
  -2   6  -2 1148.09   87.59
   2   6   2 1342.77   90.49
   3  -6   2  119.39   27.70
  -3  -6  -2   94.09   22.00
   3  -6   2  148.09   28.80
  -3  -6  -2   38.50   27.00
   3   6   2   60.59   25.00
   3   6   2   92.39   29.30
  -3   6  -2   57.99   23.50
  -4  -6  -2  899.71   68.79
   4  -6   2  820.92   64.39
  -4  -6  -2  790.02   64.59
  -4  -6  -2  838.82   64.69
   4  -6   2  945.21   68.59
  -4   6  -2  830.52   64.09
   4   6   2  817.12   67.99
   4   6   2  798.32   66.29
  -5  -6  -2   17.90   21.00
  -5  -6  -2   29.50   27.50
  -5  -6  -2   -5.60   20.80
   5  -6   2   55.69   25.50
   5   6   2   29.10   20.90
  -5   6  -2   36.60   22.20
   5   6   2   42.90   23.80
  -6  -6  -2  515.15   48.30
   6  -6   2  634.64   52.79
  -6  -6  -2  591.04   53.89
   6   6   2  437.46   48.10
   6   6   2  537.65   47.10
  -6   6  -2  464.95   45.60
  -7  -6  -2   19.80   27.10
  -7  -6  -2   26.70   22.40
   7  -6   2   38.80   24.80
   7   6   2   -7.50   22.20
   7   6   2    5.60   21.20
  -8  -6  -2  650.03   62.39
  -8  -6  -2  703.83   61.09
  -8  -6  -2  586.94   57.89
  -8  -6  -2  672.33   55.59
   8   6   2  595.24   53.49
   8   6   2  584.34   54.49
   8   6   2  632.34   56.99
  -9  -6  -2   57.19   30.70
  -9  -6  -2  -22.40   28.80
  -9  -6  -2  -14.60   22.30
  -9  -6  -2  -18.90   31.40
  -9  -6  -2    5.00   28.20
   9   6   2   52.79   30.40
   9   6   2   22.70   22.90
   9   6   2   25.20   24.50
 -10  -6  -2  815.62   76.69
 -10  -6  -2 1012.40   79.39
 -10  -6  -2  941.81   71.99
  10   6   2  934.11   74.89
  10   6   2  816.82   70.39
  10   6   2  926.41   74.49
 -11  -6  -2  -14.10   33.80
 -11  -6  -2   -2.60   24.40
 -11  -6  -2  -27.20   30.20
 -11  -6  -2    3.10   35.80
  11   6   2   73.49   28.30
  11   6   2   35.70   33.20
  11   6   2   11.90   24.30
 -12  -6  -2  461.45   61.49
 -12  -6  -2  449.36   48.80
 -12  -6  -2  391.06   55.99
  12   6   2  415.46   46.50
  12   6   2  418.46   53.49
  -8  -7   2   22.60   25.10
  -8  -7   2   41.00   33.30
  -8   7   2   29.60   29.90
   8   7  -2   24.20   27.60
   8   7  -2   37.20   29.70
  -7  -7   2  310.67   46.00
   7  -7  -2  182.68   51.99
   7   7  -2  239.68   40.00
   7   7  -2  318.97   41.10
  -7   7   2  301.57   37.80
  -6  -7   2   98.59   33.40
   6  -7  -2   71.39   29.80
  -6  -7   2   54.59   25.00
   6  -7  -2  131.89   32.20
  -6   7   2   65.59   27.60
  -5  -7   2  316.97   46.00
   5  -7  -2  257.77   39.10
   5  -7  -2  245.88   48.90
  -5   7   2  236.08   34.20
   4  -7  -2  218.18   51.79
   4  -7  -2  258.97   40.40
  -4  -7   2  278.67   43.10
  -4  -7   2  224.48   35.50
   4   7  -2  273.87   38.00
  -4   7   2  206.38   33.70
  -3  -7   2  438.26   45.50
   3  -7  -2  441.96   51.09
   3  -7  -2  494.05   53.49
  -3  -7   2  553.44   55.89
   3  -7  -2  383.46   49.40
   3   7  -2  474.45   49.00
  -3   7   2  506.05   51.89
  -2  -7   2  143.79   35.40
   2  -7  -2  194.38   35.50
   2  -7  -2  169.78   35.00
   2  -7  -2  139.49   31.80
  -2   7   2  202.78   39.80
  -2   7   2  183.28   35.90
  -1  -7   2  534.75   54.79
  -1  -7   2  433.16   51.79
  -1  -7   2  474.75   49.60
   1  -7  -2  521.45   55.99
   1  -7  -2  425.96   52.59
  -1   7   2  489.35   52.09
  -1   7   2  397.96   54.19
   0  -7  -2   96.89   28.30
   0  -7  -2   82.09   31.20
   0  -7   2   74.49   36.30
   0  -7   2   95.39   28.60
   0  -7  -2  129.29   31.00
   0  -7   2   79.19   32.90
   0   7   2  129.29   35.40
   0   7   2  121.89   34.20
   0   7  -2   90.19   31.00
   0   7  -2   47.30   29.30
   1  -7   2  338.87   46.60
   1  -7   2  465.55   50.89
  -1  -7  -2  351.96   49.50
   1  -7   2  459.75   46.60
  -1  -7  -2  413.26   43.80
  -1  -7  -2  447.46   50.39
  -1   7  -2  427.46   44.20
   1   7   2  391.26   50.19
  -1   7  -2  368.36   48.80
   1   7   2  392.66   51.19
  -2  -7  -2  199.18   36.30
  -2  -7  -2  178.08   30.20
   2  -7   2  188.78   36.60
   2  -7   2  120.89   32.80
   2  -7   2  180.58   33.90
  -2  -7  -2  183.38   38.80
   2   7   2  161.58   38.50
  -2   7  -2  187.78   37.60
   2   7   2  202.78   38.40
  -2   7  -2  162.68   32.00
  -3  -7  -2  408.46   49.40
  -3  -7  -2  328.07   40.60
   3  -7   2  310.57   40.40
   3  -7   2  329.57   42.00
   3  -7   2  410.76   48.30
  -3  -7  -2  351.56   44.60
   3   7   2  290.57   43.00
  -3   7  -2  325.57   41.80
   3   7   2  336.87   44.60
   4  -7   2  189.48   41.70
  -4  -7  -2  103.89   31.90
  -4  -7  -2   97.19   36.20
  -4  -7  -2   44.40   27.20
   4  -7   2  159.78   35.50
   4   7   2  119.69   34.20
  -4   7  -2  122.99   29.20
   5  -7   2  299.87   52.09
  -5  -7  -2  428.46   48.60
   5  -7   2  379.76   52.49
  -5  -7  -2  382.76   49.20
  -5   7  -2  355.76   43.00
   5   7   2  395.86   46.10
  -6  -7  -2   29.50   28.80
   6  -7   2   29.30   31.60
  -6  -7  -2   57.79   33.60
  -6   7  -2   53.29   27.70
   6   7   2  -26.20   26.80
  -7  -7  -2  552.14   58.49
  -7  -7  -2  590.44   54.49
   7  -7   2  492.15   58.19
   7   7   2  597.54   56.19
 -20   0   3   28.40   48.00
 -20   0   3   40.30   29.70
 -19   0   3  180.08   32.50
 -19   0   3  201.38   51.19
 -18   0   3   26.70   41.30
 -18   0   3   -9.10   25.70
 -17   0   3  964.40   73.09
 -17   0   3  963.50   83.39
 -16   0   3   47.90   33.30
 -16   0   3  -23.30   22.10
 -15   0   3 2413.76  159.78
 -15   0   3 2539.35  164.28
  14   0  -3   26.80   25.70
 -14   0   3   14.80   18.40
 -14   0   3   16.90   28.00
  13   0  -3 1075.79   78.59
 -13   0   3 1112.29   75.59
 -13   0   3 1141.89   80.19
  13   0  -3 1098.69   74.89
 -12   0   3   -4.40   21.70
  12   0  -3   -0.10   13.60
  12   0  -3  -25.60   20.10
 -12   0   3   16.20   14.80
  11   0  -3  660.33   48.10
 -11   0   3  752.52   53.29
  11   0  -3  671.63   51.59
 -11   0   3  670.03   48.50
  11   0  -3  645.44   51.79
 -10   0   3   19.40   13.90
  10   0  -3    9.20   12.00
  10   0  -3   -5.50   17.30
 -10   0   3   -3.00   17.80
   9   0  -3 5265.37  330.47
  -9   0   3 5294.87  329.77
  -9   0   3 5261.77  330.67
   9   0  -3 5427.36  330.67
   9   0  -3 5343.37  329.57
   8   0  -3  -22.90   17.60
   8   0  -3   10.40   10.50
  -8   0   3   18.00   12.00
  -8   0   3  -35.70   15.30
   8   0  -3    6.60   15.60
  -8   0   3    0.80   16.50
  -7   0   3 4976.90  306.87
  -7   0   3 4969.60  307.67
  -7   0   3 5027.00  307.27
  -7   0   3 4590.84  307.17
   7   0  -3 4924.21  307.47
   7   0  -3 4911.11  306.67
   7   0  -3 5305.07  307.97
  -6   0   3  -17.70   13.10
   6   0  -3   -3.80   12.40
   6   0  -3    9.30    8.60
   6   0  -3   -4.50   15.60
  -6   0   3   -1.50   13.10
  -6   0   3   -6.30    9.10
  -5   0   3 3284.77  204.38
   5   0  -3 3218.78  203.88
  -5   0   3 2899.51  204.08
   5   0  -3 3489.35  203.48
   5   0  -3 3195.38  204.08
  -5   0   3 3344.47  204.48
  -5   0   3 3468.05  203.68
   5   0  -3 3348.06  204.88
  -4   0   3   -6.30   12.60
   4   0  -3  -14.70   15.00
   4   0  -3   -1.60   11.60
  -4   0   3   -6.80    9.10
   4   0  -3    3.40    8.20
  -4   0   3   31.00   13.90
  -4   0   3  -33.00   13.40
  -3   0   3  694.43   48.50
   3   0  -3  716.83   48.60
  -3   0   3  730.53   46.60
   3   0  -3  715.93   46.70
  -3   0   3  688.73   47.60
   3   0  -3  716.53   49.30
  -3   0   3  748.33   49.20
   3   0  -3  673.93   49.30
  -2   0   3   -5.60    7.40
   2   0  -3    5.80    6.30
  -2   0   3   20.50   10.80
  -2   0   3  -11.80    6.60
  -2   0   3   -5.20    9.40
  -2   0   3    2.80    7.00
   2   0  -3   -0.10    9.90
  -2   0   3   -1.80   10.80
   2   0  -3    3.90    9.40
  -1   0   3 5661.23  340.37
  -1   0   3 5209.68  340.87
   1   0  -3 5625.54  340.37
   1   0  -3 5937.31  340.67
  -1   0   3 5534.95  340.87
   1   0  -3 5520.85  340.87
   1   0  -3 5238.38  340.77
   0   0  -3    5.80    3.70
   0   0  -3   -1.10    5.80
   0   0  -3   -8.50    6.80
   0   0   3    1.20    6.60
   0   0   3    7.40    4.10
   0   0   3    4.90    6.20
  -1   0  -3 4722.33  297.57
   1   0   3 4666.03  297.57
   1   0   3 5000.90  298.17
   1   0   3 5010.30  298.17
   1   0   3 4782.92  298.17
  -1   0  -3 4824.32  298.17
   2   0   3   -1.50    4.00
  -2   0  -3    3.30    7.30
   2   0   3   -6.90    7.20
   2   0   3    2.80    7.20
  -2   0  -3    2.30    7.60
   3   0   3  236.38   17.90
   3   0   3  159.78   14.30
   3   0   3  182.58   16.60
   3   0   3  176.28   14.90
  -3   0  -3  207.18   16.30
  -4   0  -3    3.40    5.70
   4   0   3    0.30    7.70
   4   0   3   -1.60    8.50
   4   0   3   -1.10    5.90
  -4   0  -3   -2.40    8.00
  -4   0  -3   -2.80    8.50
   5   0   3 1205.48   79.29
   5   0   3 1175.58   78.69
  -5   0  -3 1369.76   80.49
  -5   0  -3 1216.48   78.89
   5   0   3 1302.07   79.99
  -5   0  -3 1210.88   79.39
  -6   0  -3   -3.20    8.60
   6   0   3   -1.30   11.30
   6   0   3  -16.40    8.60
  -6   0  -3   -6.60   12.30
  -6   0  -3   -1.00   10.30
   6   0   3  -14.60    8.30
  -7   0  -3 1086.89   71.19
   7   0   3 1105.09   70.99
   7   0   3 1143.29   72.89
   7   0   3  991.50   70.89
  -7   0  -3 1103.29   71.69
  -7   0  -3 1173.28   73.59
  -8   0  -3  -14.90   14.80
  -8   0  -3   -3.70   11.70
   8   0   3   -7.70    9.60
   8   0   3   -4.70   13.50
  -8   0  -3   -5.00   10.10
   8   0   3   -2.00    9.20
   9   0   3  395.46   32.10
   9   0   3  325.07   27.50
  -9   0  -3  357.46   28.50
   9   0   3  300.17   26.20
  -9   0  -3  351.96   29.30
  10   0   3   20.20   11.50
  10   0   3    7.30   10.30
 -10   0  -3   11.90   18.80
  10   0   3    1.20   16.80
 -10   0  -3   -1.90   12.10
 -10   0  -3   23.80   13.10
 -11   0  -3   -4.60   13.90
  11   0   3   14.00   13.00
  11   0   3  -10.30   19.20
 -11   0  -3    9.60   21.30
 -12   0  -3   20.60   15.80
 -12   0  -3   23.90   24.40
  12   0   3  -31.00   20.70
 -13   0  -3   82.69   29.10
 -13   0  -3   61.59   19.10
 -14   0  -3   -4.70   18.30
 -15   0  -3   89.59   23.00
 -15   0  -3   37.80   36.00
 -16   0  -3   27.80   21.80
 -16   0  -3  -21.60   37.10
 -17   0  -3  -13.30   38.50
 -17   0  -3    6.00   22.20
 -18   0  -3   13.40   24.60
 -18   0  -3   56.59   42.60
 -19   0  -3  100.59   28.70
 -19   0  -3  117.79   48.30
 -20  -1   3  255.17   37.50
 -20  -1   3  322.67   59.19
 -20   1   3  168.08   36.90
 -20   1   3  308.07   54.29
 -19  -1   3   25.40   43.30
 -19  -1   3   36.80   26.30
 -19   1   3   47.00   28.10
 -19   1   3   87.99   43.50
 -18  -1   3  318.97   50.29
 -18  -1   3  227.28   34.00
 -18   1   3  200.18   34.80
 -17  -1   3   74.39   38.60
 -17  -1   3   39.80   23.70
 -17   1   3   77.29   38.00
 -17   1   3   57.39   25.40
 -16  -1   3   59.89   24.40
 -16  -1   3  184.88   40.30
 -16   1   3  148.59   35.70
 -16   1   3   81.59   25.80
 -15  -1   3    9.00   19.00
  15  -1  -3  -37.20   26.60
 -15  -1   3    0.10   32.60
 -15   1   3   23.10   20.50
 -14  -1   3  250.27   28.40
 -14  -1   3  302.17   38.60
 -14   1   3  211.38   34.60
  14   1  -3  219.58   31.20
 -14   1   3  196.38   27.70
 -13  -1   3   16.10   17.00
 -13  -1   3   29.60   26.10
  13  -1  -3   12.80   23.00
 -13   1   3   -0.10   16.90
  13   1  -3   19.90   24.20
  13   1  -3    4.90   15.80
 -13   1   3   12.60   23.60
  13   1  -3  -17.70   21.50
  12  -1  -3 1123.69   88.39
 -12  -1   3 1488.25   91.19
  12  -1  -3 1182.68   85.99
 -12  -1   3 1336.57   86.29
 -12   1   3 1343.37   88.59
  12   1  -3 1385.46   85.89
 -12   1   3 1256.27   86.99
  12   1  -3 1285.27   89.09
 -11  -1   3  371.36   31.30
  11  -1  -3  351.36   31.20
  11  -1  -3  381.26   35.40
 -11  -1   3  336.57   32.60
 -11  -1   3  309.87   32.80
 -11  -1   3  403.16   39.30
 -11   1   3  415.16   36.10
 -11   1   3  323.87   31.90
  11   1  -3  394.26   36.90
  11   1  -3  373.16   33.40
  11   1  -3  366.66   30.50
  10  -1  -3 1063.79   76.49
 -10  -1   3 1116.99   76.19
 -10  -1   3 1197.88   80.19
  10   1  -3 1173.78   79.29
  10   1  -3 1275.97   77.49
  10   1  -3 1195.58   76.29
 -10   1   3 1133.39   77.29
   9  -1  -3  350.16   28.80
   9  -1  -3  271.47   32.90
  -9  -1   3  363.96   30.70
  -9  -1   3  359.56   30.00
  -9  -1   3  364.66   35.40
   9  -1  -3  368.56   32.30
  -9  -1   3  323.47   27.90
   9   1  -3  374.26   30.50
   9   1  -3  326.57   27.80
   9   1  -3  363.46   29.80
   9   1  -3  331.77   28.10
  -9   1   3  382.26   30.10
   9   1  -3  334.37   34.20
   8  -1  -3   58.09   13.10
  -8  -1   3   33.70   13.10
  -8  -1   3   42.10   11.40
  -8  -1   3   63.89   19.60
  -8  -1   3   38.80   16.10
  -8  -1   3   44.70   15.20
   8   1  -3   39.40   11.00
   8   1  -3   33.30   11.80
   8   1  -3   43.70   14.70
  -8   1   3   60.49   14.60
   8   1  -3   32.90   17.90
   8   1  -3   47.60   15.40
  -7  -1   3  814.62   54.69
  -7  -1   3  807.12   57.89
   7  -1  -3  745.83   54.29
  -7  -1   3  814.02   54.89
   7  -1  -3  802.52   56.99
  -7  -1   3  819.32   54.69
   7   1  -3  856.31   54.79
   7   1  -3  789.62   53.89
   7   1  -3  868.51   57.19
  -7   1   3  813.22   55.19
  -6  -1   3  175.28   19.30
  -6  -1   3  157.48   17.50
   6  -1  -3  151.38   16.90
  -6  -1   3  206.18   21.60
   6   1  -3  155.88   18.80
   6   1  -3  155.28   19.40
   6   1  -3  171.98   23.10
   6   1  -3  175.38   17.40
  -6   1   3  169.08   18.10
  -5  -1   3 1679.93  104.99
  -5  -1   3 1590.64  105.19
   5  -1  -3 1677.63  105.19
   5   1  -3 1677.73  105.99
   5   1  -3 1684.73  104.79
  -5   1   3 1543.05  105.39
  -5   1   3 1876.91  105.59
   5   1  -3 1694.73  104.89
   5   1  -3 1567.24  104.69
   4  -1  -3 2020.90  131.99
  -4  -1   3 2058.59  131.99
   4  -1  -3 2257.77  132.69
  -4  -1   3 2054.99  131.79
  -4  -1   3 2328.27  133.79
  -4  -1   3 2024.20  132.49
  -4   1   3 2183.88  132.19
  -4   1   3 2274.17  132.69
   4   1  -3 2070.19  131.99
   4   1  -3 2185.98  133.19
  -4   1   3 1998.80  131.89
   4   1  -3 2099.09  131.89
   4   1  -3 1962.90  132.09
  -3  -1   3 2932.61  192.88
   3  -1  -3 3489.25  193.18
  -3  -1   3 3035.20  192.68
   3  -1  -3 3134.99  192.88
   3  -1  -3 2946.71  192.88
  -3  -1   3 3216.98  194.38
  -3  -1   3 3165.28  193.78
  -3   1   3 3065.09  192.98
   3   1  -3 2872.11  193.18
  -3   1   3 3083.49  192.88
   3   1  -3 3055.99  192.78
   3   1  -3 2953.00  192.88
   3   1  -3 3182.68  194.28
  -3   1   3 3489.75  193.58
  -2  -1   3 1468.95   94.69
   2  -1  -3 1390.86   93.29
  -2  -1   3 1489.15   93.19
   2  -1  -3 1617.74   93.19
  -2  -1   3 1523.15   95.59
  -2  -1   3 1454.45   93.39
   2  -1  -3 1463.25   93.59
   2   1  -3 1489.95   93.29
   2   1  -3 1438.86   93.29
   2   1  -3 1573.24   94.59
  -2   1   3 1469.75   93.49
   2   1  -3 1475.85   95.69
  -2   1   3 1537.85   93.59
   1  -1  -3 1442.96   98.79
   1  -1  -3 1613.04   98.49
   1  -1  -3 1627.54   98.99
  -1  -1   3 1470.95  100.29
   1   1  -3 1689.73  100.69
  -1   1   3 1616.54   99.09
  -1   1   3 1630.54   98.59
   0  -1   3   45.10   13.20
   0  -1  -3   44.20    6.60
   0  -1  -3   51.29    8.60
   0  -1   3   73.69    9.80
   0  -1  -3   48.30    8.40
   0   1   3   52.99    8.50
   0   1   3   34.80    7.50
   0   1   3   63.19    8.90
   0   1  -3   71.89   14.10
   0   1   3   51.19    7.10
   0   1  -3   66.19    9.40
  -1  -1  -3  875.31   57.59
   1  -1   3  948.21   57.09
  -1  -1  -3  932.11   57.49
   1  -1   3  866.91   60.49
  -1  -1  -3  865.31   56.29
  -1  -1  -3  886.01   57.19
   1   1   3  922.71   57.29
  -1   1  -3  897.71   57.19
  -1   1  -3  879.61   59.39
   1   1   3  885.21   56.49
   1   1   3  896.21   57.39
   1   1   3  872.61   56.89
  -2  -1  -3 1820.12  115.29
  -2  -1  -3 1748.43  116.19
   2  -1   3 1961.40  118.49
  -2  -1  -3 1818.42  116.29
   2  -1   3 2020.90  116.79
   2   1   3 1838.52  115.69
   2   1   3 1870.61  116.29
   2   1   3 1778.62  116.19
   2   1   3 1849.91  115.39
  -3  -1  -3 5726.43  350.76
  -3  -1  -3 5571.54  351.66
  -3  -1  -3 5811.62  351.76
   3   1   3 5535.65  350.76
   3   1   3 5671.43  351.66
   3   1   3 5828.52  351.66
  -4  -1  -3 1955.60  115.59
   4  -1   3 1686.33  114.79
  -4  -1  -3 1845.12  115.89
   4  -1   3 1845.22  114.59
   4   1   3 1813.82  115.29
   4   1   3 1845.52  114.19
   4   1   3 1836.52  114.29
   4   1   3 1815.12  115.59
   5  -1   3 3187.98  208.98
  -5  -1  -3 3547.25  210.58
  -5  -1  -3 3489.15  210.18
  -5   1  -3 3272.17  209.58
   5   1   3 3449.85  210.28
  -5   1  -3 3465.55  209.88
   5   1   3 3269.67  208.78
  -5   1  -3 3177.48  208.88
   5   1   3 3451.55  209.08
   5   1   3 3409.26  209.88
   6  -1   3  103.19   16.20
  -6  -1  -3  172.58   18.30
   6  -1   3  133.29   16.40
  -6  -1  -3  147.39   19.70
  -6   1  -3  150.28   15.50
   6   1   3  136.99   15.90
   6   1   3  154.28   17.70
  -6   1  -3  153.68   18.30
   6   1   3  173.38   19.80
   6   1   3  144.59   15.20
   7  -1   3 1850.81  112.69
  -7  -1  -3 1846.22  113.69
  -7  -1  -3 1849.91  114.89
  -7  -1  -3 1789.62  112.59
   7  -1   3 1658.93  113.19
   7   1   3 1756.52  113.29
  -7   1  -3 1681.63  113.29
   7   1   3 1820.12  112.49
   7   1   3 1815.02  114.29
  -7   1  -3 1751.22  112.59
  -8  -1  -3   -2.20    9.50
   8  -1   3   -0.30   10.50
  -8  -1  -3   -1.30   15.70
   8  -1   3  -31.60   12.60
  -8  -1  -3   -9.40   12.10
  -8   1  -3  -11.60   10.70
   8   1   3   -3.60   14.10
   8   1   3    2.60   10.80
  -8   1  -3  -14.80   13.60
   8   1   3    2.80    9.80
  -9  -1  -3 1201.28   75.59
   9  -1   3 1037.70   76.39
   9  -1   3 1066.89   74.89
  -9  -1  -3 1151.98   76.19
  -9  -1  -3 1196.78   78.89
   9   1   3 1144.99   75.79
  -9   1  -3 1195.78   77.49
   9   1   3 1288.77   75.39
  -9   1  -3 1097.89   75.29
   9   1   3 1138.69   77.79
  10  -1   3  372.26   31.00
 -10  -1  -3  346.57   38.40
 -10  -1  -3  410.46   31.90
 -10  -1  -3  419.06   33.00
  10   1   3  392.76   30.50
  10   1   3  372.16   31.70
 -10   1  -3  327.97   36.70
  10   1   3  342.47   36.60
 -10   1  -3  373.56   31.90
  11  -1   3 1241.98   92.09
 -11  -1  -3 1453.55   92.99
 -11  -1  -3 1487.75   93.59
 -11  -1  -3 1558.94   97.69
  11   1   3 1373.06   91.99
 -11   1  -3 1422.16   96.19
 -11   1  -3 1279.47   92.69
  11   1   3 1429.46   96.09
  11   1   3 1509.95   92.99
  12  -1   3   54.69   23.90
 -12  -1  -3  141.29   21.60
 -12  -1  -3  107.59   27.50
 -12  -1  -3  101.19   19.20
  12  -1   3   82.59   20.50
 -12   1  -3  116.39   26.80
  12   1   3  105.89   18.80
 -12   1  -3  104.39   19.80
 -13  -1  -3 1423.26   91.49
  13  -1   3 1048.40   88.09
 -13  -1  -3 1274.27   84.79
 -13  -1  -3 1205.98   83.99
 -13   1  -3 1154.48   84.29
 -13   1  -3 1165.98   90.29
  13   1   3 1403.16   84.19
 -14  -1  -3   10.70   18.50
 -14  -1  -3   12.50   31.40
 -14  -1  -3   54.99   20.00
 -14   1  -3   22.80   19.60
  14   1   3   26.40   19.00
 -14   1  -3   35.40   29.10
 -15  -1  -3  739.83   64.89
 -15  -1  -3  590.94   50.79
 -15  -1  -3  630.24   51.19
  15   1   3  599.94   49.50
 -15   1  -3  584.74   50.79
 -15   1  -3  611.34   62.29
 -16  -1  -3   43.10   20.80
 -16  -1  -3    8.20   20.10
 -16  -1  -3   22.20   36.60
  16   1   3   23.00   20.20
 -16   1  -3    4.60   38.10
 -16   1  -3   23.70   22.90
 -17  -1  -3  480.25   45.30
 -17   1  -3  410.86   54.99
 -17   1  -3  406.56   47.20
 -18  -1  -3   -4.70   41.80
 -18  -1  -3   23.00   24.50
 -18   1  -3   58.99   46.30
 -18   1  -3   -1.70   25.20
 -19  -1  -3  266.67   55.49
 -19  -1  -3  292.07   36.60
 -19   1  -3  269.77   36.80
 -19   1  -3  267.57   55.59
 -20  -2   3   36.10   28.40
 -20  -2   3   22.30   49.10
 -20   2   3   55.49   30.60
 -19  -2   3  101.99   29.10
 -19  -2   3  207.48   51.39
 -19   2   3  109.19   32.80
 -18  -2   3   80.39   26.80
 -18  -2   3   64.09   42.60
 -18   2   3   75.19   28.60
 -17  -2   3   76.89   40.70
 -17  -2   3    8.10   24.10
  17   2  -3  -42.00   22.00
 -17   2   3   74.29   28.60
 -16  -2   3   -3.20   22.60
 -16  -2   3   56.39   37.30
  16   2  -3  -34.20   19.50
 -16   2   3    7.60   22.70
 -15  -2   3  102.39   26.30
 -15  -2   3   70.09   22.90
 -15  -2   3  111.69   37.10
 -15   2   3   62.99   24.60
  15   2  -3   48.40   22.30
 -14  -2   3   74.49   22.90
 -14  -2   3   62.49   22.70
 -14  -2   3   69.09   20.10
 -14  -2   3   92.19   33.90
 -14   2   3   53.19   21.70
  14   2  -3   55.39   20.60
 -13  -2   3  344.27   43.30
 -13  -2   3  339.67   35.10
 -13  -2   3  274.17   29.70
  13   2  -3  291.57   33.70
 -13   2   3  272.67   31.90
  13   2  -3  230.18   28.50
  13   2  -3  269.07   31.20
 -12  -2   3  306.27   29.10
 -12  -2   3  276.47   32.00
 -12  -2   3  371.16   41.20
  12  -2  -3  246.98   30.10
  12   2  -3  307.17   28.40
 -12   2   3  281.97   32.00
  12   2  -3  282.97   32.60
  12   2  -3  296.27   30.20
  12   2  -3  296.87   39.60
 -11  -2   3 1193.68   78.69
 -11  -2   3 1118.59   74.19
 -11  -2   3  999.30   73.49
  11   2  -3 1051.99   76.69
 -11   2   3  966.80   74.19
  11   2  -3 1118.49   74.59
  11   2  -3 1161.58   73.69
 -10  -2   3  305.17   35.20
  10  -2  -3  276.37   27.00
 -10  -2   3  297.57   28.70
  10   2  -3  254.77   27.50
  10   2  -3  263.87   27.60
  10   2  -3  252.47   32.90
  10   2  -3  292.77   28.70
 -10   2   3  253.97   28.00
  -9  -2   3  209.48   25.30
   9  -2  -3  116.29   18.50
  -9  -2   3  189.08   21.80
  -9  -2   3  205.28   25.60
  -9  -2   3  153.08   21.10
  -9   2   3  147.79   20.40
   9   2  -3  178.58   23.40
   9   2  -3  196.28   24.70
   9   2  -3  162.48   20.90
   9   2  -3  165.78   22.40
   8  -2  -3  267.97   27.90
  -8  -2   3  318.77   29.60
  -8  -2   3  299.87   27.20
  -8  -2   3  276.87   27.30
  -8  -2   3  249.78   32.60
   8   2  -3  326.37   27.70
  -8   2   3  323.17   28.00
   8   2  -3  274.67   31.70
   8   2  -3  253.87   26.50
  -7  -2   3  235.78   24.00
  -7  -2   3  212.18   23.70
   7  -2  -3  230.58   25.50
  -7  -2   3  242.88   29.50
  -7   2   3  187.78   22.50
   7   2  -3  227.08   23.50
   7   2  -3  282.67   29.30
   7   2  -3  213.78   23.10
   7   2  -3  220.88   23.70
  -6  -2   3 1684.63  110.69
  -6  -2   3 1816.22  110.29
   6  -2  -3 1697.43  109.69
  -6  -2   3 1728.13  108.69
  -6  -2   3 1661.23  108.89
   6   2  -3 1739.53  109.39
   6   2  -3 1740.23  108.69
   6   2  -3 1704.13  110.59
   6   2  -3 1750.72  108.79
  -6   2   3 1580.44  109.29
  -5  -2   3  697.53   48.50
   5  -2  -3  589.54   46.80
   5  -2  -3  653.83   46.30
  -5  -2   3  661.63   46.20
  -5  -2   3  715.03   49.50
  -5  -2   3  652.83   46.10
   5   2  -3  707.13   46.40
   5   2  -3  707.13   49.30
   5   2  -3  659.83   46.70
   5   2  -3  701.93   46.30
  -5   2   3  632.84   47.30
  -4  -2   3  748.63   51.19
  -4  -2   3  739.23   48.50
   4  -2  -3  692.73   48.30
  -4  -2   3  767.12   50.59
   4  -2  -3  719.33   49.10
  -4  -2   3  715.73   48.50
   4   2  -3  722.43   48.40
   4   2  -3  706.63   48.50
   4   2  -3  755.12   50.99
   4   2  -3  703.43   48.40
   4   2  -3  684.43   49.00
  -4   2   3  693.93   48.60
  -3  -2   3  484.15   34.40
  -3  -2   3  375.26   30.70
  -3  -2   3  436.06   30.80
   3  -2  -3  430.36   31.20
  -3  -2   3  428.86   33.20
   3  -2  -3  422.16   31.30
   3   2  -3  438.26   34.30
   3   2  -3  395.26   31.50
   3   2  -3  419.36   30.80
   3   2  -3  408.16   30.60
   3   2  -3  421.76   30.80
  -3   2   3  414.66   31.40
  -3   2   3  422.56   31.10
  -2  -2   3  235.38   20.30
   2  -2  -3  259.57   21.60
   2  -2  -3  194.98   19.30
   2  -2  -3  256.47   20.70
   2   2  -3  237.28   20.80
   2   2  -3  258.97   22.10
  -2   2   3  213.48   19.40
   2   2  -3  255.97   19.90
  -2   2   3  239.28   21.40
   1  -2  -3  282.07   22.60
  -1  -2   3  297.27   25.00
   1  -2  -3  230.38   21.20
   1  -2  -3  251.77   21.70
  -1  -2   3  254.17   21.20
  -1   2   3  288.07   22.70
  -1   2   3  254.77   21.70
  -1   2   3  235.48   21.30
  -1   2   3  270.07   21.80
   1   2  -3  289.87   23.30
   0  -2  -3 2300.67  147.09
   0  -2  -3 2166.18  147.39
   0  -2  -3 2388.36  147.39
   0  -2   3 2529.85  148.79
   0   2   3 2422.16  147.49
   0   2   3 2343.37  147.39
   0   2   3 2310.77  147.49
   0   2  -3 2370.06  148.59
   0   2   3 2412.16  147.49
   1  -2   3   69.39   14.40
  -1  -2  -3   87.19   11.90
  -1  -2  -3   75.09   12.30
  -1  -2  -3   59.69   11.20
  -1  -2  -3   88.39   13.30
   1   2   3   84.49   12.90
   1   2   3   62.59   11.70
   1   2   3   52.89   12.10
   1   2   3   63.19   11.20
  -1   2  -3   77.79   15.30
  -2  -2  -3 4123.79  252.97
  -2  -2  -3 3973.20  252.87
  -2  -2  -3 4198.18  253.77
  -2  -2  -3 4149.48  253.17
  -2  -2  -3 4005.20  253.17
   2  -2   3 4403.76  254.27
  -2  -2  -3 4070.69  253.07
   2   2   3 3985.70  253.47
  -2   2  -3 3812.12  254.87
   2   2   3 3912.01  252.87
   2   2   3 4113.29  253.17
   2   2   3 4228.38  253.27
  -3  -2  -3  466.95   35.40
  -3  -2  -3  474.75   35.10
  -3  -2  -3  495.55   36.20
  -3  -2  -3  477.75   32.00
  -3  -2  -3  453.55   34.30
  -3  -2  -3  448.26   34.10
  -3   2  -3  462.95   38.60
   3   2   3  483.45   34.50
   3   2   3  445.36   35.40
   3   2   3  496.95   35.10
   3   2   3  491.45   32.60
   3   2   3  525.75   35.10
   3   2   3  481.35   34.40
  -4  -2  -3  896.11   61.49
  -4  -2  -3  964.80   63.09
  -4  -2  -3  875.21   62.19
  -4  -2  -3 1014.30   62.89
   4   2   3  955.20   62.49
  -4   2  -3 1018.30   63.89
   4   2   3  936.51   62.49
   4   2   3  936.71   61.89
   4   2   3  998.10   60.39
   4   2   3  825.02   61.39
   4   2   3  906.01   61.79
   5  -2   3  125.59   18.60
  -5  -2  -3  102.59   15.00
  -5  -2  -3   97.49   16.30
  -5  -2  -3  103.89   18.20
   5  -2   3  125.59   16.30
   5   2   3  106.39   12.40
   5   2   3   81.99   11.50
   5   2   3  139.39   17.20
   5   2   3   93.69   15.50
   5   2   3  139.19   16.60
  -6  -2  -3 1734.93  107.79
  -6  -2  -3 1725.53  107.39
   6   2   3 1639.04  104.79
   6   2   3 1665.33  106.89
   6   2   3 1586.34  105.69
   6   2   3 1584.64  106.69
   6   2   3 1710.93  105.19
  -7  -2  -3   31.90   14.30
  -7  -2  -3   30.90   17.00
   7   2   3   16.40   12.70
   7   2   3   19.30    9.60
   7   2   3   13.30   14.10
   7   2   3   13.60    8.60
  -8  -2  -3 3458.25  210.98
  -8  -2  -3 3292.97  211.38
   8   2   3 3313.37  210.68
   8   2   3 3340.27  208.78
   8   2   3 3201.88  210.88
   8   2   3 3506.25  209.28
  -9  -2  -3  -23.60   19.30
  -9  -2  -3    2.30   15.80
   9   2   3    8.90   11.90
   9   2   3   -2.20   18.20
   9   2   3   33.20   15.20
   9   2   3   18.00   10.10
 -10  -2  -3 3160.48  204.08
 -10  -2  -3 3312.97  203.18
  10   2   3 3346.57  201.48
  10   2   3 3182.38  202.68
  10   2   3 3255.87  200.78
  10   2   3 2980.40  203.48
 -11  -2  -3   57.89   20.30
 -11  -2  -3   88.79   26.00
  11   2   3   74.09   15.80
 -11   2  -3   79.49   17.70
  11   2   3   42.40   13.40
  11   2   3   60.79   18.20
 -12  -2  -3  684.83   60.49
 -12  -2  -3  771.42   55.79
  12   2   3  663.53   53.59
  12   2   3  707.83   50.29
 -13  -2  -3  -12.90   19.50
 -13  -2  -3  -33.30   26.30
  13   2   3    8.70   18.20
  13   2   3    2.70   12.80
 -13   2  -3  -21.90   17.20
 -14  -2  -3  756.42   65.49
 -14  -2  -3  808.92   59.89
 -14   2  -3  627.04   55.89
  14   2   3  762.42   54.19
 -15  -2  -3   13.40   18.40
 -15  -2  -3   13.00   34.50
 -15  -2  -3    0.60   21.90
 -15   2  -3   16.80   20.30
  15   2   3  -18.70   15.20
 -16  -2  -3 1014.90   80.69
 -16  -2  -3 1200.08   97.79
 -16  -2  -3 1330.27   86.49
  16   2   3 1247.58   82.49
 -17  -2  -3   27.40   26.00
 -17  -2  -3   12.70   40.60
  17   2   3    1.50   17.70
 -17   2  -3    0.20   21.60
 -18  -2  -3  381.36   44.00
 -18  -2  -3  369.26   57.39
  18   2   3  385.66   38.30
 -18   2  -3  358.26   43.10
 -19  -3   3  -43.10   31.50
 -19  -3   3   12.10   45.50
 -19   3   3   73.19   30.50
 -18  -3   3  401.96   50.49
 -18  -3   3  431.06   59.29
 -18  -3   3  394.36   48.30
 -18   3   3  455.25   50.09
 -17  -3   3  156.08   45.10
 -17  -3   3   85.79   33.00
 -17  -3   3   17.00   30.70
 -17   3   3   59.59   27.00
 -16  -3   3  859.51   66.29
 -16  -3   3  633.34   60.89
 -16  -3   3  837.42   74.59
 -16   3   3  652.43   60.39
  16   3  -3  769.62   61.49
 -15  -3   3   23.50   27.70
 -15  -3   3  -27.60   26.70
 -15  -3   3   46.60   38.00
  15   3  -3    8.90   25.80
 -15   3   3    4.90   23.20
 -14  -3   3  935.61   71.99
 -14  -3   3  760.22   60.89
 -14   3   3  722.83   61.79
  14   3  -3  733.03   61.79
  14   3  -3  857.51   61.79
 -13  -3   3  -25.30   20.80
 -13  -3   3   49.90   31.30
 -13  -3   3   -6.10   25.00
 -13   3   3    3.50   20.10
  13   3  -3  -31.40   15.60
  13   3  -3  -43.80   20.50
 -12  -3   3 1006.00   75.39
 -12  -3   3  879.71   67.89
 -12  -3   3  914.61   68.89
  12   3  -3 1004.30   66.19
  12   3  -3 1006.60   69.89
  12   3  -3  946.81   68.29
  12   3  -3 1056.49   68.69
  12   3  -3  923.31   68.99
 -11  -3   3   -9.80   18.40
 -11  -3   3   29.60   22.60
 -11  -3   3  -26.90   20.10
 -11  -3   3   -9.90   25.70
  11   3  -3   34.10   20.80
  11   3  -3    3.80   18.70
 -11   3   3   19.00   19.00
  11   3  -3  -22.80   18.10
 -10  -3   3 1576.04  103.39
 -10  -3   3 1549.64   99.99
  10   3  -3 1538.45  100.09
  10   3  -3 1429.36  102.09
  10   3  -3 1587.74   99.49
 -10   3   3 1299.07   98.79
  10   3  -3 1496.25  100.29
  10   3  -3 1612.14   99.49
  -9  -3   3  195.88   25.40
  -9  -3   3  227.08   31.00
  -9  -3   3  265.47   31.40
  -9  -3   3  213.08   25.40
   9   3  -3  198.58   25.80
   9   3  -3  227.88   27.20
   9   3  -3  205.78   25.70
   9   3  -3  173.78   28.50
   9   3  -3  204.18   25.50
  -8  -3   3 1260.47   83.79
  -8  -3   3 1266.07   86.29
  -8  -3   3 1264.67   85.09
  -8  -3   3 1362.56   86.19
   8   3  -3 1214.28   83.89
   8   3  -3 1252.27   85.89
   8   3  -3 1298.57   83.59
   8   3  -3 1244.08   83.19
   8   3  -3 1216.98   84.29
  -7  -3   3   40.40   20.00
  -7  -3   3   68.09   20.60
  -7  -3   3   63.49   17.80
  -7  -3   3   58.09   16.60
  -7  -3   3   74.89   21.60
   7  -3  -3   82.39   17.00
   7   3  -3   83.79   17.20
   7   3  -3   97.59   18.40
   7   3  -3   72.59   18.30
   7   3  -3  100.19   17.30
   7   3  -3   19.90   20.10
  -6  -3   3 1467.65   97.59
  -6  -3   3 1505.35   97.19
  -6  -3   3 1557.94   99.79
  -6  -3   3 1586.94   99.19
  -6  -3   3 1544.55   98.69
   6   3  -3 1534.95   97.39
   6   3  -3 1485.75   98.39
   6   3  -3 1423.36   98.89
   6   3  -3 1472.35   97.59
   6   3  -3 1521.45   97.59
  -5  -3   3   13.30   15.40
  -5  -3   3    3.60   12.80
  -5  -3   3   16.40   16.30
   5  -3  -3   -3.10   14.50
   5   3  -3   11.30   13.50
   5   3  -3  -10.40   12.40
   5   3  -3    4.90   17.40
   5   3  -3   12.80   12.30
  -5   3   3   11.00   14.00
  -4  -3   3 1363.26   85.19
  -4  -3   3 1385.66   87.99
  -4  -3   3 1282.17   86.59
  -4  -3   3 1308.77   85.69
   4  -3  -3 1335.67   85.69
   4   3  -3 1350.56   85.39
   4   3  -3 1378.76   87.49
   4   3  -3 1351.66   85.69
  -4   3   3 1309.47   85.29
   4   3  -3 1273.87   86.39
  -4   3   3 1186.38   85.29
  -3  -3   3  215.28   24.30
   3  -3  -3  194.48   24.30
   3  -3  -3  204.08   23.00
   3  -3  -3  228.78   21.60
  -3  -3   3  221.48   21.90
  -3  -3   3  202.78   26.60
  -3  -3   3  187.58   21.80
  -3   3   3  183.78   23.60
  -3   3   3  164.48   20.60
   3   3  -3  200.88   22.60
   3   3  -3  195.68   20.70
  -3   3   3  216.98   23.20
   3   3  -3  197.18   21.90
  -3   3   3  213.38   21.90
   3   3  -3  192.18   23.40
  -2  -3   3 1947.51  119.39
   2  -3  -3 1639.94  116.79
   2  -3  -3 1884.11  117.39
   2  -3  -3 1991.50  117.39
   2   3  -3 1846.92  116.99
   2   3  -3 1836.62  116.69
  -2   3   3 1796.02  116.99
   2   3  -3 1791.82  116.59
  -2   3   3 1927.11  117.49
  -2   3   3 1817.42  117.19
   2   3  -3 1755.42  118.09
  -2   3   3 1945.71  117.49
   1  -3  -3  179.78   19.30
  -1  -3   3  156.88   17.60
   1  -3  -3  197.18   21.70
  -1  -3   3  161.48   24.00
   1  -3  -3  166.38   19.50
  -1   3   3  199.28   20.80
  -1   3   3  167.98   20.70
  -1   3   3  136.69   20.20
  -1   3   3  187.18   20.90
   1   3  -3  164.08   22.20
   0  -3  -3 1314.27   86.59
   0  -3  -3 1405.66   86.69
   0  -3  -3 1300.97   86.89
   0  -3   3 1353.96   88.49
   0  -3  -3 1354.36   86.89
   0   3   3 1365.06   86.69
   0   3   3 1323.57   86.89
   0   3   3 1329.17   86.89
   0   3  -3 1326.47   87.69
  -1  -3  -3   46.60   12.60
   1  -3   3   61.89   16.40
  -1  -3  -3   43.40   13.60
  -1  -3  -3   39.20   14.80
  -1  -3  -3   56.69   14.90
  -1   3  -3   72.79   14.30
   1   3   3   34.00   15.00
   1   3   3   48.80   13.00
   1   3   3   50.19   14.30
   1   3   3   42.50   13.00
   2  -3   3 1789.82  114.49
  -2  -3  -3 1795.92  113.09
  -2  -3  -3 1559.04  113.59
  -2  -3  -3 1755.42  113.29
  -2  -3  -3 1755.52  113.79
  -2  -3  -3 1815.72  112.79
   2   3   3 1840.32  113.59
   2   3   3 1808.42  113.89
  -2   3  -3 1714.93  114.89
   2   3   3 1847.62  113.79
   2   3   3 1849.71  113.29
  -3  -3  -3   82.69   14.80
  -3  -3  -3   83.59   14.90
  -3  -3  -3   76.79   16.20
   3  -3   3   87.09   16.30
  -3  -3  -3   88.59   15.60
  -3  -3  -3   77.59   16.70
   3   3   3   68.49   15.50
   3   3   3   77.99   15.00
  -3   3  -3   74.39   19.10
   3   3   3   64.99   15.50
   3   3   3   60.29   16.60
  -4  -3  -3 1724.03  115.89
  -4  -3  -3 1901.01  117.29
   4  -3   3 1888.11  116.79
  -4  -3  -3 1732.93  116.39
  -4  -3  -3 1763.22  115.69
  -4  -3  -3 1844.12  116.59
   4   3   3 1816.02  116.29
   4   3   3 1898.81  117.19
   4   3   3 1792.22  116.09
   4   3   3 1852.41  116.59
   4   3   3 1794.72  116.29
  -5  -3  -3  552.24   41.90
  -5  -3  -3  514.95   39.70
  -5  -3  -3  494.95   41.40
  -5  -3  -3  539.55   39.40
   5  -3   3  579.24   40.90
   5   3   3  519.15   39.50
   5   3   3  554.14   39.10
   5   3   3  449.46   40.90
   5   3   3  593.04   40.90
   5   3   3  524.45   39.50
  -5   3  -3  469.45   41.90
  -6  -3  -3  484.55   41.60
  -6  -3  -3  575.94   41.90
  -6  -3  -3  482.05   37.90
   6  -3   3  517.45   38.60
   6   3   3  472.95   38.30
   6   3   3  528.95   39.60
  -6   3  -3  487.45   39.60
   6   3   3  474.55   37.90
   6   3   3  453.05   40.10
  -7  -3  -3  129.99   21.60
  -7  -3  -3  134.29   23.90
   7   3   3  162.68   20.50
   7   3   3  159.48   21.70
   7   3   3  117.79   22.70
   7   3   3  131.99   20.10
  -8  -3  -3  313.27   33.30
  -8  -3  -3  393.16   37.60
  -8  -3  -3  364.66   35.60
  -8  -3  -3  286.57   31.00
   8   3   3  374.66   33.70
   8   3   3  370.76   32.60
   8   3   3  326.67   34.60
   8   3   3  354.86   30.80
  -9  -3  -3   19.60   21.90
  -9  -3  -3   35.70   17.10
  -9  -3  -3   10.70   18.80
   9   3   3   25.20   13.40
   9   3   3   40.70   18.10
   9   3   3   26.90   17.20
   9   3   3    7.20   20.20
 -10  -3  -3  132.69   28.10
 -10  -3  -3  131.09   25.60
 -10  -3  -3  144.29   22.20
  10   3   3  102.39   16.60
  10   3   3  116.49   27.90
  10   3   3  156.78   23.80
  10   3   3  113.89   19.00
  10   3   3  137.39   21.90
 -11  -3  -3   16.90   21.90
 -11  -3  -3   49.80   26.90
 -11  -3  -3   11.50   13.40
 -11  -3  -3   13.50   19.80
  11   3   3   28.60   18.10
 -11   3  -3   12.70   16.50
  11   3   3    6.70   19.80
  11   3   3   26.50   17.60
 -12  -3  -3  223.88   30.90
 -12  -3  -3  226.08   29.20
 -12  -3  -3  237.28   29.70
 -12  -3  -3  146.09   34.40
 -12   3  -3  192.18   25.30
  12   3   3  235.18   27.90
 -13  -3  -3  437.76   41.00
 -13  -3  -3  405.76   41.70
 -13  -3  -3  443.26   52.39
 -13  -3  -3  570.54   49.80
 -13   3  -3  398.76   40.70
  13   3   3  446.86   39.90
  13   3   3  502.35   38.80
 -14  -3  -3   19.60   25.00
 -14  -3  -3   -9.60   31.90
 -14  -3  -3    8.90   24.60
 -14  -3  -3    3.90   20.20
  14   3   3    1.40   15.40
  14   3   3   12.10   21.90
  14   3   3   10.60   20.60
 -14   3  -3   28.20   20.40
 -15  -3  -3   13.90   27.40
 -15  -3  -3   39.00   26.70
 -15  -3  -3   18.50   36.60
 -15  -3  -3   11.20   20.30
 -15   3  -3   24.90   22.10
  15   3   3   21.30   22.00
  15   3   3   -4.30   17.20
  15   3   3   14.20   22.70
  15   3   3   66.89   23.70
 -16  -3  -3  -15.10   21.10
 -16  -3  -3   17.30   37.50
 -16  -3  -3    8.10   26.80
 -16  -3  -3   35.50   26.90
  16   3   3   27.90   23.30
 -16   3  -3   -4.70   23.20
  16   3   3   -3.00   21.90
  16   3   3   10.30   25.00
  16   3   3    4.10   18.50
 -17  -3  -3   46.10   40.90
 -17  -3  -3   70.39   30.20
 -17  -3  -3   30.70   28.80
 -17  -3  -3   31.50   22.60
  17   3   3   13.20   23.80
 -17   3  -3   32.10   28.10
  17   3   3   15.90   20.00
  17   3   3   34.60   21.60
  17   3   3   16.30   25.50
 -17  -4   3  316.77   53.19
 -17  -4   3  224.28   44.80
 -17  -4   3  257.77   47.20
  17   4  -3  297.07   41.40
 -17   4   3  159.38   36.50
  17   4  -3  195.78   37.40
 -16  -4   3   -1.00   34.80
 -16  -4   3   13.80   33.20
 -16  -4   3  116.49   40.60
  16   4  -3   56.59   32.30
 -16   4   3   41.80   26.00
 -15  -4   3  568.44   57.39
 -15  -4   3  622.34   61.79
 -15  -4   3  438.56   53.69
 -15  -4   3  419.96   49.90
 -15  -4   3  467.25   49.50
  15   4  -3  387.16   49.30
  15   4  -3  534.95   50.49
 -15   4   3  413.06   47.30
 -14  -4   3   27.20   37.00
 -14  -4   3   26.70   30.40
 -14  -4   3  -49.99   29.10
 -14   4   3   25.50   23.90
  14   4  -3  -17.70   25.70
  14   4  -3  -22.10   26.00
 -13  -4   3  299.77   39.00
 -13  -4   3  397.56   48.60
 -13  -4   3  379.86   49.70
 -13  -4   3  291.17   40.40
  13   4  -3  357.36   39.10
 -13   4   3  307.87   38.40
  13   4  -3  341.17   39.40
  13   4  -3  260.77   36.90
 -12  -4   3   43.60   24.40
 -12  -4   3   71.49   29.90
 -12  -4   3   20.90   27.30
 -12  -4   3   64.39   29.90
 -12  -4   3   22.10   32.60
  12   4  -3   38.00   15.90
  12   4  -3   69.39   24.60
 -12   4   3   57.49   21.70
  12   4  -3    4.70   24.50
 -11  -4   3  330.07   42.40
 -11  -4   3  351.86   39.40
 -11  -4   3  404.76   47.30
 -11  -4   3  404.06   48.40
 -11  -4   3  327.07   39.80
  11   4  -3  398.56   39.00
  11   4  -3  344.27   40.00
  11   4  -3  413.96   32.50
 -10  -4   3  160.28   29.10
 -10  -4   3  159.18   32.60
 -10  -4   3  168.88   31.00
 -10  -4   3  163.48   27.40
 -10  -4   3  232.28   33.50
  10   4  -3  192.28   28.40
  10   4  -3  169.28   27.60
  10   4  -3  168.18   26.80
  -9  -4   3  660.33   57.19
  -9  -4   3  679.63   55.09
  -9  -4   3  748.33   59.49
  -9  -4   3  703.33   55.09
  -9  -4   3  825.22   60.49
   9   4  -3  744.13   55.49
   9   4  -3  694.53   55.19
   9   4  -3  706.63   54.59
  -8  -4   3  236.18   29.30
  -8  -4   3  236.58   28.10
  -8  -4   3  214.28   32.00
  -8  -4   3  277.57   33.80
   8   4  -3  218.68   28.80
   8   4  -3  185.48   27.10
   8   4  -3  204.98   31.10
   8   4  -3  221.18   28.00
  -7  -4   3  682.23   55.39
  -7  -4   3  694.43   51.89
  -7  -4   3  615.84   51.39
   7   4  -3  695.63   54.89
   7   4  -3  674.43   53.09
   7   4  -3  724.23   52.09
   7   4  -3  704.73   50.79
  -6  -4   3  -17.50   20.90
  -6  -4   3   29.20   22.60
  -6  -4   3   23.00   21.50
  -6  -4   3   -7.50   16.80
  -6  -4   3   23.30   16.90
   6   4  -3   10.40   14.50
   6   4  -3    4.00   17.10
   6   4  -3   18.70   17.50
   6   4  -3   36.30   16.70
   5  -4  -3  374.06   37.10
  -5  -4   3  458.45   41.60
  -5  -4   3  418.16   36.40
   5   4  -3  417.56   38.00
   5   4  -3  460.45   35.80
   5   4  -3  420.66   36.60
   5   4  -3  467.85   37.10
  -4  -4   3  249.78   32.20
  -4  -4   3  222.68   26.00
   4  -4  -3  239.28   26.60
   4  -4  -3  219.48   25.40
  -4  -4   3  260.07   29.50
  -4   4   3  248.98   28.10
   4   4  -3  246.88   26.10
   4   4  -3  254.47   24.60
   4   4  -3  195.78   28.00
  -4   4   3  220.78   26.00
  -4   4   3  193.38   24.50
  -4   4   3  234.88   25.70
  -3  -4   3  519.15   40.40
   3  -4  -3  521.05   40.30
   3  -4  -3  530.45   41.30
  -3  -4   3  559.64   44.20
   3   4  -3  485.25   39.10
  -3   4   3  502.85   39.60
   3   4  -3  517.65   41.90
  -3   4   3  512.95   42.70
  -3   4   3  585.74   40.70
   2  -4  -3  871.31   62.19
  -2  -4   3  914.51   64.79
   2  -4  -3  986.50   62.59
   2  -4  -3  976.90   61.89
   2   4  -3  856.61   61.09
  -2   4   3  911.71   61.39
   2   4  -3  819.52   62.79
  -2   4   3  870.31   61.29
  -2   4   3  921.31   61.79
   2   4  -3  812.42   60.79
  -1  -4   3  962.50   69.69
   1  -4  -3 1082.29   70.59
  -1  -4   3 1046.80   70.29
  -1  -4   3 1133.09   73.29
   1  -4  -3 1041.00   70.99
   1  -4  -3 1109.09   71.09
  -1   4   3 1038.20   71.09
  -1   4   3  972.50   70.19
   1   4  -3  967.80   69.29
  -1   4   3 1064.79   70.29
  -1   4   3 1091.19   72.39
   1   4  -3 1035.40   71.79
   0  -4  -3  322.57   32.50
   0  -4   3  398.26   35.70
   0  -4  -3  406.66   33.80
   0  -4  -3  363.56   31.70
   0   4   3  330.57   31.90
   0   4   3  333.87   34.20
   0   4  -3  429.46   34.10
   0   4   3  365.56   31.70
   0   4   3  388.96   33.60
   1  -4   3  649.34   48.10
  -1  -4  -3  573.04   45.20
  -1  -4  -3  642.34   47.00
   1   4   3  601.14   46.90
   1   4   3  586.24   45.80
  -1   4  -3  605.14   47.50
   1   4   3  645.04   45.20
   1   4   3  604.54   46.10
  -2  -4  -3  333.47   32.00
  -2  -4  -3  330.17   31.00
  -2  -4  -3  364.36   33.40
   2  -4   3  390.66   34.70
  -2   4  -3  331.17   33.70
   2   4   3  323.17   32.20
   2   4   3  355.36   31.40
   2   4   3  354.56   30.70
   3  -4   3  238.18   27.20
  -3  -4  -3  213.38   27.70
  -3  -4  -3  171.38   23.20
  -3  -4  -3  232.98   25.30
  -3  -4  -3  220.98   23.80
   3   4   3  172.38   25.30
   3   4   3  171.48   23.10
  -3   4  -3  200.88   29.60
   3   4   3  204.28   24.60
  -4  -4  -3 1207.08   76.99
  -4  -4  -3 1113.39   77.79
   4  -4   3 1140.09   78.19
  -4  -4  -3 1148.79   78.79
  -4  -4  -3 1183.58   77.39
  -4   4  -3 1017.80   80.69
   4   4   3 1194.98   77.19
   4   4   3 1173.48   78.69
   4   4   3 1140.39   77.49
   4   4   3 1208.48   78.49
  -5  -4  -3  289.07   30.40
  -5  -4  -3  359.16   33.90
  -5  -4  -3  257.47   31.40
   5  -4   3  357.56   33.80
  -5  -4  -3  290.27   30.00
   5   4   3  283.17   30.30
   5   4   3  337.47   32.70
  -5   4  -3  284.77   38.10
   5   4   3  356.66   30.20
   5   4   3  307.17   32.90
   6  -4   3 1386.66   97.49
  -6  -4  -3 1490.85   97.09
  -6  -4  -3 1529.15   98.79
  -6  -4  -3 1427.56   97.49
  -6  -4  -3 1408.96   97.39
  -6  -4  -3 1490.15   98.99
   6   4   3 1598.44  102.09
   6   4   3 1539.85   96.89
  -6   4  -3 1302.87   99.99
   6   4   3 1487.95   96.89
   6   4   3 1362.26   97.99
   6   4   3 1590.94   97.79
  -7  -4  -3  307.97   38.50
  -7  -4  -3  286.67   32.70
  -7  -4  -3  399.56   38.30
  -7  -4  -3  312.07   32.80
  -7  -4  -3  310.67   35.20
   7   4   3  307.87   32.60
   7   4   3  348.67   32.80
   7   4   3  266.77   36.10
   7   4   3  407.16   35.20
  -8  -4  -3  289.17   38.50
  -8  -4  -3  347.97   35.90
  -8  -4  -3  437.76   43.00
  -8  -4  -3  396.96   36.50
  -8  -4  -3  448.36   41.70
   8   4   3  382.06   36.30
   8   4   3  343.57   39.80
   8   4   3  397.36   35.90
   8   4   3  433.96   33.20
   8   4   3  438.26   38.90
  -9  -4  -3  164.88   25.40
  -9  -4  -3  158.08   28.80
  -9  -4  -3  123.89   30.90
  -9  -4  -3  135.59   25.10
   9   4   3  168.48   21.40
   9   4   3  195.58   27.30
   9   4   3  145.99   24.00
   9   4   3  154.08   25.20
 -10  -4  -3  408.16   45.10
 -10  -4  -3  428.56   38.30
 -10  -4  -3  399.76   38.70
 -10  -4  -3  395.76   48.20
  10   4   3  416.76   39.70
  10   4   3  423.26   38.00
  10   4   3  381.66   38.10
 -11  -4  -3   25.40   25.70
 -11  -4  -3   -7.60   19.20
 -11  -4  -3   -3.50   21.40
 -11  -4  -3   -6.30   29.20
  11   4   3    1.80   18.60
  11   4   3   12.30   20.80
 -11   4  -3    3.80   16.60
  11   4   3  -32.70   21.50
 -12  -4  -3  932.41   70.89
 -12  -4  -3 1016.30   79.59
 -12  -4  -3  949.01   69.89
 -12  -4  -3  953.40   75.19
  12   4   3  981.10   71.19
  12   4   3  910.91   69.19
 -13  -4  -3   24.80   27.10
 -13  -4  -3    8.70   21.50
 -13  -4  -3  -23.90   34.30
 -13  -4  -3   33.80   29.10
  13   4   3   -8.50   26.30
  13   4   3    6.80   22.10
  13   4   3   14.60   23.20
 -13   4  -3    6.30   19.20
 -14  -4  -3  457.15   60.99
 -14  -4  -3  494.85   52.99
 -14  -4  -3  475.75   45.20
  14   4   3  456.35   44.70
  14   4   3  498.75   47.60
 -14   4  -3  342.67   41.80
 -15  -4  -3   46.40   40.40
 -15  -4  -3   32.80   30.70
 -15  -4  -3  -12.90   28.20
 -15  -4  -3   31.30   24.50
 -15  -4  -3   17.00   30.90
  15   4   3   44.40   24.00
  15   4   3   22.10   24.30
 -15   4  -3  -14.70   23.30
  15   4   3   45.90   23.60
 -16  -4  -3  278.97   42.20
 -16  -4  -3  144.19   39.30
 -16  -4  -3  183.38   33.70
 -16  -4  -3  309.27   42.60
 -16  -4  -3  234.18   48.90
  16   4   3  157.58   31.40
 -16   4  -3  234.18   37.60
 -15  -5   3  -13.30   37.70
 -15  -5   3   44.40   40.50
 -15  -5   3   40.90   41.00
  15   5  -3   47.50   30.30
  15   5  -3   43.70   30.10
 -15   5   3   23.10   27.30
 -14  -5   3   65.19   39.40
 -14  -5   3  130.29   39.50
 -14  -5   3   24.10   35.90
  14   5  -3   75.09   34.00
  14   5  -3   69.39   31.30
 -14   5   3   48.00   26.70
 -13  -5   3  139.99   38.60
 -13  -5   3   71.49   35.10
 -13  -5   3   51.69   29.30
 -13  -5   3   15.50   33.80
 -13   5   3   68.29   24.40
  13   5  -3   78.69   28.60
  13   5  -3   48.30   28.10
 -12  -5   3   24.90   33.00
 -12  -5   3   48.10   36.50
 -12  -5   3   24.90   33.00
  12   5  -3   -1.10   25.20
  12   5  -3  -11.00   25.80
 -11  -5   3   96.19   33.20
 -11  -5   3   96.79   30.00
 -11  -5   3  128.79   37.00
  11   5  -3   69.99   27.00
  11   5  -3   65.09   28.00
  11   5  -3   94.39   27.40
 -10  -5   3   53.09   31.40
 -10  -5   3   27.60   27.70
 -10  -5   3   36.60   32.20
 -10  -5   3   50.09   30.90
 -10  -5   3   14.80   23.90
 -10   5   3   45.80   24.70
  10   5  -3  -14.10   22.60
  10   5  -3    8.50   23.50
  10   5  -3   33.80   26.10
  -9  -5   3  152.48   33.70
  -9  -5   3   78.89   33.80
  -9  -5   3  148.49   29.60
  -9  -5   3  116.39   27.30
   9   5  -3  120.19   25.90
  -9   5   3   78.29   25.60
   9   5  -3   99.39   24.50
   9   5  -3  115.59   27.80
  -8  -5   3   95.49   30.50
  -8  -5   3  131.49   25.90
  -8  -5   3  112.29   29.60
   8  -5  -3   64.49   28.90
  -8  -5   3   91.19   28.40
  -8  -5   3  130.69   30.70
   8   5  -3  114.99   25.30
   8   5  -3   92.49   24.50
  -8   5   3   69.79   25.80
  -7  -5   3  758.82   55.19
   7  -5  -3  579.54   54.79
  -7  -5   3  684.03   58.19
   7  -5  -3  668.63   56.09
  -7  -5   3  727.43   61.19
  -7  -5   3  651.93   54.99
   7   5  -3  692.03   53.19
  -7   5   3  656.73   52.89
  -6  -5   3   50.59   26.00
   6  -5  -3   53.19   24.20
  -6  -5   3   13.20   21.50
   6  -5  -3   21.50   25.40
  -6  -5   3   32.60   20.60
   6   5  -3   -1.80   20.30
   6   5  -3   32.60   19.60
   6   5  -3   16.00   21.30
  -5  -5   3  309.57   38.20
   5  -5  -3  358.66   35.00
  -5  -5   3  374.96   43.20
  -5  -5   3  389.06   36.10
   5  -5  -3  293.27   37.00
   5  -5  -3  355.66   38.80
   5   5  -3  395.46   34.40
  -5   5   3  269.37   33.40
  -5   5   3  333.07   36.70
   4  -5  -3   20.70   22.00
  -4  -5   3  -14.60   17.30
  -4  -5   3   15.50   23.90
   4  -5  -3   19.70   18.20
   4  -5  -3   20.20   24.60
  -4  -5   3   22.70   21.20
   4   5  -3   -5.90   18.60
  -4   5   3  -16.30   20.30
  -4   5   3  -12.20   21.90
   4   5  -3   12.80   17.00
  -4   5   3  -19.70   15.90
  -3  -5   3  529.05   46.90
  -3  -5   3  397.16   42.00
   3  -5  -3  445.66   43.10
   3   5  -3  447.96   39.00
  -3   5   3  470.05   42.60
   2  -5  -3  139.99   25.30
   2  -5  -3  124.49   23.20
  -2  -5   3  136.89   27.50
  -2  -5   3  103.39   22.70
  -2  -5   3  126.89   23.00
  -2   5   3   67.99   20.80
   2   5  -3  113.49   22.10
  -2   5   3   88.69   23.60
   2   5  -3   98.29   19.10
   1  -5  -3  714.53   55.59
  -1  -5   3  674.13   53.59
   1  -5  -3  803.62   55.49
   1  -5  -3  803.22   55.69
  -1   5   3  729.13   55.09
  -1   5   3  645.54   56.89
  -1   5   3  708.03   53.39
   1   5  -3  707.73   56.49
  -1   5   3  632.14   53.89
   0  -5   3  419.16   41.20
   0  -5  -3  451.35   39.20
   0  -5  -3  367.96   37.60
   0  -5  -3  368.36   37.80
   0  -5   3  330.57   35.00
   0  -5  -3  404.56   36.40
   0   5   3  413.46   40.50
   0   5   3  343.67   36.90
   0   5  -3  355.26   38.30
   0   5   3  385.46   35.60
   0   5   3  363.46   38.50
  -1  -5  -3 1166.08   81.49
  -1  -5  -3 1166.48   82.29
  -1  -5  -3 1116.79   82.09
   1  -5   3 1319.87   85.09
  -1  -5  -3 1194.88   82.69
   1   5   3 1117.39   84.89
   1   5   3 1233.38   82.49
  -1   5  -3 1194.18   84.79
   1   5   3 1291.67   85.19
   1   5   3 1124.79   81.29
  -2  -5  -3  -19.70   21.10
   2  -5   3   -2.00   20.80
  -2  -5  -3   11.40   17.00
  -2  -5  -3   -0.30   19.50
  -2  -5  -3   -7.40   17.70
   2   5   3   41.90   22.70
   2   5   3    6.00   15.90
  -2   5  -3    5.30   20.30
   2   5   3   17.60   20.20
  -3  -5  -3 1462.25   95.99
  -3  -5  -3 1331.67   94.09
  -3  -5  -3 1389.06   94.49
   3  -5   3 1446.36   96.09
  -3  -5  -3 1380.06   93.99
   3   5   3 1311.27   94.69
   3   5   3 1459.25   96.79
  -3   5  -3 1376.96   97.99
   3   5   3 1406.96   93.69
  -4  -5  -3    8.30   19.90
  -4  -5  -3   48.80   21.30
  -4  -5  -3   60.19   21.90
  -4  -5  -3   41.00   18.40
   4  -5   3   92.39   23.00
   4   5   3   37.20   18.70
  -4   5  -3   68.89   25.30
   4   5   3   85.69   23.60
   4   5   3   31.20   19.40
   5  -5   3  899.11   63.29
  -5  -5  -3  776.52   61.09
  -5  -5  -3  845.22   61.09
  -5  -5  -3  814.02   61.39
  -5  -5  -3  815.12   63.29
  -5  -5  -3  816.22   61.79
   5   5   3  726.93   60.69
   5   5   3  875.81   63.99
  -5   5  -3  813.82   67.19
   5   5   3  836.22   61.29
  -6  -5  -3  141.19   27.00
  -6  -5  -3   93.99   23.10
  -6  -5  -3   95.69   23.10
  -6  -5  -3   90.99   22.20
   6  -5   3  105.29   25.10
   6   5   3  115.99   23.40
   6   5   3  119.69   23.80
  -6   5  -3  121.99   30.70
   7  -5   3 1262.97   91.49
  -7  -5  -3 1333.57   93.79
  -7  -5  -3 1398.36   92.09
  -7  -5  -3 1377.66   91.59
   7   5   3 1239.68   91.19
  -7   5  -3 1220.38   95.09
   7   5   3 1477.05   92.69
  -8  -5  -3   84.89   27.10
  -8  -5  -3  -16.80   27.70
   8  -5   3   31.80   23.10
  -8  -5  -3   42.50   22.70
  -8  -5  -3   15.20   20.70
  -8  -5  -3   24.60   24.70
   8   5   3   78.89   27.30
   8   5   3   56.99   20.50
   8   5   3   58.09   21.90
  -9  -5  -3  990.50   73.79
  -9  -5  -3 1072.19   77.89
  -9  -5  -3 1012.80   73.49
  -9  -5  -3 1018.10   78.99
   9   5   3  890.01   72.49
   9   5   3 1047.50   74.29
   9   5   3 1015.20   73.49
 -10  -5  -3  -18.70   31.30
 -10  -5  -3   28.70   23.70
 -10  -5  -3   -7.70   25.60
 -10  -5  -3   36.00   22.90
 -10  -5  -3   -1.50   26.00
  10   5   3   21.70   21.50
  10   5   3   12.90   22.10
  10   5   3   44.40   26.60
 -11  -5  -3  936.11   73.59
 -11  -5  -3  847.82   68.09
 -11  -5  -3  903.71   76.69
 -11  -5  -3  839.12   66.89
  11   5   3  821.52   66.49
  11   5   3  821.92   66.49
  11   5   3  891.11   67.29
 -12  -5  -3  -22.20   26.80
 -12  -5  -3    6.40   26.70
 -12  -5  -3   21.30   31.10
 -12  -5  -3  -57.19   33.40
 -12  -5  -3   -4.50   23.00
 -12   5  -3   -9.40   18.80
  12   5   3  -17.60   21.60
  12   5   3    9.90   26.00
  12   5   3   39.40   25.70
 -13  -5  -3  735.23   64.99
 -13  -5  -3  575.84   59.19
 -13  -5  -3  597.24   54.39
 -13  -5  -3  615.04   58.39
 -13  -5  -3  657.43   68.99
  13   5   3  729.83   61.89
  13   5   3  555.04   54.89
  13   5   3  634.24   55.49
 -14  -5  -3  -33.00   29.50
 -14  -5  -3  -19.00   37.20
 -14  -5  -3  -12.80   23.00
 -14  -5  -3   69.39   35.50
 -14  -5  -3   23.00   32.20
  14   5   3   32.90   25.20
  14   5   3    8.70   31.60
 -14   5  -3  -14.70   25.90
  14   5   3   31.50   34.30
 -13  -6   3  500.65   66.09
 -13  -6   3  511.95   64.19
 -12  -6   3   66.59   37.40
 -12  -6   3   73.29   34.90
 -12   6   3  -17.30   30.00
  12   6  -3   -2.00   31.20
  12   6  -3   40.10   26.90
 -11  -6   3  826.02   70.09
 -11  -6   3  858.41   75.69
 -11  -6   3  915.91   77.89
 -10  -6   3    3.30   33.30
 -10  -6   3    2.50   32.10
  10  -6  -3  -13.30   31.80
 -10  -6   3   14.80   24.50
 -10  -6   3   19.10   33.30
 -10   6   3   82.49   27.50
  10   6  -3   -1.20   28.20
  10   6  -3    5.80   24.00
  -9  -6   3  399.66   50.99
  -9  -6   3  264.07   42.80
  -9  -6   3  325.47   39.60
   9  -6  -3  180.28   39.80
  -9   6   3  266.57   36.10
  -8  -6   3    0.50   23.80
   8  -6  -3   -2.40   30.20
  -8  -6   3   10.20   32.00
  -8  -6   3    0.00   31.70
   8   6  -3   47.10   23.40
  -8   6   3    1.50   27.40
   8   6  -3   26.50   27.50
  -7  -6   3  424.06   43.90
  -7  -6   3  511.55   53.39
   7  -6  -3  341.07   45.00
   7   6  -3  391.66   45.10
  -7   6   3  369.86   43.10
   6  -6  -3  106.89   31.00
   6  -6  -3   33.70   23.80
  -6  -6   3   57.99   31.40
   6   6  -3   49.99   24.40
   5  -6  -3  920.51   66.29
  -5  -6   3  874.71   65.99
   5  -6  -3  824.12   66.29
  -5  -6   3  873.51   71.99
  -5   6   3  784.22   66.99
  -4  -6   3  188.58   29.90
   4  -6  -3  196.28   30.30
  -4  -6   3  250.77   37.50
   4  -6  -3  162.98   34.60
   4  -6  -3  217.98   34.70
  -4   6   3  153.48   31.80
   4   6  -3  184.58   30.80
  -3  -6   3  592.14   50.39
  -3  -6   3  631.44   56.09
   3  -6  -3  586.24   51.69
   3  -6  -3  597.14   53.09
   3  -6  -3  515.75   51.79
  -3   6   3  573.74   53.49
  -3   6   3  563.94   56.39
  -2  -6   3  140.49   31.00
  -2  -6   3   86.89   22.90
   2  -6  -3   59.79   25.40
   2  -6  -3   86.29   26.30
   2  -6  -3   85.19   28.30
  -2   6   3   89.59   27.30
  -1  -6   3  286.17   38.30
  -1  -6   3  263.87   37.30
   1  -6  -3  445.16   41.10
   1  -6  -3  356.26   40.70
   1  -6  -3  422.16   42.40
  -1  -6   3  360.86   46.10
  -1   6   3  352.56   41.50
  -1   6   3  365.16   45.60
   0  -6  -3  125.49   30.00
   0  -6   3  223.08   34.20
   0  -6  -3  164.98   30.30
   0  -6   3  116.79   24.40
   0  -6   3  115.99   27.20
   0  -6  -3  182.08   28.80
   0   6   3  173.68   30.70
   0   6   3  175.48   34.10
   0   6  -3  108.49   29.30
  -1  -6  -3  479.35   49.80
   1  -6   3  551.34   52.19
  -1  -6  -3  596.54   47.50
  -1  -6  -3  578.14   50.09
  -1   6  -3  448.66   50.09
   1   6   3  455.35   50.59
   1   6   3  474.35   49.50
  -2  -6  -3  204.78   32.00
   2  -6   3  194.28   32.60
  -2  -6  -3  159.98   31.60
   2  -6   3  138.69   28.30
  -2  -6  -3  155.88   27.10
   2   6   3  127.99   33.40
  -2   6  -3  171.38   26.80
   2   6   3  143.39   30.70
  -3  -6  -3  673.23   59.69
  -3  -6  -3  798.82   63.39
   3  -6   3  840.32   62.39
   3  -6   3  892.61   65.99
   3   6   3  733.03   64.29
  -3   6  -3  752.42   59.59
   3   6   3  771.42   68.79
   3   6   3  758.82   62.59
  -4  -6  -3   71.09   23.10
  -4  -6  -3   67.29   26.00
   4   6   3   80.79   23.40
   4   6   3   86.09   28.10
   4   6   3   64.09   25.90
  -5  -6  -3  307.57   37.70
  -5  -6  -3  341.17   41.60
   5  -6   3  375.06   46.20
  -5  -6  -3  375.16   43.10
   5   6   3  328.77   37.80
   5   6   3  302.57   40.50
  -5   6  -3  286.27   36.40
  -6  -6  -3   82.79   30.40
  -6  -6  -3  116.49   27.00
  -6  -6  -3  102.99   29.40
  -6  -6  -3  155.28   31.70
   6  -6   3  175.18   32.40
   6   6   3  139.59   27.00
   6   6   3  105.79   27.00
  -7  -6  -3   63.09   29.80
  -7  -6  -3   78.89   27.30
  -7  -6  -3   82.29   29.70
  -7  -6  -3   65.89   25.60
   7   6   3  102.19   25.80
   7   6   3   45.80   24.90
  -8  -6  -3  202.38   35.70
  -8  -6  -3  209.38   32.00
  -8  -6  -3  177.58   34.80
  -8  -6  -3  226.58   35.40
   8   6   3  176.88   31.50
   8   6   3  194.88   31.50
  -9  -6  -3   71.69   26.00
  -9  -6  -3   17.00   33.30
  -9  -6  -3  115.79   31.80
  -9  -6  -3   50.09   29.50
  -9  -6  -3   75.89   28.80
   9   6   3   79.69   24.80
   9   6   3   28.50   25.00
 -10  -6  -3  136.99   37.00
 -10  -6  -3  151.78   37.30
 -10  -6  -3  101.49   36.60
 -10  -6  -3  157.78   32.30
  10   6   3  114.19   28.40
  10   6   3  178.58   31.90
 -11  -6  -3   34.90   29.70
 -11  -6  -3   96.29   37.40
 -11  -6  -3   65.59   36.90
 -11  -6  -3   43.00   33.60
 -11  -6  -3   58.49   33.00
  11   6   3   50.29   25.40
  11   6   3   97.89   29.80
  -8  -7   3  363.56   43.70
  -8  -7   3  464.55   56.09
   8   7  -3  343.47   45.90
  -8   7   3  256.57   43.20
  -7  -7   3   58.39   35.40
   7  -7  -3   74.09   34.90
  -7   7   3   71.09   30.80
   6  -7  -3  249.68   39.30
  -6  -7   3  291.37   37.80
   6   7  -3  319.67   43.20
   6   7  -3  352.06   42.50
  -6   7   3  236.98   37.00
   5  -7  -3  161.88   33.00
  -5  -7   3  157.28   38.90
   5  -7  -3   97.79   34.90
   5   7  -3   89.29   30.80
  -5   7   3  128.29   32.00
  -4  -7   3  234.78   41.80
   4  -7  -3  223.58   42.80
  -4  -7   3  172.88   33.00
   4  -7  -3  228.08   38.40
   4   7  -3  178.38   34.80
  -4   7   3  280.87   37.70
  -3  -7   3  143.79   35.60
   3  -7  -3  115.39   34.70
   3  -7  -3  127.89   32.50
   3  -7  -3  155.28   33.20
  -3   7   3   55.69   31.50
   2  -7  -3  386.56   47.70
   2  -7  -3  431.46   49.80
  -2  -7   3  391.46   49.90
   2  -7  -3  341.77   48.60
  -2   7   3  322.07   45.90
   1  -7  -3  167.58   36.00
   1  -7  -3  176.08   33.20
  -1  -7   3  193.28   37.80
   1  -7  -3  179.38   34.80
  -1   7   3  169.88   41.90
   1   7  -3  149.69   32.20
  -1   7   3  168.98   36.50
   0  -7   3  417.66   49.60
   0  -7   3  398.66   52.49
   0  -7  -3  497.45   50.99
   0  -7   3  447.46   54.99
   0  -7  -3  484.05   48.40
   0  -7  -3  394.56   49.50
   0   7   3  422.86   50.89
   0   7   3  333.57   50.79
   0   7  -3  326.07   43.60
   1  -7   3  248.28   40.00
   1  -7   3  242.18   39.00
  -1  -7  -3  271.27   40.00
  -1  -7  -3  228.28   41.80
   1  -7   3  259.07   37.20
  -1  -7  -3  208.58   34.20
   1   7   3  313.57   42.10
   1   7   3  208.98   41.50
  -1   7  -3  272.97   36.20
  -1   7  -3  286.27   41.20
  -2  -7  -3  302.47   44.40
  -2  -7  -3  283.17   40.70
  -2  -7  -3  227.78   34.50
   2  -7   3  269.67   40.80
   2  -7   3  233.78   38.00
   2  -7   3  312.07   37.30
   2   7   3  270.97   42.30
   2   7   3  319.27   44.90
  -2   7  -3  246.48   43.60
  -2   7  -3  276.07   35.40
  -3  -7  -3  212.28   37.50
   3  -7   3  165.58   34.90
  -3  -7  -3  201.08   32.00
  -3  -7  -3  181.38   40.50
   3  -7   3  275.07   39.60
   3   7   3  246.48   38.80
  -3   7  -3  253.27   34.70
  -4  -7  -3  119.19   36.80
   4  -7   3  223.08   37.50
  -4  -7  -3  202.98   37.30
  -4   7  -3  162.48   30.60
   4   7   3  171.68   35.70
   5  -7   3  221.48   37.70
  -5  -7  -3  196.58   39.60
  -5  -7  -3  223.18   38.20
  -5   7  -3  160.78   30.60
   5   7   3  194.78   36.30
  -6  -7  -3  172.88   35.70
  -6  -7  -3  117.59   39.90
  -6   7  -3  206.28   33.10
   6   7   3  137.79   34.10
  -7  -7  -3  207.18   39.20
  -7  -7  -3  195.28   42.80
   7  -7   3  196.98   35.80
   7   7   3  188.98   35.80
 -20   0   4   81.69   45.80
 -20   0   4   51.09   29.80
 -19   0   4   69.49   45.60
 -19   0   4    8.10   28.90
 -18   0   4    8.40   26.10
 -18   0   4   10.90   40.60
 -17   0   4  -20.30   25.70
 -17   0   4   98.79   40.80
 -16   0   4    4.50   33.50
 -16   0   4   30.40   23.20
 -15   0   4   60.09   23.60
 -15   0   4  129.39   34.60
 -14   0   4  174.48   33.80
 -14   0   4  222.58   26.10
  14   0  -4  131.49   31.20
  13   0  -4   19.20   24.10
 -13   0   4   44.20   27.10
 -13   0   4    0.10   16.70
  13   0  -4  -27.70   25.80
  13   0  -4  -14.60   16.10
  12   0  -4   18.60   14.30
  12   0  -4   38.90   22.40
 -12   0   4   44.30   23.80
 -12   0   4   34.30   16.00
  11   0  -4   -9.10   12.70
 -11   0   4  -18.60   14.70
 -11   0   4   51.99   21.40
 -11   0   4   -2.50   16.20
  11   0  -4   49.20   19.90
  11   0  -4  -13.50   21.10
 -10   0   4  340.17   35.40
 -10   0   4  404.56   33.00
  10   0  -4  407.96   39.10
  10   0  -4  396.96   32.00
 -10   0   4  434.06   38.80
  10   0  -4  434.66   37.30
  -9   0   4   25.60   13.70
  -9   0   4  -28.60   22.20
   9   0  -4    2.10   12.30
   9   0  -4   -7.30   20.50
  -9   0   4   10.70   19.80
   9   0  -4  -15.80   17.30
   8   0  -4    3.20   11.10
   8   0  -4   33.80   16.70
  -8   0   4   -3.30   16.50
  -8   0   4   18.90   18.70
   8   0  -4  -11.50   20.20
  -8   0   4  -16.40   20.80
  -8   0   4    4.60   12.40
  -7   0   4   -6.20   18.00
  -7   0   4    9.70   11.80
  -7   0   4  -26.20   16.00
   7   0  -4   14.50   10.40
   7   0  -4    8.80   19.50
  -7   0   4   11.20   18.70
   7   0  -4   11.70   15.50
  -6   0   4  457.35   39.20
  -6   0   4  524.85   36.70
   6   0  -4  469.05   39.00
   6   0  -4  553.24   41.90
   6   0  -4  509.15   35.60
   6   0  -4  538.75   38.80
  -6   0   4  516.15   41.10
  -6   0   4  499.65   39.20
  -5   0   4  -10.50   15.70
  -5   0   4   16.20   14.70
  -5   0   4   -2.30   10.30
   5   0  -4   10.80   16.10
   5   0  -4   19.60   15.00
  -5   0   4  -27.50   14.70
   5   0  -4    5.30    9.80
   5   0  -4    2.40   17.50
  -4   0   4   73.89   16.50
   4   0  -4   90.59   19.10
  -4   0   4   84.19   15.30
  -4   0   4   97.09   16.60
   4   0  -4   89.79   17.40
  -4   0   4   63.39   11.70
   4   0  -4   60.69   12.20
   4   0  -4   73.49   16.30
  -3   0   4    5.70   14.30
   3   0  -4   13.60   12.80
  -3   0   4    5.90   10.00
   3   0  -4    7.90    8.20
  -3   0   4   -2.00    8.90
   3   0  -4   -1.30   14.90
  -3   0   4  -15.30    8.50
  -3   0   4    6.30   13.50
  -3   0   4   -4.00   13.20
   3   0  -4   -3.50   12.10
   2   0  -4 1275.37   78.69
   2   0  -4 1280.47   77.59
   2   0  -4 1220.68   78.69
  -2   0   4 1203.98   78.79
  -2   0   4 1066.39   78.59
  -2   0   4 1291.97   77.69
  -2   0   4 1232.98   78.79
   2   0  -4 1355.26   78.89
   1   0  -4    6.70    4.70
   1   0  -4   -3.20    7.90
  -1   0   4   13.30    9.20
  -1   0   4  -10.20    7.80
   1   0  -4   -3.90    8.20
   0   0  -4  383.46   28.90
   0   0  -4  414.26   27.00
   0   0   4  385.06   28.90
   0   0   4  433.06   29.40
   0   0   4  435.76   27.30
   0   0  -4  427.06   29.60
   1   0   4   -9.60    6.60
   1   0   4    4.80    4.80
   1   0   4  -10.60    8.50
  -1   0  -4    6.60    7.70
  -1   0  -4    1.00    4.10
   1   0   4    7.20    7.90
   2   0   4 2978.40  183.88
  -2   0  -4 2986.30  183.88
  -2   0  -4 2930.71  182.98
   2   0   4 3025.30  183.88
   2   0   4 2812.12  182.98
  -2   0  -4 3028.50  183.88
  -3   0  -4    5.40    9.00
   3   0   4   -3.30    8.20
  -3   0  -4    6.40    9.30
   3   0   4   -4.90    8.00
   3   0   4    1.40    4.90
   3   0   4    3.20    5.50
   4   0   4 3802.32  229.28
   4   0   4 3657.33  228.48
  -4   0  -4 3794.42  229.28
  -4   0  -4 3667.43  229.58
   4   0   4 3578.34  228.28
   4   0   4 3658.13  229.48
   5   0   4    4.60    7.40
   5   0   4   -0.30    6.80
  -5   0  -4   -3.80    9.80
  -5   0  -4    0.50   11.30
   5   0   4    4.80    9.70
   5   0   4    3.90    9.70
  -6   0  -4 2458.55  161.88
   6   0   4 2606.14  161.38
  -6   0  -4 2566.24  161.38
  -6   0  -4 2573.44  160.78
   6   0   4 2697.33  160.78
   6   0   4 2546.55  161.88
  -7   0  -4    6.00   10.10
  -7   0  -4  -11.00   13.70
   7   0   4    4.50    9.40
   7   0   4    5.00   13.00
   7   0   4  -10.40   10.30
  -7   0  -4    6.70   11.30
   8   0   4 1628.04  104.89
  -8   0  -4 1702.93  106.69
   8   0   4 1709.73  104.49
   8   0   4 1564.14  106.39
  -8   0  -4 1583.04  105.09
  -8   0  -4 1664.43  104.69
   9   0   4  -21.10   15.30
  -9   0  -4   -3.70   16.60
   9   0   4    4.30   10.00
  -9   0  -4    4.50   11.70
  -9   0  -4   -9.60   12.60
   9   0   4    9.00   10.60
 -10   0  -4 2488.85  154.48
 -10   0  -4 2560.34  157.28
  10   0   4 2469.05  154.28
  10   0   4 2365.16  155.98
 -10   0  -4 2574.94  155.08
  10   0   4 2213.48  153.78
  11   0   4  -23.20   19.60
 -11   0  -4    1.10   21.60
 -11   0  -4   -8.90   15.20
  11   0   4  -12.30   12.30
 -11   0  -4   11.70   15.00
  11   0   4   -2.60   12.10
 -12   0  -4 2349.67  151.68
  12   0   4 2259.17  154.18
  12   0   4 2250.37  150.18
 -12   0  -4 2325.67  151.38
 -12   0  -4 2681.53  155.98
 -13   0  -4   30.60   18.40
 -13   0  -4   19.00   27.30
 -14   0  -4 1001.30   72.59
 -14   0  -4  894.21   63.89
 -14   0  -4  744.93   62.89
 -15   0  -4   15.50   21.00
 -15   0  -4  -23.30   31.40
 -16   0  -4  480.05   48.10
 -16   0  -4  615.74   61.99
 -17   0  -4  -27.30   39.30
 -17   0  -4  -18.60   21.00
 -18   0  -4  659.43   75.69
 -18   0  -4  567.14   54.69
 -19   0  -4   47.80   44.50
 -19   0  -4  -22.90   24.30
 -20  -1   4  195.88   34.90
 -20  -1   4  156.78   54.49
 -20   1   4  218.38   39.40
 -20   1   4  213.18   51.59
 -19  -1   4   10.40   26.00
 -19  -1   4  124.19   45.90
 -19   1   4   94.79   44.20
 -19   1   4   52.29   31.40
 -18  -1   4  437.26   49.90
 -18  -1   4  567.84   67.09
 -18   1   4  480.75   51.69
 -18   1   4  448.96   60.49
 -17  -1   4   45.80   25.00
 -17  -1   4   11.00   38.40
 -17   1   4   69.59   25.60
  17   1  -4   93.59   31.70
 -17   1   4   89.89   37.70
 -16  -1   4  570.14   49.10
 -16  -1   4  575.44   62.29
  16   1  -4  525.75   52.09
 -16   1   4  530.75   50.29
  15  -1  -4   15.80   28.50
 -15  -1   4   18.90   20.70
 -15  -1   4   68.49   32.80
  15   1  -4  -18.40   24.20
 -15   1   4   48.60   22.20
  14  -1  -4  639.94   59.09
 -14  -1   4  706.13   53.49
 -14  -1   4  756.02   62.29
  14   1  -4  675.13   54.89
 -14   1   4  622.44   54.19
 -14   1   4  722.53   59.89
  13  -1  -4   66.79   25.60
 -13  -1   4  106.59   20.00
 -13  -1   4   93.59   29.70
  13   1  -4   92.49   18.80
 -13   1   4   63.09   21.00
  13   1  -4   91.59   27.20
 -12  -1   4 1061.59   72.49
  12  -1  -4  871.01   66.29
 -12  -1   4  955.40   66.19
  12  -1  -4  924.31   69.49
  12   1  -4  949.60   70.39
 -12   1   4  945.21   67.49
  12   1  -4 1012.10   65.99
  12   1  -4  908.41   67.89
 -12   1   4 1058.09   70.49
 -11  -1   4    8.60   22.10
  11  -1  -4   -0.30   13.60
 -11  -1   4   -1.40   13.20
  11   1  -4    0.00   13.10
  11   1  -4  -28.90   17.50
  11   1  -4  -16.50   19.80
 -11   1   4   15.60   15.40
  10  -1  -4 2203.98  147.59
 -10  -1   4 2286.67  147.79
 -10  -1   4 2490.65  150.68
 -10  -1   4 2419.26  148.59
  10   1  -4 2366.16  149.79
 -10   1   4 2205.18  148.09
  10   1  -4 2317.97  147.69
  10   1  -4 2411.36  148.39
  -9  -1   4   18.60   13.50
  -9  -1   4   -4.70   19.80
  -9  -1   4   -0.70   15.10
  -9  -1   4  -18.10   15.60
   9  -1  -4    3.00   11.80
   9   1  -4  -23.40   15.00
   9   1  -4    2.20   10.80
   9   1  -4   -1.70   17.90
  -9   1   4  -10.60   13.40
   9   1  -4    9.90   10.90
   9   1  -4  -13.50   15.60
  -8  -1   4 1907.41  128.09
  -8  -1   4 2114.99  128.09
   8  -1  -4 1832.82  127.99
  -8  -1   4 2150.48  128.79
  -8  -1   4 2152.08  130.69
   8   1  -4 2094.69  127.29
  -8   1   4 1897.91  128.59
   8   1  -4 2085.09  128.39
   8   1  -4 2106.89  129.89
  -8   1   4 1903.41  128.89
   8   1  -4 2024.10  127.69
   7  -1  -4   74.39   19.40
  -7  -1   4   18.60   19.70
  -7  -1   4   42.00   13.40
  -7  -1   4   49.60   15.10
  -7  -1   4   43.60   14.90
   7  -1  -4   42.00   14.50
   7   1  -4   55.69   18.10
   7   1  -4   43.30   15.10
  -7   1   4   34.30   19.00
  -7   1   4    7.30   14.80
   7   1  -4   37.60   11.30
  -7   1   4   29.40   19.10
   7   1  -4   58.89   15.70
   6  -1  -4  930.81   64.59
   6  -1  -4 1058.69   66.49
  -6  -1   4 1029.00   67.69
   6  -1  -4  982.10   65.19
  -6  -1   4 1001.50   64.59
  -6  -1   4  897.81   64.29
  -6  -1   4  959.50   63.99
   6   1  -4  982.90   64.29
  -6   1   4 1016.70   65.79
   6   1  -4  887.31   63.49
  -6   1   4  941.81   64.89
   6   1  -4 1074.29   64.59
   6   1  -4  991.10   66.39
   5  -1  -4  756.62   49.30
  -5  -1   4  692.43   48.90
   5  -1  -4  706.33   49.20
  -5  -1   4  695.73   49.10
  -5  -1   4  700.13   48.20
  -5  -1   4  709.13   52.79
   5  -1  -4  756.82   49.50
  -5   1   4  693.43   49.00
   5   1  -4  700.73   50.79
  -5   1   4  695.73   48.70
   5   1  -4  771.02   48.80
  -5   1   4  775.62   49.50
   5   1  -4  723.63   48.50
   4  -1  -4 2374.66  148.59
  -4  -1   4 2365.06  148.79
  -4  -1   4 2277.67  150.58
   4  -1  -4 2497.65  148.59
   4  -1  -4 2360.26  148.69
  -4  -1   4 2246.68  149.29
  -4   1   4 2533.65  148.69
   4   1  -4 2483.15  148.59
  -4   1   4 2359.16  149.19
  -4   1   4 2353.96  148.59
   4   1  -4 2476.55  150.68
   4   1  -4 2303.27  148.99
   4   1  -4 2317.37  148.49
   3  -1  -4   74.49   11.70
  -3  -1   4   47.30   13.10
   3  -1  -4   69.49   10.30
   3  -1  -4   94.49   13.40
  -3  -1   4   76.19   12.90
  -3  -1   4   83.79   17.20
  -3   1   4   59.19   11.50
  -3   1   4   67.79   11.20
   3   1  -4   92.39   18.10
  -3   1   4   72.89   12.80
   3   1  -4   77.69   12.30
   3   1  -4   63.69   12.80
   2  -1  -4 3472.65  218.68
   2  -1  -4 3563.44  218.48
  -2  -1   4 3444.26  218.88
  -2  -1   4 3924.21  220.68
  -2  -1   4 3067.29  219.88
   2  -1  -4 3553.64  218.88
   2   1  -4 3584.24  220.48
  -2   1   4 3679.83  218.98
  -2   1   4 3526.15  218.78
   2   1  -4 3472.55  218.78
  -2   1   4 3617.74  218.68
   1  -1  -4 1402.46   86.99
   1  -1  -4 1436.06   86.49
  -1  -1   4 1383.56   89.49
  -1  -1   4 1456.15   87.89
   1  -1  -4 1255.97   86.99
   1  -1  -4 1298.67   86.89
   1   1  -4 1369.26   89.89
  -1   1   4 1250.87   86.89
   1   1  -4 1513.95   87.59
  -1   1   4 1344.17   86.79
  -1   1   4 1364.56   87.09
  -1   1   4 1468.55   87.29
  -1   1   4 1443.96   86.59
   0  -1  -4 5140.39  328.57
   0  -1   4 5544.85  330.57
   0  -1  -4 5462.25  327.97
   0  -1   4 5434.36  328.47
   0   1   4 5476.25  328.27
   0   1   4 5127.49  328.67
   0   1   4 5251.17  328.17
   0   1  -4 5536.25  328.47
   0   1   4 5345.87  328.47
   0   1   4 5402.26  328.07
   0   1  -4 4940.51  329.97
   0   1   4 5197.78  328.37
  -1  -1  -4 1092.79   68.39
  -1  -1  -4 1068.29   66.99
  -1  -1  -4 1031.00   67.29
   1  -1   4 1182.68   71.89
   1  -1   4 1103.09   69.39
  -1  -1  -4 1014.90   68.09
   1  -1   4 1057.09   68.09
   1   1   4 1000.20   67.99
   1   1   4 1060.49   67.29
   1   1   4 1086.19   68.39
  -1   1  -4 1066.59   68.19
   1   1   4 1041.00   67.59
   2  -1   4 4029.90  230.68
  -2  -1  -4 3480.45  229.08
  -2  -1  -4 3787.02  230.18
  -2  -1  -4 3598.14  230.18
   2  -1   4 3724.73  229.78
   2  -1   4 4081.89  231.98
   2   1   4 3435.46  229.18
   2   1   4 3683.23  230.08
   2   1   4 3573.04  230.18
  -3  -1  -4  242.28   23.90
   3  -1   4  243.38   21.40
  -3  -1  -4  295.57   23.20
   3  -1   4  281.87   22.50
   3  -1   4  237.68   22.20
  -3  -1  -4  268.87   19.70
   3   1   4  232.98   22.70
   3   1   4  273.77   19.90
   3   1   4  319.27   22.30
   4  -1   4 1484.05   92.99
  -4  -1  -4 1526.05   94.09
   4  -1   4 1445.56   93.09
  -4  -1  -4 1478.75   93.79
  -4   1  -4 1378.66   93.09
   4   1   4 1404.76   92.19
   4   1   4 1498.25   93.59
   4   1   4 1486.55   93.69
  -4   1  -4 1596.64   94.29
   4   1   4 1376.36   92.19
   5  -1   4  499.15   35.80
  -5  -1  -4  523.05   38.00
  -5  -1  -4  537.35   39.00
   5   1   4  484.15   34.80
  -5   1  -4  466.65   37.50
  -5   1  -4  555.24   38.90
   5   1   4  506.65   35.10
   5   1   4  528.65   36.70
   5   1   4  523.65   37.70
   6  -1   4 1606.14  102.69
   6  -1   4 1526.05  103.29
  -6  -1  -4 1630.14  103.79
   6  -1   4 1577.14  102.29
  -6  -1  -4 1673.33  104.89
   6   1   4 1673.83  103.79
   6   1   4 1615.94  102.59
  -6   1  -4 1772.92  104.49
   6   1   4 1528.25  102.09
  -6   1  -4 1567.64  103.69
   6   1   4 1657.33  104.29
  -6   1  -4 1635.04  102.49
   7  -1   4  732.53   50.99
   7  -1   4  724.83   52.39
   7  -1   4  753.82   50.69
  -7  -1  -4  873.51   55.19
  -7  -1  -4  771.32   52.49
   7   1   4  815.12   50.59
  -7   1  -4  730.43   53.49
   7   1   4  759.92   53.99
   7   1   4  742.83   51.99
  -7   1  -4  676.93   52.89
  -7   1  -4  805.02   51.19
   7   1   4  757.12   50.79
   8  -1   4 1228.48   85.19
   8  -1   4 1325.17   85.59
  -8  -1  -4 1412.16   89.09
   8  -1   4 1275.97   86.99
  -8  -1  -4 1384.06   87.09
   8   1   4 1364.36   85.69
   8   1   4 1345.97   86.39
  -8   1  -4 1356.76   87.59
   8   1   4 1375.96   85.19
  -8   1  -4 1198.18   85.49
  -8   1  -4 1343.57   87.69
   8   1   4 1365.76   87.99
  -9  -1  -4 1063.29   69.39
  -9  -1  -4  944.11   65.99
   9  -1   4  860.71   66.49
   9  -1   4  891.41   64.69
   9   1   4  990.00   65.69
  -9   1  -4  954.30   67.19
   9   1   4 1083.79   64.19
   9   1   4  998.80   67.39
  -9   1  -4  878.31   64.59
   9   1   4 1069.79   64.89
 -10  -1  -4  456.75   35.60
 -10  -1  -4  469.55   43.20
  10  -1   4  417.46   38.90
  10  -1   4  393.46   34.70
 -10  -1  -4  489.85   37.70
 -10   1  -4  413.16   35.40
 -10   1  -4  427.16   40.20
  10   1   4  458.05   35.60
  10   1   4  417.26   39.30
  10   1   4  459.45   34.90
  11  -1   4   86.79   22.70
 -11  -1  -4  115.89   26.00
 -11  -1  -4  103.79   18.70
 -11  -1  -4  132.59   20.90
  11  -1   4   84.59   17.00
  11   1   4   94.19   16.90
  11   1   4  143.89   25.30
 -11   1  -4   99.79   18.40
  11   1   4  116.59   19.10
 -11   1  -4   76.39   22.30
 -12  -1  -4  215.88   26.40
 -12  -1  -4  259.57   29.90
  12  -1   4  267.77   32.70
 -12  -1  -4  270.87   35.30
 -12   1  -4  244.58   29.70
 -12   1  -4  250.17   32.00
  12   1   4  238.68   28.70
 -13  -1  -4  551.74   43.30
 -13  -1  -4  436.06   41.80
 -13  -1  -4  559.14   52.19
  13   1   4  478.85   41.40
 -13   1  -4  454.15   41.70
 -13   1  -4  423.96   49.30
 -14  -1  -4   66.09   33.40
 -14  -1  -4   64.19   21.80
 -14  -1  -4   56.19   20.60
 -14   1  -4   51.59   29.70
  14   1   4   85.49   20.80
 -14   1  -4   43.70   20.80
 -15  -1  -4  561.54   59.89
 -15  -1  -4  488.55   44.60
 -15  -1  -4  473.45   44.60
 -15   1  -4  409.76   43.90
 -15   1  -4  479.55   56.99
  15   1   4  430.06   45.40
 -16  -1  -4  -15.70   36.80
 -16  -1  -4   25.60   21.60
 -16  -1  -4  -15.00   20.90
 -16   1  -4    1.50   34.80
 -16   1  -4  -11.30   21.70
 -17  -1  -4  299.37   47.60
 -17  -1  -4  179.78   29.60
 -17   1  -4  148.29   43.50
  17   1   4  198.38   27.30
 -17   1  -4  244.58   31.80
 -18  -1  -4   44.00   43.70
 -18  -1  -4   -1.60   22.50
 -18   1  -4  -40.70   40.80
  18   1   4   20.20   19.00
 -18   1  -4    3.90   24.40
 -20  -2   4   33.10   49.50
 -20   2   4    4.10   30.50
 -19  -2   4  398.56   61.29
 -19  -2   4  531.35   50.69
 -19   2   4  348.77   45.30
 -18  -2   4   38.00   26.40
 -18  -2   4   50.89   43.60
 -18   2   4   39.40   27.40
 -17  -2   4  543.35   63.79
 -17   2   4  388.76   44.10
 -16  -2   4   19.90   37.30
 -16   2   4   19.10   25.00
  16   2  -4   39.10   29.40
 -15  -2   4  956.30   70.39
 -15  -2   4  976.40   79.99
 -15  -2   4  999.40   69.09
 -15   2   4  782.92   71.29
  15   2  -4  961.30   68.39
  15   2  -4 1038.20   71.59
 -14  -2   4  -11.70   22.10
 -14  -2   4   -5.00   22.10
 -14  -2   4   29.00   32.90
  14   2  -4   -8.40   23.00
  14   2  -4  -21.00   18.40
 -14   2   4  -48.90   20.00
 -13  -2   4 1364.36   95.99
 -13  -2   4 1490.85  101.89
 -13  -2   4 1254.27   94.99
  13   2  -4 1550.54   95.19
  13   2  -4 1475.65   94.79
  12  -2  -4    2.60   16.80
 -12  -2   4   33.20   19.90
 -12  -2   4   20.90   19.10
 -12  -2   4    0.00   21.40
 -12  -2   4   29.90   27.00
  12   2  -4    3.50   14.80
  12   2  -4   18.80   20.10
 -12   2   4   -7.10   18.50
  12   2  -4    7.70   15.40
  12   2  -4   -1.60   29.20
 -11  -2   4 1570.04  102.29
 -11  -2   4 1603.74  105.69
  11   2  -4 1659.03  101.39
  11   2  -4 1506.15  104.29
  11   2  -4 1590.04  101.99
  11   2  -4 1385.26  100.99
 -10  -2   4   -0.90   16.20
 -10  -2   4   37.00   17.10
  10  -2  -4   14.30   15.20
 -10  -2   4   35.80   21.70
  10   2  -4  -11.60   15.90
  10   2  -4   -6.90   13.40
 -10   2   4    9.10   15.80
  10   2  -4   15.80   20.20
  -9  -2   4  730.43   50.89
  -9  -2   4  739.73   51.59
  -9  -2   4  741.23   55.49
   9  -2  -4  632.64   51.29
   9   2  -4  775.52   51.19
  -9   2   4  620.64   51.49
   9   2  -4  787.92   51.69
   9   2  -4  713.23   50.69
   9   2  -4  684.43   53.99
   8  -2  -4   -3.00   13.70
   8  -2  -4   28.30   15.50
  -8  -2   4   -3.60   15.70
  -8  -2   4   27.00   21.20
  -8  -2   4   20.30   15.20
   8   2  -4    5.20   14.30
   8   2  -4    2.70   12.70
   8   2  -4    9.10   18.70
   8   2  -4   13.70   15.20
  -8   2   4  -10.00   15.10
   7  -2  -4 1368.16   97.59
  -7  -2   4 1549.45   97.69
   7  -2  -4 1475.25   98.69
  -7  -2   4 1647.44   99.79
  -7  -2   4 1569.14  100.69
  -7  -2   4 1498.45   98.09
   7   2  -4 1569.34   98.39
   7   2  -4 1555.04   97.99
   7   2  -4 1562.14   97.79
  -7   2   4 1450.95   98.59
   7   2  -4 1509.55   99.89
  -6  -2   4    3.90   12.50
   6  -2  -4   10.60   13.50
  -6  -2   4    7.40   14.30
  -6  -2   4   21.30   15.30
  -6  -2   4    6.30   19.30
   6   2  -4   24.70   17.90
   6   2  -4   13.10   13.10
   6   2  -4   14.80   12.50
  -6   2   4   -4.00   14.70
   6   2  -4  -10.40   13.90
  -5  -2   4 8151.88  484.55
  -5  -2   4 7507.25  483.25
   5  -2  -4 7257.27  483.15
   5  -2  -4 7778.12  482.85
   5  -2  -4 7855.91  483.15
  -5  -2   4 8350.67  484.75
   5   2  -4 7830.02  483.15
  -5   2   4 7961.60  483.85
   5   2  -4 7761.92  483.95
   5   2  -4 7930.41  483.05
   5   2  -4 7741.13  484.35
  -5   2   4 7865.01  483.15
  -5   2   4 7771.52  483.05
  -4  -2   4   41.40   20.50
  -4  -2   4   54.19   13.10
   4  -2  -4   62.89   15.20
  -4  -2   4   49.70   13.30
   4  -2  -4   74.19   15.30
   4  -2  -4   73.49   12.30
  -4  -2   4   49.99   16.00
  -4   2   4   51.59   14.70
  -4   2   4   41.00   14.60
   4   2  -4   69.99   13.10
   4   2  -4   61.79   13.10
   4   2  -4   87.09   20.40
   4   2  -4   68.59   14.10
  -4   2   4   67.89   16.00
  -3  -2   4 2555.24  148.79
  -3  -2   4 2217.88  146.49
  -3  -2   4 2380.86  148.79
   3  -2  -4 2374.16  146.79
   3  -2  -4 2212.68  145.79
   3  -2  -4 2296.67  146.49
  -3   2   4 2379.76  146.89
  -3   2   4 2310.17  146.59
   3   2  -4 2401.26  149.19
  -3   2   4 2399.96  146.59
   3   2  -4 2267.07  147.49
   2  -2  -4   67.79    9.60
  -2  -2   4   39.40   18.10
   2  -2  -4   57.59   10.70
  -2  -2   4   83.59   16.80
   2  -2  -4   73.49   13.50
   2  -2  -4   81.09   14.30
  -2  -2   4   73.99   11.50
  -2   2   4   48.70   12.70
   2   2  -4   64.69   12.00
  -2   2   4   42.30   10.00
   2   2  -4   62.39   17.80
  -2   2   4   73.59   13.20
  -1  -2   4  840.52   54.49
   1  -2  -4  772.72   51.49
   1  -2  -4  773.42   50.99
   1  -2  -4  790.32   49.80
   1  -2  -4  700.33   50.89
   1   2  -4  817.52   53.49
  -1   2   4  757.82   49.99
  -1   2   4  787.12   51.19
  -1   2   4  685.53   50.89
  -1   2   4  820.82   51.39
   0  -2   4  299.57   27.30
   0  -2  -4  244.78   19.60
   0  -2  -4  249.28   22.50
   0  -2  -4  297.07   21.90
   0   2   4  244.28   22.10
   0   2   4  224.08   21.80
   0   2  -4  253.97   26.80
   0   2   4  282.07   23.00
  -1  -2  -4 2320.27  144.29
  -1  -2  -4 2298.77  145.09
   1  -2   4 2495.35  147.59
  -1  -2  -4 2293.77  145.79
   1   2   4 2204.18  145.49
   1   2   4 2277.27  144.39
  -1   2  -4 2254.57  148.19
   1   2   4 2298.37  145.29
   1   2   4 2350.46  145.29
   1   2   4 2412.36  145.59
   2  -2   4  489.65   35.90
  -2  -2  -4  432.56   31.80
  -2  -2  -4  455.95   33.50
  -2  -2  -4  437.26   33.40
  -2  -2  -4  431.06   29.90
  -2   2  -4  350.86   37.10
   2   2   4  457.25   33.00
   2   2   4  432.86   32.80
   2   2   4  470.85   30.80
   2   2   4  447.56   32.90
   2   2   4  422.06   32.50
   2   2   4  415.36   32.20
  -3  -2  -4 2938.11  179.78
  -3  -2  -4 2875.41  180.58
   3  -2   4 3103.19  183.38
  -3  -2  -4 2714.03  180.38
  -3  -2  -4 2924.21  181.68
  -3  -2  -4 2926.91  181.28
  -3  -2  -4 2852.31  180.78
  -3   2  -4 2785.82  182.48
   3   2   4 2827.02  181.38
   3   2   4 2855.21  181.08
   3   2   4 2988.20  180.88
   3   2   4 2958.00  179.98
  -4  -2  -4  363.96   27.30
  -4  -2  -4  330.07   31.10
   4  -2   4  421.56   32.20
   4  -2   4  450.35   35.80
  -4  -2  -4  405.96   32.20
  -4  -2  -4  408.46   31.80
   4   2   4  333.77   30.80
   4   2   4  392.56   31.00
   4   2   4  384.56   27.80
   4   2   4  352.46   30.30
   5  -2   4 1853.51  120.79
  -5  -2  -4 1852.91  119.09
  -5  -2  -4 1885.11  119.29
   5  -2   4 1910.21  118.69
   5   2   4 1875.71  118.99
   5   2   4 1880.21  116.89
   5   2   4 1846.22  117.69
   5   2   4 1824.52  117.79
   5   2   4 1850.11  116.99
   5   2   4 1814.72  118.79
  -6  -2  -4  139.09   20.80
  -6  -2  -4  174.28   22.00
   6  -2   4  190.38   26.70
   6   2   4  119.49   15.90
   6   2   4  148.99   16.00
   6   2   4  170.88   20.30
   6   2   4  203.28   21.50
  -7  -2  -4  261.77   27.50
  -7  -2  -4  208.58   26.20
   7  -2   4  278.37   31.70
   7  -2   4  239.98   21.90
   7   2   4  237.08   24.70
   7   2   4  189.68   25.90
   7   2   4  201.78   21.40
   7   2   4  192.38   20.30
  -8  -2  -4  246.98   32.40
  -8  -2  -4  281.17   29.60
   8   2   4  277.17   27.80
   8   2   4  320.57   24.60
   8   2   4  278.17   23.40
   8   2   4  201.88   28.50
  -9  -2  -4 1223.18   81.59
  -9  -2  -4 1185.88   83.49
   9   2   4 1270.77   78.89
   9   2   4 1103.19   81.79
   9   2   4 1224.88   80.89
   9   2   4 1180.88   77.99
 -10  -2  -4  385.66   39.80
 -10  -2  -4  335.37   34.20
  10   2   4  329.37   28.00
  10   2   4  314.17   32.90
  10   2   4  327.87   29.20
  10   2   4  264.77   34.00
 -10   2  -4  300.47   31.00
 -11  -2  -4  566.74   45.40
 -11  -2  -4  504.85   50.09
  11   2   4  535.75   43.70
  11   2   4  546.25   39.70
 -11   2  -4  425.36   41.50
 -12  -2  -4  338.77   43.90
 -12  -2  -4  321.07   36.10
 -12  -2  -4  321.37   30.40
  12   2   4  340.77   34.40
  12   2   4  323.77   29.20
 -12   2  -4  254.67   32.80
 -13  -2  -4   49.99   21.90
 -13  -2  -4   50.59   17.50
 -13  -2  -4   21.90   30.40
 -13   2  -4   62.79   19.50
  13   2   4   67.79   16.20
 -14  -2  -4  245.38   41.80
 -14  -2  -4  257.97   36.80
 -14  -2  -4  244.58   27.30
 -14   2  -4  192.18   28.10
  14   2   4  271.67   28.90
 -15  -2  -4   39.20   24.70
 -15  -2  -4    9.30   35.60
  15   2   4   33.00   17.60
 -15   2  -4   68.19   22.50
 -16  -2  -4  213.08   33.20
 -16  -2  -4  250.07   44.20
 -16   2  -4  257.97   32.50
  16   2   4  169.48   26.40
 -17  -2  -4   28.90   26.00
 -17  -2  -4   35.00   43.20
 -17   2  -4   45.60   27.30
  17   2   4   31.60   19.70
 -18  -2  -4   12.50   27.00
 -18  -2  -4   62.39   43.30
 -18   2  -4   34.40   29.20
  18   2   4   48.20   20.30
 -19  -3   4  105.29   48.80
 -19  -3   4    2.80   33.10
 -19   3   4   52.19   29.90
 -18  -3   4   -6.40   31.40
 -18  -3   4  161.28   47.10
 -18  -3   4   57.09   35.00
  18   3  -4   59.49   31.00
 -18   3   4   62.19   33.00
 -17  -3   4   14.30   32.50
 -17  -3   4   95.19   31.80
 -17  -3   4   62.99   43.40
 -17   3   4   61.19   27.40
  17   3  -4    0.60   31.40
 -16  -3   4   67.79   31.80
 -16  -3   4   26.30   31.80
 -16  -3   4  130.49   41.70
  16   3  -4   26.00   31.70
 -16   3   4   58.79   27.40
 -15  -3   4  -19.70   27.70
 -15  -3   4    5.30   36.20
 -15  -3   4  -64.89   25.80
 -15  -3   4  -38.50   24.60
  15   3  -4  -44.70   27.80
  15   3  -4   19.50   26.20
 -15   3   4  -11.50   23.90
 -14  -3   4   74.59   35.80
 -14  -3   4   34.00   25.70
 -14  -3   4   39.60   28.90
  14   3  -4  -15.30   25.30
 -14   3   4    9.00   23.40
  14   3  -4   56.19   27.90
  14   3  -4  -31.90   24.50
 -13  -3   4   53.69   23.80
 -13  -3   4   31.90   26.80
 -13  -3   4   12.70   31.20
  13   3  -4   15.50   25.00
  13   3  -4  -14.50   21.40
  13   3  -4   31.60   16.80
 -13   3   4   19.50   22.00
  13   3  -4   15.50   23.10
 -12  -3   4    3.50   23.70
 -12  -3   4    9.70   21.90
 -12  -3   4   59.69   30.60
 -12  -3   4   37.50   25.80
  12   3  -4   16.20   21.90
  12   3  -4   -7.50   15.20
  12   3  -4   17.50   23.20
 -12   3   4   -5.20   19.80
  12   3  -4  -26.10   17.90
 -11  -3   4   50.89   29.00
 -11  -3   4   47.10   22.10
  11  -3  -4   46.20   18.30
 -11  -3   4   40.20   24.00
 -11  -3   4   30.50   20.50
  11   3  -4   21.80   19.30
  11   3  -4   25.10   21.60
  11   3  -4   19.40   19.90
  11   3  -4   23.60   14.30
  11   3  -4   10.20   21.40
 -11   3   4   16.10   19.20
  10  -3  -4  157.78   23.40
 -10  -3   4  226.08   32.10
 -10  -3   4  213.28   27.50
 -10  -3   4  195.68   26.90
  10   3  -4  212.78   28.50
  10   3  -4  209.68   27.80
  10   3  -4  248.08   27.40
  10   3  -4  214.18   30.70
  -9  -3   4  -10.40   22.40
  -9  -3   4   -6.70   16.90
  -9  -3   4   18.10   18.70
  -9  -3   4   34.50   20.70
   9   3  -4    4.00   16.20
   9   3  -4  -38.20   21.00
   9   3  -4    3.60   16.00
   9   3  -4    9.10   17.40
  -8  -3   4  436.36   36.00
  -8  -3   4  410.36   41.00
  -8  -3   4  372.76   34.90
   8  -3  -4  396.76   35.40
   8   3  -4  441.76   35.60
   8   3  -4  396.06   34.70
   8   3  -4  388.36   39.70
   8   3  -4  416.26   35.80
   8   3  -4  396.86   35.90
   7  -3  -4  374.56   34.90
  -7  -3   4  430.36   35.80
  -7  -3   4  484.35   40.00
  -7  -3   4  440.26   38.20
  -7  -3   4  420.96   39.50
  -7  -3   4  417.76   35.10
  -7   3   4  471.35   37.10
   7   3  -4  424.86   34.70
   7   3  -4  430.06   36.20
   7   3  -4  462.65   35.80
   7   3  -4  385.86   39.60
   6  -3  -4   52.69   16.90
  -6  -3   4   54.89   15.80
  -6  -3   4  103.09   21.80
  -6  -3   4   98.09   19.90
  -6  -3   4   87.89   17.30
  -6  -3   4   90.59   20.60
   6   3  -4   65.09   17.10
   6   3  -4   46.50   15.90
  -6   3   4   29.70   17.10
  -6   3   4   85.59   18.60
   6   3  -4   79.09   20.70
  -6   3   4  101.59   18.50
   6   3  -4   74.49   15.60
   6   3  -4   75.09   16.60
  -5  -3   4  391.56   35.90
   5  -3  -4  340.57   32.60
  -5  -3   4  355.86   31.20
  -5  -3   4  436.96   36.40
  -5  -3   4  393.16   31.90
   5   3  -4  378.96   31.50
   5   3  -4  365.96   32.40
   5   3  -4  386.96   30.80
   5   3  -4  340.37   35.80
  -4  -3   4   16.10   12.60
  -4  -3   4   21.60   16.90
   4  -3  -4    5.40   15.70
   4  -3  -4    5.90   13.40
  -4  -3   4   -8.50   13.10
  -4  -3   4   10.90   17.10
   4   3  -4   -0.40   12.90
  -4   3   4   15.20    9.80
   4   3  -4   13.00   20.20
  -4   3   4   11.10   14.50
   4   3  -4   35.50   13.20
   4   3  -4    6.00   14.00
   4   3  -4    6.70   12.20
  -3  -3   4  444.66   36.10
   3  -3  -4  420.06   32.20
  -3  -3   4  420.16   31.40
   3  -3  -4  342.57   30.10
  -3   3   4  374.96   32.10
   3   3  -4  395.06   30.80
   3   3  -4  389.56   31.40
  -3   3   4  374.86   32.70
   3   3  -4  382.86   33.00
  -3   3   4  442.86   32.00
  -3   3   4  353.76   30.30
  -2  -3   4  358.06   32.50
   2  -3  -4  294.77   26.90
   2  -3  -4  331.17   26.90
   2  -3  -4  269.47   28.70
   2  -3  -4  321.27   27.80
  -2  -3   4  332.17   26.90
  -2   3   4  323.57   27.70
   2   3  -4  293.87   25.60
  -2   3   4  261.97   28.40
  -2   3   4  282.97   28.60
   2   3  -4  282.27   25.00
  -2   3   4  317.57   26.20
   2   3  -4  327.97   29.00
  -1  -3   4 1026.30   71.09
   1  -3  -4 1097.19   71.89
   1  -3  -4 1012.60   71.99
  -1  -3   4 1157.08   74.89
   1  -3  -4 1150.58   72.19
  -1   3   4 1198.98   72.59
  -1   3   4 1070.29   71.79
  -1   3   4 1118.59   72.79
  -1   3   4 1051.49   72.29
   1   3  -4 1093.19   73.39
   0  -3  -4  368.86   30.50
   0  -3   4  435.96   36.20
   0  -3  -4  357.66   31.60
   0  -3  -4  386.86   30.70
   0  -3  -4  364.26   31.60
   0   3   4  372.86   32.30
   0   3  -4  367.56   33.80
   0   3   4  383.56   30.70
   0   3   4  403.16   31.50
   0   3   4  363.56   32.20
  -1  -3  -4 1142.89   72.69
  -1  -3  -4 1044.90   71.39
   1  -3   4 1148.29   74.39
  -1  -3  -4 1112.19   72.09
  -1  -3  -4 1087.59   71.59
   1   3   4 1085.39   71.99
  -1   3  -4 1059.79   74.09
   1   3   4 1072.99   72.49
   1   3   4 1093.39   72.09
   1   3   4 1018.00   71.59
   2  -3   4   25.70   16.30
  -2  -3  -4   -9.90   11.70
  -2  -3  -4    4.50   14.80
  -2  -3  -4   -4.90   11.60
  -2  -3  -4   23.60   13.90
  -2   3  -4    3.80   15.30
   2   3   4   -6.60   14.40
   2   3   4   -5.20   11.60
   2   3   4   18.60   12.90
   2   3   4  -25.90   13.50
  -3  -3  -4 1522.95   97.49
   3  -3   4 1538.95   99.09
  -3  -3  -4 1595.94   98.29
  -3  -3  -4 1436.56   96.79
  -3  -3  -4 1474.35   96.59
   3   3   4 1534.35   97.69
   3   3   4 1517.65   97.99
   3   3   4 1485.25   97.49
   3   3   4 1453.25   96.99
  -4  -3  -4  -15.50   12.90
  -4  -3  -4    4.20   14.50
  -4  -3  -4   17.50   13.00
  -4  -3  -4   20.40   12.80
   4  -3   4   25.30   16.50
  -4  -3  -4   32.50   14.50
   4   3   4   21.40   13.30
  -4   3  -4   36.50   17.10
   4   3   4   32.00   12.80
   4   3   4   25.30   13.30
   4   3   4   25.50   14.80
   4   3   4   19.70   13.70
   5  -3   4 1196.68   75.59
  -5  -3  -4 1046.30   73.79
  -5  -3  -4 1111.49   75.39
  -5  -3  -4 1144.49   75.29
  -5  -3  -4 1065.19   72.89
   5   3   4 1137.69   73.59
   5   3   4 1164.18   75.19
   5   3   4 1131.89   73.79
   5   3   4 1138.49   73.79
  -5   3  -4 1020.60   75.69
   5   3   4 1047.60   73.99
  -6  -3  -4  347.17   36.90
   6  -3   4  321.17   34.00
  -6  -3  -4  346.07   32.10
  -6  -3  -4  407.26   35.40
   6  -3   4  471.25   35.10
  -6  -3  -4  369.06   34.10
   6   3   4  305.67   34.10
   6   3   4  435.36   32.10
   6   3   4  449.16   34.80
   6   3   4  409.96   32.70
  -7  -3  -4 2288.57  141.69
  -7  -3  -4 2232.68  141.59
   7   3   4 2197.18  140.99
   7   3   4 2152.68  139.39
   7   3   4 2296.27  138.29
   7   3   4 2150.98  139.39
   7   3   4 1985.90  140.39
  -8  -3  -4   45.90   19.80
  -8  -3  -4   26.20   22.40
   8   3   4    7.50   19.80
   8   3   4   49.99   19.00
   8   3   4   55.99   13.80
   8   3   4   64.29   18.20
  -9  -3  -4 1578.04  107.09
  -9  -3  -4 1670.33  111.29
  -9  -3  -4 1701.63  110.09
   9   3   4 1625.04  105.69
   9   3   4 1627.04  107.19
   9   3   4 1629.24  107.59
   9   3   4 1590.54  112.69
   9   3   4 1695.23  107.19
   9   3   4 1744.13  106.59
   9   3   4 1596.04  109.99
 -10  -3  -4  106.29   21.40
 -10  -3  -4   95.09   29.10
 -10  -3  -4  107.09   19.30
 -10  -3  -4  110.19   24.80
  10   3   4   88.99   18.90
  10   3   4  149.19   22.80
  10   3   4   89.09   15.40
 -10   3  -4  104.29   18.80
 -11  -3  -4  828.32   60.99
 -11  -3  -4  817.22   61.29
 -11  -3  -4  866.21   65.79
 -11  -3  -4  820.52   69.69
  11   3   4  870.01   60.89
  11   3   4  887.81   59.29
 -12  -3  -4  -20.30   22.80
 -12  -3  -4  -72.59   27.50
 -12  -3  -4   27.70   21.00
 -12  -3  -4    4.60   17.40
  12   3   4    6.70   14.80
  12   3   4    4.10   20.30
 -12   3  -4   -0.40   17.70
 -13  -3  -4  658.03   53.69
 -13  -3  -4  676.63   66.29
 -13  -3  -4  737.33   56.29
 -13  -3  -4  792.82   62.59
  13   3   4  720.73   53.89
  13   3   4  781.82   53.49
  13   3   4  758.72   54.99
  13   3   4  590.64   54.59
 -14  -3  -4   40.40   36.60
 -14  -3  -4   98.09   26.70
 -14  -3  -4  173.78   32.30
 -14  -3  -4  111.69   22.20
  14   3   4  101.39   25.60
  14   3   4   58.59   23.00
  14   3   4   99.79   20.40
 -14   3  -4   70.69   22.80
 -15  -3  -4  640.84   61.29
 -15  -3  -4  819.22   59.29
 -15  -3  -4  723.03   55.89
  15   3   4  850.11   59.19
  15   3   4  854.61   57.09
 -15   3  -4  654.93   57.99
  15   3   4  619.94   57.29
 -16  -3  -4   47.30   26.70
 -16  -3  -4    9.70   19.70
 -16  -3  -4   -9.80   27.60
 -16  -3  -4   -1.90   28.10
 -16  -3  -4  -53.19   37.30
 -16   3  -4  -36.10   21.80
  16   3   4    4.10   18.60
  16   3   4  -10.10   24.50
  16   3   4    0.40   22.50
 -17  -3  -4  448.86   45.70
 -17  -3  -4  371.66   48.10
 -17  -3  -4  406.26   41.70
 -17  -3  -4  605.74   66.39
  17   3   4  403.16   43.30
 -17   3  -4  456.75   50.89
 -17  -4   4  331.77   54.39
 -17  -4   4  211.58   47.40
 -17  -4   4  340.27   47.30
 -17  -4   4  293.57   47.90
 -17   4   4  297.47   40.00
  17   4  -4  209.78   41.90
  17   4  -4  403.96   47.50
 -16  -4   4  -21.30   35.20
 -16  -4   4   38.20   37.20
 -16  -4   4   69.39   43.00
 -16  -4   4   29.30   28.90
 -16   4   4   31.60   28.60
  16   4  -4    8.00   30.90
 -15  -4   4  538.25   62.29
 -15  -4   4  436.96   50.09
 -15  -4   4  546.55   57.89
 -15  -4   4  429.16   49.10
 -15   4   4  470.45   48.80
  15   4  -4  447.76   49.90
 -14  -4   4   11.50   29.90
 -14  -4   4   54.59   34.50
 -14  -4   4   15.10   26.00
 -14  -4   4   46.90   33.40
 -14  -4   4   49.10   39.30
  14   4  -4   13.00   26.80
 -14   4   4   23.80   24.30
  14   4  -4   34.80   28.30
  14   4  -4   25.90   26.80
 -13  -4   4  243.28   35.20
 -13  -4   4  273.27   37.90
 -13  -4   4  318.37   44.80
 -13  -4   4  368.86   47.90
  13   4  -4  246.28   29.70
  13   4  -4  264.27   36.20
  13   4  -4  285.77   36.70
 -13   4   4  296.97   34.60
 -12  -4   4  -25.00   32.40
 -12  -4   4  -29.90   23.20
 -12  -4   4   21.20   26.30
 -12  -4   4  -19.30   29.00
  12   4  -4   -1.70   15.30
  12   4  -4    3.00   22.80
  12   4  -4    4.50   23.80
  12   4  -4  -16.90   24.60
 -11  -4   4  666.63   56.09
 -11  -4   4  620.04   55.99
 -11  -4   4  533.85   48.60
 -11  -4   4  466.55   51.39
 -11  -4   4  495.35   47.90
  11   4  -4  527.35   48.40
  11   4  -4  508.35   48.40
  11   4  -4  569.54   47.80
 -10  -4   4  107.59   25.70
 -10  -4   4  126.39   29.40
 -10  -4   4  138.19   33.30
 -10  -4   4  128.29   30.20
 -10  -4   4  152.28   27.90
  10   4  -4  118.59   25.70
  10   4  -4  125.19   24.30
  -9  -4   4  806.22   62.69
  -9  -4   4  933.41   68.09
  -9  -4   4  911.51   63.29
   9   4  -4  861.11   62.29
   9   4  -4  853.81   63.09
   9   4  -4  887.21   63.09
   9   4  -4  737.13   67.29
  -8  -4   4   49.50   25.70
   8  -4  -4   68.19   22.50
  -8  -4   4   55.19   22.00
  -8  -4   4   69.49   25.30
  -8  -4   4   39.40   20.30
  -8  -4   4   52.39   25.90
   8   4  -4   60.09   22.00
   8   4  -4   38.80   25.80
   8   4  -4   82.39   20.70
   8   4  -4   60.39   20.80
  -7  -4   4  699.73   55.49
  -7  -4   4  685.43   51.19
  -7  -4   4  653.43   50.99
   7   4  -4  672.53   50.89
   7   4  -4  704.33   50.09
   7   4  -4  663.93   52.39
   7   4  -4  617.64   54.89
  -6  -4   4   17.70   22.20
  -6  -4   4    8.40   15.90
  -6  -4   4   16.50   18.20
  -6  -4   4   18.30   22.00
   6  -4  -4   22.60   18.90
  -6  -4   4  -17.90   21.90
   6   4  -4    3.10   22.60
   6   4  -4  -13.00   15.00
   6   4  -4    8.90   15.50
  -6   4   4   27.70   16.00
  -5  -4   4  519.75   42.70
  -5  -4   4  615.14   47.90
  -5  -4   4  557.24   42.70
   5  -4  -4  561.74   44.00
   5   4  -4  564.64   43.20
   5   4  -4  561.84   42.90
   5   4  -4  567.84   41.90
   5   4  -4  509.35   44.60
  -5   4   4  549.85   42.90
   5   4  -4  475.65   46.90
   4  -4  -4   43.20   14.50
   4  -4  -4   92.69   21.20
   4  -4  -4   96.49   20.20
  -4  -4   4   64.99   22.70
   4   4  -4   73.59   18.40
   4   4  -4   72.49   19.30
   4   4  -4   98.59   16.60
  -4   4   4   59.89   15.60
  -3  -4   4  839.62   59.99
   3  -4  -4  769.12   55.99
  -3  -4   4  790.42   55.49
   3  -4  -4  797.12   56.29
   3  -4  -4  768.52   54.49
  -3   4   4  849.02   56.49
  -3   4   4  825.92   56.19
   3   4  -4  791.32   55.39
   3   4  -4  791.72   55.29
   3   4  -4  747.93   54.09
   3   4  -4  723.73   56.79
  -3   4   4  735.03   54.69
   2  -4  -4  429.96   33.90
   2  -4  -4  380.96   36.40
   2  -4  -4  424.76   35.40
  -2  -4   4  475.95   40.00
   2   4  -4  413.36   32.70
   2   4  -4  360.96   35.70
  -2   4   4  401.16   35.20
  -2   4   4  364.06   33.00
  -2   4   4  385.16   35.20
  -2   4   4  385.86   37.00
  -1  -4   4 1558.64   99.59
   1  -4  -4 1461.65   96.59
   1  -4  -4 1472.35   96.99
  -1   4   4 1458.95   96.39
   1   4  -4 1411.56   98.09
  -1   4   4 1498.35   96.79
  -1   4   4 1497.35   97.99
  -1   4   4 1473.85   97.19
   0  -4  -4  251.87   27.20
   0  -4   4  295.67   31.30
   0   4   4  248.08   29.80
   0   4   4  225.88   29.20
   0   4   4  228.38   26.20
   0   4  -4  292.07   28.90
   0   4   4  237.28   26.40
  -1  -4  -4  329.17   33.00
  -1  -4  -4  377.96   31.80
  -1  -4  -4  364.16   32.10
  -1  -4  -4  374.06   33.60
   1  -4   4  387.66   36.00
   1   4   4  366.06   31.90
  -1   4  -4  340.77   35.40
   1   4   4  362.96   32.50
   1   4   4  337.17   33.20
  -2  -4  -4  418.46   37.20
  -2  -4  -4  469.45   36.70
  -2  -4  -4  419.26   36.80
   2  -4   4  495.05   40.80
  -2  -4  -4  470.25   39.20
   2   4   4  429.96   37.20
  -2   4  -4  474.85   42.30
   2   4   4  452.45   38.10
   2   4   4  470.45   36.80
  -3  -4  -4  269.47   30.10
  -3  -4  -4  303.57   29.20
   3  -4   4  339.07   33.60
  -3  -4  -4  333.47   32.50
   3   4   4  279.17   28.50
   3   4   4  301.17   31.70
  -3   4  -4  335.47   36.60
   3   4   4  254.47   30.10
   3   4   4  295.47   30.60
  -4  -4  -4  846.82   56.99
  -4  -4  -4  795.02   57.39
   4  -4   4  782.52   58.99
  -4  -4  -4  839.62   59.99
  -4  -4  -4  735.53   57.69
  -4  -4  -4  815.32   56.49
  -4   4  -4  693.43   63.19
   4   4   4  830.12   56.99
   4   4   4  807.82   57.09
   4   4   4  858.31   58.69
   4   4   4  826.72   58.49
  -5  -4  -4  805.32   65.09
  -5  -4  -4  938.01   65.29
  -5  -4  -4 1028.10   67.89
  -5  -4  -4  886.61   64.09
  -5  -4  -4  989.10   64.49
   5  -4   4  977.40   66.29
   5   4   4  952.10   66.29
   5   4   4  986.60   66.89
  -5   4  -4  849.61   69.99
   5   4   4  928.41   64.09
   5   4   4  936.01   64.99
   5   4   4  835.22   65.59
  -6  -4  -4  837.32   61.39
  -6  -4  -4  872.51   64.09
   6  -4   4  903.21   63.19
  -6  -4  -4  876.01   63.79
  -6  -4  -4  844.92   61.89
  -6  -4  -4  786.42   60.09
   6   4   4  946.31   60.89
   6   4   4  745.03   62.29
  -6   4  -4  875.61   64.89
   6   4   4  867.01   60.79
  -7  -4  -4  481.65   44.80
  -7  -4  -4  544.75   46.50
  -7  -4  -4  479.85   40.60
  -7  -4  -4  491.05   41.20
   7   4   4  507.35   40.50
   7   4   4  471.75   40.70
   7   4   4  528.25   37.40
   7   4   4  400.86   44.20
  -8  -4  -4  376.46   37.10
  -8  -4  -4  425.86   44.80
   8  -4   4  433.46   39.90
  -8  -4  -4  384.06   37.40
  -8  -4  -4  491.65   43.00
   8   4   4  392.66   37.30
   8   4   4  394.46   34.40
  -9  -4  -4   56.99   24.90
  -9  -4  -4   21.50   19.50
  -9  -4  -4    7.80   18.20
  -9  -4  -4   11.10   26.90
   9   4   4   38.80   17.50
  -9   4  -4   32.50   15.90
 -10  -4  -4  502.15   46.90
 -10  -4  -4  439.36   39.80
 -10  -4  -4  464.15   50.29
 -10  -4  -4  450.35   40.00
  10   4   4  455.95   39.40
 -10   4  -4  345.47   35.90
  10   4   4  388.66   40.10
 -11  -4  -4   59.49   20.00
 -11  -4  -4   -5.80   32.40
 -11  -4  -4   28.10   26.60
 -11  -4  -4   28.30   21.10
  11   4   4   28.80   20.90
  11   4   4   17.60   19.70
 -11   4  -4   42.20   18.30
 -12  -4  -4  870.01   72.69
 -12  -4  -4  824.72   62.29
 -12  -4  -4  670.93   59.69
 -12  -4  -4  934.41   68.19
  12   4   4  923.31   63.19
  12   4   4  818.52   62.29
 -12   4  -4  671.43   58.89
 -13  -4  -4  189.38   31.60
 -13  -4  -4  230.38   36.80
 -13  -4  -4   81.79   38.40
 -13   4  -4  170.38   25.40
  13   4   4  159.98   28.70
  13   4   4  153.88   28.90
 -14  -4  -4  354.46   38.30
 -14  -4  -4  251.07   44.50
 -14  -4  -4  205.98   36.30
 -14  -4  -4  234.78   31.80
 -14   4  -4  226.98   30.60
  14   4   4  243.18   33.70
  14   4   4  277.87   36.00
 -15  -4  -4   64.49   31.00
 -15  -4  -4   67.89   39.50
 -15  -4  -4   53.69   23.80
 -15  -4  -4  111.29   29.70
 -15  -4  -4   82.29   33.60
  15   4   4   99.19   25.50
  15   4   4   47.30   25.40
 -15   4  -4   60.19   24.10
 -16  -4  -4  101.99   32.50
 -16  -4  -4   97.09   33.90
 -16  -4  -4   49.99   35.10
 -16  -4  -4  141.79   43.20
  16   4   4   59.39   26.30
 -16   4  -4   74.79   24.70
 -15  -5   4  -19.00   38.70
 -15  -5   4   89.49   43.40
  15   5  -4   59.39   33.40
  15   5  -4   52.19   31.50
 -15   5   4   48.30   28.50
 -14  -5   4  521.45   63.39
 -14  -5   4  482.35   61.39
 -14  -5   4  407.36   56.09
  14   5  -4  547.35   51.39
  14   5  -4  461.45   52.69
 -13  -5   4   -2.30   27.30
 -13  -5   4   19.30   33.60
 -13  -5   4   45.40   38.10
 -13  -5   4   57.79   41.30
 -13  -5   4   15.60   34.30
  13   5  -4    4.80   29.20
  13   5  -4   19.70   28.20
  13   5  -4   52.79   18.50
  13   5  -4  -13.80   27.00
 -13   5   4   40.60   24.20
 -12  -5   4  569.64   58.69
 -12  -5   4  710.13   64.39
 -12  -5   4  591.84   63.79
  12   5  -4  570.34   54.89
  12   5  -4  620.64   55.59
 -11  -5   4  129.09   37.20
 -11  -5   4  106.49   27.80
 -11  -5   4   21.40   32.00
 -11  -5   4   70.19   35.10
 -11   5   4   54.79   27.20
  11   5  -4   74.69   27.30
  11   5  -4   52.09   26.10
 -10  -5   4  876.31   63.39
 -10  -5   4  759.92   63.99
 -10  -5   4  804.32   67.69
  10   5  -4  762.92   61.99
  10   5  -4  856.81   62.59
 -10   5   4  675.13   60.69
  -9  -5   4   -3.60   30.00
  -9  -5   4   -9.60   27.70
  -9  -5   4  -11.80   22.20
  -9  -5   4   35.80   26.80
   9  -5  -4   23.50   27.40
   9   5  -4  -13.70   22.00
  -9   5   4   23.40   24.70
   9   5  -4   21.50   22.70
  -8  -5   4  973.80   70.79
  -8  -5   4  974.10   74.69
  -8  -5   4 1030.70   76.89
  -8  -5   4  910.91   73.89
  -8  -5   4  860.71   71.89
   8   5  -4  910.81   70.19
   8   5  -4 1034.40   71.69
   8   5  -4  973.60   70.69
  -7  -5   4   26.60   24.20
  -7  -5   4    7.70   20.30
   7  -5  -4   49.00   24.60
  -7  -5   4   18.00   28.10
   7  -5  -4   14.40   26.60
   7   5  -4   13.40   20.10
   7   5  -4   53.69   21.40
  -7   5   4    8.60   14.10
   6  -5  -4  933.91   76.99
  -6  -5   4 1110.39   77.19
  -6  -5   4 1238.28   83.79
   6  -5  -4 1019.10   78.19
  -6  -5   4 1131.39   79.19
   6   5  -4 1120.49   76.89
  -6   5   4 1027.80   76.89
   6   5  -4 1129.19   76.29
   5  -5  -4   -4.50   16.80
   5  -5  -4  -19.90   22.20
   5  -5  -4  -16.30   24.10
  -5  -5   4   39.00   27.60
  -5  -5   4    8.30   25.90
   5   5  -4   21.30   19.60
  -5   5   4    8.60   22.10
   5   5  -4   27.90   18.70
  -5   5   4   -2.70   16.60
   4  -5  -4  735.73   60.89
   4  -5  -4  874.21   59.79
  -4  -5   4  937.71   67.39
  -4   5   4  741.23   59.59
  -4   5   4  856.41   61.49
   4   5  -4  892.21   60.99
   4   5  -4  739.03   59.89
   4   5  -4  804.52   59.59
  -3  -5   4  171.28   24.90
   3  -5  -4  201.98   29.40
   3  -5  -4  183.98   25.40
  -3  -5   4  189.78   32.00
   3  -5  -4  223.18   29.30
   3   5  -4  173.88   25.90
   3   5  -4  154.98   24.20
  -3   5   4  171.98   25.80
  -3   5   4  238.88   34.90
  -3   5   4  144.49   24.50
  -3   5   4  226.48   30.30
  -2  -5   4 1440.26   96.49
  -2  -5   4 1340.17   91.19
   2  -5  -4 1206.68   92.89
   2  -5  -4 1409.86   93.39
   2  -5  -4 1336.27   91.99
  -2   5   4 1265.17   91.99
  -2   5   4 1416.56   93.39
   2   5  -4 1448.46   92.29
  -2   5   4 1433.46   92.49
  -1  -5   4   37.80   18.10
   1  -5  -4   56.49   21.30
   1  -5  -4   61.49   24.40
   1  -5  -4  106.59   21.70
  -1  -5   4   93.89   24.70
  -1   5   4   50.39   19.70
  -1   5   4   92.59   25.10
  -1   5   4  110.09   22.00
   0  -5  -4 1530.85  101.59
   0  -5   4 1538.15  103.99
   0  -5  -4 1591.54  101.49
   0  -5  -4 1619.04  101.29
   0  -5  -4 1369.76  100.89
   0  -5   4 1310.27  100.39
   0   5   4 1636.74  102.29
   0   5   4 1534.55  101.29
   0   5   4 1461.55  101.09
   1  -5   4   18.10   22.50
  -1  -5  -4   34.90   20.10
  -1  -5  -4   29.40   18.50
  -1  -5  -4   32.50   19.90
  -1   5  -4    7.70   23.60
   1   5   4   40.70   18.70
   1   5   4  -12.50   21.50
   1   5   4   11.70   24.60
  -2  -5  -4 1345.97   87.29
   2  -5   4 1311.67   89.69
  -2  -5  -4 1152.18   87.29
  -2  -5  -4 1204.28   87.19
  -2  -5  -4 1318.07   88.29
   2   5   4 1263.37   89.29
   2   5   4 1280.57   87.89
   2   5   4 1324.87   86.89
  -2   5  -4 1267.97   91.89
  -3  -5  -4  166.78   27.30
  -3  -5  -4  161.28   23.70
  -3  -5  -4  164.98   26.80
   3  -5   4  129.19   26.60
   3   5   4  112.79   27.60
   3   5   4  105.89   24.50
  -3   5  -4   93.69   29.70
   3   5   4  136.99   23.00
  -4  -5  -4  680.63   52.99
  -4  -5  -4  679.23   56.79
   4  -5   4  720.13   57.39
  -4  -5  -4  710.43   54.49
   4   5   4  661.33   54.79
   4   5   4  738.53   53.29
  -4   5  -4  689.83   61.89
   4   5   4  705.63   57.99
  -5  -5  -4  159.18   25.40
  -5  -5  -4  142.89   28.30
  -5  -5  -4  133.99   23.90
   5  -5   4  150.38   27.70
  -5   5  -4  130.89   32.60
   5   5   4  148.59   26.00
   5   5   4  151.58   24.30
   5   5   4  194.98   29.00
  -6  -5  -4  328.17   39.60
  -6  -5  -4  437.36   43.50
   6  -5   4  444.86   42.40
  -6  -5  -4  329.17   37.80
  -6  -5  -4  384.16   38.70
  -6  -5  -4  366.66   40.60
   6   5   4  330.77   38.30
  -6   5  -4  508.75   49.00
   6   5   4  427.66   37.30
   7  -5   4   79.29   24.60
  -7  -5  -4   27.90   21.00
  -7  -5  -4  -20.20   22.50
  -7  -5  -4   -3.80   20.10
  -7  -5  -4    7.20   24.60
  -7  -5  -4   30.40   24.10
   7   5   4   21.50   18.60
  -7   5  -4   51.59   23.90
   7   5   4  -14.20   17.80
  -8  -5  -4  613.74   55.99
  -8  -5  -4  516.65   47.90
  -8  -5  -4  578.54   49.99
   8  -5   4  631.84   52.79
  -8  -5  -4  604.44   53.99
   8   5   4  548.05   49.10
   8   5   4  560.04   48.50
  -9  -5  -4    0.20   24.80
  -9  -5  -4   13.40   21.10
  -9  -5  -4   16.60   21.40
  -9  -5  -4   18.90   29.10
   9   5   4   24.10   20.20
   9   5   4   11.50   20.80
 -10  -5  -4  406.56   47.40
 -10  -5  -4  284.47   36.10
 -10  -5  -4  313.77   37.80
 -10  -5  -4  357.36   45.50
  10   5   4  315.17   36.40
  10   5   4  293.07   37.60
 -11  -5  -4  101.69   35.50
 -11  -5  -4   77.09   24.20
 -11  -5  -4   83.29   25.10
 -11  -5  -4   90.59   30.10
 -11  -5  -4  105.39   29.30
  11   5   4   73.79   24.30
 -11   5  -4   79.19   20.70
  11   5   4  122.09   25.80
 -12  -5  -4  241.48   35.30
 -12  -5  -4  217.08   38.00
 -12  -5  -4  172.28   34.10
 -12  -5  -4  157.18   42.10
 -12  -5  -4  171.18   31.30
  12   5   4  234.08   33.00
  12   5   4  173.58   30.40
 -12   5  -4  168.78   26.00
 -13  -5  -4   34.80   23.70
 -13  -5  -4   32.10   29.60
 -13  -5  -4   29.20   28.10
 -13  -5  -4   54.69   31.30
 -13  -5  -4   21.00   35.70
 -13   5  -4    9.20   24.40
  13   5   4   48.00   24.90
  13   5   4   31.90   26.80
 -14  -5  -4   40.20   32.40
 -14  -5  -4   26.20   29.30
 -14  -5  -4   40.70   39.90
 -14  -5  -4   27.10   25.50
 -14   5  -4   45.40   26.80
  14   5   4   27.30   23.90
 -13  -6   4  179.98   47.00
 -13  -6   4  109.39   34.80
 -12  -6   4  -19.70   34.60
 -12  -6   4  -23.00   26.80
 -12  -6   4   51.29   36.10
 -12  -6   4   72.29   38.10
 -12   6   4  -55.39   29.20
  12   6  -4  -33.20   24.60
 -11  -6   4  100.59   36.60
  11  -6  -4    8.90   31.50
 -11  -6   4   95.99   30.60
 -11   6   4   96.79   31.90
  11   6  -4   99.59   27.80
  11   6  -4  108.49   31.70
  10  -6  -4  -41.70   30.20
 -10  -6   4   66.39   37.10
 -10  -6   4   47.50   25.50
 -10  -6   4    7.00   34.60
  10   6  -4   53.99   24.90
  10   6  -4    4.90   27.90
 -10   6   4   27.10   27.40
   9  -6  -4   70.49   33.60
  -9  -6   4   66.19   36.50
  -9  -6   4   37.60   24.60
  -9   6   4   53.29   29.00
   8  -6  -4   75.29   32.40
  -8  -6   4   41.30   32.90
   8   6  -4   47.20   28.40
  -8   6   4   81.99   29.50
   7  -6  -4   55.39   31.80
  -7  -6   4   89.79   35.00
  -7  -6   4  111.59   26.90
   7   6  -4   73.29   28.50
   6  -6  -4  162.78   35.00
   6  -6  -4  172.68   35.00
  -6  -6   4  149.49   36.70
  -6  -6   4  135.69   28.70
  -6   6   4  186.98   32.20
   6   6  -4  124.69   28.00
   5  -6  -4  301.47   39.90
  -5  -6   4  274.27   36.30
   5  -6  -4  320.27   38.00
  -5  -6   4  343.67   45.00
  -5   6   4  314.97   38.90
  -4  -6   4   59.89   24.00
   4  -6  -4   84.69   29.10
   4  -6  -4   82.59   29.60
  -4  -6   4  117.79   32.80
  -4   6   4   50.39   28.80
   3  -6  -4  117.69   31.90
   3  -6  -4  113.99   26.70
  -3  -6   4  153.28   36.00
   3  -6  -4  133.59   29.30
  -3   6   4  109.79   31.30
   2  -6  -4   62.09   28.50
  -2  -6   4   86.99   31.60
   2  -6  -4   92.39   27.70
   2  -6  -4   78.79   24.30
  -2   6   4   41.30   28.40
  -2   6   4   61.99   31.50
   1  -6  -4   51.19   23.60
   1  -6  -4   22.20   27.70
   1  -6  -4   47.10   24.30
  -1  -6   4   66.29   29.40
  -1   6   4   49.10   27.10
  -1   6   4   63.09   32.20
   0  -6  -4  538.05   49.99
   0  -6  -4  518.95   48.70
   0  -6  -4  509.55   50.09
   0  -6   4  527.25   50.69
   0   6   4  551.04   50.29
   0   6   4  579.34   56.29
  -1  -6  -4  133.79   31.50
  -1  -6  -4  152.58   29.10
   1  -6   4  114.79   31.60
   1  -6   4  116.49   27.00
  -1  -6  -4  157.68   26.80
  -1   6  -4  101.79   28.50
   1   6   4  105.19   31.20
   1   6   4  113.29   30.20
  -2  -6  -4  761.42   60.69
   2  -6   4  839.32   66.19
   2  -6   4  790.22   61.19
  -2  -6  -4  693.73   62.39
  -2  -6  -4  801.42   63.09
   2   6   4  739.83   63.79
   2   6   4  739.23   64.09
  -3  -6  -4  289.67   33.80
  -3  -6  -4  303.97   38.80
  -3  -6  -4  315.47   40.50
   3  -6   4  300.47   42.50
   3   6   4  339.17   40.20
   3   6   4  274.07   37.10
   3   6   4  243.18   34.00
  -3   6  -4  232.88   31.90
  -4  -6  -4  450.25   46.20
  -4  -6  -4  329.57   39.50
  -4  -6  -4  405.26   47.10
  -4   6  -4  510.65   41.70
   4   6   4  434.66   41.70
   4   6   4  347.97   43.50
   4   6   4  399.06   47.90
  -5  -6  -4  175.48   32.10
  -5  -6  -4  164.78   32.20
   5  -6   4  206.28   33.10
  -5  -6  -4  180.98   31.80
   5   6   4  166.98   29.20
   5   6   4  199.88   31.60
  -6  -6  -4  390.26   42.80
  -6  -6  -4  356.86   44.00
   6  -6   4  420.96   46.90
  -6  -6  -4  404.36   46.80
   6   6   4  400.36   41.10
   6   6   4  333.57   42.80
   7  -6   4  101.99   28.20
  -7  -6  -4   62.99   29.90
  -7  -6  -4   53.49   25.30
  -7  -6  -4   14.50   27.90
   7   6   4   45.40   24.30
   7   6   4   61.09   22.50
  -8  -6  -4  622.94   55.59
  -8  -6  -4  741.03   63.79
   8  -6   4  620.54   58.89
  -8  -6  -4  685.03   61.89
   8   6   4  640.74   56.19
   8   6   4  661.63   55.29
  -9  -6  -4   55.79   29.60
  -9  -6  -4   91.79   28.90
  -9  -6  -4   78.39   31.80
  -9  -6  -4   86.59   30.20
   9   6   4   94.39   24.50
   9   6   4  110.99   26.30
 -10  -6  -4  438.56   50.19
 -10  -6  -4  428.36   51.49
 -10  -6  -4  552.74   52.69
 -10  -6  -4  507.65   55.99
 -10  -6  -4  508.65   58.99
  10   6   4  420.06   47.00
  10   6   4  456.45   47.90
 -11  -6  -4   41.20   29.90
 -11  -6  -4   -4.20   29.80
 -11  -6  -4   27.90   31.10
 -11  -6  -4  -32.40   39.90
 -11  -6  -4   -2.80   36.50
  11   6   4  -30.00   23.60
   8  -7  -4   73.49   46.00
  -8  -7   4   41.40   36.60
  -8  -7   4   60.99   28.90
  -8   7   4   47.90   34.30
   8   7  -4   65.99   26.90
  -7  -7   4   30.70   36.80
   7  -7  -4   99.79   31.80
   7   7  -4    7.30   26.40
  -7   7   4   -6.00   22.20
  -6  -7   4  325.27   47.20
   6  -7  -4  258.77   39.80
   6  -7  -4  235.18   40.60
  -6   7   4  313.37   40.50
  -5  -7   4   19.30   25.90
   5  -7  -4    4.60   32.20
  -5  -7   4   45.90   35.10
   5  -7  -4   36.40   29.00
  -5   7   4   49.40   33.70
   4  -7  -4  386.76   50.29
  -4  -7   4  428.56   55.19
   4  -7  -4  328.17   52.69
   4  -7  -4  335.97   48.30
  -4   7   4  373.16   46.20
  -3  -7   4  275.67   45.60
   3  -7  -4  320.17   44.80
   3  -7  -4  214.58   48.50
   3  -7  -4  248.58   41.20
  -3   7   4  280.07   48.70
  -3   7   4  236.08   39.30
   2  -7  -4  147.99   34.50
  -2  -7   4  120.49   35.90
   2  -7  -4  131.29   33.50
  -2  -7   4  138.19   29.70
   2  -7  -4  183.68   35.50
  -2   7   4  178.78   45.90
  -2   7   4  129.19   36.40
   1  -7  -4  217.28   39.80
   1  -7  -4  240.28   36.60
   1  -7  -4  247.48   36.70
  -1   7   4  147.29   42.70
  -1   7   4  229.78   42.10
   0  -7  -4  199.48   40.10
   0  -7  -4  215.68   37.20
   0  -7   4  237.38   40.30
   0  -7  -4  207.58   34.60
   0   7   4  198.68   37.90
   0   7   4  163.98   40.00
  -1  -7  -4   94.79   29.70
  -1  -7  -4  103.59   32.80
  -1  -7  -4  114.59   35.80
   1  -7   4  173.88   35.80
   1  -7   4  127.99   30.70
   1   7   4  129.59   36.70
  -1   7  -4  176.18   30.60
   1   7   4  135.59   35.10
  -2  -7  -4  252.67   40.20
   2  -7   4  238.18   40.90
  -2  -7  -4  213.38   33.10
  -2  -7  -4  243.68   44.00
   2  -7   4  247.48   39.50
   2   7   4  276.97   43.40
  -2   7  -4  257.67   38.30
  -2   7  -4  298.07   36.00
   3  -7   4  332.77   47.30
  -3  -7  -4  338.27   46.20
   3  -7   4  304.97   43.00
  -3  -7  -4  335.77   45.40
  -3   7  -4  272.37   41.90
  -3   7  -4  311.27   38.40
   3   7   4  330.97   43.90
   4  -7   4  231.58   40.20
   4  -7   4  184.38   35.30
  -4  -7  -4  270.57   40.50
  -4  -7  -4  237.48   38.20
   4   7   4  237.18   39.40
  -4   7  -4  173.58   32.00
   5  -7   4  458.65   53.19
   5  -7   4  310.07   46.10
  -5  -7  -4  444.46   52.79
  -5  -7  -4  382.56   49.99
  -5   7  -4  356.86   43.90
   5   7   4  307.07   48.10
  -6  -7  -4   33.10   30.60
   6  -7   4   79.49   32.50
  -6  -7  -4   84.29   36.40
   6   7   4   38.30   28.70
 -20   0   5   86.39   49.60
 -20   0   5   10.30   29.40
 -19   0   5  327.87   42.70
 -19   0   5  389.56   58.89
 -18   0   5   17.30   43.10
 -18   0   5    5.10   27.00
 -17   0   5 1066.39   91.39
 -17   0   5 1119.59   80.79
 -16   0   5  -12.20   22.00
 -16   0   5   44.80   35.80
 -15   0   5 1024.80   78.29
 -15   0   5  921.51   70.59
 -14   0   5   28.30   30.70
  14   0  -5  -21.60   26.50
 -14   0   5   -2.80   19.70
  14   0  -5   12.80   28.30
  13   0  -5  520.05   51.19
 -13   0   5  583.94   52.29
  13   0  -5  522.35   43.40
  13   0  -5  492.95   49.30
 -13   0   5  620.34   46.20
  12   0  -5  -33.40   24.90
  12   0  -5   11.00   22.10
  12   0  -5  -18.90   14.20
 -12   0   5   -1.40   24.20
 -12   0   5   27.40   17.30
 -11   0   5 1798.32  114.89
 -11   0   5 1746.73  112.49
  11   0  -5 1698.73  111.49
  11   0  -5 1697.93  114.79
  11   0  -5 1741.43  113.99
  10   0  -5  -43.90   21.50
  10   0  -5    4.20   18.50
 -10   0   5  -32.80   20.60
  10   0  -5   -8.70   12.20
 -10   0   5   -1.20   13.90
  -9   0   5 3350.06  228.38
  -9   0   5 3486.15  227.78
  -9   0   5 3570.94  228.48
   9   0  -5 4009.10  230.28
   9   0  -5 3640.94  228.88
  -9   0   5 3927.31  229.98
   9   0  -5 3573.24  227.38
   8   0  -5  -33.90   19.60
   8   0  -5  -21.90   22.30
   8   0  -5   11.10   11.40
  -8   0   5  -12.50   13.30
   8   0  -5   16.80   16.50
  -8   0   5  -15.90   20.50
  -8   0   5  -11.10   17.90
   7   0  -5 2781.92  185.08
   7   0  -5 3100.09  186.38
  -7   0   5 3093.09  186.58
  -7   0   5 2676.23  185.28
  -7   0   5 2824.42  187.48
   7   0  -5 3331.87  187.68
   7   0  -5 2943.11  186.98
  -6   0   5  -23.20   15.60
   6   0  -5   11.00   16.80
   6   0  -5   -1.50   16.90
   6   0  -5   -0.40   18.50
  -6   0   5  -12.40   12.10
  -6   0   5  -27.90   18.80
  -6   0   5   -3.20   16.30
   6   0  -5    6.00   11.40
  -5   0   5 4565.94  276.17
   5   0  -5 4845.22  277.17
   5   0  -5 4460.85  277.17
  -5   0   5 4386.26  276.87
   5   0  -5 4108.29  277.17
   5   0  -5 4295.17  275.97
  -5   0   5 4525.35  277.57
  -4   0   5  -19.40   15.30
  -4   0   5   -2.40    9.40
   4   0  -5  -14.90   13.70
  -4   0   5  -14.20   16.20
   4   0  -5    4.80    9.00
   4   0  -5    0.10   14.30
  -4   0   5  -14.50   11.10
  -4   0   5  -12.10    9.80
   4   0  -5   10.30   17.80
   3   0  -5 5027.20  298.17
  -3   0   5 4571.84  299.27
  -3   0   5 4787.02  298.17
  -3   0   5 4854.21  299.07
   3   0  -5 4891.21  299.17
   3   0  -5 4845.22  298.97
   2   0  -5  -21.30    9.00
  -2   0   5   -5.70    8.30
  -2   0   5  -14.50   10.20
   2   0  -5    0.10    9.10
  -2   0   5   -1.40    7.00
  -1   0   5 3651.93  236.88
   1   0  -5 3971.20  236.88
  -1   0   5 3887.01  236.98
   1   0  -5 3797.92  235.88
   1   0  -5 3725.33  236.88
  -1   0   5 3907.31  235.98
   0   0   5   20.40    6.20
   0   0   5    9.60    9.40
   0   0  -5   14.50    9.60
   0   0   5   10.30    9.70
   0   0  -5   -2.70    8.90
   0   0  -5   15.00    5.10
  -1   0  -5 3382.76  211.78
   1   0   5 3597.74  212.98
   1   0   5 3499.65  212.78
   1   0   5 3247.28  211.78
  -1   0  -5 3441.36  212.88
   1   0   5 3401.06  212.78
   2   0   5   -6.70    8.50
   2   0   5    5.90    5.40
   2   0   5  -10.10    8.70
   2   0   5   -4.40    9.60
  -2   0  -5   -4.70    4.70
  -2   0  -5    7.80    8.80
   3   0   5 1659.03  111.89
   3   0   5 1699.93  111.89
   3   0   5 1835.82  113.19
  -3   0  -5 1856.11  113.39
  -3   0  -5 1898.41  113.49
   3   0   5 1816.02  113.19
   4   0   5    5.00   10.40
   4   0   5   -4.30    9.80
   4   0   5    1.30    6.60
  -4   0  -5   14.60   11.60
   4   0   5   -2.20    6.20
  -4   0  -5   -4.00   11.10
   5   0   5 9307.27  564.34
  -5   0  -5 9133.39  565.34
   5   0   5 8637.44  563.94
  -5   0  -5 9508.85  565.24
   5   0   5 9124.69  565.04
   5   0   5 9225.88  565.44
  -6   0  -5    7.00   12.60
   6   0   5  -17.60    7.60
   6   0   5   -8.50   10.70
   6   0   5    3.20   11.10
  -6   0  -5   -4.90   13.10
   6   0   5    5.10    8.70
   7   0   5 3785.02  235.28
  -7   0  -5 3817.32  235.58
   7   0   5 3778.52  235.88
  -7   0  -5 3844.92  236.08
   7   0   5 3840.72  234.48
   7   0   5 3562.54  234.08
  -8   0  -5    0.80   13.60
  -8   0  -5  -20.00   14.00
   8   0   5   -1.70   10.30
   8   0   5   -0.30   13.90
  -8   0  -5   -2.00   10.40
   8   0   5  -16.80   11.50
  -9   0  -5  668.23   48.20
   9   0   5  680.13   47.80
  -9   0  -5  686.43   49.90
   9   0   5  697.93   51.59
   9   0   5  669.53   48.40
  -9   0  -5  706.93   52.19
 -10   0  -5   -1.60   13.30
  10   0   5   11.90   18.00
 -10   0  -5   27.00   19.00
  10   0   5    5.40   12.00
  10   0   5   -1.10   12.00
 -10   0  -5  -25.90   15.80
 -11   0  -5  715.43   52.29
 -11   0  -5  715.13   53.69
 -11   0  -5  758.62   58.19
  11   0   5  670.23   55.79
  11   0   5  706.13   50.89
 -12   0  -5  -16.40   16.00
 -12   0  -5    5.40   18.40
 -12   0  -5    5.40   24.00
  12   0   5   -6.50   14.70
 -13   0  -5  768.72   59.89
  13   0   5  726.13   56.29
 -13   0  -5  803.52   59.49
 -13   0  -5  931.31   67.29
 -14   0  -5  -25.90   18.70
 -14   0  -5   -7.30   29.90
  14   0   5    4.90   16.20
 -14   0  -5    0.50   21.50
 -15   0  -5  313.17   42.00
 -15   0  -5  308.57   36.70
  16   0   5   10.50   19.70
 -16   0  -5  -50.89   31.60
 -16   0  -5  -12.90   21.70
 -17   0  -5  -24.60   37.70
 -17   0  -5    9.40   22.90
 -18   0  -5   -2.10   40.00
  18   0   5    8.90   18.40
 -18   0  -5   -6.40   30.50
 -20  -1   5  129.99   53.49
 -20  -1   5  184.78   35.30
 -20   1   5  121.39   36.80
 -20   1   5  204.18   49.20
 -19  -1   5  132.39   49.00
 -19  -1   5   28.70   27.80
 -19   1   5   70.09   44.10
 -19   1   5   35.30   29.10
 -18  -1   5  251.07   52.39
 -18  -1   5  144.99   31.90
 -18   1   5  144.99   32.50
 -18   1   5  196.38   45.80
 -17  -1   5   97.79   41.50
 -17  -1   5   40.00   25.70
  17   1  -5   37.20   32.60
 -17   1   5   57.69   26.30
 -16  -1   5   35.20   24.10
 -16  -1   5   84.39   37.60
 -16   1   5   -9.00   23.50
  16   1  -5    2.10   30.10
 -16   1   5   75.29   34.10
 -15  -1   5  130.69   37.20
 -15  -1   5  110.59   24.30
 -15   1   5   58.59   25.20
 -14  -1   5  771.72   52.09
 -14  -1   5  625.44   54.49
  14  -1  -5  583.34   57.79
 -14   1   5  575.24   52.69
  14   1  -5  702.93   55.29
  13  -1  -5  -21.10   24.40
 -13  -1   5   44.20   18.20
 -13  -1   5   31.70   22.10
 -13  -1   5   28.10   28.40
 -13  -1   5   14.20   24.50
  13   1  -5  -25.80   22.40
 -13   1   5    5.10   18.80
  13   1  -5   26.50   26.60
  13   1  -5   40.20   17.10
 -13   1   5   20.30   26.20
 -12  -1   5  826.22   65.69
  12  -1  -5  856.21   63.59
 -12  -1   5  923.81   59.29
 -12  -1   5  843.12   61.79
  12  -1  -5  718.43   58.49
  12   1  -5  885.51   58.59
  12   1  -5  799.12   63.49
  12   1  -5  873.61   61.39
 -12   1   5  748.53   60.19
 -12   1   5  822.22   63.39
 -11  -1   5   23.40   19.60
 -11  -1   5   24.30   24.40
  11  -1  -5   17.90   14.00
 -11  -1   5   28.90   19.90
  11  -1  -5   10.10   23.10
  11  -1  -5   21.30   19.10
 -11   1   5   23.60   21.70
  11   1  -5   17.90   13.70
  11   1  -5   57.09   22.00
 -11   1   5   -9.30   14.90
  11   1  -5    4.30   18.80
  11   1  -5   16.60   19.30
 -10  -1   5  364.56   37.50
  10  -1  -5  262.47   32.30
 -10  -1   5  314.47   31.60
 -10  -1   5  288.67   32.10
  10  -1  -5  274.37   28.30
  10  -1  -5  262.47   35.70
 -10  -1   5  366.56   28.90
 -10   1   5  259.57   29.70
  10   1  -5  292.17   26.30
  10   1  -5  302.37   31.40
  10   1  -5  334.57   34.50
 -10   1   5  255.67   34.60
 -10   1   5  295.77   33.90
  -9  -1   5   65.89   17.80
  -9  -1   5   49.80   23.00
   9  -1  -5   27.80   22.40
  -9  -1   5   66.29   18.20
   9  -1  -5   51.69   15.40
  -9   1   5   17.60   15.70
   9   1  -5   82.99   18.30
   9   1  -5   60.09   19.90
  -9   1   5   -5.70   21.80
   9   1  -5   57.69   18.70
   9   1  -5   75.09   13.30
   9   1  -5   50.09   12.60
  -9   1   5   38.70   20.60
  -9   1   5   55.29   19.10
   8  -1  -5  233.28   28.00
  -8  -1   5  335.77   28.50
  -8  -1   5  310.47   36.60
   8  -1  -5  270.37   31.90
  -8  -1   5  287.57   30.00
  -8  -1   5  296.17   28.80
   8   1  -5  261.57   32.70
  -8   1   5  283.17   28.60
   8   1  -5  304.97   25.50
  -8   1   5  270.37   32.50
   8   1  -5  323.57   29.00
  -7  -1   5   22.10   16.40
   7  -1  -5   10.00   16.50
   7  -1  -5   18.00   13.70
  -7  -1   5   19.00   16.60
  -7  -1   5    0.10   21.70
  -7  -1   5   31.70   14.10
  -7   1   5   39.10   15.50
   7   1  -5   30.20   15.90
   7   1  -5   34.20   10.30
  -7   1   5   13.30   19.50
   7   1  -5   28.80   17.10
   7   1  -5   44.50   17.80
  -7   1   5   29.80   19.20
   6  -1  -5 1878.91  112.69
  -6  -1   5 1613.04  112.29
  -6  -1   5 1768.42  111.69
  -6  -1   5 1627.64  115.19
   6  -1  -5 1876.21  112.69
  -6  -1   5 1814.32  112.69
   6  -1  -5 1738.73  112.09
   6   1  -5 1723.23  114.39
   6   1  -5 1768.92  111.99
   6   1  -5 1891.81  112.29
   6   1  -5 1769.42  111.89
  -6   1   5 1674.13  112.29
  -6   1   5 1724.63  112.19
   5  -1  -5  257.27   24.90
   5  -1  -5  258.07   24.10
   5  -1  -5  191.58   22.40
  -5  -1   5  252.87   23.50
  -5  -1   5  254.97   28.50
  -5  -1   5  225.38   25.40
  -5  -1   5  206.38   24.70
   5   1  -5  231.38   24.80
   5   1  -5  259.97   30.00
  -5   1   5  222.78   23.40
  -5   1   5  227.28   22.50
   5   1  -5  213.88   23.40
   5   1  -5  240.28   23.10
  -5   1   5  246.88   24.90
  -4  -1   5 3731.73  227.18
   4  -1  -5 3649.23  224.98
   4  -1  -5 3483.15  224.98
  -4  -1   5 3702.53  225.68
   4  -1  -5 3660.63  224.98
   4   1  -5 3901.71  225.48
   4   1  -5 3508.45  225.18
  -4   1   5 3469.35  225.08
  -4   1   5 3650.03  225.28
   4   1  -5 3638.84  226.98
   4   1  -5 3388.76  226.08
  -4   1   5 3734.73  225.18
   3  -1  -5  138.69   15.60
   3  -1  -5  132.89   17.60
  -3  -1   5  194.78   23.60
   3  -1  -5  185.98   18.40
  -3  -1   5  155.18   20.60
  -3  -1   5  167.78   20.20
   3  -1  -5  135.19   15.60
  -3   1   5  172.88   19.10
  -3   1   5  176.68   18.40
   3   1  -5  168.98   22.90
  -3   1   5  189.48   16.70
   3   1  -5  193.38   18.50
  -3   1   5  188.08   18.90
   3   1  -5  222.38   21.90
   2  -1  -5  119.29   13.80
   2  -1  -5  141.89   17.20
   2  -1  -5  159.68   16.70
   2  -1  -5  152.58   16.80
  -2  -1   5  163.68   22.80
  -2  -1   5  177.28   21.90
   2  -1  -5  105.79   15.10
  -2   1   5  153.68   17.70
   2   1  -5  160.68   22.40
  -2   1   5  116.59   15.10
   2   1  -5  148.19   19.80
  -2   1   5  149.79   14.80
  -2   1   5  185.48   17.90
   1  -1  -5  726.43   49.60
   1  -1  -5  756.52   48.40
   1  -1  -5  723.83   49.40
  -1  -1   5  760.62   50.39
   1  -1  -5  752.12   49.10
  -1  -1   5  832.72   53.89
   1  -1  -5  748.13   49.30
   1   1  -5  763.12   49.90
  -1   1   5  705.93   49.40
   1   1  -5  746.53   53.09
  -1   1   5  740.23   48.60
  -1   1   5  773.72   49.99
  -1   1   5  766.12   49.70
   0  -1  -5 4171.28  249.88
   0  -1  -5 3915.51  250.67
   0  -1   5 4247.27  253.17
   0  -1   5 3906.41  251.57
   0  -1   5 4050.19  250.57
   0   1  -5 3968.30  250.47
   0   1  -5 4037.00  252.27
   0   1   5 4109.19  249.97
   0   1   5 4051.49  250.57
   0   1   5 4085.09  250.67
   0   1   5 4139.69  250.27
   0   1   5 3868.21  250.67
  -1  -1  -5  359.76   23.60
   1  -1   5  360.16   28.90
  -1  -1  -5  335.37   26.30
   1  -1   5  361.96   27.10
   1  -1   5  333.07   31.70
   1   1   5  327.77   27.00
   1   1   5  319.37   26.00
   1   1   5  333.57   24.30
   1   1   5  312.27   25.60
  -1   1  -5  334.57   26.60
  -2  -1  -5 2624.84  169.08
   2  -1   5 2718.53  168.88
   2  -1   5 2952.70  169.78
  -2  -1  -5 2644.34  169.18
   2  -1   5 2672.33  168.88
   2  -1   5 2960.90  171.48
  -2  -1  -5 2738.83  167.98
   2   1   5 2609.34  169.08
   2   1   5 2609.54  168.08
   2   1   5 2557.94  168.98
  -3  -1  -5  679.83   46.30
  -3  -1  -5  634.94   46.00
   3  -1   5  727.33   46.20
   3  -1   5  608.14   45.10
   3  -1   5  658.93   46.00
  -3  -1  -5  707.63   43.50
   3   1   5  669.83   43.80
   3   1   5  624.44   45.60
   3   1   5  673.03   45.70
   4  -1   5  687.23   49.10
   4  -1   5  699.43   50.69
   4  -1   5  770.62   49.99
  -4  -1  -5  754.02   50.69
  -4  -1  -5  746.73   51.09
   4   1   5  725.93   48.20
   4   1   5  728.03   48.10
   4   1   5  685.83   50.29
   4   1   5  766.32   50.39
  -4   1  -5  786.02   51.69
   5  -1   5 1455.25   95.89
  -5  -1  -5 1557.64   96.99
   5  -1   5 1421.86   96.19
  -5  -1  -5 1547.65   97.39
   5   1   5 1556.64   96.69
   5   1   5 1500.85   95.09
  -5   1  -5 1624.94   97.79
   5   1   5 1489.95   94.99
  -5   1  -5 1397.26   96.39
   5   1   5 1480.15   96.89
   6  -1   5  148.49   18.90
   6  -1   5  144.79   18.00
  -6  -1  -5  185.58   20.70
   6   1   5  140.99   16.70
   6   1   5  154.88   16.60
  -6   1  -5  117.19   18.10
   6   1   5  186.88   20.30
   6   1   5  158.88   19.30
  -6   1  -5  180.88   21.70
  -7  -1  -5  255.57   26.40
  -7  -1  -5  247.88   28.40
   7  -1   5  274.67   22.50
   7  -1   5  269.17   24.00
   7  -1   5  232.58   25.10
  -7   1  -5  268.87   28.70
   7   1   5  268.37   24.00
  -7   1  -5  262.37   26.40
   7   1   5  252.57   22.60
   7   1   5  257.47   27.10
   7   1   5  223.28   21.70
   8  -1   5  629.64   47.20
   8  -1   5  611.54   47.50
  -8  -1  -5  682.33   52.19
  -8  -1  -5  737.63   49.99
   8   1   5  731.83   47.50
   8   1   5  656.73   51.09
  -8   1  -5  648.64   50.39
   8   1   5  750.92   47.20
  -8   1  -5  716.73   51.19
   8   1   5  728.73   49.20
  -9  -1  -5  902.21   61.69
   9  -1   5  815.02   59.29
   9  -1   5  863.41   59.49
  -9  -1  -5  990.90   64.79
   9  -1   5  764.62   61.49
   9   1   5  933.51   60.99
   9   1   5 1016.70   59.89
  -9   1  -5  789.92   62.69
   9   1   5  959.80   58.99
  -9   1  -5  801.72   62.49
   9   1   5  864.91   62.49
  -9   1  -5  889.91   59.79
  10  -1   5  724.03   63.19
  10  -1   5  860.11   60.29
 -10  -1  -5  945.71   62.39
  10  -1   5  804.72   59.69
 -10  -1  -5  936.51   66.19
  10   1   5  978.00   60.69
  10   1   5  873.91   63.89
  10   1   5  929.71   61.19
 -10   1  -5  833.32   60.79
 -10   1  -5  813.42   64.09
  10   1   5  969.40   59.69
  11  -1   5  665.23   60.89
 -11  -1  -5  910.71   59.89
 -11  -1  -5  912.81   64.49
  11  -1   5  731.13   57.59
 -11   1  -5  768.22   58.59
 -11   1  -5  744.33   62.69
  11   1   5  870.31   58.49
  11   1   5  907.21   56.99
 -12  -1  -5   -1.70   25.50
 -12  -1  -5   34.80   19.30
  12  -1   5    0.40   24.10
  12   1   5   47.50   14.50
  12   1   5   53.19   18.50
 -12   1  -5   38.40   17.90
 -12   1  -5   18.00   24.50
 -13  -1  -5 1094.39   73.19
 -13  -1  -5 1122.79   79.49
 -13   1  -5  997.60   72.19
  13   1   5 1018.50   70.39
 -13   1  -5  920.21   78.09
  13   1   5  992.50   71.89
 -14  -1  -5    8.10   21.00
 -14  -1  -5   18.30   31.40
  14   1   5   12.10   15.80
 -14   1  -5  -32.70   28.40
 -14   1  -5   10.80   20.10
 -15  -1  -5  264.97   44.40
 -15  -1  -5  307.97   36.60
 -15   1  -5  272.57   41.20
  15   1   5  312.57   32.00
 -15   1  -5  263.67   33.80
 -16  -1  -5   73.69   41.50
 -16  -1  -5   91.19   26.20
 -16   1  -5   76.39   38.00
  16   1   5  109.19   21.00
 -16   1  -5  115.49   25.80
 -17  -1  -5  252.37   48.70
 -17  -1  -5  270.67   37.40
  17   1   5  220.18   28.40
 -17   1  -5  207.98   45.50
 -17   1  -5  214.18   33.10
 -18  -1  -5   78.79   25.60
 -18  -1  -5  118.79   43.80
  18   1   5   98.59   23.10
 -18   1  -5   85.19   28.00
 -18   1  -5   48.10   42.50
 -20  -2   5   35.00   30.30
 -20  -2   5   85.39   51.39
 -20   2   5    5.80   33.00
 -19  -2   5   86.19   50.69
 -19  -2   5   36.00   29.70
 -19   2   5   75.49   32.30
  19   2  -5   56.19   35.70
 -18  -2   5  211.28   33.30
 -18  -2   5  187.38   49.90
 -18   2   5  203.58   34.50
 -17  -2   5   36.60   24.80
 -17  -2   5   77.19   44.40
 -17   2   5   67.89   28.60
 -16  -2   5  112.59   24.70
 -16  -2   5   98.19   39.90
 -16   2   5   82.89   28.70
  16   2  -5   78.99   31.50
 -15  -2   5   90.69   27.70
 -15  -2   5  145.79   39.80
 -15   2   5   69.19   26.90
  15   2  -5  130.29   32.60
  15   2  -5  102.09   24.10
 -14  -2   5   -0.30   24.00
 -14  -2   5   62.99   35.00
 -14  -2   5   22.30   23.20
  14   2  -5  -15.90   19.20
 -14   2   5  -12.40   21.60
  14   2  -5   26.30   25.00
 -13  -2   5  550.44   52.19
 -13  -2   5  527.85   44.10
 -13   2   5  333.27   42.20
  13   2  -5  442.16   40.00
  13   2  -5  458.05   42.80
  13   2  -5  392.06   38.20
 -12  -2   5  267.57   33.30
 -12  -2   5  245.38   36.40
  12  -2  -5  238.98   30.30
 -12  -2   5  329.37   34.70
 -12  -2   5  238.18   30.40
  12   2  -5  283.37   30.10
  12   2  -5  292.37   32.40
  12   2  -5  259.57   28.30
 -12   2   5  207.38   28.60
 -11  -2   5  423.96   42.60
 -11  -2   5  326.47   35.50
 -11  -2   5  393.26   35.50
 -11  -2   5  291.57   34.50
  11  -2  -5  294.57   32.80
  11   2  -5  354.66   39.30
  11   2  -5  328.67   34.10
 -11   2   5  292.67   32.30
 -10  -2   5  125.19   22.50
 -10  -2   5  197.28   27.30
 -10  -2   5  154.98   27.60
  10  -2  -5  127.39   20.30
  10   2  -5  125.79   19.70
  10   2  -5  172.38   26.60
  10   2  -5  151.58   22.40
 -10   2   5  107.79   21.50
  -9  -2   5   52.79   24.60
  -9  -2   5   30.00   18.10
  -9  -2   5   38.00   17.70
  -9  -2   5   32.70   17.10
   9  -2  -5   46.50   15.80
   9   2  -5   23.50   20.30
   9   2  -5   21.70   14.20
  -9   2   5   11.70   17.20
  -9   2   5   69.29   20.90
   9   2  -5   45.70   17.00
   9   2  -5   59.19   19.20
  -8  -2   5   85.49   18.60
  -8  -2   5   59.59   17.20
  -8  -2   5   44.20   22.30
  -8  -2   5   43.50   16.90
   8  -2  -5   72.89   17.50
   8  -2  -5   48.40   15.60
   8   2  -5   59.29   20.60
   8   2  -5   41.00   14.40
  -8   2   5   35.50   16.70
   8   2  -5   55.49   16.50
   7  -2  -5  157.78   19.90
  -7  -2   5  175.08   26.70
   7  -2  -5  125.29   18.00
  -7  -2   5  107.59   19.40
  -7  -2   5  128.29   21.10
  -7  -2   5  153.98   19.70
   7   2  -5  151.18   22.90
   7   2  -5  104.19   17.80
  -7   2   5  130.19   20.00
   7   2  -5  157.38   19.70
  -7   2   5  161.78   21.10
   6  -2  -5   70.99   16.10
  -6  -2   5   -0.60   22.70
  -6  -2   5   51.49   17.00
   6  -2  -5   14.90   14.00
  -6  -2   5   66.49   15.50
  -6  -2   5   28.40   15.10
   6   2  -5   18.80   18.70
  -6   2   5   18.70   16.50
   6   2  -5   41.80   13.20
  -6   2   5   65.09   16.80
   6   2  -5   34.60   16.20
   5  -2  -5 1560.24   96.99
   5  -2  -5 1471.55   96.69
  -5  -2   5 1478.65  101.09
  -5  -2   5 1511.75   96.69
  -5  -2   5 1626.54   99.59
  -5  -2   5 1413.06   97.09
   5   2  -5 1405.46   97.49
   5   2  -5 1570.34   97.09
   5   2  -5 1527.65   97.09
  -5   2   5 1591.44   97.39
   5   2  -5 1526.55  100.69
  -5   2   5 1471.55   97.99
   4  -2  -5  450.75   36.00
  -4  -2   5  464.75   35.70
  -4  -2   5  534.15   40.20
  -4  -2   5  417.26   43.40
   4  -2  -5  479.15   34.20
  -4  -2   5  473.55   35.20
   4  -2  -5  492.05   36.80
  -4   2   5  491.45   37.10
  -4   2   5  505.65   36.50
   4   2  -5  514.75   43.20
   4   2  -5  456.35   35.80
  -4   2   5  489.95   36.90
   4   2  -5  446.36   35.40
  -3  -2   5  300.57   34.30
   3  -2  -5  227.68   22.50
  -3  -2   5  260.27   24.40
  -3  -2   5  296.77   30.00
   3  -2  -5  236.98   21.60
   3  -2  -5  299.17   25.10
  -3   2   5  266.87   23.60
  -3   2   5  316.57   25.40
   3   2  -5  306.27   27.20
   3   2  -5  270.87   31.90
  -3   2   5  293.97   25.50
   3   2  -5  254.17   24.00
  -2  -2   5  126.49   24.80
   2  -2  -5  109.89   14.90
   2  -2  -5  153.38   17.50
   2  -2  -5  134.59   13.50
  -2  -2   5  159.18   21.60
   2  -2  -5  165.48   18.10
  -2   2   5  134.59   17.20
  -2   2   5  139.89   16.60
  -2   2   5  115.89   15.30
  -2   2   5  139.49   16.80
   2   2  -5  138.19   19.30
   2   2  -5  143.89   19.50
  -1  -2   5  126.39   20.90
   1  -2  -5  110.79   14.10
   1  -2  -5   74.19   10.60
   1  -2  -5   81.29   12.90
  -1  -2   5   95.09   18.60
   1   2  -5   98.29   18.60
  -1   2   5  101.39   15.10
  -1   2   5   69.29   11.90
  -1   2   5   71.19   11.60
  -1   2   5  102.19   14.90
   0  -2  -5 2709.33  160.88
   0  -2   5 2425.76  164.08
   0  -2  -5 2582.34  161.48
   0  -2  -5 2661.13  162.28
   0   2   5 2629.04  160.98
   0   2   5 2475.85  161.88
   0   2  -5 2578.34  165.18
   0   2   5 2624.34  161.78
  -1  -2  -5  373.16   27.40
  -1  -2  -5  437.56   30.50
  -1  -2  -5  371.26   30.80
  -1  -2  -5  396.46   29.30
   1  -2   5  409.16   36.80
   1   2   5  347.77   28.40
   1   2   5  373.46   29.70
   1   2   5  427.26   30.00
   1   2   5  363.86   29.60
   1   2   5  415.66   30.90
  -1   2  -5  358.06   36.30
  -2  -2  -5 1038.80   67.79
  -2  -2  -5 1071.09   69.09
   2  -2   5  983.50   72.89
  -2  -2  -5 1103.59   66.89
  -2  -2  -5  980.90   67.79
  -2  -2  -5 1130.79   69.49
   2   2   5 1053.89   68.69
  -2   2  -5  958.10   71.79
   2   2   5 1029.60   68.59
   2   2   5 1043.50   68.29
   2   2   5 1052.49   67.39
   2   2   5 1085.29   68.59
   3  -2   5  770.12   64.79
   3  -2   5  930.11   62.99
  -3  -2  -5  926.51   61.39
  -3  -2  -5  864.81   59.39
  -3  -2  -5  877.71   58.19
  -3  -2  -5  978.30   61.29
   3   2   5  957.30   60.49
   3   2   5  893.61   60.39
   3   2   5  902.91   60.39
   3   2   5  924.61   58.79
   4  -2   5  183.98   25.70
  -4  -2  -5  165.08   23.40
   4  -2   5  236.68   25.50
  -4  -2  -5  194.98   17.20
   4   2   5  171.08   21.50
   4   2   5  171.48   21.30
   4   2   5  197.18   21.80
   4   2   5  201.48   18.40
   5  -2   5  263.97   34.60
  -5  -2  -5  370.26   30.00
  -5  -2  -5  263.67   29.10
   5   2   5  329.57   29.10
   5   2   5  331.17   24.80
   5   2   5  346.67   25.20
   5   2   5  332.67   27.20
   5   2   5  321.87   28.10
   6  -2   5 1492.95  100.59
  -6  -2  -5 1659.23  102.29
   6  -2   5 1436.46  105.59
  -6  -2  -5 1578.24  102.39
   6   2   5 1508.65  101.79
   6   2   5 1625.34  101.89
   6   2   5 1538.75   99.39
   6   2   5 1684.23   99.79
  -7  -2  -5  144.59   21.00
   7  -2   5  132.89   19.00
  -7  -2  -5  115.89   21.20
   7  -2   5   93.29   24.60
   7   2   5  150.18   20.40
   7   2   5  139.39   21.30
   7   2   5  120.99   14.80
   7   2   5  107.29   14.40
   8  -2   5 1868.41  140.59
  -8  -2  -5 2210.78  137.79
  -8  -2  -5 2123.99  138.49
   8   2   5 2175.68  135.19
   8   2   5 2247.58  137.69
   8   2   5 2052.69  137.79
   8   2   5 2276.87  135.69
  -9  -2  -5  732.63   55.89
  -9  -2  -5  717.03   52.89
   9   2   5  647.54   52.89
   9   2   5  731.33   48.70
   9   2   5  701.93   49.00
  -9   2  -5  640.84   48.90
   9   2   5  692.33   51.99
 -10  -2  -5  860.41   65.89
 -10  -2  -5  854.41   62.59
  10   2   5  904.91   62.39
 -10   2  -5  751.92   59.69
  10   2   5  906.31   58.59
 -11  -2  -5  252.77   34.30
 -11  -2  -5  220.48   28.00
 -11  -2  -5  185.48   23.00
 -11   2  -5  197.98   24.10
  11   2   5  197.18   29.30
  11   2   5  202.88   24.00
 -12  -2  -5  479.25   41.50
 -12  -2  -5  397.56   47.00
 -12  -2  -5  355.26   33.30
 -12   2  -5  336.67   37.40
  12   2   5  482.25   35.50
 -13  -2  -5    3.60   21.20
 -13  -2  -5  -16.80   29.20
 -13  -2  -5  -15.00   13.50
 -13   2  -5   -9.30   18.70
  13   2   5   12.70   15.20
 -14  -2  -5  730.53   57.19
 -14  -2  -5  745.43   68.69
  14   2   5  688.83   51.79
 -14   2  -5  538.05   52.89
 -15  -2  -5  -33.20   23.40
 -15  -2  -5  -37.50   35.20
  15   2   5    1.80   18.80
 -15   2  -5   11.20   22.90
  15   2   5   -8.80   17.20
 -16  -2  -5  707.73   70.59
 -16  -2  -5  627.24   54.19
  16   2   5  471.95   47.00
 -16   2  -5  470.45   51.59
  16   2   5  655.83   48.80
 -17  -2  -5   94.69   28.70
 -17  -2  -5   12.40   41.00
  17   2   5   34.10   22.50
  17   2   5   63.99   21.90
 -17   2  -5   41.30   25.40
 -19  -3   5   47.80   50.49
 -19  -3   5  -30.10   33.50
 -19   3   5   26.40   30.40
 -18  -3   5  299.97   45.40
 -18  -3   5  382.26   58.49
 -18  -3   5  345.27   45.00
  18   3  -5  421.76   47.60
  18   3  -5  252.57   44.60
 -18   3   5  323.97   42.10
 -17  -3   5  -52.99   28.20
 -17  -3   5  -33.20   31.00
 -17  -3   5   10.40   32.10
 -17  -3   5    8.10   44.50
 -17   3   5  -18.40   26.80
 -16  -3   5  367.86   49.70
 -16  -3   5  462.85   58.39
 -16  -3   5  403.66   45.10
 -16   3   5  330.27   42.60
  16   3  -5  483.15   46.00
 -15  -3   5   23.60   37.90
 -15  -3   5   37.20   30.80
 -15  -3   5   42.00   28.90
 -15   3   5   32.80   26.00
  15   3  -5   34.20   26.30
 -14  -3   5  614.34   64.39
 -14  -3   5  636.14   58.49
 -14  -3   5  586.74   54.79
  14   3  -5  705.43   54.09
 -13  -3   5   -6.30   32.80
 -13  -3   5  -25.70   26.70
 -13  -3   5   15.90   24.50
  13   3  -5   20.60   25.60
  13   3  -5  -15.60   22.00
  13   3  -5   26.50   17.20
  13   3  -5  -28.80   21.50
 -13   3   5  -28.00   21.30
 -12  -3   5 1019.80   79.49
 -12  -3   5 1044.00   73.89
  12   3  -5 1089.49   69.89
  12   3  -5  942.41   72.79
  12   3  -5  972.40   72.39
  12   3  -5 1056.69   73.29
 -11  -3   5   53.09   30.20
 -11  -3   5   31.90   22.70
 -11  -3   5   30.10   21.10
  11  -3  -5   -3.40   20.90
 -11  -3   5   39.60   25.00
  11   3  -5   37.60   15.80
  11   3  -5   36.10   21.70
  11   3  -5   10.70   18.70
 -11   3   5  -19.20   19.70
  11   3  -5   44.70   23.10
 -10  -3   5 1563.04  104.69
 -10  -3   5 1600.24  108.69
  10   3  -5 1638.94  104.19
  10   3  -5 1434.16  106.99
  10   3  -5 1649.93  104.79
  -9  -3   5   27.20   18.60
   9  -3  -5   12.60   19.20
  -9  -3   5   34.60   19.60
  -9  -3   5   10.20   21.60
  -9  -3   5   27.60   25.40
   9   3  -5   20.40   19.30
   9   3  -5   -1.80   23.40
   9   3  -5  -18.10   16.30
  -9   3   5  -11.30   18.40
   9   3  -5   30.80   18.30
  -8  -3   5 2410.66  146.09
  -8  -3   5 2218.48  142.19
   8  -3  -5 2072.49  142.39
  -8  -3   5 2251.97  143.09
   8   3  -5 2295.27  142.59
   8   3  -5 2223.78  143.59
  -8   3   5 2199.18  143.29
   8   3  -5 2132.59  144.99
   8   3  -5 2278.47  142.89
   8   3  -5 2292.27  142.69
   7  -3  -5  239.38   27.20
  -7  -3   5  279.97   34.30
   7  -3  -5  210.78   23.60
  -7  -3   5  250.37   26.80
  -7  -3   5  294.57   28.20
   7   3  -5  253.57   27.30
  -7   3   5  201.28   27.60
   7   3  -5  226.48   27.70
   7   3  -5  259.17   33.10
  -7   3   5  234.48   28.80
   7   3  -5  267.37   26.80
   7   3  -5  299.77   27.90
  -6  -3   5 2742.83  165.08
  -6  -3   5 2713.93  163.68
  -6  -3   5 2614.24  162.28
   6  -3  -5 2322.87  162.38
  -6  -3   5 2772.62  165.78
  -6  -3   5 2638.64  162.98
   6  -3  -5 2308.47  161.98
   6  -3  -5 2589.44  162.18
  -6   3   5 2683.03  162.88
   6   3  -5 2549.94  163.88
   6   3  -5 2580.44  162.58
   6   3  -5 2271.07  164.38
   6   3  -5 2653.83  162.68
   6   3  -5 2662.43  162.58
  -5  -3   5  201.58   26.20
  -5  -3   5  196.78   27.00
   5  -3  -5  183.28   22.50
  -5  -3   5  154.88   20.40
  -5   3   5  195.98   22.40
   5   3  -5  173.08   20.80
   5   3  -5  192.08   23.30
   5   3  -5  171.68   21.60
   5   3  -5  153.88   23.30
   5   3  -5  169.98   26.80
  -4  -3   5 2578.94  152.08
  -4  -3   5 2604.34  149.69
   4  -3  -5 2435.96  149.39
  -4  -3   5 2379.56  148.39
   4  -3  -5 2348.67  148.79
  -4  -3   5 2487.65  151.28
  -4  -3   5 2242.28  148.89
  -4   3   5 2133.59  147.99
  -4   3   5 2321.07  149.09
   4   3  -5 2306.77  148.49
   4   3  -5 2256.57  151.58
   4   3  -5 2407.86  148.79
   4   3  -5 2253.37  150.18
  -4   3   5 2320.07  149.19
   3  -3  -5  114.19   16.20
  -3  -3   5  144.69   18.10
   3  -3  -5  161.18   19.50
  -3   3   5  142.69   21.00
   3   3  -5  159.98   21.00
  -3   3   5  165.58   17.40
  -3   3   5  110.69   15.90
   3   3  -5  148.39   17.20
  -3   3   5  157.38   20.00
   2  -3  -5 2817.62  177.08
   2  -3  -5 2926.81  177.28
  -2  -3   5 2734.23  179.38
   2  -3  -5 2654.33  176.78
  -2   3   5 2957.90  177.48
   2   3  -5 2828.12  178.78
  -2   3   5 2605.84  176.68
  -2   3   5 3031.10  177.68
  -2   3   5 2852.61  177.28
   1  -3  -5   -3.10   11.00
   1  -3  -5    1.40   12.20
   1  -3  -5   -8.70   15.30
  -1  -3   5   13.70   17.90
   1  -3  -5  -16.30   12.80
  -1   3   5  -19.80   15.50
  -1   3   5   -5.00   11.10
  -1   3   5   -5.80   13.10
   1   3  -5  -21.30   14.50
  -1   3   5  -18.30   13.90
   0  -3   5 4361.06  274.77
   0  -3  -5 4557.04  272.57
   0  -3  -5 4365.66  272.57
   0  -3  -5 4116.59  272.87
   0  -3  -5 4237.78  272.37
   0   3   5 4511.65  272.87
   0   3   5 4585.64  272.97
   0   3   5 4470.95  272.87
   0   3  -5 4131.89  274.57
   0   3   5 4473.15  273.17
   1  -3   5  297.87   31.00
  -1  -3  -5  214.08   23.50
  -1  -3  -5  270.67   25.80
  -1  -3  -5  221.28   24.80
  -1  -3  -5  216.28   23.50
  -1   3  -5  207.78   30.40
   1   3   5  198.08   26.30
   1   3   5  215.48   23.70
   1   3   5  226.78   26.00
   1   3   5  230.88   24.70
  -2  -3  -5 2969.60  182.68
  -2  -3  -5 3061.99  183.68
   2  -3   5 2899.51  184.88
  -2  -3  -5 2861.61  182.18
  -2  -3  -5 2942.91  182.38
  -2   3  -5 2568.44  185.78
   2   3   5 2958.10  183.38
   2   3   5 3022.10  182.98
   2   3   5 2855.11  181.28
   2   3   5 2919.51  182.58
  -3  -3  -5  357.76   31.60
  -3  -3  -5  364.46   32.00
  -3  -3  -5  333.97   29.20
   3  -3   5  392.96   35.70
   3   3   5  356.26   31.10
   3   3   5  366.06   29.30
   3   3   5  314.57   29.90
  -3   3  -5  313.07   36.20
   3   3   5  368.46   30.80
  -4  -3  -5 1683.23  107.69
  -4  -3  -5 1607.64  107.89
  -4  -3  -5 1730.33  109.39
  -4  -3  -5 1654.93  107.29
   4  -3   5 1739.03  110.49
  -4  -3  -5 1775.72  108.79
   4   3   5 1751.12  109.19
   4   3   5 1583.64  108.19
   4   3   5 1662.93  107.89
   4   3   5 1602.34  107.99
  -5  -3  -5  609.54   48.60
  -5  -3  -5  689.03   49.20
   5  -3   5  685.73   50.39
   5   3   5  622.74   47.70
   5   3   5  599.54   46.50
   5   3   5  691.93   44.80
   5   3   5  668.73   46.60
   5   3   5  597.84   47.60
  -6  -3  -5 1527.65  100.99
  -6  -3  -5 1513.05  101.09
   6  -3   5 1550.64  101.69
   6   3   5 1484.65  100.29
   6   3   5 1521.55   97.49
   6   3   5 1584.44  100.79
   6   3   5 1471.15   98.99
  -7  -3  -5  108.49   17.70
  -7  -3  -5  126.99   23.00
  -7  -3  -5  127.69   22.70
   7  -3   5  117.39   21.60
   7  -3   5   68.09   20.00
   7   3   5   87.49   18.50
   7   3   5   76.49   14.10
   7   3   5  105.19   21.40
   7   3   5  132.39   23.00
  -8  -3  -5 1309.77   89.09
   8  -3   5 1226.18   87.39
  -8  -3  -5 1321.17   88.49
   8   3   5 1272.97   83.59
   8   3   5 1192.68   87.69
   8   3   5 1301.87   85.19
   8   3   5 1295.77   87.79
   8   3   5 1360.06   84.59
  -9  -3  -5   38.30   21.10
  -9  -3  -5    1.60   22.60
  -9  -3  -5    7.10   15.10
  -9  -3  -5    6.00   16.00
   9   3   5    8.80   14.90
  -9   3  -5   14.90   14.40
   9   3   5  -18.60   15.50
 -10  -3  -5  746.53   58.09
 -10  -3  -5  696.63   52.79
 -10  -3  -5  750.12   60.89
 -10  -3  -5  690.63   53.19
  10   3   5  773.72   51.19
 -10   3  -5  648.14   51.99
  10   3   5  727.83   53.29
 -11  -3  -5   82.09   29.80
 -11  -3  -5   91.89   20.30
 -11  -3  -5  142.09   28.40
 -11  -3  -5  127.39   22.30
 -11   3  -5   54.79   19.10
  11   3   5  109.69   22.40
  11   3   5  115.99   17.70
  11   3   5  106.49   20.90
 -12  -3  -5  366.66   42.50
 -12  -3  -5  324.27   35.60
 -12  -3  -5  303.67   32.30
 -12  -3  -5  343.37   44.50
  12   3   5  333.77   34.80
  12   3   5  381.86   32.80
 -12   3  -5  300.57   34.30
  12   3   5  334.57   35.60
 -13  -3  -5  119.89   27.90
 -13  -3  -5   87.09   25.40
 -13  -3  -5   60.69   33.50
 -13  -3  -5  118.49   21.10
 -13   3  -5   99.59   22.40
  13   3   5  113.79   19.60
  13   3   5   90.59   23.60
  13   3   5   51.09   22.30
 -14  -3  -5  262.67   32.80
 -14  -3  -5  243.38   29.50
 -14  -3  -5  190.38   41.50
 -14  -3  -5  281.07   40.40
  14   3   5  262.27   31.40
  14   3   5  287.77   33.20
  14   3   5  196.38   30.20
 -14   3  -5  180.78   29.40
 -15  -3  -5    0.00   26.60
 -15  -3  -5   28.10   21.00
 -15  -3  -5   62.49   38.60
 -15  -3  -5   22.20   27.10
 -15  -3  -5   24.00   19.60
 -15   3  -5  -20.10   22.40
  15   3   5   64.39   24.30
  15   3   5    2.70   22.60
  15   3   5   16.40   19.30
 -16  -3  -5   86.39   30.60
 -16  -3  -5   78.69   41.40
 -16  -3  -5  176.18   34.60
 -16  -3  -5   94.89   24.80
  16   3   5  106.29   27.80
  16   3   5  180.18   29.80
  16   3   5  115.29   24.00
 -16   3  -5  143.39   36.80
 -17  -4   5  249.48   47.00
 -17  -4   5  256.17   55.09
 -17  -4   5  166.58   44.40
 -17   4   5  165.88   36.40
  17   4  -5  269.67   42.00
 -16  -4   5  106.19   38.80
 -16  -4   5   43.30   39.20
 -16  -4   5  159.68   47.30
  16   4  -5  107.39   34.60
  16   4  -5   96.59   31.70
 -16   4   5  106.39   30.90
 -15  -4   5  246.88   39.70
 -15  -4   5  320.77   46.10
 -15  -4   5  227.98   40.50
 -15  -4   5  381.46   51.09
 -15   4   5  241.68   35.80
 -14  -4   5   83.99   32.10
 -14  -4   5   67.59   39.00
 -14  -4   5   65.99   35.40
  14   4  -5   57.99   28.80
 -14   4   5   60.39   26.80
  14   4  -5  101.49   29.40
 -13  -4   5  278.77   43.80
 -13  -4   5  357.86   44.90
 -13  -4   5  275.67   36.80
 -13  -4   5  202.48   34.90
 -13   4   5  171.68   31.40
  13   4  -5  195.58   35.30
  13   4  -5  310.47   30.40
  13   4  -5  293.97   37.60
 -12  -4   5   24.90   34.70
 -12  -4   5   -6.20   26.00
 -12  -4   5   -2.80   23.10
 -12  -4   5  -41.80   28.60
  12   4  -5    5.20   25.30
  12   4  -5   -3.50   24.00
  12   4  -5  -10.40   15.40
  12   4  -5    0.00   26.10
 -11  -4   5  355.86   41.80
 -11  -4   5  384.26   48.40
 -11  -4   5  318.17   38.90
 -11  -4   5  338.97   39.30
 -11  -4   5  435.86   49.10
  11   4  -5  337.57   39.70
  11   4  -5  334.07   38.10
  11   4  -5  309.67   39.70
 -10  -4   5   15.90   29.30
 -10  -4   5   31.80   27.50
 -10  -4   5   25.70   21.40
 -10  -4   5   40.20   25.20
 -10  -4   5   15.70   27.30
  10   4  -5   28.80   24.00
  10   4  -5    7.60   21.70
  10   4  -5   -2.30   21.50
  -9  -4   5  667.03   57.89
  -9  -4   5  766.02   60.99
  -9  -4   5  644.84   54.59
  -9  -4   5  722.53   55.09
   9   4  -5  607.74   70.39
   9   4  -5  745.43   55.59
   9   4  -5  752.02   54.29
   9   4  -5  691.13   54.39
  -8  -4   5  189.68   31.50
   8  -4  -5  169.58   26.60
  -8  -4   5  193.28   26.90
  -8  -4   5  168.68   31.30
  -8  -4   5  147.39   24.90
   8   4  -5  155.48   25.30
   8   4  -5  174.28   26.50
   8   4  -5  109.29   30.00
  -8   4   5  122.39   28.10
   8   4  -5  146.89   24.30
  -7  -4   5  689.13   56.29
   7  -4  -5  644.54   53.29
  -7  -4   5  743.23   53.59
   7  -4  -5  667.13   53.59
  -7  -4   5  698.53   53.09
  -7  -4   5  766.62   57.69
   7   4  -5  725.93   59.59
   7   4  -5  713.93   53.39
   7   4  -5  680.33   57.89
   7   4  -5  756.42   53.79
   7   4  -5  712.63   52.49
   6  -4  -5    5.90   20.80
  -6  -4   5  -23.80   22.60
  -6  -4   5    0.40   24.20
  -6  -4   5    4.20   18.70
   6  -4  -5    9.90   18.50
  -6  -4   5   19.20   16.40
   6   4  -5   34.20   16.80
   6   4  -5   21.40   19.10
   6   4  -5   -1.70   15.40
  -6   4   5  -10.90   21.30
  -6   4   5    1.20   18.60
   6   4  -5  -23.30   17.30
   6   4  -5  -51.79   24.50
  -6   4   5   20.30   16.40
  -5  -4   5  901.21   62.19
   5  -4  -5  690.73   56.09
  -5  -4   5  748.63   55.59
   5  -4  -5  837.52   57.49
  -5  -4   5  764.22   56.19
   5  -4  -5  739.53   53.59
  -5   4   5  784.12   56.49
   5   4  -5  790.02   55.29
   5   4  -5  762.02   56.09
   5   4  -5  808.42   58.49
   5   4  -5  796.02   56.29
   4  -4  -5  231.88   29.00
  -4  -4   5  239.78   30.70
   4  -4  -5  208.08   28.10
  -4  -4   5  264.27   27.10
  -4  -4   5  269.67   35.50
   4  -4  -5  301.87   29.20
   4  -4  -5  213.68   24.30
   4   4  -5  253.37   28.70
  -4   4   5  261.67   28.90
  -4   4   5  293.77   32.30
  -4   4   5  186.78   24.20
  -4   4   5  245.98   28.10
   4   4  -5  233.68   27.30
   3  -4  -5 1482.45   92.09
   3  -4  -5 1440.36   92.09
   3  -4  -5 1296.87   91.59
   3  -4  -5 1331.97   90.29
  -3  -4   5 1490.95   95.99
  -3   4   5 1447.36   92.39
  -3   4   5 1421.46   92.09
   3   4  -5 1410.46   91.09
  -3   4   5 1241.08   90.19
   3   4  -5 1421.16   93.29
   3   4  -5 1306.97   90.09
   2  -4  -5  222.08   26.00
  -2  -4   5  142.49   20.30
   2  -4  -5  195.98   23.80
  -2  -4   5  162.98   26.30
   2  -4  -5  142.19   19.70
   2   4  -5  132.19   23.40
  -2   4   5  146.79   23.10
  -2   4   5  126.99   19.80
  -2   4   5  162.88   25.00
   1  -4  -5 1375.76   89.59
   1  -4  -5 1238.08   89.59
  -1  -4   5 1371.66   93.09
   1  -4  -5 1396.86   89.89
   1  -4  -5 1426.76   90.39
  -1   4   5 1265.97   89.29
  -1   4   5 1413.86   90.39
   1   4  -5 1256.17   91.69
  -1   4   5 1392.16   91.39
  -1   4   5 1461.65   90.49
   0  -4  -5   33.50   16.90
   0  -4  -5   26.80   14.50
   0  -4  -5    8.10   17.40
   0  -4   5   38.80   20.60
   0  -4  -5   21.40   19.20
   0   4   5    9.90   18.50
   0   4   5    9.70   14.10
   0   4  -5   29.20   18.30
   0   4   5    1.60   16.30
   0   4   5    3.20   19.70
  -1  -4  -5  666.13   47.70
  -1  -4  -5  665.13   47.90
  -1  -4  -5  625.34   48.80
   1  -4   5  668.53   52.69
  -1  -4  -5  669.73   48.80
   1   4   5  641.04   48.10
  -1   4  -5  615.44   52.69
   1   4   5  617.54   47.70
   1   4   5  624.84   49.80
   1   4   5  667.33   49.80
  -2  -4  -5  265.57   28.50
  -2  -4  -5  255.77   27.70
  -2  -4  -5  314.87   30.60
   2  -4   5  296.27   34.10
   2   4   5  286.17   28.90
   2   4   5  267.77   30.20
   2   4   5  259.27   32.10
   2   4   5  255.67   28.30
  -2   4  -5  303.27   36.50
  -3  -4  -5  483.75   40.30
  -3  -4  -5  490.65   39.30
  -3  -4  -5  452.75   38.80
  -3  -4  -5  508.95   41.30
   3  -4   5  526.85   44.60
   3   4   5  515.95   40.60
   3   4   5  455.25   40.30
  -3   4  -5  417.46   47.50
   3   4   5  500.25   39.30
   3   4   5  508.15   41.80
  -4  -4  -5  987.70   67.19
   4  -4   5  941.61   70.29
  -4  -4  -5 1009.00   69.39
   4   4   5  985.50   68.49
   4   4   5  941.51   67.09
   4   4   5  969.00   67.69
   4   4   5  962.50   68.49
  -5  -4  -5 1482.45   93.69
  -5  -4  -5 1395.86   91.59
  -5  -4  -5 1357.06   90.99
  -5  -4  -5 1331.37   91.89
   5  -4   5 1429.76   93.59
   5   4   5 1396.36   90.69
   5   4   5 1368.66   91.99
   5   4   5 1322.17   90.99
   5   4   5 1445.66   88.79
   5   4   5 1302.47   92.09
  -5   4  -5 1192.48   95.49
  -6  -4  -5  358.76   38.00
  -6  -4  -5  330.17   31.90
  -6  -4  -5  336.97   37.70
  -6   4  -5  421.06   40.40
   6   4   5  299.57   35.70
   6   4   5  350.36   28.80
   6   4   5  305.47   31.20
   6   4   5  297.97   33.10
  -7  -4  -5  680.93   52.39
  -7  -4  -5  795.62   57.89
   7  -4   5  696.23   54.99
  -7  -4  -5  775.82   57.09
  -7  -4  -5  643.34   52.09
   7   4   5  717.63   52.49
   7   4   5  640.94   52.39
   7   4   5  592.94   54.49
   7   4   5  711.53   49.50
  -8  -4  -5  286.77   36.90
  -8  -4  -5  261.67   30.90
  -8  -4  -5  287.57   38.30
  -8  -4  -5  241.08   28.90
   8   4   5  237.78   29.20
   8   4   5  224.08   30.60
  -9  -4  -5  179.18   31.60
  -9  -4  -5  190.58   26.50
  -9  -4  -5  139.89   25.10
  -9  -4  -5  199.48   30.90
   9   4   5  169.58   25.70
   9   4   5  166.58   26.50
 -10  -4  -5  381.36   37.50
 -10  -4  -5  426.66   44.70
 -10  -4  -5  394.26   49.40
 -10  -4  -5  344.97   35.50
  10   4   5  335.47   37.10
 -10   4  -5  355.16   33.60
  10   4   5  360.36   36.60
 -11  -4  -5  163.08   36.70
 -11  -4  -5  168.58   26.10
 -11  -4  -5  165.78   33.10
  11   4   5  176.08   27.00
 -11   4  -5  128.29   22.10
  11   4   5  156.88   26.50
 -12  -4  -5  611.44   49.40
 -12  -4  -5  504.85   60.19
 -12  -4  -5  583.74   52.69
 -12  -4  -5  691.63   57.89
 -12   4  -5  529.85   46.60
  12   4   5  543.35   49.50
  12   4   5  609.34   50.19
 -13  -4  -5  275.47   34.40
 -13  -4  -5  224.78   46.40
 -13  -4  -5  335.07   46.70
 -13  -4  -5  245.88   37.30
 -13  -4  -5  302.97   36.00
  13   4   5  348.97   37.20
  13   4   5  238.78   33.80
 -13   4  -5  252.67   30.80
 -14  -4  -5  240.18   36.60
 -14  -4  -5  184.88   29.10
 -14  -4  -5  228.98   38.20
 -14  -4  -5  146.19   34.30
 -14  -4  -5  249.48   43.70
  14   4   5  173.08   29.10
  14   4   5  151.68   23.20
 -14   4  -5  144.39   33.40
 -15  -4  -5   77.89   32.60
 -15  -4  -5  128.79   33.10
 -15  -4  -5  129.79   31.90
 -15  -4  -5   65.59   24.80
 -15  -4  -5   40.30   39.20
 -15   4  -5   36.80   25.20
  15   4   5  108.69   28.10
  15   4   5   50.89   25.50
  15   4   5   94.59   19.50
 -15  -5   5   47.20   43.90
 -15  -5   5  -55.89   38.80
 -15  -5   5   11.10   30.20
  15   5  -5  -16.00   30.40
 -15   5   5   25.10   27.30
 -14  -5   5  -14.10   35.90
 -14  -5   5  -35.40   28.30
 -14  -5   5   -9.30   40.70
  14   5  -5  -56.39   34.60
 -14   5   5  -17.50   26.00
  14   5  -5   -8.50   29.30
 -13  -5   5   49.99   38.50
 -13  -5   5   20.50   28.30
 -13  -5   5   41.60   36.60
  13   5  -5   14.70   28.40
  13   5  -5   16.00   30.10
  13   5  -5   68.09   18.70
 -13   5   5   11.10   24.40
 -12  -5   5  -27.70   25.40
 -12  -5   5   61.49   36.70
 -12  -5   5   21.10   35.30
  12   5  -5    9.20   27.70
 -12   5   5   -8.40   27.90
  12   5  -5   25.30   27.80
 -11  -5   5   67.49   36.80
 -11  -5   5   10.50   25.20
 -11  -5   5    6.10   32.50
  11  -5  -5   18.10   28.10
  11   5  -5   51.89   26.10
  11   5  -5   33.80   25.30
 -11   5   5   39.00   27.80
 -10  -5   5  119.29   36.80
 -10  -5   5   22.60   31.80
 -10  -5   5   23.70   25.40
  10  -5  -5  101.49   30.60
 -10  -5   5  147.29   36.30
 -10   5   5   63.29   28.00
  10   5  -5  115.29   27.50
  10   5  -5   58.39   28.40
  10   5  -5   69.79   27.00
  -9  -5   5   26.00   22.80
  -9  -5   5   14.70   29.90
   9  -5  -5  -26.30   27.70
  -9  -5   5   19.60   31.60
   9  -5  -5   37.10   25.70
   9   5  -5   22.40   22.40
  -9   5   5    0.80   17.20
   9   5  -5   -7.10   22.50
   9   5  -5    8.70   25.40
  -8  -5   5  144.69   32.80
   8  -5  -5   84.99   31.40
  -8  -5   5   73.29   32.50
  -8  -5   5  203.38   35.30
   8  -5  -5  132.09   29.60
  -8  -5   5   98.69   25.60
   8   5  -5  113.79   26.30
   8   5  -5  107.09   25.90
  -8   5   5  110.59   28.00
  -7  -5   5   28.80   29.70
  -7  -5   5   10.80   21.30
  -7  -5   5   35.90   29.00
   7  -5  -5   23.10   27.70
   7   5  -5   31.40   23.40
  -7   5   5   29.70   23.90
   7   5  -5   20.80   20.50
  -6  -5   5   68.79   28.70
   6  -5  -5   21.90   26.80
   6  -5  -5   28.40   23.90
  -6  -5   5   20.00   20.80
  -6   5   5   19.90   23.60
  -6   5   5   53.89   31.30
   6   5  -5    5.90   18.80
   5  -5  -5  -40.00   24.30
   5  -5  -5  -21.00   21.90
  -5  -5   5    8.70   27.40
   5  -5  -5   20.30   16.70
  -5   5   5   -5.10   22.80
  -5   5   5   11.50   17.20
   5   5  -5   13.70   19.00
  -4  -5   5  132.09   30.90
   4  -5  -5   79.99   28.00
   4  -5  -5   85.69   21.40
   4  -5  -5  111.09   26.70
  -4   5   5  130.39   26.70
  -4   5   5  136.39   25.80
  -4   5   5   68.49   20.10
   4   5  -5  130.29   23.20
   3  -5  -5  -14.70   23.90
  -3  -5   5   10.80   25.40
   3  -5  -5   26.00   18.80
   3  -5  -5   16.60   21.90
  -3   5   5   42.10   28.80
  -3   5   5  -14.30   15.90
  -3   5   5   26.30   20.90
  -3   5   5   11.40   23.40
   3   5  -5    9.30   18.40
   2  -5  -5  313.47   38.90
   2  -5  -5  341.77   35.30
  -2  -5   5  365.56   43.00
   2  -5  -5  320.87   37.10
   2  -5  -5  352.06   37.60
  -2   5   5  284.17   33.60
  -2   5   5  376.76   35.90
  -2   5   5  334.07   39.00
   1  -5  -5  264.47   33.40
   1  -5  -5  244.18   30.30
   1  -5  -5  254.07   32.10
  -1   5   5  199.58   28.50
  -1   5   5  195.38   28.50
  -1   5   5  195.08   35.40
  -1   5   5  215.08   31.30
   0  -5  -5   36.50   24.20
   0  -5  -5   41.80   21.40
   0  -5  -5   34.00   19.90
   0  -5   5   28.60   24.80
   0  -5  -5   48.40   20.50
   0   5   5    5.30   22.20
   0   5   5   48.80   20.40
   0   5   5   36.10   26.10
  -1  -5  -5  459.45   42.40
  -1  -5  -5  578.14   44.70
  -1  -5  -5  510.35   43.50
  -1  -5  -5  485.15   44.00
   1   5   5  430.76   44.90
   1   5   5  376.06   41.10
   1   5   5  473.55   47.30
   2  -5   5   36.30   24.40
  -2  -5  -5   36.00   23.40
  -2  -5  -5    7.40   20.90
  -2  -5  -5   29.60   18.80
   2   5   5  -13.30   18.60
   2   5   5   12.10   25.10
   2   5   5    0.40   21.70
  -3  -5  -5  514.85   43.80
  -3  -5  -5  483.65   42.10
  -3  -5  -5  419.66   40.90
   3   5   5  495.45   41.30
   3   5   5  445.56   43.20
   3   5   5  400.66   44.90
  -4  -5  -5   82.79   25.00
  -4  -5  -5   92.29   25.20
  -4  -5  -5   72.79   12.80
  -4  -5  -5   90.69   21.70
   4  -5   5  107.49   26.20
   4   5   5   68.99   23.60
   4   5   5  121.49   26.80
   4   5   5   77.99   21.00
  -4   5  -5   78.29   39.10
  -5  -5  -5  316.07   35.90
  -5  -5  -5  318.57   39.90
  -5  -5  -5  323.87   34.30
  -5  -5  -5  323.67   38.40
   5   5   5  370.16   37.90
   5   5   5  306.07   29.80
  -5   5  -5  440.36   57.49
   5   5   5  367.16   35.50
   5   5   5  343.47   42.60
  -6  -5  -5  259.57   34.90
  -6  -5  -5  222.98   30.70
   6  -5   5  182.68   30.30
  -6  -5  -5  216.28   29.40
   6   5   5  223.98   28.20
   6   5   5  205.28   29.20
   6   5   5  161.88   24.60
  -6   5  -5  167.18   34.60
  -7  -5  -5  595.54   53.69
  -7  -5  -5  516.35   49.60
  -7  -5  -5  571.44   47.80
   7  -5   5  599.94   52.69
  -7  -5  -5  483.05   51.79
   7   5   5  607.74   47.80
   7   5   5  518.65   48.60
  -7   5  -5  711.13   57.49
   8  -5   5    9.90   22.50
  -8  -5  -5  -27.40   22.70
   8  -5   5   -1.70   26.00
  -8  -5  -5   17.10   18.80
  -8  -5  -5    9.90   26.80
  -8  -5  -5   31.30   24.80
   8   5   5   -0.80   20.60
   8   5   5   -3.60   17.40
  -9  -5  -5  639.14   51.09
  -9  -5  -5  671.43   60.19
  -9  -5  -5  677.63   58.09
  -9  -5  -5  677.83   53.39
  -9  -5  -5  592.24   54.19
   9   5   5  623.34   51.39
   9   5   5  512.55   51.49
 -10  -5  -5    2.50   23.10
 -10  -5  -5  -12.40   26.00
 -10  -5  -5    7.10   25.40
 -10  -5  -5   45.20   21.30
 -10  -5  -5  -44.00   30.80
  10   5   5   18.20   20.40
  10   5   5  -12.00   20.20
 -11  -5  -5  455.95   50.89
 -11  -5  -5  421.26   42.90
 -11  -5  -5  325.07   44.00
 -11  -5  -5  510.55   57.49
 -11  -5  -5  347.57   39.60
  11   5   5  326.57   39.20
  11   5   5  355.16   41.20
 -12  -5  -5   53.49   25.00
 -12  -5  -5   64.49   26.20
 -12  -5  -5   58.29   29.10
 -12  -5  -5   12.10   29.40
 -12  -5  -5  -21.60   34.80
  12   5   5   29.00   23.20
 -12   5  -5   32.20   20.40
  12   5   5   56.89   22.20
 -13  -5  -5  296.47   49.40
 -13  -5  -5  290.87   41.50
 -13  -5  -5  301.57   44.30
 -13  -5  -5  223.78   38.30
 -13  -5  -5  340.47   40.00
  13   5   5  230.18   35.70
 -13   5  -5  391.26   36.80
  13   5   5  331.67   43.10
 -12  -6   5  -12.70   27.30
 -12  -6   5   35.30   39.00
 -12  -6   5   22.90   37.80
  12  -6  -5  105.39   34.40
  12   6  -5    3.70   27.40
 -12   6   5   29.90   30.90
 -11  -6   5  344.77   43.80
 -11  -6   5  477.65   63.19
 -11  -6   5  388.36   51.69
 -11   6   5  366.16   43.90
 -10  -6   5   19.60   35.30
 -10  -6   5   -0.70   34.80
  10  -6  -5    0.90   32.50
 -10  -6   5    4.00   32.40
 -10  -6   5  -19.00   24.80
 -10   6   5  -38.60   27.70
   9  -6  -5  336.77   46.50
  -9  -6   5  329.97   47.60
  -9  -6   5  466.25   54.59
  -9  -6   5  385.36   43.30
  -9   6   5  372.06   41.20
  -8  -6   5   -3.10   24.20
  -8  -6   5   22.60   34.40
   8  -6  -5   41.20   31.70
  -8   6   5  -12.10   24.00
  -7  -6   5  726.43   64.19
   7  -6  -5  473.45   54.49
  -7  -6   5  604.44   52.59
   7   6  -5  575.94   51.89
  -7   6   5  527.45   52.99
   6  -6  -5   -7.00   20.10
   6  -6  -5   -2.90   30.50
  -6  -6   5    8.60   30.70
  -6  -6   5   19.00   23.00
  -6   6   5  -36.10   20.60
  -6   6   5    1.10   27.10
   5  -6  -5 1114.29   81.69
   5  -6  -5 1065.29   76.39
  -5  -6   5 1039.90   76.99
   5   6  -5 1068.09   78.09
  -5   6   5  968.50   79.09
   4  -6  -5   25.70   22.90
  -4  -6   5   -4.30   30.60
   4  -6  -5   12.20   28.30
   4  -6  -5   23.70   28.50
  -4  -6   5   15.20   21.40
  -4   6   5   30.50   28.60
   3  -6  -5  542.75   51.49
   3  -6  -5  582.54   49.90
  -3  -6   5  503.65   46.90
  -3  -6   5  600.14   58.29
   3  -6  -5  452.85   50.59
  -3   6   5  512.45   51.89
  -2  -6   5   13.10   21.40
   2  -6  -5   36.40   24.70
  -2  -6   5   26.50   30.70
   2  -6  -5    2.20   23.00
   2  -6  -5    8.00   28.50
  -2   6   5    3.70   28.60
  -2   6   5   28.30   31.80
  -1  -6   5  792.32   66.29
   1  -6  -5  776.42   61.19
   1  -6  -5  818.52   61.29
   1  -6  -5  662.23   61.19
  -1   6   5  680.53   65.59
  -1   6   5  721.03   63.69
   0  -6  -5    5.20   21.70
   0  -6  -5    3.50   26.40
   0  -6  -5   32.70   24.00
   0  -6   5   35.90   28.80
   0   6   5   87.79   31.90
   0   6   5   17.40   26.20
  -1  -6  -5 1195.18   82.79
  -1  -6  -5 1031.70   82.79
   1  -6   5 1078.59   84.59
  -1  -6  -5 1134.69   80.89
   1   6   5 1180.78   82.79
   1   6   5 1088.19   83.99
  -2  -6  -5   54.19   28.30
  -2  -6  -5   55.69   25.10
  -2  -6  -5   47.40   23.10
   2  -6   5  100.79   29.40
   2  -6   5   45.00   22.50
   2   6   5    1.80   27.50
   2   6   5   44.10   27.50
  -2   6  -5   24.60   14.60
   2   6   5   10.60   21.30
   3  -6   5  819.32   67.99
  -3  -6  -5  815.92   64.19
  -3  -6  -5  928.21   74.89
  -3  -6  -5  877.81   66.49
  -3  -6  -5  769.02   65.79
   3  -6   5  690.03   62.59
   3   6   5  848.72   64.49
   3   6   5  879.61   67.59
  -4  -6  -5   43.60   26.90
   4  -6   5   82.89   28.80
  -4  -6  -5   30.70   26.70
  -4  -6  -5  100.99   28.80
   4   6   5   38.80   22.60
   4   6   5   38.80   27.00
  -5  -6  -5  464.85   50.09
   5  -6   5  404.26   50.29
  -5  -6  -5  456.75   47.40
  -5  -6  -5  519.15   49.60
   5   6   5  479.95   47.80
   5   6   5  465.65   44.80
  -6  -6  -5  128.79   29.70
   6  -6   5  172.88   32.70
  -6  -6  -5  155.78   32.10
  -6  -6  -5  119.09   32.70
   6   6   5  101.99   27.80
   6   6   5  161.68   27.10
  -7  -6  -5  355.96   40.50
   7  -6   5  390.56   47.30
  -7  -6  -5  310.87   42.70
  -7  -6  -5  395.06   46.80
   7   6   5  336.57   38.70
   7   6   5  355.56   42.10
  -8  -6  -5   65.99   29.70
  -8  -6  -5   94.39   31.90
  -8  -6  -5   10.00   28.50
   8  -6   5   97.89   30.50
  -8  -6  -5   83.29   27.20
   8   6   5   95.69   22.70
   8   6   5   85.89   28.10
   9  -6   5  555.24   55.89
  -9  -6  -5  492.85   52.99
  -9  -6  -5  543.65   59.19
  -9  -6  -5  576.74   55.19
   9   6   5  552.14   51.79
   9   6   5  542.65   51.09
 -10  -6  -5   14.00   27.90
 -10  -6  -5   -5.80   30.80
 -10  -6  -5   18.90   30.80
 -10  -6  -5   54.19   33.50
  10   6   5   13.70   27.40
  10   6   5   35.40   25.00
   8  -7  -5  256.67   47.80
   8   7  -5  291.37   42.10
   7  -7  -5   49.10   32.50
   7  -7  -5   14.20   28.40
  -7  -7   5   26.70   36.50
  -7  -7   5    5.00   26.10
  -7   7   5   30.00   32.00
   7   7  -5  -16.10   25.80
   6  -7  -5  243.18   43.10
  -6  -7   5  310.57   48.10
  -6  -7   5  196.18   35.90
   6  -7  -5  338.77   44.10
   6  -7  -5  280.07   43.40
  -6   7   5  257.47   39.80
  -5  -7   5   66.29   36.70
  -5  -7   5   -0.40   25.50
   5  -7  -5   46.00   27.70
   5  -7  -5   62.19   32.60
  -5   7   5   14.60   30.60
  -4  -7   5  320.87   41.10
   4  -7  -5  296.87   44.30
   4  -7  -5  363.66   47.10
  -4  -7   5  403.16   54.69
  -4   7   5  351.96   45.80
   3  -7  -5   45.70   36.20
  -3  -7   5   -9.30   23.80
   3  -7  -5    6.00   28.50
  -3  -7   5   20.80   32.40
  -3   7   5    9.90   32.60
  -3   7   5   20.40   42.20
   2  -7  -5  601.94   59.99
   2  -7  -5  514.45   59.99
  -2  -7   5  712.83   66.39
   2  -7  -5  695.23   61.39
  -2   7   5  640.24   68.69
  -2   7   5  628.94   64.49
   1  -7  -5   70.99   30.70
   1  -7  -5   70.39   35.60
   1  -7  -5   74.89   30.00
  -1  -7   5   68.39   35.50
  -1   7   5   39.00   42.00
  -1   7   5   16.80   31.20
   0  -7  -5  329.47   45.10
   0  -7  -5  435.36   47.40
   0  -7   5  399.36   49.99
   0  -7  -5  394.56   51.29
   0   7   5  388.36   50.69
   0   7   5  404.06   52.09
  -1  -7  -5   60.09   36.60
   1  -7   5   55.39   32.90
  -1  -7  -5   89.49   32.20
  -1  -7  -5   62.09   27.70
   1   7   5   71.69   32.40
  -1   7  -5   70.79   28.00
   2  -7   5  429.46   53.99
  -2  -7  -5  407.16   50.79
  -2  -7  -5  369.66   49.10
  -2   7  -5  296.67   42.00
   2   7   5  392.76   48.30
   3  -7   5  198.68   38.80
  -3  -7  -5  107.99   38.40
  -3  -7  -5  105.89   31.50
   3   7   5   77.89   36.30
  -3   7  -5  159.78   30.30
  -4  -7  -5  539.05   54.79
  -4  -7  -5  414.06   52.99
   4  -7   5  442.56   56.99
   4  -7   5  341.37   47.60
  -4   7  -5  401.86   51.89
   4   7   5  443.96   51.99
  -5  -7  -5   63.79   34.70
   5  -7   5  109.69   33.20
   5  -7   5  125.89   36.70
  -5  -7  -5   79.99   34.20
   5   7   5   72.99   32.20
 -20   0   6  154.38   54.79
 -19   0   6   15.40   48.30
 -19   0   6  -27.10   28.50
 -18   0   6  174.68   49.40
 -18   0   6  181.88   32.60
 -17   0   6   19.20   26.30
 -17   0   6    9.30   40.90
 -16   0   6  443.36   45.80
 -16   0   6  470.55   59.09
 -15   0   6   14.20   22.40
 -15   0   6  -35.40   25.20
 -15   0   6   17.60   34.00
  14   0  -6  238.38   39.60
 -14   0   6  289.07   31.80
  14   0  -6  194.08   35.70
 -14   0   6  226.88   38.40
 -13   0   6   -2.00   28.00
 -13   0   6   25.40   19.80
 -13   0   6  -25.90   23.10
  13   0  -6   30.30   17.50
  13   0  -6    9.20   25.30
  12   0  -6  305.97   39.00
 -12   0   6  315.87   40.60
 -12   0   6  301.07   33.00
  12   0  -6  302.27   38.00
  12   0  -6  330.57   30.70
 -11   0   6  -53.99   23.70
 -11   0   6  -20.40   15.70
  11   0  -6    4.00   22.50
  11   0  -6  -41.90   20.20
  11   0  -6  -18.50   13.20
 -10   0   6  176.78   28.90
 -10   0   6  195.58   23.30
  10   0  -6  208.68   21.90
  10   0  -6  233.18   29.10
  10   0  -6  245.28   31.20
   9   0  -6    8.60   20.10
  -9   0   6  -39.20   22.10
   9   0  -6   42.30   21.00
  -9   0   6   14.50   19.60
  -9   0   6   19.70   19.40
   9   0  -6   30.60   14.00
   8   0  -6  488.05   39.60
   8   0  -6  551.24   45.70
   8   0  -6  584.34   44.40
   8   0  -6  597.14   44.90
  -8   0   6  487.95   40.30
  -8   0   6  544.45   43.40
  -8   0   6  430.26   47.40
  -7   0   6   -1.90   17.70
   7   0  -6   -2.50   19.60
  -7   0   6  -18.00   22.20
  -7   0   6  -18.00   13.50
   7   0  -6   21.60   21.40
   7   0  -6    9.10   13.30
   7   0  -6    2.60   19.40
  -7   0   6    2.40   18.00
  -6   0   6   17.10   21.90
  -6   0   6   14.20   13.20
   6   0  -6   16.60   18.10
  -6   0   6   38.80   18.00
   6   0  -6   11.70   13.10
   6   0  -6   73.79   20.70
   6   0  -6    9.50   21.60
  -6   0   6   13.20   17.60
  -5   0   6   -4.00   11.70
  -5   0   6  -31.80   11.30
  -5   0   6    6.20   10.60
   5   0  -6   -9.60   10.50
  -5   0   6   11.90   20.30
   5   0  -6    7.80   21.30
  -5   0   6  -28.10   16.60
   5   0  -6   -0.30   16.40
   5   0  -6    4.70   17.20
  -5   0   6   15.40   16.50
  -4   0   6  151.48   20.80
  -4   0   6  121.09   18.20
  -4   0   6  169.08   20.50
   4   0  -6  154.58   20.70
  -4   0   6  126.99   18.20
   4   0  -6  146.69   19.10
  -4   0   6  146.19   15.70
   4   0  -6  178.18   22.40
  -4   0   6  160.18   21.70
  -3   0   6   -2.00   10.50
   3   0  -6   10.90   13.30
   3   0  -6   11.40   12.00
  -3   0   6   27.40   13.50
  -3   0   6   -4.40    8.10
  -3   0   6   19.80   14.60
   3   0  -6    5.00    7.20
  -3   0   6    4.30   12.40
  -3   0   6  -16.30    9.10
   2   0  -6  106.19   13.70
   2   0  -6   94.89   13.40
   2   0  -6   82.79    9.30
  -2   0   6   70.39   13.00
  -1   0   6    4.10   10.70
   1   0  -6    2.40   10.60
   1   0  -6   -1.30    9.90
  -1   0   6   -8.70   10.10
   0   0   6   56.19   12.40
   0   0  -6   48.20   11.50
   0   0   6   48.50    7.80
   0   0   6   26.80   10.80
   0   0  -6   46.30   10.80
   0   0  -6   30.90    6.20
   1   0   6    0.50   10.80
  -1   0  -6   -7.70    9.60
   1   0   6  -16.00    9.20
   1   0   6    3.20    6.20
   1   0   6   -8.10   11.10
  -1   0  -6    4.10    5.40
   2   0   6  145.29   14.30
   2   0   6  182.08   18.00
   2   0   6  156.18   17.40
  -2   0  -6  137.79   13.20
  -2   0  -6  136.89   18.60
   2   0   6  130.99   18.10
   3   0   6   -4.20   11.20
  -3   0  -6  -14.80    6.20
  -3   0  -6    4.20   11.00
   3   0   6   -1.80    7.10
   3   0   6   13.00   11.00
   4   0   6 2719.33  181.68
  -4   0  -6 3038.20  181.98
   4   0   6 3077.49  181.88
   4   0   6 2944.61  180.48
  -4   0  -6 2725.93  181.78
   4   0   6 2900.51  180.48
   5   0   6  -10.90    7.60
   5   0   6    5.90   11.10
   5   0   6    8.90    7.90
   5   0   6    1.40   11.60
  -5   0  -6  -14.20   12.60
  -5   0  -6    0.40   13.00
   6   0   6  290.97   23.60
   6   0   6  242.58   28.00
  -6   0  -6  250.97   28.00
   6   0   6  304.07   26.20
   6   0   6  284.97   24.30
  -6   0  -6  335.47   28.00
  -7   0  -6  -14.30   13.40
   7   0   6    2.70   11.40
   7   0   6   -7.20    8.80
   7   0   6   -1.10   12.90
   7   0   6   14.70    9.90
  -7   0  -6    0.10   15.10
   8   0   6  242.08   24.60
   8   0   6  255.57   22.00
   8   0   6  229.88   22.70
  -8   0  -6  233.08   26.80
  -8   0  -6  219.28   28.70
   8   0   6  204.68   27.00
   9   0   6   -2.50   12.80
   9   0   6  -14.50   11.80
   9   0   6  -19.60   15.90
   9   0   6   11.10   10.50
  -9   0  -6  -15.30   15.60
  -9   0  -6  -35.70   16.80
 -10   0  -6 1057.29   75.79
  10   0   6 1131.59   70.99
  10   0   6 1023.10   71.59
 -10   0  -6 1096.09   73.99
  10   0   6  992.80   74.89
  10   0   6 1081.79   72.69
  11   0   6   -8.60   14.30
  11   0   6   -0.80   12.50
 -11   0  -6   -3.50   22.40
 -11   0  -6   27.80   19.00
  12   0   6  368.06   35.90
  12   0   6  394.96   34.30
 -12   0  -6  370.06   39.80
 -12   0  -6  443.16   45.10
 -13   0  -6   -1.40   21.40
  13   0   6   15.00   15.30
  13   0   6   -1.20   16.20
 -13   0  -6  -48.00   25.10
  14   0   6  191.38   27.00
  14   0   6  284.27   29.80
 -14   0  -6  175.78   35.00
 -14   0  -6  260.67   31.40
 -15   0  -6   37.90   32.70
  15   0   6    0.10   16.30
 -15   0  -6    4.30   24.20
  16   0   6  320.57   35.30
 -16   0  -6  246.28   42.50
 -16   0  -6  199.68   32.60
  17   0   6   -2.80   21.00
 -17   0  -6   18.20   35.00
  18   0   6  388.56   45.80
 -18   0  -6  281.27   51.79
 -20  -1   6   -2.00   50.29
 -20  -1   6   35.60   31.90
 -20   1   6   65.39   33.50
 -20   1   6  130.29   47.60
 -19  -1   6  102.89   49.90
 -19  -1   6  133.49   32.20
  19   1  -6  128.89   40.60
 -19   1   6  108.99   46.80
 -19   1   6   70.09   30.80
 -18  -1   6  410.46   58.89
 -18  -1   6  498.55   49.90
 -18   1   6  461.35   57.69
 -18   1   6  376.06   45.40
 -17  -1   6   66.39   27.50
 -17  -1   6  110.59   45.90
 -17   1   6  105.09   39.90
  17   1  -6  129.99   36.90
  16  -1  -6  308.67   40.50
 -16  -1   6  323.37   50.49
 -16  -1   6  328.27   39.50
 -16   1   6  294.47   38.40
 -16   1   6  352.56   46.70
 -15  -1   6   20.80   27.00
 -15  -1   6  -11.00   21.30
 -15  -1   6  -18.30   34.70
  15  -1  -6   -7.60   30.00
 -15   1   6  -47.40   22.00
 -15   1   6   -9.00   31.80
  15   1  -6   58.49   28.50
  14  -1  -6  272.27   36.70
 -14  -1   6  275.27   42.00
 -14  -1   6  294.37   33.90
 -14  -1   6  276.07   37.00
 -14   1   6  201.78   31.80
  14   1  -6  327.17   38.00
 -14   1   6  280.17   39.70
 -13  -1   6  189.38   31.60
 -13  -1   6  274.87   30.90
 -13  -1   6  284.37   39.30
  13  -1  -6  227.68   32.80
  13  -1  -6  270.37   35.60
 -13   1   6  181.78   28.00
 -13   1   6  240.98   35.40
  13   1  -6  242.88   26.80
  13   1  -6  246.68   32.50
  12  -1  -6  992.50   74.59
 -12  -1   6 1042.50   73.69
  12  -1  -6  862.01   70.59
  12  -1  -6 1142.99   75.79
 -12  -1   6 1103.99   77.49
 -12  -1   6  902.51   72.69
  12   1  -6 1011.30   75.39
 -12   1   6 1068.99   72.49
 -12   1   6 1055.19   74.79
  12   1  -6 1058.59   70.19
  12   1  -6 1100.19   73.69
 -11  -1   6  266.37   27.70
  11  -1  -6  216.18   24.70
 -11  -1   6  221.08   33.30
 -11  -1   6  200.18   29.00
 -11  -1   6  256.07   29.40
  11  -1  -6  175.88   29.30
  11  -1  -6  252.57   32.30
  11   1  -6  204.28   30.40
  11   1  -6  255.97   29.00
 -11   1   6  232.58   26.50
 -11   1   6  188.98   29.70
  11   1  -6  239.98   30.90
  10  -1  -6 1887.11  122.59
  10  -1  -6 1712.23  121.59
 -10  -1   6 1932.01  120.69
  10  -1  -6 1651.23  119.79
 -10  -1   6 1967.80  121.49
 -10  -1   6 1842.22  123.79
 -10   1   6 1833.72  121.19
  10   1  -6 2019.30  120.99
 -10   1   6 1728.93  121.79
 -10   1   6 1816.72  120.69
  10   1  -6 2008.80  120.99
 -10   1   6 1969.30  121.09
  10   1  -6 1816.82  121.99
  10   1  -6 1938.81  119.29
  -9  -1   6  -11.00   18.00
  -9  -1   6  -39.70   23.70
   9  -1  -6  -23.10   21.50
   9  -1  -6  -10.90   19.60
   9  -1  -6   -9.70   13.30
  -9  -1   6   -6.70   15.00
   9   1  -6   -3.10   12.10
  -9   1   6   21.20   19.30
  -9   1   6  -28.50   20.70
   9   1  -6    5.70   16.90
  -9   1   6    5.50   15.80
   9   1  -6   25.00   18.50
   8  -1  -6 2426.76  159.18
   8  -1  -6 2542.55  160.58
  -8  -1   6 2416.76  162.18
  -8  -1   6 2660.43  159.48
   8  -1  -6 2628.44  161.88
  -8  -1   6 2283.27  159.48
  -8  -1   6 2583.74  160.28
  -8   1   6 2562.14  161.38
   8   1  -6 2341.87  161.38
  -8   1   6 2330.17  159.98
  -8   1   6 2700.63  159.78
   8   1  -6 2643.74  159.68
   8   1  -6 2779.42  159.88
  -8   1   6 2374.66  160.68
   8   1  -6 2576.44  159.18
  -7  -1   6   65.99   19.20
   7  -1  -6   42.50   14.90
   7  -1  -6   28.00   19.00
   7  -1  -6   78.19   23.20
   7  -1  -6   39.70   18.40
  -7  -1   6   -7.00   24.70
  -7  -1   6   68.59   19.70
  -7  -1   6   59.89   16.80
   7   1  -6   75.49   18.30
   7   1  -6   67.49   14.70
  -7   1   6   62.19   20.40
   7   1  -6   63.79   22.20
  -7   1   6   52.09   21.20
   7   1  -6   60.29   20.00
  -7   1   6   12.70   22.00
  -7   1   6   36.10   16.20
   6  -1  -6 1674.93   96.99
  -6  -1   6 1353.56   96.69
  -6  -1   6 1498.05   97.49
   6  -1  -6 1337.77   95.29
   6  -1  -6 1307.17   96.39
  -6  -1   6 1535.85   99.99
  -6  -1   6 1453.95   96.29
  -6   1   6 1506.55   96.19
  -6   1   6 1580.04   98.29
   6   1  -6 1454.05   96.29
  -6   1   6 1379.06   95.89
   6   1  -6 1576.54   99.19
   6   1  -6 1606.44   97.09
   6   1  -6 1414.46   96.19
  -6   1   6 1662.33   96.79
   5  -1  -6  349.67   29.10
   5  -1  -6  347.47   28.70
  -5  -1   6  266.97   30.30
  -5  -1   6  351.76   36.70
   5  -1  -6  304.37   28.80
  -5  -1   6  279.67   29.90
   5  -1  -6  308.37   26.20
  -5  -1   6  252.67   29.40
  -5   1   6  331.67   33.70
  -5   1   6  308.57   27.90
  -5   1   6  268.97   27.80
  -5   1   6  313.27   29.00
   5   1  -6  294.77   29.90
   5   1  -6  268.97   29.10
   5   1  -6  299.77   30.50
   5   1  -6  347.57   34.60
  -4  -1   6 2477.05  157.58
   4  -1  -6 2362.86  154.38
   4  -1  -6 2514.75  154.08
   4  -1  -6 2587.34  154.48
  -4  -1   6 2375.06  155.48
   4  -1  -6 2668.33  154.58
  -4  -1   6 2445.16  156.08
  -4   1   6 2460.05  154.38
   4   1  -6 2279.47  156.58
  -4   1   6 2475.55  154.68
   4   1  -6 2308.37  156.28
  -4   1   6 2682.93  154.68
   4   1  -6 2430.96  155.18
  -4   1   6 2462.85  154.88
   3  -1  -6   20.70   13.60
  -3  -1   6   24.30   15.50
   3  -1  -6    6.90    8.20
   3  -1  -6   -1.50   11.00
  -3  -1   6   12.30   18.10
   3  -1  -6   11.40    9.70
   3  -1  -6   19.20   11.70
  -3  -1   6    5.30   15.00
   3   1  -6    2.50   14.70
  -3   1   6   14.50    9.50
  -3   1   6   27.00   13.50
  -3   1   6   24.20   11.80
   3   1  -6   -3.90   14.10
   3   1  -6   18.70   14.20
  -3   1   6   17.10    9.90
  -3   1   6   -6.40   12.30
   2  -1  -6 3159.28  195.18
  -2  -1   6 3187.38  196.18
  -2  -1   6 3475.15  198.18
   2  -1  -6 3064.99  194.68
   2  -1  -6 2871.61  195.08
   2  -1  -6 3080.39  195.38
   2  -1  -6 3083.09  194.98
  -2   1   6 3235.08  195.68
  -2   1   6 3167.78  195.08
  -2   1   6 3041.40  194.78
   2   1  -6 3342.57  196.08
   2   1  -6 3116.89  197.88
  -2   1   6 2911.11  195.28
  -2   1   6 3264.17  195.58
   1  -1  -6  601.64   43.80
  -1  -1   6  694.43   46.60
  -1  -1   6  635.64   45.40
  -1  -1   6  704.33   50.09
   1  -1  -6  682.53   42.60
   1  -1  -6  627.54   44.20
   1  -1  -6  660.53   44.30
   1   1  -6  612.54   47.70
   1   1  -6  671.53   44.90
  -1   1   6  634.64   44.50
  -1   1   6  676.73   43.00
  -1   1   6  659.03   45.00
  -1   1   6  589.34   43.90
   0  -1   6 4306.07  263.27
   0  -1   6 4431.76  265.67
   0  -1  -6 4237.18  262.27
   0  -1  -6 4111.19  263.17
   0  -1   6 4157.18  264.17
   0   1   6 3998.00  263.17
   0   1   6 4242.38  262.37
   0   1   6 4296.57  262.67
   0   1  -6 4369.26  263.17
   0   1   6 4293.67  263.17
   0   1   6 4238.88  263.27
  -1  -1  -6   25.80    7.10
   1  -1   6   19.50   15.10
   1  -1   6   32.10   13.10
  -1  -1  -6   46.80   12.70
   1  -1   6   40.20   14.10
  -1   1  -6   31.90   11.70
   1   1   6   19.30   11.80
   1   1   6   37.60   11.20
   1   1   6   35.90    8.50
   1   1   6   34.30   11.60
   2  -1   6 2875.41  169.48
   2  -1   6 2848.01  170.08
   2  -1   6 2692.83  169.18
  -2  -1  -6 2654.93  169.28
  -2  -1  -6 2664.63  169.48
  -2  -1  -6 2586.84  167.88
   2  -1   6 2848.52  171.78
   2   1   6 2624.04  169.38
   2   1   6 2618.74  169.08
   2   1   6 2625.44  168.08
  -3  -1  -6   47.60   13.70
  -3  -1  -6   66.69   14.50
   3  -1   6   31.50   12.10
   3  -1   6   51.99   18.10
   3  -1   6   49.60   13.50
   3  -1   6   67.79   15.20
  -3  -1  -6   53.39    8.30
   3   1   6   40.60   12.50
   3   1   6   48.50   12.90
   3   1   6   44.60    9.40
   4  -1   6 3741.43  231.68
   4  -1   6 3666.13  231.48
  -4  -1  -6 3673.13  230.38
  -4  -1  -6 3750.32  232.08
   4  -1   6 3712.63  231.88
  -4  -1  -6 3839.72  232.08
   4   1   6 3721.13  231.98
   4   1   6 3701.63  231.88
  -4   1  -6 3818.02  232.68
   4   1   6 3533.25  230.38
  -5  -1  -6  245.78   24.70
   5  -1   6  227.38   24.40
   5  -1   6  211.98   22.10
  -5  -1  -6  228.58   25.80
   5  -1   6  206.18   22.20
   5   1   6  221.18   19.60
   5   1   6  213.78   19.60
  -5   1  -6  188.98   26.30
   5   1   6  216.18   23.60
   5   1   6  233.48   23.00
  -6  -1  -6 2167.08  126.69
   6  -1   6 1905.31  125.69
   6  -1   6 1826.22  125.29
  -6  -1  -6 2002.00  126.69
  -6   1  -6 1932.41  127.09
   6   1   6 1941.61  124.29
   6   1   6 2111.29  126.49
  -6   1  -6 1909.51  125.79
   6   1   6 1993.70  124.49
   6   1   6 1972.30  126.29
   7  -1   6  275.77   29.40
   7  -1   6  311.87   28.30
  -7  -1  -6  347.47   32.50
  -7  -1  -6  339.07   30.80
  -7   1  -6  373.76   33.30
  -7   1  -6  321.77   30.60
   7   1   6  331.67   28.70
   7   1   6  353.56   26.80
   7   1   6  285.57   30.60
   7   1   6  344.37   26.30
   8  -1   6  604.54   46.70
  -8  -1  -6  668.03   49.10
   8  -1   6  646.44   45.80
  -8  -1  -6  669.43   50.29
   8  -1   6  625.74   48.20
  -8   1  -6  633.14   50.79
   8   1   6  698.93   49.70
   8   1   6  682.03   47.60
   8   1   6  681.73   45.90
   8   1   6  681.43   45.60
  -8   1  -6  663.53   49.60
   9  -1   6  250.67   32.30
  -9  -1  -6  359.46   32.60
   9  -1   6  291.37   28.20
  -9  -1  -6  302.67   35.10
  -9   1  -6  290.67   34.70
   9   1   6  373.46   30.80
  -9   1  -6  244.38   32.20
   9   1   6  371.86   27.40
   9   1   6  328.97   27.90
   9   1   6  288.87   33.40
 -10  -1  -6  986.70   63.49
  10  -1   6  773.32   63.99
  10  -1   6  758.02   60.29
 -10  -1  -6 1003.50   66.09
  10  -1   6  800.92   60.09
 -10   1  -6  791.22   64.59
  10   1   6  964.10   59.79
 -10   1  -6  857.31   64.19
 -10   1  -6  855.41   60.89
  10   1   6  932.21   62.19
  10   1   6  934.41   72.69
 -11  -1  -6   46.40   23.10
  11  -1   6   29.10   16.30
 -11  -1  -6   81.39   20.30
  11  -1   6   34.30   22.70
  11   1   6   58.99   18.20
 -11   1  -6   56.19   23.10
 -11   1  -6   62.39   18.00
 -11   1  -6   17.40   22.10
  11   1   6   70.49   15.80
  12  -1   6  763.72   58.09
  12   1   6  842.72   59.59
 -12   1  -6  850.61   60.19
 -12   1  -6  798.12   65.99
  13  -1   6  236.78   29.30
 -13  -1  -6  320.77   39.70
 -13  -1  -6  348.17   35.00
 -13   1  -6  288.67   33.30
  13   1   6  270.37   29.20
 -13   1  -6  249.28   36.00
 -13   1  -6  189.58   31.50
 -14  -1  -6  328.57   38.50
 -14  -1  -6  397.66   50.49
  14  -1   6  264.07   31.00
 -14   1  -6  315.97   34.40
 -14   1  -6  234.28   41.50
  14   1   6  320.77   32.50
 -15  -1  -6  141.39   26.40
 -15  -1  -6  126.19   37.10
 -15   1  -6  116.89   27.30
  15   1   6  152.18   22.60
 -15   1  -6   52.19   34.60
 -16  -1  -6   67.89   26.60
 -16  -1  -6   54.99   37.70
 -16   1  -6   32.20   36.00
  16   1   6   57.49   20.20
 -16   1  -6   60.29   28.00
 -17  -1  -6   24.30   37.40
 -17  -1  -6    3.50   24.50
  17   1   6   25.00   19.90
 -17   1  -6    9.80   28.40
 -17   1  -6   31.10   38.90
 -20  -2   6   60.79   31.30
 -20  -2   6   99.59   53.89
 -20   2   6   79.39   36.60
 -19  -2   6  156.18   32.90
 -19  -2   6   97.19   53.19
 -19   2   6  130.99   34.40
 -18  -2   6   16.10   45.50
 -18   2   6   12.20   28.40
 -17  -2   6   25.70   32.90
 -17  -2   6   26.30   44.60
 -17  -2   6   65.79   33.80
 -17   2   6   32.80   29.00
 -16  -2   6   18.10   40.60
  16   2  -6   -5.70   21.00
 -16   2   6   25.90   26.20
  16   2  -6   34.90   30.00
 -15  -2   6  545.25   51.79
 -15  -2   6  552.94   52.09
 -15  -2   6  623.24   66.09
  15   2  -6  740.13   55.09
  15   2  -6  653.33   49.80
 -15   2   6  454.15   51.89
 -14  -2   6    7.80   24.50
 -14  -2   6   32.70   26.20
 -14  -2   6   32.00   33.70
  14   2  -6   29.40   25.20
 -14   2   6  -39.70   21.50
  14   2  -6   10.60   20.30
 -13  -2   6 1255.57   90.39
 -13  -2   6 1206.28   95.39
  13   2  -6 1368.16   88.59
  13   2  -6 1277.07   90.39
  13   2  -6 1388.46   87.99
 -12  -2   6  141.89   26.60
 -12  -2   6   60.59   23.60
 -12  -2   6  124.09   32.40
 -12  -2   6  102.09   25.30
  12   2  -6  118.49   19.60
  12   2  -6  133.49   21.10
 -12   2   6   47.60   22.60
  12   2  -6  104.99   24.70
  11  -2  -6  427.26   40.10
 -11  -2   6  514.25   44.50
  11  -2  -6  469.35   45.90
 -11  -2   6  450.05   41.30
 -11  -2   6  510.65   49.99
 -11  -2   6  574.84   43.80
 -11   2   6  390.26   41.50
  11   2  -6  471.65   47.00
  11   2  -6  539.45   42.30
 -10  -2   6   81.99   29.20
  10  -2  -6   94.49   18.00
 -10  -2   6   87.99   22.50
 -10  -2   6   76.29   21.20
  10  -2  -6  100.19   23.60
 -10   2   6   51.59   19.90
  10   2  -6   67.79   17.30
  10   2  -6  113.69   21.80
  10   2  -6   70.79   24.40
  -9  -2   6 1010.20   66.59
  -9  -2   6  990.60   67.19
  -9  -2   6  865.91   70.29
  -9  -2   6  950.10   64.69
   9  -2  -6  972.10   65.79
   9  -2  -6  872.71   64.39
  -9   2   6  875.41   65.29
  -9   2   6  878.21   66.29
   9   2  -6 1029.10   65.09
   9   2  -6  847.32   67.79
   9   2  -6 1010.50   65.29
   9   2  -6  960.10   65.59
  -8  -2   6   69.39   19.40
   8  -2  -6   34.70   14.20
   8  -2  -6   64.69   19.00
  -8  -2   6   58.49   17.30
   8  -2  -6   47.70   17.60
  -8  -2   6   44.90   17.70
  -8  -2   6   21.40   25.10
  -8   2   6   58.49   19.80
   8   2  -6   45.30   18.50
   8   2  -6   37.00   14.80
   8   2  -6   58.89   17.50
  -8   2   6   50.39   17.50
   8   2  -6   32.30   19.60
  -7  -2   6 3081.79  191.58
   7  -2  -6 3153.68  192.18
  -7  -2   6 3155.68  192.78
   7  -2  -6 2725.83  191.88
  -7  -2   6 3107.29  193.88
  -7  -2   6 2884.51  194.88
  -7   2   6 3046.50  192.08
   7   2  -6 3016.30  192.58
  -7   2   6 3170.38  192.28
   7   2  -6 3236.78  192.18
  -7   2   6 3193.88  192.78
   7   2  -6 2771.82  194.38
   7   2  -6 3249.27  192.28
   6  -2  -6    5.00   13.00
  -6  -2   6   32.70   15.50
  -6  -2   6   27.00   15.70
  -6  -2   6   30.40   17.50
   6  -2  -6   53.89   17.10
   6  -2  -6   18.70   15.60
  -6  -2   6    2.60   24.80
   6   2  -6   35.60   14.60
   6   2  -6   21.80   20.90
  -6   2   6    7.80   17.00
  -6   2   6   -3.10   15.40
   6   2  -6   21.60   15.20
   5  -2  -6 4012.50  243.18
  -5  -2   6 3722.73  244.98
  -5  -2   6 3749.32  243.28
   5  -2  -6 3648.73  242.68
  -5  -2   6 3788.12  245.88
   5  -2  -6 4087.99  243.08
   5   2  -6 3777.82  242.88
  -5   2   6 3934.31  243.38
   5   2  -6 4000.70  245.78
  -5   2   6 4173.88  243.38
   5   2  -6 3932.31  244.58
   5   2  -6 3991.80  243.18
  -5   2   6 3952.00  243.68
   4  -2  -6    8.00    9.80
  -4  -2   6   11.70   13.30
   4  -2  -6   23.40   15.50
   4  -2  -6    1.90   14.00
  -4  -2   6   41.80   18.10
  -4  -2   6  -23.40   22.20
  -4   2   6   12.90    9.20
   4   2  -6   -8.90   19.90
  -4   2   6    4.50   12.70
  -4   2   6   21.60   15.70
   4   2  -6   16.30   14.60
  -4   2   6    2.20   16.10
   3  -2  -6 2165.68  141.59
  -3  -2   6 2449.05  146.19
   3  -2  -6 2404.76  142.79
   3  -2  -6 2315.17  142.39
  -3  -2   6 2147.49  145.49
   3  -2  -6 2130.49  142.09
  -3  -2   6 2175.48  142.49
  -3   2   6 2394.36  142.79
  -3   2   6 2064.09  141.99
   3   2  -6 2273.67  144.59
   3   2  -6 2315.67  144.99
  -3   2   6 2297.27  142.19
  -3   2   6 2375.16  142.89
  -2  -2   6   98.49   20.20
   2  -2  -6   89.79   14.00
   2  -2  -6  110.99   17.00
   2  -2  -6   95.09   12.10
   2  -2  -6  132.49   17.60
  -2  -2   6   79.99   24.20
  -2   2   6  119.09   17.60
  -2   2   6  128.19   14.00
   2   2  -6   98.79   20.40
   2   2  -6   74.39   18.30
  -2   2   6   76.19   14.10
   1  -2  -6 2005.80  127.99
   1  -2  -6 2043.40  127.79
  -1  -2   6 2092.49  129.49
   1  -2  -6 1984.60  126.69
  -1  -2   6 1974.00  131.19
   1  -2  -6 2059.59  127.59
  -1   2   6 2036.60  126.99
  -1   2   6 1990.60  128.09
   1   2  -6 2018.30  131.89
   1   2  -6 2012.00  128.09
  -1   2   6 2072.29  127.99
   0  -2  -6   15.70   12.20
   0  -2  -6   10.60   13.90
   0  -2   6   41.40   19.30
   0  -2  -6   10.50    7.80
   0  -2  -6   21.40   11.20
   0  -2   6   49.20   15.30
   0   2   6    8.90   10.50
   0   2   6   16.70   10.30
   0   2   6   10.60   11.40
   0   2  -6   20.40   12.40
   0   2  -6    9.30   17.10
   0   2   6    2.80   12.90
   0   2   6   12.70   13.90
   1  -2   6 4601.24  327.17
  -1  -2  -6 5232.28  324.07
  -1  -2  -6 5421.46  323.67
  -1  -2  -6 5460.55  325.17
  -1  -2  -6 5286.97  324.57
   1   2   6 5127.29  324.57
   1   2   6 5445.86  325.27
   1   2   6 5433.76  324.47
  -1   2  -6 4640.24  326.67
   1   2   6 5465.75  324.47
   1   2   6 5456.55  323.87
  -2  -2  -6   71.09   14.40
  -2  -2  -6   44.50   15.00
   2  -2   6   52.89   19.30
   2  -2   6   55.19   20.60
  -2  -2  -6   57.09    9.60
   2   2   6   66.79   13.70
   2   2   6   56.59   12.80
  -2   2  -6   71.29   19.80
   2   2   6   50.29   13.20
   2   2   6   55.09   11.00
   2   2   6   50.69   14.60
  -3  -2  -6 1361.16   86.09
  -3  -2  -6 1335.67   87.59
  -3  -2  -6 1401.76   88.89
  -3  -2  -6 1339.07   88.39
   3  -2   6 1458.75   90.79
   3   2   6 1357.16   86.59
   3   2   6 1292.77   88.19
   3   2   6 1321.97   88.29
  -4  -2  -6    5.10   13.70
   4  -2   6    9.30   15.70
   4  -2   6   -6.90   19.50
  -4  -2  -6   14.30    7.80
  -4  -2  -6   34.80   14.10
   4   2   6   20.00   12.20
   4   2   6   -5.50   11.70
   4   2   6   12.70    8.90
  -5  -2  -6 3295.07  204.28
   5  -2   6 3111.09  203.98
  -5  -2  -6 3257.47  204.18
   5   2   6 3251.87  204.08
   5   2   6 3109.09  203.78
   5   2   6 3220.08  202.18
   5   2   6 3473.55  202.58
   6  -2   6  309.37   28.70
  -6  -2  -6  320.77   30.80
   6  -2   6  250.67   38.40
  -6  -2  -6  281.97   31.80
   6   2   6  335.17   29.30
   6   2   6  338.07   25.70
   6   2   6  384.16   26.00
   6   2   6  261.97   29.90
  -7  -2  -6 3111.49  200.88
  -7  -2  -6 3202.68  200.98
   7   2   6 3175.28  200.78
   7   2   6 3194.98  198.58
   7   2   6 3007.90  200.68
   7   2   6 3372.66  198.98
  -8  -2  -6  112.39   23.50
  -8  -2  -6  148.79   22.80
   8  -2   6  120.69   28.70
   8  -2   6  118.29   18.80
   8   2   6  186.88   22.90
   8   2   6  125.69   23.10
   8   2   6  136.29   17.60
   8   2   6  140.39   17.00
  -9  -2  -6 1616.74  110.99
  -9  -2  -6 1645.94  112.59
   9   2   6 1721.73  109.29
   9   2   6 1665.03  111.29
   9   2   6 1791.42  108.69
  10  -2   6   44.60   27.60
 -10  -2  -6    2.20   22.20
 -10  -2  -6   40.70   19.80
  10  -2   6   35.00   15.50
  10   2   6   30.20   19.10
  10   2   6   22.00   13.40
 -10   2  -6   46.80   16.20
 -11  -2  -6  744.13   55.79
  11  -2   6  669.83   63.09
 -11  -2  -6  688.43   60.89
 -11   2  -6  601.84   52.09
  11   2   6  771.62   50.99
 -12  -2  -6  147.69   32.20
 -12  -2  -6  133.59   26.30
  12   2   6  181.88   22.30
 -12   2  -6  202.98   25.10
 -13  -2  -6  132.59   34.20
 -13  -2  -6  163.68   28.30
  13   2   6  165.68   22.80
  13   2   6  129.79   23.50
 -13   2  -6  148.99   25.50
 -14  -2  -6  101.39   35.60
 -14  -2  -6  174.98   28.90
  14   2   6  100.39   22.50
 -14   2  -6  119.89   25.00
  14   2   6  124.19   21.50
 -15  -2  -6  923.41   66.29
 -15  -2  -6  863.91   77.39
 -15   2  -6  717.23   62.39
  15   2   6  712.13   59.49
  15   2   6  831.42   61.09
 -16  -2  -6   20.20   35.90
 -16  -2  -6    7.70   24.70
  16   2   6    4.10   20.00
 -16   2  -6   85.89   27.00
  16   2   6   13.00   19.60
 -17  -2  -6  328.07   48.80
 -17  -2  -6  172.38   37.20
  17   2   6  267.37   32.60
  17   2   6  182.38   30.60
 -17   2  -6  275.97   37.40
 -19  -3   6   87.29   37.50
 -19  -3   6  101.99   52.59
 -19   3   6   78.69   33.60
 -18  -3   6  144.99   38.40
 -18  -3   6  121.39   52.29
 -18   3   6   16.60   32.50
  18   3  -6  102.49   35.30
 -17  -3   6  195.18   50.29
 -17  -3   6  114.19   34.60
 -17  -3   6   52.69   35.30
 -17   3   6  110.69   33.10
  17   3  -6  197.48   36.80
 -16  -3   6  -47.90   31.50
 -16  -3   6   66.29   31.30
 -16  -3   6   -2.70   31.40
 -16  -3   6    7.60   41.20
  16   3  -6  -26.40   28.90
 -16   3   6  -24.10   25.70
 -15  -3   6  196.08   37.20
 -15  -3   6  214.68   36.40
 -15  -3   6  206.08   36.00
 -15  -3   6  214.38   47.30
  15   3  -6  288.47   35.30
 -15   3   6  139.89   31.50
 -14  -3   6  -21.60   36.30
 -14  -3   6   16.90   29.10
 -14  -3   6  -48.30   25.90
 -14  -3   6  -17.10   29.30
  14   3  -6   37.10   27.10
 -14   3   6  -23.00   23.90
 -13  -3   6  250.57   34.50
 -13  -3   6  210.28   41.70
 -13  -3   6  223.18   36.90
 -13   3   6  179.38   30.40
  13   3  -6  205.68   33.90
  13   3  -6  281.47   29.90
  13   3  -6  293.27   34.00
 -12  -3   6    2.10   25.10
 -12  -3   6   16.30   31.30
 -12  -3   6  -46.00   24.00
 -12  -3   6   10.10   25.40
  12   3  -6   -6.80   25.90
 -12   3   6  -50.69   20.30
  12   3  -6    3.00   16.10
  12   3  -6  -11.00   20.90
  12   3  -6   -8.10   23.50
 -11  -3   6  376.26   42.00
 -11  -3   6  380.56   46.80
 -11  -3   6  292.87   35.80
 -11  -3   6  325.77   38.30
 -11   3   6  255.47   33.50
  11   3  -6  296.07   37.00
  11   3  -6  332.57   35.70
  11   3  -6  388.26   36.30
 -10  -3   6  222.18   30.10
 -10  -3   6  213.48   29.10
  10  -3  -6  226.28   28.90
 -10  -3   6  246.18   36.20
  10  -3  -6  212.68   25.30
  10   3  -6  273.97   30.00
  10   3  -6  231.88   34.20
  10   3  -6  227.38   30.90
 -10   3   6  202.18   28.00
  10   3  -6  207.48   29.70
   9  -3  -6  118.79   24.30
  -9  -3   6  142.29   24.20
  -9  -3   6  159.38   27.60
  -9  -3   6  142.09   31.70
  -9  -3   6  189.28   25.00
   9  -3  -6   93.59   19.80
  -9   3   6   81.39   22.40
   9   3  -6  164.68   25.00
   9   3  -6  164.28   23.30
   9   3  -6  124.69   22.30
   9   3  -6  141.09   27.50
  -8  -3   6  123.89   25.40
   8  -3  -6  118.99   22.30
   8  -3  -6   71.79   17.40
  -8  -3   6  128.69   28.80
  -8  -3   6  103.59   21.80
   8   3  -6   93.99   19.80
   8   3  -6   97.99   25.60
   8   3  -6  148.89   23.00
  -8   3   6  132.49   21.80
  -8   3   6  109.99   22.40
  -8   3   6  133.79   23.90
   7  -3  -6  134.99   20.50
  -7  -3   6  113.19   23.80
   7  -3  -6  132.59   21.90
  -7  -3   6   69.19   19.70
  -7  -3   6  101.49   20.20
  -7  -3   6   88.39   26.30
  -7   3   6  128.79   23.40
  -7   3   6   76.19   19.00
   7   3  -6  109.89   20.70
   7   3  -6   58.89   25.90
   7   3  -6  137.29   20.50
   7   3  -6   85.19   19.10
  -7   3   6  126.29   21.30
  -6  -3   6   39.70   17.20
  -6  -3   6   22.20   15.60
  -6  -3   6   36.10   20.20
   6  -3  -6   43.20   16.40
  -6  -3   6   18.90   24.30
   6   3  -6    7.80   14.60
  -6   3   6   60.89   19.50
   6   3  -6   38.40   16.20
   6   3  -6   36.00   22.40
  -6   3   6    1.60   17.10
  -6   3   6   37.70   18.20
   5  -3  -6  116.79   16.40
  -5  -3   6  215.88   30.20
  -5  -3   6  154.88   28.20
   5  -3  -6  159.48   21.40
  -5  -3   6  134.69   20.00
   5   3  -6  190.08   27.90
   5   3  -6  172.68   22.00
   5   3  -6  176.98   22.60
   5   3  -6  146.89   20.50
  -5   3   6  157.98   21.20
  -5   3   6  166.78   22.10
   4  -3  -6  205.48   25.60
   4  -3  -6  175.08   19.30
  -4  -3   6  234.98   31.00
  -4  -3   6  210.68   30.30
   4  -3  -6  216.58   23.50
   4  -3  -6  208.88   21.00
  -4  -3   6  190.38   23.70
   4   3  -6  197.88   23.00
   4   3  -6  228.38   27.50
   4   3  -6  197.68   26.70
  -4   3   6  222.78   23.70
  -4   3   6  182.48   20.30
  -4   3   6  204.58   23.00
  -4   3   6  167.28   23.70
  -3  -3   6  107.69   22.60
   3  -3  -6   71.99   16.10
   3  -3  -6   96.29   14.70
   3  -3  -6  115.49   19.20
   3  -3  -6   76.19   11.90
  -3   3   6  112.59   18.80
  -3   3   6  100.69   14.80
  -3   3   6   91.09   18.20
   3   3  -6   58.09   21.50
  -3   3   6   54.79   13.20
   3   3  -6   91.49   18.80
   2  -3  -6  476.05   40.30
   2  -3  -6  557.34   39.70
  -2  -3   6  608.24   45.80
   2  -3  -6  519.15   38.60
   2  -3  -6  463.85   35.90
  -2   3   6  491.25   38.00
  -2   3   6  530.75   40.50
   2   3  -6  548.75   42.90
  -2   3   6  533.75   40.20
  -2   3   6  522.15   37.70
   1  -3  -6   57.49   11.20
   1  -3  -6   91.99   19.30
   1  -3  -6   64.79   15.30
   1  -3  -6  106.39   16.80
  -1   3   6  106.59   19.00
  -1   3   6   58.99   14.20
   1   3  -6   81.09   20.10
  -1   3   6  103.49   16.90
   0  -3  -6  158.78   21.60
   0  -3  -6  185.28   21.90
   0  -3  -6  189.98   24.10
   0  -3  -6  202.48   23.30
   0   3   6  201.88   21.90
   0   3   6  186.88   23.10
   0   3  -6  209.88   30.40
   0   3   6  187.48   23.90
   0   3   6  159.28   19.50
   0   3   6  195.48   24.60
  -1  -3  -6   82.89   19.70
  -1  -3  -6   69.49   16.10
  -1  -3  -6   55.69   15.50
  -1  -3  -6   81.99   16.80
   1  -3   6  114.19   22.10
   1   3   6   90.59   18.00
   1   3   6   75.39   15.30
   1   3   6   69.99   16.30
   1   3   6  111.19   20.10
  -1   3  -6   67.99   21.90
   2  -3   6   37.90   19.00
  -2  -3  -6    8.00    8.00
  -2  -3  -6    5.50   13.60
  -2  -3  -6   38.50   14.50
  -2  -3  -6   26.40   13.10
   2   3   6    9.70   14.80
   2   3   6   25.10   16.50
   2   3   6   29.60   13.80
  -2   3  -6   29.50   20.90
   2   3   6   18.80   13.10
   2   3   6   22.50   10.80
  -3  -3  -6   47.80    9.80
   3   3   6   65.89   12.70
   3   3   6   65.29   15.60
   3   3   6   52.59   16.40
  -3   3  -6   92.69   20.40
   3   3   6   56.49   14.80
   3   3   6   65.59   18.80
   3   3   6   55.69   15.80
  -4  -3  -6  407.26   33.40
  -4  -3  -6  419.66   37.30
   4  -3   6  488.65   41.90
  -4  -3  -6  424.06   36.70
  -4  -3  -6  413.96   33.60
  -4  -3  -6  474.45   31.00
  -4  -3  -6  407.36   35.50
   4   3   6  416.66   35.70
  -4   3  -6  450.35   40.00
   4   3   6  386.66   35.10
   4   3   6  402.56   35.60
   4   3   6  429.66   34.50
   4   3   6  437.66   32.90
  -5  -3  -6  306.87   32.30
  -5  -3  -6  329.27   32.60
   5  -3   6  357.76   36.00
  -5  -3  -6  312.07   24.50
   5  -3   6  270.57   34.10
   5   3   6  289.37   31.30
   5   3   6  296.97   26.40
   5   3   6  315.87   28.20
   5   3   6  260.67   29.30
   5   3   6  294.17   30.00
  -6  -3  -6   75.89   19.80
   6  -3   6   34.30   20.30
   6  -3   6  104.39   22.00
  -6  -3  -6   42.70   19.00
   6   3   6   47.10   16.60
   6   3   6   77.29   13.00
   6   3   6   51.69   12.30
   6   3   6   44.90   17.80
   6   3   6   57.29   18.90
   6   3   6   55.19   15.20
  -7  -3  -6  458.65   42.20
  -7  -3  -6  488.25   42.10
   7   3   6  452.45   41.10
   7   3   6  451.15   41.30
   7   3   6  485.25   36.00
   7   3   6  473.05   35.60
   8  -3   6   80.79   23.50
   8  -3   6   18.20   17.80
  -8  -3  -6    8.60   20.50
  -8  -3  -6   45.80   21.20
   8   3   6   52.39   16.40
   8   3   6   32.90   12.20
   8   3   6   54.59   16.30
  -9  -3  -6  882.41   68.99
  -9  -3  -6  789.52   63.19
  -9  -3  -6  913.91   67.89
   9  -3   6  988.30   69.79
   9   3   6  887.91   61.69
   9   3   6  996.80   64.29
  10  -3   6   36.30   23.00
 -10  -3  -6    5.10   17.00
 -10  -3  -6   26.10   21.90
 -10  -3  -6   -5.70   24.40
  10   3   6   16.80   18.40
 -10   3  -6   26.50   16.60
  10   3   6   27.40   12.80
  10   3   6   26.80   16.20
 -11  -3  -6  240.58   29.50
 -11  -3  -6  248.28   37.80
 -11  -3  -6  300.47   37.60
  11   3   6  245.08   31.50
  11   3   6  276.27   27.80
  11   3   6  256.77   30.00
 -12  -3  -6  285.87   35.50
 -12  -3  -6  316.97   42.40
 -12  -3  -6  295.57   32.00
 -12  -3  -6  335.07   41.80
 -12   3  -6  268.97   31.30
  12   3   6  286.27   34.70
  12   3   6  346.37   34.10
 -13  -3  -6  323.37   41.30
 -13  -3  -6  226.88   34.90
 -13  -3  -6  275.77   41.30
  13   3   6  362.56   33.10
  13   3   6  316.07   35.60
  13   3   6  279.77   34.50
 -14  -3  -6   47.40   26.90
 -14  -3  -6   63.19   27.70
 -14  -3  -6   23.50   11.90
 -14  -3  -6   54.39   35.50
 -14   3  -6   68.69   23.60
  14   3   6   84.29   22.60
  14   3   6   40.90   22.60
  14   3   6   36.50   18.50
 -15  -3  -6  269.37   34.90
 -15  -3  -6  335.37   48.90
 -15  -3  -6  438.86   48.40
 -15  -3  -6  261.97   40.00
  15   3   6  442.16   37.90
  15   3   6  358.26   39.00
 -15   3  -6  345.77   43.40
  15   3   6  372.56   38.40
 -16  -3  -6  -19.80   35.10
 -16  -3  -6    4.80   26.40
 -16  -3  -6   44.00   26.60
 -16  -3  -6    5.90   29.10
  16   3   6   13.70   21.60
 -16   3  -6   35.80   25.00
  16   3   6   33.20   19.40
  16   3   6   42.50   25.00
 -17  -4   6   89.19   48.30
 -17  -4   6   71.59   35.10
 -17  -4   6  161.28   44.00
 -17  -4   6  180.08   43.50
 -17  -4   6  180.68   54.19
  17   4  -6  166.98   39.10
 -17   4   6   94.39   33.30
  17   4  -6  231.98   39.60
 -16  -4   6  183.28   50.59
 -16  -4   6  214.98   39.50
 -16  -4   6  147.09   37.50
 -16  -4   6  139.19   43.50
  16   4  -6  145.69   37.30
  16   4  -6  169.28   36.40
 -15  -4   6   91.29   43.90
 -15  -4   6   52.69   38.10
 -15  -4   6   75.59   35.60
 -15  -4   6   74.59   31.10
  15   4  -6   65.69   30.80
  15   4  -6   69.09   33.60
 -15   4   6   37.00   27.50
 -14  -4   6   97.59   33.50
 -14  -4   6   45.10   37.20
 -14  -4   6   27.00   36.20
 -14  -4   6   95.29   42.60
  14   4  -6   53.99   30.10
  14   4  -6   78.49   28.90
 -14   4   6   17.40   25.60
  14   4  -6   40.80   30.60
 -13  -4   6  205.18   43.40
 -13  -4   6  181.78   34.40
 -13  -4   6  176.88   38.20
 -13  -4   6  172.48   34.00
  13   4  -6  212.38   34.50
  13   4  -6  219.18   33.60
  13   4  -6  146.19   33.00
 -13   4   6  124.89   29.40
  13   4  -6  208.68   24.20
 -12  -4   6   13.30   25.20
 -12  -4   6   62.09   28.50
 -12  -4   6   22.60   31.40
 -12  -4   6   42.40   36.40
 -12   4   6  -32.70   22.60
  12   4  -6   28.30   26.80
  12   4  -6   28.90   25.70
 -11  -4   6  562.44   57.79
 -11  -4   6  458.25   46.80
 -11  -4   6  521.25   48.60
 -11  -4   6  514.75   53.09
 -11  -4   6  657.13   56.99
  11   4  -6  471.45   48.40
  11   4  -6  535.65   48.00
 -10  -4   6   80.49   25.80
 -10  -4   6  117.39   32.70
  10  -4  -6   63.09   23.10
 -10  -4   6   38.90   30.10
 -10  -4   6   77.89   25.30
 -10  -4   6   64.29   28.90
  10   4  -6   75.99   24.80
  10   4  -6   72.99   25.10
 -10   4   6   30.00   21.60
  -9  -4   6  484.25   46.80
   9  -4  -6  553.94   47.30
  -9  -4   6  612.04   54.49
  -9  -4   6  514.25   47.70
  -9  -4   6  670.83   55.49
   9   4  -6  515.75   47.00
   9   4  -6  508.25   47.60
   9   4  -6  565.14   46.60
   8  -4  -6  337.37   37.60
  -8  -4   6  403.06   37.70
  -8  -4   6  377.56   44.40
  -8  -4   6  433.66   45.90
   8  -4  -6  338.67   38.40
  -8  -4   6  335.37   36.10
   8   4  -6  363.46   38.10
   8   4  -6  355.66   46.30
   8   4  -6  359.56   36.50
   8   4  -6  360.26   35.70
   7  -4  -6  266.27   34.70
   7  -4  -6  307.07   35.00
  -7  -4   6  314.27   32.70
  -7  -4   6  313.97   34.70
  -7  -4   6  383.06   42.90
  -7  -4   6  370.66   42.40
   7   4  -6  360.96   34.90
   7   4  -6  270.27   32.20
   7   4  -6  314.17   39.00
  -7   4   6  278.97   37.30
   6  -4  -6   42.40   20.70
  -6  -4   6   72.29   18.90
  -6  -4   6   26.80   25.90
  -6  -4   6   69.09   19.90
  -6  -4   6   54.19   27.40
   6  -4  -6   31.00   22.20
   6   4  -6   29.00   27.80
   6   4  -6   42.30   18.50
  -6   4   6   42.50   25.60
   6   4  -6   21.70   19.90
   6   4  -6   79.19   18.90
  -6   4   6   21.90   20.30
   5  -4  -6  877.21   63.49
  -5  -4   6  971.20   69.69
  -5  -4   6  858.41   67.09
   5  -4  -6  898.41   63.89
  -5  -4   6  839.62   61.79
   5  -4  -6  915.21   60.69
   5   4  -6  878.91   62.99
   5   4  -6  864.61   62.69
  -5   4   6  987.00   64.09
  -5   4   6  885.21   63.69
   5   4  -6  867.91   65.39
  -4  -4   6  108.59   20.30
   4  -4  -6  104.09   17.60
   4  -4  -6  128.89   22.50
   4  -4  -6  129.29   24.50
  -4  -4   6  129.59   28.00
  -4   4   6  103.49   22.70
   4   4  -6  112.19   23.40
  -4   4   6  136.39   22.00
   4   4  -6  121.49   18.80
  -4   4   6   94.09   17.20
   3  -4  -6 1389.96   88.69
   3  -4  -6 1374.16   88.79
   3  -4  -6 1299.47   89.09
   3  -4  -6 1274.17   86.89
  -3  -4   6 1447.76   92.89
  -3   4   6 1267.57   88.49
   3   4  -6 1222.28   89.99
  -3   4   6 1162.58   86.89
  -3   4   6 1413.86   89.99
  -3   4   6 1428.96   89.39
  -2  -4   6   28.20   22.70
   2  -4  -6  -16.10   17.20
   2  -4  -6   25.30   14.80
   2  -4  -6  -20.10   16.30
   2  -4  -6  -11.80   19.90
  -2   4   6    4.00   14.00
  -2   4   6   -7.70   16.60
  -2   4   6   41.70   21.90
  -2   4   6   -6.20   19.80
   2   4  -6  -17.50   18.10
   1  -4  -6 1311.77   84.29
   1  -4  -6 1227.58   83.79
  -1  -4   6 1208.88   88.29
   1  -4  -6 1222.78   84.79
   1  -4  -6 1312.27   84.79
  -1   4   6 1190.18   83.59
  -1   4   6 1326.07   85.99
  -1   4   6 1412.16   85.39
   1   4  -6 1170.78   87.19
  -1   4   6 1202.78   84.69
   0  -4  -6   31.40   17.70
   0  -4  -6   40.80   20.60
   0  -4  -6   59.49   18.90
   0  -4   6   40.00   23.00
   0  -4  -6   40.10   16.20
   0   4   6   23.20   22.20
   0   4   6   18.60   17.10
   0   4  -6   54.79   22.20
   0   4   6   30.10   16.00
   0   4   6   40.40   19.80
  -1  -4  -6  553.84   46.20
  -1  -4  -6  649.74   47.90
   1  -4   6  596.54   52.49
   1   4   6  587.54   48.40
   1   4   6  627.74   47.00
  -1   4  -6  598.94   53.49
   1   4   6  587.84   46.70
   1   4   6  713.53   50.19
   2  -4   6  258.27   32.10
  -2  -4  -6  225.48   29.10
  -2  -4  -6  221.08   25.30
  -2  -4  -6  203.28   25.80
  -2  -4  -6  197.48   20.00
  -2   4  -6  206.38   33.10
   2   4   6  184.18   25.00
   2   4   6  208.98   26.80
   2   4   6  211.18   28.50
   2   4   6  285.67   29.90
  -3  -4  -6 1004.90   66.29
  -3  -4  -6  966.90   70.49
  -3  -4  -6  966.00   69.29
  -3  -4  -6 1097.59   72.09
   3  -4   6 1032.70   74.79
   3   4   6 1106.69   72.39
   3   4   6 1037.50   71.29
   3   4   6 1019.40   70.09
   3   4   6  913.51   70.49
  -4  -4  -6  530.15   41.40
   4  -4   6  626.34   49.30
  -4  -4  -6  504.15   43.00
  -4  -4  -6  590.24   45.90
  -4  -4  -6  495.75   36.80
  -4  -4  -6  542.65   43.30
   4   4   6  538.55   44.80
   4   4   6  510.55   41.50
  -4   4  -6  512.15   49.20
   4   4   6  461.45   43.00
   4   4   6  466.65   42.70
   5  -4   6 1315.47  100.19
  -5  -4  -6 1490.25   99.49
  -5  -4  -6 1512.55   93.89
  -5  -4  -6 1489.75   96.69
  -5  -4  -6 1457.55   98.19
   5   4   6 1523.95   97.49
   5   4   6 1455.25   96.89
   5   4   6 1288.97   97.29
   5   4   6 1601.04   99.69
  -6  -4  -6   97.49   22.90
  -6  -4  -6  151.78   24.90
   6  -4   6   79.59   25.50
  -6  -4  -6   77.79   18.80
   6   4   6   74.19   20.50
   6   4   6   88.09   18.90
   6   4   6  109.49   16.40
   6   4   6   85.49   22.00
  -7  -4  -6  692.93   52.49
   7  -4   6  482.25   53.69
   7  -4   6  650.03   53.09
  -7  -4  -6  581.14   50.99
  -7  -4  -6  587.14   47.30
   7   4   6  615.24   47.50
   7   4   6  588.74   48.00
  -8  -4  -6   28.50   21.80
  -8  -4  -6   16.80   17.70
  -8  -4  -6   49.80   24.50
   8  -4   6   66.99   27.80
  -8  -4  -6   16.50   23.50
   8   4   6   54.49   19.10
   8   4   6   10.90   18.90
  -9  -4  -6  381.06   35.20
  -9  -4  -6  369.66   43.10
   9  -4   6  371.46   42.50
  -9  -4  -6  336.47   38.80
   9  -4   6  276.27   42.40
  -9  -4  -6  425.86   43.10
   9   4   6  405.66   37.30
  -9   4  -6  315.47   32.50
   9   4   6  422.06   36.70
 -10  -4  -6  326.87   34.70
 -10  -4  -6  315.27   38.60
 -10  -4  -6  296.27   40.40
 -10  -4  -6  365.66   44.30
  10   4   6  382.56   36.90
  10   4   6  363.96   35.60
 -10   4  -6  372.36   33.20
 -11  -4  -6  415.26   48.20
 -11  -4  -6  372.66   40.80
 -11  -4  -6  372.16   50.09
 -11  -4  -6  394.56   37.60
 -11   4  -6  357.86   36.50
  11   4   6  367.36   38.50
  11   4   6  406.66   38.50
 -12  -4  -6  239.78   36.80
 -12  -4  -6  176.38   27.30
 -12  -4  -6  151.48   30.60
 -12  -4  -6   89.69   35.70
  12   4   6  176.88   28.50
  12   4   6  198.28   23.20
  12   4   6  139.09   27.00
 -13  -4  -6  452.35   42.60
 -13  -4  -6  489.95   51.29
 -13  -4  -6  426.36   57.39
 -13  -4  -6  390.06   44.40
  13   4   6  448.46   37.70
  13   4   6  391.96   42.70
  13   4   6  389.96   41.90
 -13   4  -6  316.57   40.90
 -14  -4  -6   66.69   27.40
 -14  -4  -6   36.30   26.90
 -14  -4  -6   62.89   30.00
  14   4   6   80.29   24.40
  14   4   6   13.30   16.50
 -14   4  -6   80.19   24.20
  14   4   6   52.59   23.30
 -15  -4  -6  119.69   39.00
 -15  -4  -6   94.19   32.60
 -15  -4  -6  149.29   33.90
  15   4   6  131.29   22.80
 -15   4  -6  122.59   27.30
  15   4   6  105.09   25.80
  15   4   6  165.28   36.40
 -15  -5   6    0.70   41.40
 -15  -5   6   29.60   39.60
 -15  -5   6   78.89   46.30
  15   5  -6   11.60   32.00
 -15   5   6   39.80   29.00
 -14  -5   6  234.88   38.50
 -14  -5   6  187.68   47.20
  14   5  -6  180.88   36.90
 -14   5   6  207.18   33.70
 -14   5   6  242.78   39.90
 -13  -5   6  -13.80   37.00
 -13  -5   6  121.09   41.60
 -13  -5   6   -5.40   27.50
  13   5  -6   24.30   28.70
  13   5  -6   -7.00   31.80
 -13   5   6   12.60   31.20
 -13   5   6  -25.40   24.80
 -12  -5   6  403.66   55.79
 -12  -5   6  424.26   53.99
 -12  -5   6  377.66   45.40
  12   5  -6  415.76   45.10
 -12   5   6  341.57   43.50
  12   5  -6  361.76   46.60
 -11  -5   6   14.00   36.40
 -11  -5   6  -29.20   32.60
 -11  -5   6   37.20   26.50
 -11  -5   6   28.40   33.60
  11  -5  -6  -16.50   29.60
  11  -5  -6   27.40   27.50
  11   5  -6   26.10   25.70
 -11   5   6   36.40   26.60
 -10  -5   6  582.34   52.29
 -10  -5   6  678.63   61.59
 -10  -5   6  686.83   63.39
  10   5  -6  572.04   53.49
  10   5  -6  489.25   51.79
  -9  -5   6  116.89   34.40
   9  -5  -6  150.48   30.60
   9  -5  -6   87.59   32.50
  -9  -5   6  127.99   36.30
  -9  -5   6  192.08   40.70
  -9  -5   6  135.29   27.10
   9   5  -6  104.59   26.70
   9   5  -6  121.79   29.40
  -9   5   6  130.29   30.20
  -8  -5   6 1345.07   89.49
  -8  -5   6 1269.27   84.09
   8  -5  -6 1110.59   84.79
   8   5  -6 1159.78   83.79
  -8   5   6 1067.59   85.39
  -7  -5   6  141.89   36.00
   7  -5  -6   58.19   29.80
  -7  -5   6   91.49   30.60
  -7  -5   6   52.69   23.00
   7  -5  -6   73.19   25.70
   7   5  -6   96.39   23.90
   7   5  -6   72.49   25.70
  -7   5   6   62.09   27.00
   6  -5  -6  984.80   80.19
  -6  -5   6 1180.38   79.39
   6  -5  -6 1297.77   81.39
   6   5  -6 1215.88   78.99
  -6   5   6 1082.79   80.09
  -6   5   6  992.60   76.79
  -5  -5   6   72.69   29.50
  -5  -5   6   46.60   21.10
   5  -5  -6   29.90   23.30
   5  -5  -6  -11.90   25.90
   5  -5  -6   45.30   17.90
  -5   5   6   61.49   30.40
   5   5  -6   44.70   22.60
  -5   5   6   62.79   25.70
  -5   5   6   16.00   17.70
  -4  -5   6  941.91   72.39
   4  -5  -6  921.71   67.29
   4  -5  -6  887.81   63.59
   4  -5  -6  797.42   66.89
  -4   5   6  954.50   69.59
  -4   5   6  900.61   66.69
  -4   5   6  934.51   66.59
  -4   5   6  772.72   62.59
   3  -5  -6   10.10   26.10
  -3  -5   6   16.70   18.40
   3  -5  -6   27.10   18.20
   3  -5  -6   27.50   22.60
  -3  -5   6    2.30   27.90
  -3   5   6    0.40   27.90
  -3   5   6   11.20   24.60
  -3   5   6    9.90   16.40
  -3   5   6    2.10   21.90
   2  -5  -6 1476.45   98.09
  -2  -5   6 1413.56  102.49
   2  -5  -6 1312.17   97.29
   2  -5  -6 1387.36   96.19
  -2   5   6 1495.05   99.89
  -2   5   6 1588.14   98.09
  -2   5   6 1483.25   99.09
  -2   5   6 1313.27   95.79
  -1  -5   6   49.40   27.80
   1  -5  -6   82.29   21.10
   1  -5  -6   34.00   26.00
   1  -5  -6   64.69   25.20
   1  -5  -6   61.29   23.30
  -1   5   6   27.50   25.10
  -1   5   6   41.90   20.80
  -1   5   6   47.40   22.20
   0  -5  -6 1453.15   97.69
   0  -5  -6 1541.35   98.79
   0  -5  -6 1317.77   97.59
   0  -5  -6 1449.95   97.99
   0  -5   6 1463.85  101.89
   0   5   6 1415.26   99.99
   0   5   6 1373.46   98.19
   0   5   6 1489.65   97.79
  -1  -5  -6   22.80   19.50
   1  -5   6    7.10   24.20
  -1  -5  -6   11.20   23.80
  -1  -5  -6  -23.40   10.30
  -1  -5  -6   35.40   21.10
   1   5   6    6.00   23.00
   1   5   6   13.50   20.10
   1   5   6    8.20   25.70
  -2  -5  -6 1698.43  115.39
  -2  -5  -6 1729.63  110.29
  -2  -5  -6 1872.71  115.09
  -2  -5  -6 1615.74  114.09
  -2  -5  -6 1760.82  115.99
   2  -5   6 1597.04  117.79
   2   5   6 1699.43  117.49
   2   5   6 1809.22  114.89
   2   5   6 1742.43  115.89
  -3  -5  -6  115.19   25.40
  -3  -5  -6   64.19   12.60
   3  -5   6  113.99   27.60
  -3  -5  -6   96.59   21.80
  -3  -5  -6   92.09   26.40
   3   5   6   44.60   25.20
   3   5   6  115.39   23.50
   3   5   6  119.69   27.20
   4  -5   6  777.72   71.59
  -4  -5  -6  899.41   66.89
  -4  -5  -6  941.31   67.39
  -4  -5  -6 1057.99   70.89
  -4  -5  -6  837.62   67.99
  -4  -5  -6  887.71   61.29
   4   5   6  960.10   74.29
   4   5   6  942.31   66.99
   4   5   6  950.40   68.49
  -5  -5  -6   18.00   22.50
   5  -5   6   61.29   24.90
  -5  -5  -6    2.60   20.20
  -5  -5  -6  -11.70   23.10
   5   5   6    0.10   21.80
   5   5   6   -2.00   17.80
   6  -5   6  831.12   67.09
  -6  -5  -6  846.02   64.99
  -6  -5  -6  822.22   65.79
  -6  -5  -6  813.42   62.09
  -6  -5  -6  841.22   66.19
   6   5   6  876.71   62.49
   6   5   6  841.82   63.89
  -7  -5  -6   12.70   23.90
   7  -5   6  101.69   27.70
  -7  -5  -6   15.90   23.80
  -7  -5  -6   23.00   23.10
  -7  -5  -6   47.10   19.80
   7   5   6   56.89   19.90
   7   5   6   12.30   22.10
   8  -5   6  790.32   66.39
  -8  -5  -6  805.02   65.29
  -8  -5  -6  733.93   62.89
  -8  -5  -6  823.72   60.59
  -8  -5  -6  838.12   65.99
   8   5   6  783.92   62.39
   8   5   6  849.91   61.99
   9  -5   6   50.69   27.10
  -9  -5  -6   23.70   20.00
  -9  -5  -6   12.10   24.30
  -9  -5  -6   54.69   27.80
  -9  -5  -6    6.00   27.40
   9   5   6   54.59   20.80
   9   5   6   12.50   21.80
 -10  -5  -6  644.54   58.69
 -10  -5  -6  712.13   61.09
 -10  -5  -6  629.44   53.19
 -10  -5  -6  674.43   64.59
  10   5   6  579.74   55.39
  10   5   6  766.82   55.49
 -11  -5  -6   97.29   26.30
 -11  -5  -6   86.69   31.00
 -11  -5  -6   76.29   28.30
 -11  -5  -6   57.69   33.30
  11   5   6   88.99   23.40
  11   5   6   38.30   24.60
 -11   5  -6   81.29   20.50
 -12  -5  -6  381.26   50.09
 -12  -5  -6  450.85   56.69
 -12  -5  -6  412.66   43.30
 -12  -5  -6  463.25   53.49
 -12   5  -6  320.97   39.00
  12   5   6  500.55   42.80
  12   5   6  353.66   42.80
 -12  -6   6  234.48   46.50
  12  -6  -6  143.79   37.70
 -12  -6   6  288.67   53.19
 -12  -6   6  144.09   33.70
  12   6  -6  104.99   35.00
 -12   6   6  163.68   37.90
  12   6  -6  150.28   33.10
 -11  -6   6  100.79   39.40
  11  -6  -6   42.80   34.80
 -11  -6   6   54.39   29.50
 -11  -6   6   41.40   38.00
 -11   6   6   15.60   30.50
  11   6  -6   46.00   31.20
  11   6  -6   73.89   28.00
 -10  -6   6  157.28   42.40
 -10  -6   6  118.69   29.60
  10  -6  -6   85.49   36.90
  10  -6  -6  159.18   33.30
 -10  -6   6   56.39   36.20
  10   6  -6   79.19   27.70
 -10   6   6    1.50   25.90
  10   6  -6   83.79   31.00
  -9  -6   6   57.59   28.60
  -9  -6   6   98.09   38.00
   9  -6  -6  110.99   30.10
   9  -6  -6   28.30   34.50
   9   6  -6   87.09   26.90
  -9   6   6  101.09   30.80
   9   6  -6   52.89   29.80
  -8  -6   6    5.00   36.50
   8  -6  -6   28.60   32.50
  -8  -6   6  -29.50   24.40
  -8   6   6    4.00   30.60
   8   6  -6    7.20   24.50
  -7  -6   6  175.38   39.50
   7  -6  -6   59.39   34.60
  -7  -6   6   89.69   27.90
  -7   6   6   92.29   31.10
   6  -6  -6   48.00   31.30
  -6  -6   6   11.40   33.40
   6  -6  -6   13.90   28.20
   6  -6  -6   34.80   21.50
   6   6  -6    9.20   22.10
  -6   6   6   -6.20   22.10
  -6   6   6    9.90   28.40
  -5  -6   6  195.28   30.80
   5  -6  -6  162.58   34.90
  -5  -6   6  230.88   40.90
   5  -6  -6  180.18   28.80
  -5   6   6  180.78   34.20
   5   6  -6  128.89   29.80
   4  -6  -6   37.80   29.10
  -4  -6   6   33.70   33.30
   4  -6  -6   65.79   24.20
   4  -6  -6   52.79   30.30
  -4   6   6  -14.50   27.80
  -3  -6   6  180.48   30.10
   3  -6  -6  227.08   35.30
   3  -6  -6  193.48   36.10
  -3  -6   6  250.97   41.90
   3  -6  -6  256.87   34.70
  -3   6   6  288.37   45.30
  -3   6   6  208.48   36.80
   2  -6  -6   10.10   29.50
  -2  -6   6    9.70   28.40
   2  -6  -6   -9.10   24.90
  -2  -6   6    8.10   21.70
   2  -6  -6   41.00   23.50
  -2   6   6   59.99   33.60
  -2   6   6  -12.90   29.00
  -1  -6   6  161.98   35.60
   1  -6  -6  140.19   28.60
   1  -6  -6  150.98   30.70
   1  -6  -6  144.89   34.00
  -1   6   6  191.58   37.20
  -1   6   6  151.68   34.40
   0  -6  -6  155.18   32.80
   0  -6  -6  106.89   27.40
   0   6   6  101.59   33.50
   0   6   6   84.59   30.50
   1  -6   6  161.58   35.70
  -1  -6  -6  147.59   29.80
  -1  -6  -6  112.29   32.50
  -1  -6  -6  135.89   27.90
   1   6   6  113.79   31.50
   1   6   6  139.89   37.50
   1   6   6  129.49   37.20
  -2  -6  -6  113.19   25.60
  -2  -6  -6  141.49   33.10
  -2  -6  -6  176.58   29.40
   2   6   6  104.99   24.80
   2   6   6   67.89   29.90
  -3  -6  -6  206.98   33.40
   3  -6   6  189.68   35.60
  -3  -6  -6  214.18   35.50
  -3  -6  -6  170.88   36.00
   3   6   6  161.68   34.10
   3   6   6  199.28   31.30
  -4  -6  -6  157.08   32.00
  -4  -6  -6  139.49   30.10
  -4  -6  -6  125.09   30.50
   4   6   6   86.89   25.00
   4   6   6   81.89   30.40
   5  -6   6  145.49   33.50
  -5  -6  -6  177.18   33.90
  -5  -6  -6  116.89   33.50
   5   6   6  147.29   26.70
   5   6   6  153.68   30.10
  -6  -6  -6  307.77   40.50
  -6  -6  -6  382.66   46.80
   6  -6   6  351.46   49.10
  -6  -6  -6  312.37   40.70
   6   6   6  304.77   37.80
   6   6   6  370.66   42.20
   7  -6   6  113.19   33.20
  -7  -6  -6  162.18   34.30
  -7  -6  -6   77.99   31.20
  -7  -6  -6  107.59   28.50
   7   6   6  121.99   25.90
   7   6   6  118.29   32.00
  -8  -6  -6  203.88   37.30
  -8  -6  -6  366.26   47.30
  -8  -6  -6  300.47   41.50
  -8  -6  -6  309.07   38.90
   8   6   6  264.87   38.10
   8   6   6  276.47   35.30
  -9  -6  -6   54.99   31.90
  -9  -6  -6   36.60   30.20
  -9  -6  -6   46.70   29.80
   9  -6   6  116.39   33.10
  -9  -6  -6  101.79   31.50
   9   6   6   68.39   28.70
   9   6   6   90.49   25.00
  -7  -7   6   49.10   28.60
  -7  -7   6   59.49   39.30
   7  -7  -6   47.30   25.40
   7  -7  -6   59.99   34.10
  -7   7   6   63.29   33.60
  -6  -7   6  293.27   47.60
   6  -7  -6  257.07   43.10
   6  -7  -6  277.77   39.40
   6  -7  -6  330.87   47.70
  -6   7   6  270.77   43.60
   5  -7  -6   27.00   28.10
  -5  -7   6   21.00   36.40
   5  -7  -6  -11.60   32.10
  -5   7   6   -9.40   33.00
  -4  -7   6  221.28   45.80
   4  -7  -6  262.17   39.80
   4  -7  -6  205.08   35.80
   4  -7  -6  169.28   44.00
  -4   7   6  229.98   44.10
  -3  -7   6   53.39   35.50
   3  -7  -6   35.00   36.00
   3  -7  -6   57.49   31.90
  -3   7   6   32.20   33.30
   2  -7  -6  128.59   38.90
   2  -7  -6   72.69   31.20
  -2  -7   6  132.39   39.70
  -2   7   6  156.38   44.00
  -2   7   6   93.49   35.20
   1  -7  -6   50.39   29.40
   1  -7  -6   68.79   38.90
   1  -7  -6  106.49   31.30
  -1   7   6   63.79   34.20
   0  -7  -6  257.47   44.00
   0  -7   6  302.67   47.00
   0  -7  -6  258.87   38.80
   0  -7  -6  285.57   41.50
   0   7   6  256.27   42.70
   1  -7   6  106.49   35.80
  -1  -7  -6   86.09   36.60
  -1  -7  -6  108.79   32.20
   1   7   6   59.59   33.90
  -2  -7  -6  313.07   49.60
  -2  -7  -6  388.16   50.09
   2  -7   6  388.56   50.19
   2   7   6  326.97   45.90
  -3  -7  -6  210.08   42.90
  -3  -7  -6  223.98   40.00
   3  -7   6  268.57   40.70
   3   7   6  149.19   37.80
  -4  -7  -6  113.29   35.50
  -4  -7  -6  196.48   40.70
   4  -7   6  130.99   35.70
   4   7   6  116.79   35.40
 -20   0   7  -66.09   29.20
 -20   0   7  -22.90   50.39
 -19   0   7   57.89   29.60
 -19   0   7   86.99   50.99
 -18   0   7  -31.20   41.70
 -18   0   7  -45.80   26.80
 -17   0   7  328.27   52.79
 -17   0   7  289.97   38.10
 -16   0   7   -4.30   28.30
 -16   0   7  -48.20   23.70
 -16   0   7   31.60   37.30
  15   0  -7  272.17   38.40
 -15   0   7  230.88   44.20
 -15   0   7  268.67   33.90
 -14   0   7  -11.20   26.10
 -14   0   7   24.10   32.50
 -14   0   7  -30.30   21.10
  13   0  -7  362.06   45.00
 -13   0   7  338.47   47.70
 -13   0   7  324.57   38.70
  13   0  -7  407.56   40.20
  13   0  -7  419.96   43.10
 -13   0   7  438.06   41.90
 -12   0   7  -38.70   23.20
 -12   0   7   16.80   24.10
 -12   0   7  -47.40   26.90
 -12   0   7   -3.00   18.50
  12   0  -7   20.40   25.90
  12   0  -7   29.70   25.10
  12   0  -7   43.50   16.20
 -11   0   7 1539.65  111.19
  11   0  -7 1473.25  106.49
  11   0  -7 1556.04  110.39
 -11   0   7 1903.21  109.29
  11   0  -7 1839.42  109.79
 -11   0   7 1626.24  107.59
 -11   0   7 1568.14  107.29
 -10   0   7   20.10   20.80
 -10   0   7    1.00   20.90
  10   0  -7   13.60   14.20
  10   0  -7  -36.20   22.00
 -10   0   7    0.10   15.50
  10   0  -7   32.50   22.20
 -10   0   7   -5.50   25.00
  -9   0   7 2093.69  129.99
   9   0  -7 1893.21  129.09
  -9   0   7 2001.10  129.79
   9   0  -7 1972.50  132.09
  -9   0   7 2246.48  131.29
  -9   0   7 1970.80  133.39
   8   0  -7   33.70   21.00
   8   0  -7   -7.50   20.10
  -8   0   7   -7.50   19.30
  -8   0   7   16.20   23.40
   8   0  -7   13.70   13.70
  -8   0   7   20.10   19.50
  -8   0   7   16.10   14.60
   7   0  -7 1823.92  105.99
   7   0  -7 1646.34  105.59
   7   0  -7 1509.55  105.89
  -7   0   7 1630.54  107.19
  -7   0   7 1596.44  104.89
  -7   0   7 1545.35  103.29
   7   0  -7 1557.04  102.99
  -7   0   7 1577.54  104.09
  -6   0   7  -14.60   12.70
  -6   0   7  -14.50   13.20
  -6   0   7  -21.20   20.30
   6   0  -7    1.10   18.90
   6   0  -7    9.70   22.50
   6   0  -7    1.40   19.00
  -6   0   7  -21.10   18.80
  -6   0   7   14.00   12.10
   6   0  -7   13.80   12.60
  -6   0   7   13.00   18.00
   5   0  -7 2721.73  158.68
  -5   0   7 2556.64  159.68
  -5   0   7 2446.06  158.78
  -5   0   7 2605.84  161.58
  -5   0   7 2596.34  160.78
  -5   0   7 2373.66  160.18
   5   0  -7 2284.87  159.98
   5   0  -7 2689.13  160.88
   4   0  -7  -17.00    9.00
   4   0  -7   -7.20   14.80
  -4   0   7  -15.10   10.90
   4   0  -7   -4.20   18.60
  -4   0   7   18.00   17.20
  -4   0   7   -8.70   10.80
  -4   0   7   -9.50   12.50
   4   0  -7    5.10   15.80
  -4   0   7    8.20   17.30
  -4   0   7  -28.60   17.10
  -3   0   7 5567.44  369.86
  -3   0   7 5914.31  369.96
   3   0  -7 6025.40  369.46
   3   0  -7 6214.18  368.56
  -3   0   7 6162.08  369.96
   3   0  -7 6356.06  370.06
  -3   0   7 5579.74  369.56
   2   0  -7   -3.20   11.30
   2   0  -7    1.90    7.20
  -2   0   7    2.60   12.20
  -2   0   7  -18.30   14.10
   2   0  -7   -0.20   12.10
  -2   0   7    6.50   10.90
   1   0  -7 3757.72  238.48
  -1   0   7 3823.62  237.18
  -1   0   7 3900.71  238.58
  -1   0   7 3818.92  238.78
   1   0  -7 3871.01  238.48
   0   0   7   33.00   13.30
   0   0  -7   24.10   12.30
   0   0   7   36.10    8.40
   0   0  -7    7.10   11.20
   0   0   7   11.00   11.10
  -1   0  -7 4173.68  257.17
   1   0   7 4018.40  255.57
   1   0   7 4160.98  257.07
  -1   0  -7 4017.80  255.37
   1   0   7 4167.78  257.07
   1   0   7 4255.37  257.07
   2   0   7    2.50   13.90
  -2   0  -7   11.80    6.30
   2   0   7    6.10    7.70
  -2   0  -7   -3.50   11.50
   2   0   7   -2.20   12.70
   2   0   7    6.20   11.80
   3   0   7 6162.48  374.66
   3   0   7 6084.69  374.56
   3   0   7 5834.32  373.06
  -3   0  -7 6025.20  372.96
   3   0   7 6036.50  374.46
  -3   0  -7 6111.59  374.66
   4   0   7    4.00    8.00
   4   0   7    4.60   12.40
  -4   0  -7    7.10   13.00
   4   0   7   11.70   15.30
   4   0   7   16.60   12.10
   4   0   7   -4.60    6.70
  -4   0  -7    9.60   13.20
   5   0   7 8611.34  534.55
   5   0   7 8510.75  535.95
   5   0   7 8585.24  534.45
  -5   0  -7 8698.93  535.95
   5   0   7 8690.13  535.85
  -5   0  -7 8895.91  535.95
   6   0   7   16.70    9.30
  -6   0  -7   -4.30   14.00
   6   0   7   -0.60    9.50
   6   0   7    1.90   12.70
   6   0   7   -5.50   12.60
  -6   0  -7    5.00   13.50
   7   0   7 1391.86   94.79
   7   0   7 1427.46   94.39
   7   0   7 1428.36   92.49
  -7   0  -7 1467.15   95.29
  -7   0  -7 1515.35   95.29
   7   0   7 1451.95   92.89
  -8   0  -7  -26.90   14.80
   8   0   7   -1.30   13.00
   8   0   7    3.50   10.90
  -8   0  -7   -1.80   16.20
   8   0   7   -8.10   14.30
   8   0   7   -7.50   10.40
   9   0   7  866.71   57.09
   9   0   7  875.71   56.29
  -9   0  -7  811.82   60.99
   9   0   7  773.22   60.19
  -9   0  -7  833.62   59.89
   9   0   7  777.52   58.29
  10   0   7   -8.20   19.30
  10   0   7  -17.90   12.30
 -10   0  -7  -25.20   20.40
  10   0   7   -0.50   15.30
 -10   0  -7   -5.90   18.00
 -11   0  -7 2428.46  161.18
  11   0   7 2693.43  159.08
  11   0   7 2326.17  159.98
 -11   0  -7 2558.14  162.98
 -12   0  -7  -16.90   23.00
  12   0   7    8.00   16.70
  12   0   7  -11.70   14.80
 -12   0  -7   -0.80   22.00
  13   0   7  948.81   66.49
 -13   0  -7  873.21   70.69
 -13   0  -7 1004.10   74.59
  14   0   7    7.80   17.10
 -14   0  -7  -14.30   23.90
 -14   0  -7   32.80   29.20
 -15   0  -7  465.65   55.19
  15   0   7  460.25   40.50
 -15   0  -7  361.86   47.50
 -16   0  -7   -4.20   32.90
 -16   0  -7   24.30   25.90
  16   0   7   -9.90   19.10
 -17   0  -7  132.69   30.50
  17   0   7  149.29   27.60
 -17   0  -7  147.59   40.70
 -20  -1   7  -93.39   51.79
 -20  -1   7    6.90   30.70
 -20   1   7   -8.70   30.50
 -20   1   7   -8.40   46.10
 -19  -1   7  177.68   52.59
 -19  -1   7  139.29   34.50
 -19   1   7  155.18   50.09
 -19   1   7  115.19   33.90
 -18  -1   7  -21.10   27.90
 -18  -1   7    4.90   46.60
  18   1  -7   56.59   38.70
 -18   1   7   30.10   40.70
 -18   1   7   -8.10   28.60
 -17  -1   7  368.26   55.19
 -17  -1   7  298.57   42.10
 -17  -1   7  368.46   43.10
  17   1  -7  443.96   51.09
 -17   1   7  302.57   40.90
 -17   1   7  332.57   53.09
  16  -1  -7   46.60   31.60
 -16  -1   7   56.09   31.20
 -16  -1   7   47.50   24.80
 -16  -1   7    3.50   41.30
 -16   1   7   -3.20   26.60
 -16   1   7   69.19   37.50
  16   1  -7   71.29   33.40
 -15  -1   7  372.66   39.10
 -15  -1   7  347.27   49.00
  15   1  -7  398.76   46.30
 -15   1   7  324.47   46.60
 -15   1   7  286.67   36.80
  14  -1  -7  316.77   42.10
  14  -1  -7  395.06   44.20
 -14  -1   7  282.27   45.30
 -14  -1   7  359.26   38.20
 -14   1   7  321.47   39.70
  14   1  -7  389.96   43.60
 -14   1   7  320.07   43.00
 -14   1   7  329.47   36.30
 -13  -1   7  244.08   40.50
  13  -1  -7  273.17   37.10
  13  -1  -7  353.06   38.40
 -13  -1   7  296.67   34.40
 -13  -1   7  237.18   34.60
  13   1  -7  278.77   31.80
 -13   1   7  232.88   36.40
  13   1  -7  313.77   37.80
  13   1  -7  253.37   35.80
 -13   1   7  242.18   31.10
 -13   1   7  270.27   35.40
  12  -1  -7  110.49   28.30
 -12  -1   7   79.69   32.20
  12  -1  -7  198.28   31.10
 -12  -1   7  130.89   22.80
  12  -1  -7  123.69   22.10
 -12  -1   7  103.59   27.50
  12   1  -7  146.19   29.70
 -12   1   7  144.89   25.10
 -12   1   7   74.49   29.40
  12   1  -7  135.79   27.60
  12   1  -7  187.68   21.60
  11  -1  -7  413.96   42.50
  11  -1  -7  420.76   36.70
 -11  -1   7  355.76   44.30
 -11  -1   7  397.56   42.30
  11  -1  -7  507.05   44.70
 -11  -1   7  386.66   41.20
 -11   1   7  445.66   40.70
  11   1  -7  468.75   43.60
 -11   1   7  433.86   38.70
  11   1  -7  521.95   42.10
 -11   1   7  349.57   40.90
 -10  -1   7  137.29   23.00
 -10  -1   7   97.29   31.10
  10  -1  -7  208.78   22.00
  10  -1  -7  158.08   26.70
 -10  -1   7  183.68   28.60
 -10  -1   7  165.08   27.40
  10  -1  -7  211.18   30.50
 -10   1   7  190.18   26.60
 -10   1   7  138.19   28.70
  10   1  -7  145.69   27.90
 -10   1   7  201.28   23.60
 -10   1   7  158.68   27.60
  10   1  -7  224.08   27.80
  10   1  -7  163.78   27.00
   9  -1  -7  606.74   46.40
   9  -1  -7  685.93   50.19
  -9  -1   7  633.34   47.90
   9  -1  -7  567.44   49.70
  -9  -1   7  623.34   49.60
  -9  -1   7  562.84   49.90
  -9   1   7  665.53   50.09
   9   1  -7  639.84   49.00
  -9   1   7  666.93   47.40
  -9   1   7  631.64   53.09
   9   1  -7  666.43   49.60
   9   1  -7  665.73   46.60
   9   1  -7  543.15   51.99
   8  -1  -7 1242.68   81.19
   8  -1  -7 1203.28   78.59
  -8  -1   7 1191.58   84.69
  -8  -1   7 1189.98   80.69
  -8  -1   7 1167.98   79.79
   8  -1  -7 1120.59   81.09
  -8  -1   7 1060.99   81.09
  -8   1   7 1238.28   79.29
   8   1  -7 1323.97   81.09
   8   1  -7 1193.08   83.09
  -8   1   7 1112.19   81.29
  -8   1   7 1093.09   80.59
   8   1  -7 1214.78   79.69
   8   1  -7 1259.77   80.89
  -8   1   7 1271.87   82.79
  -7  -1   7  299.17   35.00
  -7  -1   7  267.17   35.10
   7  -1  -7  354.76   34.60
  -7  -1   7  343.77   33.20
   7  -1  -7  380.86   35.70
   7  -1  -7  361.66   30.30
  -7  -1   7  338.07   40.70
   7  -1  -7  318.87   33.90
   7   1  -7  379.56   35.10
   7   1  -7  405.26   38.80
  -7   1   7  341.17   30.30
   7   1  -7  313.27   34.70
  -7   1   7  332.87   34.10
  -7   1   7  338.07   34.40
  -7   1   7  409.96   38.10
   7   1  -7  371.36   33.20
  -6  -1   7  889.01   59.99
   6  -1  -7  969.10   59.99
   6  -1  -7  951.90   59.39
  -6  -1   7  887.31   64.49
   6  -1  -7  718.03   57.19
   6  -1  -7  811.92   59.89
  -6   1   7  748.63   58.49
   6   1  -7  847.62   60.39
  -6   1   7  925.41   59.69
  -6   1   7  817.52   58.89
   6   1  -7  904.91   62.59
  -6   1   7  808.42   62.79
   6   1  -7  821.92   60.59
   6   1  -7  788.52   60.49
  -5  -1   7  187.58   27.40
   5  -1  -7  183.68   24.50
  -5  -1   7  140.09   24.40
  -5  -1   7  146.19   22.20
   5  -1  -7  236.68   23.60
   5  -1  -7  208.08   24.00
   5  -1  -7  163.28   18.20
   5   1  -7  204.28   25.10
   5   1  -7  141.49   24.90
  -5   1   7  186.88   20.60
  -5   1   7  225.58   25.70
   5   1  -7  170.78   23.70
  -5   1   7  217.08   24.10
   5   1  -7  225.48   26.10
  -5   1   7  185.18   24.90
  -4  -1   7  916.91   65.29
   4  -1  -7  914.81   60.29
   4  -1  -7  836.92   58.79
   4  -1  -7  932.11   58.59
   4  -1  -7  966.30   60.09
   4   1  -7  817.22   62.69
  -4   1   7  820.72   59.09
  -4   1   7  909.11   61.19
   4   1  -7  953.60   62.69
  -4   1   7  914.51   59.19
  -4   1   7  898.41   60.59
   4   1  -7  867.61   62.59
   3  -1  -7  591.74   45.40
  -3  -1   7  713.13   50.89
   3  -1  -7  641.74   46.10
  -3  -1   7  688.63   50.39
   3  -1  -7  645.44   44.60
   3  -1  -7  674.83   46.40
   3   1  -7  618.74   48.30
  -3   1   7  720.53   46.70
  -3   1   7  648.44   46.20
  -3   1   7  684.73   46.70
  -3   1   7  684.13   45.40
   3   1  -7  687.13   50.69
   3   1  -7  735.93   48.60
  -3   1   7  679.53   48.20
  -2  -1   7  888.91   58.79
   2  -1  -7  856.21   56.49
   2  -1  -7  794.02   56.59
   2  -1  -7  844.42   55.19
  -2  -1   7  853.01   58.69
   2  -1  -7  861.01   57.29
  -2  -1   7  897.91   61.79
   2  -1  -7  791.12   56.39
  -2   1   7  836.42   56.89
  -2   1   7  904.41   57.99
   2   1  -7  863.91   57.59
  -2   1   7  844.92   55.69
  -2   1   7  856.71   57.59
   1  -1  -7  668.43   46.60
   1  -1  -7  669.73   46.80
   1  -1  -7  703.83   44.50
  -1  -1   7  664.13   48.90
  -1  -1   7  706.83   52.49
   1  -1  -7  615.44   45.30
  -1  -1   7  655.83   48.00
   1  -1  -7  633.04   45.70
  -1   1   7  663.93   46.60
  -1   1   7  718.73   47.90
  -1   1   7  696.83   45.20
   1   1  -7  714.03   47.40
   0  -1  -7 2169.58  141.29
   0  -1   7 2329.17  143.09
   0  -1  -7 2267.97  139.99
   0  -1   7 2323.57  144.29
   0  -1   7 2163.98  141.59
   0   1   7 2199.88  141.69
   0   1   7 2261.27  141.59
   0   1   7 2385.96  140.29
   0   1   7 2228.98  141.49
   0   1  -7 2120.69  141.39
   1  -1   7   19.80   16.50
  -1  -1  -7   15.90   12.20
  -1  -1  -7   12.90    7.00
   1  -1   7   25.50   14.60
   1  -1   7   10.20   14.60
   1   1   7    8.90   12.10
  -1   1  -7   14.00   12.30
   1   1   7   24.40    9.40
   1   1   7    6.60   11.70
   1   1   7   27.60   14.00
   2  -1   7  879.01   59.49
   2  -1   7  828.82   58.89
   2  -1   7  908.91   62.49
  -2  -1  -7  851.91   55.59
   2  -1   7  875.71   58.99
  -2  -1  -7  855.81   58.59
   2   1   7  835.12   58.89
   2   1   7  875.31   56.29
   2   1   7  889.91   58.19
   2   1   7  801.92   57.99
   3  -1   7   46.20   16.30
  -3  -1  -7   53.49   14.60
   3  -1   7   47.80   14.40
  -3  -1  -7   62.09   15.10
  -3  -1  -7   59.39    9.20
   3  -1   7   74.29   19.80
   3  -1   7   59.39   15.90
   3   1   7   42.50   13.50
   3   1   7   74.79   14.30
   3   1   7   55.29   10.70
  -3   1  -7   68.59   18.30
   4  -1   7  266.77   26.80
   4  -1   7  270.07   27.00
  -4  -1  -7  289.67   27.80
   4  -1   7  277.77   29.60
  -4  -1  -7  274.57   22.20
  -4  -1  -7  282.97   27.50
   4   1   7  289.77   23.00
  -4   1  -7  239.68   29.30
   4   1   7  295.17   26.80
   4   1   7  308.77   26.30
   5  -1   7  185.38   22.00
  -5  -1  -7  167.18   20.50
   5  -1   7  118.89   18.00
   5  -1   7  159.78   21.80
  -5   1  -7  183.68   26.20
   5   1   7  135.89   19.10
   5   1   7  138.19   17.30
   5   1   7  140.49   16.80
   5   1   7  196.88   21.40
   6  -1   7  688.53   55.29
  -6  -1  -7  736.63   53.99
  -6  -1  -7  798.62   54.09
   6  -1   7  702.13   52.99
   6  -1   7  738.33   53.19
   6   1   7  783.82   53.49
   6   1   7  797.82   50.89
   6   1   7  727.13   50.59
  -6   1  -7  790.12   55.79
   6   1   7  783.62   53.49
   7  -1   7   30.30   15.00
  -7  -1  -7   33.70   15.50
  -7  -1  -7   27.90   16.80
   7  -1   7   37.90   11.70
   7   1   7   10.00   14.40
   7   1   7   19.00   10.10
  -7   1  -7   74.19   19.70
  -7   1  -7   36.00   16.40
   7   1   7   20.10   13.30
   7   1   7   31.70   10.60
   8  -1   7 1294.47   93.29
  -8  -1  -7 1489.25   95.69
  -8  -1  -7 1500.75   94.59
   8  -1   7 1359.06   91.59
   8  -1   7 1332.27   94.09
  -8   1  -7 1352.36   96.19
   8   1   7 1536.55   94.49
   8   1   7 1404.56   94.99
  -8   1  -7 1309.47   94.59
   8   1   7 1620.44   92.49
   8   1   7 1502.65   92.39
  -9  -1  -7  444.86   37.50
   9  -1   7  341.27   37.30
   9  -1   7  393.06   34.40
  -9  -1  -7  434.66   40.20
   9  -1   7  406.06   32.50
   9   1   7  384.86   38.10
   9   1   7  470.55   36.00
  -9   1  -7  339.47   38.50
  -9   1  -7  407.06   41.60
   9   1   7  433.46   33.50
  10  -1   7  437.36   36.60
  10  -1   7  397.46   37.20
  10  -1   7  396.16   41.20
 -10  -1  -7  509.45   40.80
  10  -1   7  479.85   35.90
 -10  -1  -7  511.65   44.40
 -10   1  -7  397.46   42.60
 -10   1  -7  456.15   44.70
 -11  -1  -7  274.37   31.80
 -11  -1  -7  194.08   30.70
  11  -1   7  223.78   25.50
  11  -1   7  186.28   27.80
  11   1   7  270.17   26.50
 -11   1  -7  148.79   29.50
 -11   1  -7  222.98   32.30
  11   1   7  279.87   30.10
  12  -1   7  102.09   21.10
 -12  -1  -7  142.79   29.50
 -12  -1  -7  167.78   26.50
  12  -1   7  139.49   21.00
  12   1   7  187.48   22.00
 -12   1  -7  109.69   27.80
 -12   1  -7  128.79   28.70
  13  -1   7   62.69   18.10
 -13  -1  -7   39.50   22.20
  13  -1   7   32.90   18.70
 -13  -1  -7   42.60   28.50
 -13   1  -7   40.00   26.90
 -13   1  -7   26.90   24.60
  13   1   7   64.39   18.20
 -14  -1  -7  286.27   37.70
 -14  -1  -7  256.17   39.30
  14  -1   7  307.77   31.90
  14  -1   7  194.68   27.70
  14   1   7  302.27   31.40
 -14   1  -7  198.28   38.40
  15  -1   7   93.19   22.40
 -15  -1  -7   85.69   33.80
 -15  -1  -7  170.18   29.50
 -15   1  -7  123.89   27.00
 -15   1  -7   59.79   34.40
  15   1   7  151.78   23.90
 -16  -1  -7  380.16   45.30
  16  -1   7  360.36   38.20
 -16  -1  -7  369.76   50.19
  16   1   7  391.86   38.60
 -17  -1  -7   95.09   30.80
 -17  -1  -7   83.49   38.30
  17  -1   7   87.59   22.80
  17   1   7   64.59   23.00
 -17   1  -7   51.99   36.50
 -20  -2   7  254.47   62.89
 -20   2   7  188.78   38.60
 -19  -2   7  -37.10   48.40
 -19   2   7  -52.39   27.30
  19   2  -7   95.19   36.20
 -18  -2   7   88.29   49.60
 -18   2   7   33.20   30.50
 -17  -2   7  -12.80   32.30
 -17  -2   7  -14.90   46.30
 -17   2   7    5.10   28.00
  17   2  -7   56.89   34.30
 -16  -2   7  227.08   48.10
 -16   2   7  210.58   33.20
 -15  -2   7   78.09   41.20
 -15  -2   7   43.80   32.00
  15   2  -7   55.49   23.90
 -15   2   7   63.69   26.60
  15   2  -7  104.99   32.80
 -14  -2   7  503.05   49.00
 -14  -2   7  491.25   51.39
 -14  -2   7  424.96   58.19
  14   2  -7  561.74   49.10
  14   2  -7  551.64   45.90
 -13  -2   7  135.39   37.20
 -13  -2   7   51.59   26.40
 -13  -2   7   90.89   29.50
 -13  -2   7   93.29   30.90
  13   2  -7  133.49   29.10
  13   2  -7   33.60   30.80
  13   2  -7   96.99   21.60
  13   2  -7  107.39   23.00
 -13   2   7  102.09   25.20
 -12  -2   7  935.91   67.69
 -12  -2   7  740.83   72.69
 -12  -2   7  934.41   69.39
  12   2  -7  967.80   67.39
  12   2  -7  945.01   63.49
  12   2  -7  954.50   65.19
 -12   2   7  855.31   67.19
 -11  -2   7   13.80   24.10
 -11  -2   7   24.10   23.90
  11  -2  -7   61.09   17.60
  11  -2  -7   56.09   26.20
 -11  -2   7   25.60   30.10
 -11  -2   7   44.70   22.00
  11   2  -7   46.20   23.00
  11   2  -7   12.40   24.60
  11   2  -7   80.09   26.20
  11   2  -7   43.50   17.00
 -11   2   7   45.50   21.50
 -10  -2   7  197.38   26.80
  10  -2  -7  209.98   22.80
  10  -2  -7  225.48   29.50
 -10  -2   7  204.98   29.40
 -10  -2   7  189.68   28.30
 -10  -2   7  159.98   35.20
 -10   2   7  162.38   24.60
  10   2  -7  222.48   28.30
  10   2  -7  174.78   30.90
  10   2  -7  227.18   27.30
  10   2  -7  253.97   27.60
 -10   2   7  177.58   30.50
  -9  -2   7   56.99   22.60
   9  -2  -7   90.89   17.20
  -9  -2   7   85.09   22.00
  -9  -2   7   65.49   29.50
   9  -2  -7  122.29   23.00
   9   2  -7   73.69   25.60
  -9   2   7  126.49   23.70
   9   2  -7   86.19   21.60
   9   2  -7   71.59   18.00
   9   2  -7  111.79   23.70
  -9   2   7  118.69   20.30
   8  -2  -7  180.38   23.80
   8  -2  -7  140.19   19.30
  -8  -2   7   68.19   31.10
  -8  -2   7  174.88   25.10
  -8  -2   7  103.89   23.30
   8  -2  -7  191.28   22.80
  -8   2   7  131.69   21.60
   8   2  -7  155.48   21.30
   8   2  -7  100.99   26.40
  -8   2   7  175.68   24.60
   8   2  -7  167.18   22.90
  -8   2   7  153.38   23.50
   7  -2  -7  467.05   36.30
  -7  -2   7  329.47   45.20
   7  -2  -7  339.57   34.00
  -7  -2   7  342.37   38.80
   7  -2  -7  472.15   37.20
  -7  -2   7  461.35   38.10
   7   2  -7  429.66   37.80
   7   2  -7  438.66   35.90
  -7   2   7  465.15   37.10
  -7   2   7  488.05   38.00
   7   2  -7  423.16   42.40
   7   2  -7  433.76   36.60
   6  -2  -7  928.61   68.59
   6  -2  -7 1090.89   69.79
  -6  -2   7 1071.89   70.99
  -6  -2   7  920.91   75.19
   6  -2  -7 1103.89   69.89
  -6  -2   7  986.60   72.29
   6   2  -7  998.80   74.19
  -6   2   7 1051.19   70.59
  -6   2   7 1046.20   70.29
   6   2  -7 1056.79   71.29
  -6   2   7 1147.39   70.69
   6   2  -7 1039.30   69.49
   5  -2  -7  423.56   32.70
  -5  -2   7  369.06   37.60
   5  -2  -7  424.06   33.80
  -5  -2   7  373.56   33.90
   5  -2  -7  348.47   30.00
  -5  -2   7  372.26   31.80
  -5  -2   7  425.86   42.60
   5   2  -7  426.76   39.10
   5   2  -7  350.56   34.80
   5   2  -7  358.46   31.90
  -5   2   7  459.05   33.60
  -5   2   7  325.67   32.50
   4  -2  -7  201.28   21.70
   4  -2  -7  225.68   24.90
   4  -2  -7  172.98   20.10
   4  -2  -7  201.18   24.80
  -4  -2   7  251.27   30.20
  -4  -2   7  219.98   30.80
  -4   2   7  180.88   20.00
  -4   2   7  228.48   26.00
  -4   2   7  221.78   22.70
   4   2  -7  234.98   28.20
   4   2  -7  260.87   27.90
  -4   2   7  247.58   26.30
  -3  -2   7  261.37   32.30
   3  -2  -7  246.88   22.60
   3  -2  -7  263.47   26.50
  -3  -2   7  322.87   33.90
   3  -2  -7  287.67   25.90
   3  -2  -7  261.07   25.00
  -3   2   7  245.18   24.30
  -3   2   7  291.07   27.00
  -3   2   7  330.07   27.20
   3   2  -7  261.07   32.50
   3   2  -7  308.57   30.20
   2  -2  -7   38.20    9.50
  -2  -2   7   39.80   19.30
   2  -2  -7   27.70   12.70
   2  -2  -7   56.69   16.30
  -2  -2   7   46.90   22.10
   2  -2  -7   49.10   14.20
   2   2  -7   36.20   16.20
   2   2  -7   28.80   18.30
  -2   2   7   31.90   15.50
  -2   2   7   21.30   14.20
  -2   2   7   22.10   10.80
  -2   2   7   48.80   11.60
   1  -2  -7  883.11   58.59
  -1  -2   7  961.00   61.99
   1  -2  -7  854.31   57.19
   1  -2  -7  892.01   59.49
  -1  -2   7  837.52   64.79
   1   2  -7  854.91   59.89
  -1   2   7  910.71   59.19
   1   2  -7  839.32   63.89
  -1   2   7  888.01   59.79
  -1   2   7  943.81   59.19
  -1   2   7  847.82   57.79
  -1   2   7  863.41   59.29
  -1   2   7  875.71   59.09
   0  -2  -7   21.90   13.10
   0  -2   7   45.30   15.30
   0  -2   7   34.30   20.40
   0  -2  -7   18.10    8.30
   0  -2  -7   26.10   12.20
   0   2   7   19.30   12.40
   0   2   7   25.00   10.40
   0   2   7   30.90   14.80
   0   2  -7   11.10   12.60
   0   2  -7   12.90   18.10
   0   2   7   14.00   14.20
   0   2   7   20.00   11.30
  -1  -2  -7  762.12   49.50
   1  -2   7  674.23   55.79
   1  -2   7  750.92   58.69
  -1  -2  -7  796.92   52.59
   1  -2   7  797.52   52.89
  -1  -2  -7  746.33   50.49
   1   2   7  709.93   50.19
  -1   2  -7  639.34   56.09
   1   2   7  788.82   51.69
  -1   2  -7  723.63   52.09
   1   2   7  820.42   53.09
   1   2   7  763.62   51.39
   1   2   7  754.22   51.89
  -2  -2  -7  287.37   21.50
  -2  -2  -7  283.27   26.60
  -2  -2  -7  249.18   26.60
   2  -2   7  281.77   27.00
   2  -2   7  250.27   34.90
   2  -2   7  247.38   31.80
   2   2   7  270.87   25.30
   2   2   7  266.87   23.00
   2   2   7  249.28   24.30
  -2   2  -7  201.78   25.40
  -3  -2  -7  421.76   34.40
   3  -2   7  376.26   42.70
  -3  -2  -7  450.05   34.50
   3  -2   7  440.16   39.00
  -3  -2  -7  381.06   29.60
   3   2   7  445.96   33.80
   3   2   7  400.66   31.10
   3   2   7  406.66   32.20
   3   2   7  442.46   33.90
   3   2   7  410.26   33.70
   4  -2   7  -11.90   21.80
   4  -2   7   10.60   16.80
  -4  -2  -7   -4.60    7.00
  -4  -2  -7   22.90   13.40
  -4  -2  -7    5.90   13.50
   4   2   7   -1.40   12.00
   4   2   7    3.60   12.10
   4   2   7  -16.20    9.20
  -5  -2  -7  576.14   44.20
   5  -2   7  521.65   44.60
   5  -2   7  514.35   44.30
   5  -2   7  579.04   42.00
  -5  -2  -7  573.84   39.50
  -5  -2  -7  598.84   44.20
   5   2   7  565.14   40.10
   5   2   7  639.34   43.30
   5   2   7  555.64   42.80
  -6  -2  -7  219.28   24.90
   6  -2   7  122.59   29.60
   6  -2   7  203.38   25.20
  -6  -2  -7  210.68   26.80
   6   2   7  193.48   20.20
   6   2   7  165.08   20.10
   6   2   7  189.78   24.00
  -7  -2  -7  752.32   57.69
  -7  -2  -7  834.92   57.29
   7   2   7  782.12   55.89
   7   2   7  821.02   52.89
   7   2   7  776.12   52.99
   7   2   7  678.83   56.19
  -8  -2  -7  259.27   31.60
   8  -2   7  301.47   39.20
   8  -2   7  246.98   28.00
  -8  -2  -7  260.67   33.40
   8  -2   7  225.38   31.20
   8   2   7  256.77   29.40
   8   2   7  292.37   25.30
   8   2   7  228.08   24.00
   8   2   7  233.38   29.50
   9  -2   7  246.38   30.20
  -9  -2  -7  278.57   36.20
  -9  -2  -7  302.27   33.80
   9   2   7  298.07   26.40
 -10  -2  -7    9.00   21.60
  10  -2   7   77.09   29.30
  10  -2   7   48.00   20.30
 -10  -2  -7   27.20   20.00
  10  -2   7   58.49   17.40
  10   2   7   22.00   13.80
 -10   2  -7   17.80   15.60
 -11  -2  -7   59.99   24.60
  11  -2   7  101.99   25.20
 -11  -2  -7   94.79   23.50
  11  -2   7   55.99   19.10
  11  -2   7   42.70   31.00
 -11   2  -7   67.49   19.50
  11   2   7   74.69   16.60
 -12  -2  -7   58.59   28.60
 -12  -2  -7   90.69   24.80
  12  -2   7   73.19   31.90
 -12   2  -7   75.29   20.80
  12   2   7   74.39   20.80
  12   2   7  104.99   18.30
 -12   2  -7   95.59   28.40
 -13  -2  -7  107.49   26.30
 -13  -2  -7   68.29   30.70
  13   2   7   55.69   19.90
 -13   2  -7   60.49   22.40
  13   2   7   66.69   18.30
 -14  -2  -7  250.67   41.70
 -14  -2  -7  321.07   40.40
 -14  -2  -7  281.67   34.60
  14   2   7  232.48   32.30
 -14   2  -7  173.08   39.30
 -14   2  -7  299.87   33.20
  14   2   7  373.06   34.60
 -15  -2  -7  102.79   28.20
 -15  -2  -7  135.29   29.60
  15  -2   7   98.69   22.40
 -15  -2  -7   99.69   35.70
  15   2   7  118.69   24.20
  15   2   7  150.88   24.80
 -15   2  -7   86.19   26.30
 -16  -2  -7  117.59   28.70
  16  -2   7  116.59   23.80
 -16  -2  -7   71.49   28.20
 -16  -2  -7  100.69   36.10
 -16   2  -7   80.69   38.70
 -16   2  -7  125.29   31.40
  16   2   7   79.49   23.40
  16   2   7  118.09   25.20
 -19  -3   7  -14.00   33.60
 -19  -3   7  -19.60   51.09
 -19   3   7  -23.20   31.50
 -18  -3   7  126.99   40.30
 -18  -3   7   35.90   35.80
 -18  -3   7   45.30   49.40
  18   3  -7  120.39   37.70
 -18   3   7  -42.70   28.70
 -17  -3   7   42.80   36.10
 -17  -3   7   23.20   48.10
 -17  -3   7  106.09   36.30
 -17  -3   7   71.89   35.30
 -17   3   7   33.70   29.80
  17   3  -7  112.79   36.00
 -16  -3   7  113.29   48.80
 -16  -3   7  128.49   36.30
 -16  -3   7  106.79   35.20
 -16  -3   7  127.29   38.70
 -16   3   7  108.09   30.70
  16   3  -7  185.28   35.00
 -15  -3   7  -22.60   31.50
 -15  -3   7   45.60   31.80
 -15  -3   7   28.80   30.30
 -15  -3   7    1.40   40.40
  15   3  -7  106.69   31.40
 -15   3   7  -22.40   25.30
 -14  -3   7  284.77   48.80
 -14  -3   7  306.97   40.60
 -14  -3   7  322.07   38.90
 -14  -3   7  277.37   41.90
  14   3  -7  377.16   41.40
  14   3  -7  297.97   39.80
 -14   3   7  311.27   37.00
 -13  -3   7   -8.30   27.80
 -13  -3   7   20.30   35.60
 -13  -3   7   12.30   27.40
  13   3  -7   52.09   26.60
  13   3  -7    8.30   18.50
 -13   3   7  -15.80   23.30
 -12  -3   7  952.30   74.39
 -12  -3   7 1020.10   72.69
 -12  -3   7  856.31   77.99
  12  -3  -7 1010.40   71.49
  12   3  -7  935.91   73.29
 -12   3   7  893.51   70.69
  12   3  -7  971.30   71.09
  12   3  -7 1072.29   67.59
  12   3  -7  896.31   70.69
 -11  -3   7   13.30   23.50
 -11  -3   7    3.30   23.90
  11  -3  -7   48.40   24.50
 -11  -3   7  -33.10   24.90
  11   3  -7  -29.30   19.30
  11   3  -7    1.90   22.30
 -11   3   7   28.50   26.30
 -11   3   7  -24.30   21.30
  11   3  -7    5.60   25.30
 -10  -3   7  804.52   70.19
 -10  -3   7  906.31   64.29
 -10  -3   7  900.21   67.69
  10  -3  -7  741.13   65.59
  10  -3  -7  854.81   62.99
 -10   3   7  832.72   63.19
 -10   3   7  872.71   62.69
  10   3  -7  885.71   62.69
  10   3  -7  924.41   63.39
 -10   3   7  732.53   63.29
   9  -3  -7  192.88   25.30
  -9  -3   7  253.97   33.10
  -9  -3   7  290.87   38.50
   9  -3  -7  288.07   32.80
  -9  -3   7  229.38   29.80
  -9  -3   7  258.87   38.20
  -9   3   7  235.38   28.20
  -9   3   7  301.07   32.50
   9   3  -7  239.58   30.50
   9   3  -7  278.07   31.20
   9   3  -7  249.48   31.80
   9   3  -7  236.08   36.00
  -8  -3   7 1671.13  110.89
  -8  -3   7 1645.94  107.59
  -8  -3   7 1639.54  106.19
   8  -3  -7 1695.23  107.19
  -8  -3   7 1506.75  111.69
  -8   3   7 1619.04  107.09
   8   3  -7 1434.16  110.59
  -8   3   7 1610.44  107.29
  -8   3   7 1674.93  107.19
   8   3  -7 1633.74  107.89
   8   3  -7 1778.82  106.89
   7  -3  -7   -2.50   17.50
  -7  -3   7    9.70   26.80
  -7  -3   7   28.20   21.30
  -7  -3   7   51.59   19.40
   7  -3  -7   13.60   13.40
   7   3  -7   23.80   17.10
  -7   3   7    9.90   18.50
  -7   3   7  -21.10   16.70
   7   3  -7   29.20   25.00
   7   3  -7   35.10   17.30
  -7   3   7  -27.20   21.80
   6  -3  -7 1289.37   93.89
   6  -3  -7 1465.65   95.39
  -6  -3   7 1408.96   94.69
  -6  -3   7 1528.35   96.19
   6  -3  -7 1532.15   95.49
  -6  -3   7 1477.55   99.79
  -6  -3   7 1299.17  100.69
  -6   3   7 1410.76   96.39
  -6   3   7 1577.44   96.29
   6   3  -7 1451.05   99.79
   6   3  -7 1479.75   97.59
  -6   3   7 1589.04   96.59
   6   3  -7 1429.76   95.49
   6   3  -7 1486.85   95.39
   5  -3  -7  395.06   33.40
   5  -3  -7  338.67   29.30
  -5  -3   7  374.06   33.10
  -5  -3   7  436.66   40.50
  -5  -3   7  363.06   40.40
   5  -3  -7  391.26   33.30
   5   3  -7  377.36   32.00
  -5   3   7  338.17   33.30
   5   3  -7  319.57   35.00
   5   3  -7  348.47   39.70
  -5   3   7  371.36   34.20
  -5   3   7  382.66   35.50
   4  -3  -7 1115.79   72.69
  -4  -3   7 1134.69   76.99
   4  -3  -7 1005.30   69.69
  -4  -3   7 1054.99   77.69
   4  -3  -7 1081.59   71.89
   4  -3  -7 1038.50   70.49
  -4   3   7 1107.19   71.39
  -4   3   7 1019.90   70.39
  -4   3   7 1128.99   72.89
  -4   3   7 1071.59   72.49
   4   3  -7 1095.99   74.79
   3  -3  -7   19.80    9.60
   3  -3  -7   16.30   14.60
   3  -3  -7   17.10   12.90
  -3  -3   7  -44.60   24.20
   3  -3  -7   27.20   18.00
  -3  -3   7   35.30   21.20
   3   3  -7  -32.90   19.00
  -3   3   7   32.90   17.90
   3   3  -7   22.20   17.70
  -3   3   7   10.90   16.90
  -3   3   7   21.30   12.10
  -3   3   7   38.00   12.10
   2  -3  -7 2269.37  137.59
   2  -3  -7 2084.19  135.59
  -2  -3   7 2046.80  141.19
   2  -3  -7 2293.27  137.39
   2  -3  -7 2243.88  137.69
   2   3  -7 2020.80  137.79
  -2   3   7 2098.49  137.29
  -2   3   7 2214.38  136.39
   2   3  -7 2214.78  141.29
  -2   3   7 2133.99  137.49
  -1  -3   7  410.36   42.20
   1  -3  -7  387.96   30.30
   1  -3  -7  399.46   36.00
   1  -3  -7  418.06   34.50
   1  -3  -7  467.35   34.60
  -1   3   7  425.76   36.20
  -1   3   7  476.75   35.20
  -1   3   7  345.97   35.60
   1   3  -7  430.36   41.70
  -1   3   7  395.66   34.30
  -1   3   7  445.76   32.10
   0  -3  -7 2470.75  157.78
   0  -3  -7 2549.54  157.48
   0  -3   7 2256.97  161.28
   0  -3  -7 2470.55  156.08
   0  -3  -7 2629.54  158.38
   0   3   7 2418.66  156.28
   0   3   7 2434.26  158.08
   0   3   7 2520.95  157.98
   0   3   7 2757.82  158.28
   0   3  -7 2423.56  162.38
  -1  -3  -7   74.59   12.30
  -1  -3  -7  106.79   17.40
  -1  -3  -7   88.69   17.30
   1  -3   7  119.09   24.70
  -1  -3  -7  115.89   20.50
  -1  -3  -7  100.49   18.10
   1   3   7   89.49   15.80
   1   3   7   90.99   17.40
   1   3   7  112.29   14.90
   1   3   7   84.99   19.40
  -1   3  -7  115.49   24.80
   1   3   7   83.89   16.80
   1   3   7   92.19   20.50
   1   3   7  106.59   19.70
  -2  -3  -7 2806.22  177.78
  -2  -3  -7 2885.91  178.28
   2  -3   7 2456.95  181.28
  -2  -3  -7 2901.41  176.58
  -2  -3  -7 2844.82  177.78
  -2  -3  -7 2811.92  178.98
  -2  -3  -7 2772.52  178.08
   2   3   7 2804.12  178.88
   2   3   7 3048.50  178.98
   2   3   7 2682.13  178.08
   2   3   7 2938.91  178.38
   2   3   7 2825.72  176.88
   2   3   7 2941.21  178.68
   3  -3   7  271.27   36.90
  -3  -3  -7  288.67   29.20
  -3  -3  -7  295.17   26.80
  -3  -3  -7  273.07   22.90
  -3  -3  -7  330.27   31.00
  -3  -3  -7  256.87   26.00
   3   3   7  289.27   28.20
   3   3   7  302.47   27.60
   3   3   7  298.07   26.00
   3   3   7  274.97   29.20
   3   3   7  256.67   27.00
  -3   3  -7  235.78   34.50
  -4  -3  -7 1572.64  101.39
   4  -3   7 1479.85  106.69
  -4  -3  -7 1505.45  102.59
  -4  -3  -7 1560.54   99.79
  -4  -3  -7 1607.64  103.69
   4   3   7 1712.93  101.09
   4   3   7 1529.85  103.29
   4   3   7 1570.94  101.79
   4   3   7 1508.45  102.79
   4   3   7 1630.34  102.69
  -5  -3  -7   52.49   18.70
  -5  -3  -7   60.09   19.20
   5  -3   7   39.60   24.00
  -5  -3  -7   52.49   10.70
  -5  -3  -7   73.19   15.80
[truncated: 403,630 more chars]
