# Supplementary material for: Bismuth Radical Catalysis: Thermally Induced Intramolecular C(sp3)–C(sp) Cyclization of Unactivated Alkyl Iodides and Alkynes
Source: ACS Catal. 2025 Aug 13;15(17):14976–82. doi: 10.1021/acscatal.5c02812 (PMC12418314; doi:10.1021/acscatal.5c02812)
Supplement: Supplementary file 5 [file cs5c02812_si_005.cif]

 
data_cu_sma_112_orth_0ma_a
 
_audit_creation_method            'SHELXL-2019/1'
_shelx_SHELXL_version_number      '2019/1'
_chemical_name_systematic         ?
_chemical_name_common             ?
_chemical_melting_point           ?
_chemical_formula_moiety          ?
_chemical_formula_sum
 'C13 H10 Bi I' 
_chemical_formula_weight          502.09

loop_
 _atom_type_symbol
 _atom_type_description
 _atom_type_scat_dispersion_real
 _atom_type_scat_dispersion_imag
 _atom_type_scat_source
 'C'  'C'   0.0181   0.0091
 'International Tables Vol C Tables 4.2.6.8 and 6.1.1.4'
 'H'  'H'   0.0000   0.0000
 'International Tables Vol C Tables 4.2.6.8 and 6.1.1.4'
 'Bi'  'Bi'  -4.0111   8.9310
 'International Tables Vol C Tables 4.2.6.8 and 6.1.1.4'
 'I'  'I'  -0.3257   6.8362
 'International Tables Vol C Tables 4.2.6.8 and 6.1.1.4'
 
_space_group_crystal_system       orthorhombic
_space_group_IT_number            36
_space_group_name_H-M_alt         'C m c 21'
_space_group_name_Hall            'C 2c -2'
 
_shelx_space_group_comment
;
The symmetry employed for this shelxl refinement is uniquely defined
by the following loop, which should always be used as a source of
symmetry information in preference to the above space-group names.
They are only intended as comments.
;
 
loop_
 _space_group_symop_operation_xyz
 'x, y, z'
 '-x, -y, z+1/2'
 'x, -y, z+1/2'
 '-x, y, z'
 'x+1/2, y+1/2, z'
 '-x+1/2, -y+1/2, z+1/2'
 'x+1/2, -y+1/2, z+1/2'
 '-x+1/2, y+1/2, z'
 
_cell_length_a                    15.2745(16)
_cell_length_b                    9.8581(10)
_cell_length_c                    8.3911(8)
_cell_angle_alpha                 90
_cell_angle_beta                  90
_cell_angle_gamma                 90
_cell_volume                      1263.5(2)
_cell_formula_units_Z             4
_cell_measurement_temperature     302(2)
_cell_measurement_theta_min       5.34
_cell_measurement_theta_max       72.20
_cell_measurement_reflns_used     6958
 
_exptl_crystal_description        block
_exptl_crystal_colour             'clear light yellow'
_exptl_crystal_density_meas       ?
_exptl_crystal_density_method     ?
_exptl_crystal_density_diffrn     2.639          
_exptl_crystal_F_000              896
_exptl_transmission_factor_min    ?
_exptl_transmission_factor_max    ?
_exptl_crystal_size_max           0.146
_exptl_crystal_size_mid           0.062
_exptl_crystal_size_min           0.044
_exptl_absorpt_coefficient_mu     46.276
_shelx_estimated_absorpt_T_min    0.057
_shelx_estimated_absorpt_T_max    0.235
_exptl_absorpt_correction_type    multi-scan
_exptl_absorpt_correction_T_min   0.0518
_exptl_absorpt_correction_T_max   0.1715
_exptl_absorpt_process_details    
;
SADABS-2016/2 (Bruker,2016/2) was used for absorption correction.
wR2(int) was 0.1202 before and 0.0559 after correction.
The Ratio of minimum to maximum transmission is 0.3020.
The \l/2 correction factor is Not present.
;

_exptl_absorpt_special_details    ?
_diffrn_ambient_temperature       302(2)
_diffrn_radiation_wavelength      1.54178
_diffrn_radiation_type            CuK\a
_diffrn_source_voltage            50.0
_diffrn_source_current            1.1
_diffrn_source_power              0.05500000000000001
_diffrn_measurement_device_type   'Bruker D8 Venture'
_diffrn_measurement_method        '\f and \w scans'
_diffrn_detector_area_resol_mean  ?
_diffrn_reflns_number             7050
_diffrn_reflns_av_unetI/netI      0.0230
_diffrn_reflns_av_R_equivalents   0.0321
_diffrn_reflns_limit_h_min        -18
_diffrn_reflns_limit_h_max        18
_diffrn_reflns_limit_k_min        -11
_diffrn_reflns_limit_k_max        11
_diffrn_reflns_limit_l_min        -9
_diffrn_reflns_limit_l_max        9
_diffrn_reflns_theta_min          5.340
_diffrn_reflns_theta_max          66.355
_diffrn_reflns_theta_full         66.355
_diffrn_measured_fraction_theta_max   0.998
_diffrn_measured_fraction_theta_full  0.998
_diffrn_reflns_Laue_measured_fraction_max    0.998
_diffrn_reflns_Laue_measured_fraction_full   0.998
_diffrn_reflns_point_group_measured_fraction_max   0.987
_diffrn_reflns_point_group_measured_fraction_full  0.987
_reflns_number_total              1144
_reflns_number_gt                 1140
_reflns_threshold_expression      'I > 2\s(I)'
_reflns_Friedel_coverage          0.836
_reflns_Friedel_fraction_max      0.974
_reflns_Friedel_fraction_full     0.974
 
_reflns_special_details
;
 Reflections were merged by SHELXL according to the crystal
 class for the calculation of statistics and refinement.
 
 _reflns_Friedel_fraction is defined as the number of unique
 Friedel pairs measured divided by the number that would be
 possible theoretically, ignoring centric projections and
 systematic absences. Completness statistics refer to single and
 composite reflections containing twin component 1 only.
;
 
_computing_data_collection        ?
_computing_cell_refinement        ?
_computing_data_reduction         ?
_computing_structure_solution     ?
_computing_structure_refinement 'SHELXL-2019/1 (Sheldrick, 2019)'
_computing_molecular_graphics     ?
_computing_publication_material   ?
_refine_special_details
;
 Refined as a 2-component inversion twin.
;
_refine_ls_structure_factor_coef  Fsqd
_refine_ls_matrix_type            full
_refine_ls_weighting_scheme       calc
_refine_ls_weighting_details
'w=1/[\s^2^(Fo^2^)+(0.0221P)^2^] where P=(Fo^2^+2Fc^2^)/3'
_atom_sites_solution_primary      ?
_atom_sites_solution_secondary    ?
_atom_sites_solution_hydrogens    geom
_refine_ls_hydrogen_treatment     constr
_refine_ls_extinction_method      none
_refine_ls_extinction_coef        .
_refine_ls_abs_structure_details
;
 Refined as an inversion twin.
;
_refine_ls_abs_structure_Flack    0.079(18)
_chemical_absolute_configuration  ?
_refine_ls_number_reflns          1144
_refine_ls_number_parameters      74
_refine_ls_number_restraints      1
_refine_ls_R_factor_all           0.0149
_refine_ls_R_factor_gt            0.0147
_refine_ls_wR_factor_ref          0.0352
_refine_ls_wR_factor_gt           0.0351
_refine_ls_goodness_of_fit_ref    1.089
_refine_ls_restrained_S_all       1.088
_refine_ls_shift/su_max           0.000
_refine_ls_shift/su_mean          0.000
 
loop_
 _atom_site_label
 _atom_site_type_symbol
 _atom_site_fract_x
 _atom_site_fract_y
 _atom_site_fract_z
 _atom_site_U_iso_or_equiv
 _atom_site_adp_type
 _atom_site_occupancy
 _atom_site_site_symmetry_order  
 _atom_site_calc_flag
 _atom_site_refinement_flags_posn
 _atom_site_refinement_flags_adp
 _atom_site_refinement_flags_occupancy
 _atom_site_disorder_assembly
 _atom_site_disorder_group
Bi1 Bi 0.500000 0.48382(3) 0.45557(2) 0.02775(11) Uani 1 2 d S T P . .
I1 I 0.500000 0.25986(6) 0.20829(16) 0.03222(14) Uani 1 2 d S T P . .
C1 C 0.6022(4) 0.3832(6) 0.6047(7) 0.0293(12) Uani 1 1 d . . . . .
C2 C 0.6837(4) 0.4469(7) 0.6203(7) 0.0344(12) Uani 1 1 d . . . . .
H2 H 0.694180 0.527832 0.566688 0.041 Uiso 1 1 calc R U . . .
C3 C 0.7490(4) 0.3914(6) 0.7143(6) 0.0396(13) Uani 1 1 d . . . . .
H3 H 0.803960 0.431743 0.719129 0.047 Uiso 1 1 calc R U . . .
C4 C 0.7315(4) 0.2751(7) 0.8010(8) 0.0418(14) Uani 1 1 d . . . . .
H4 H 0.774310 0.238712 0.867327 0.050 Uiso 1 1 calc R U . . .
C5 C 0.6499(4) 0.2123(7) 0.7893(8) 0.0389(13) Uani 1 1 d . . . . .
H5 H 0.638604 0.134633 0.848735 0.047 Uiso 1 1 calc R U . . .
C6 C 0.5856(3) 0.2637(6) 0.6909(11) 0.0337(12) Uani 1 1 d . . . . .
C7 C 0.500000 0.1815(11) 0.6706(13) 0.043(3) Uani 1 2 d S T P . .
H7A H 0.500000 0.140846 0.565334 0.052 Uiso 1 2 calc R U P . .
H7B H 0.499999 0.108270 0.747790 0.052 Uiso 1 2 calc R U P . .
 
loop_
 _atom_site_aniso_label
 _atom_site_aniso_U_11
 _atom_site_aniso_U_22
 _atom_site_aniso_U_33
 _atom_site_aniso_U_23
 _atom_site_aniso_U_13
 _atom_site_aniso_U_12
Bi1 0.03140(16) 0.02778(17) 0.02407(16) 0.0018(3) 0.000 0.000
I1 0.0346(2) 0.0317(3) 0.0304(2) -0.0021(2) 0.000 0.000
C1 0.032(3) 0.029(3) 0.027(2) -0.002(2) -0.001(2) 0.006(2)
C2 0.039(3) 0.030(3) 0.034(3) -0.002(2) 0.001(2) 0.001(3)
C3 0.033(3) 0.043(3) 0.042(3) -0.010(2) -0.004(4) 0.005(2)
C4 0.039(3) 0.043(4) 0.043(4) -0.007(2) -0.009(3) 0.012(3)
C5 0.045(3) 0.033(3) 0.038(3) 0.003(2) 0.001(3) 0.011(3)
C6 0.035(2) 0.032(3) 0.034(3) -0.003(2) -0.001(3) 0.005(2)
C7 0.050(5) 0.024(5) 0.055(7) 0.001(4) 0.000 0.000
 
_geom_special_details
;
 All esds (except the esd in the dihedral angle between two l.s. planes)
 are estimated using the full covariance matrix.  The cell esds are taken
 into account individually in the estimation of esds in distances, angles
 and torsion angles; correlations between esds in cell parameters are only
 used when they are defined by crystal symmetry.  An approximate (isotropic)
 treatment of cell esds is used for estimating esds involving l.s. planes.
;
 
loop_
 _geom_bond_atom_site_label_1
 _geom_bond_atom_site_label_2
 _geom_bond_distance
 _geom_bond_site_symmetry_2
 _geom_bond_publ_flag
Bi1 C1 2.234(6) . ?
Bi1 C1 2.234(6) 4_655 ?
Bi1 I1 3.0299(10) . ?
Bi1 I1 3.2988(11) 2_665 ?
C1 C2 1.401(9) . ?
C1 C6 1.405(9) . ?
C2 C3 1.384(9) . ?
C2 H2 0.9300 . ?
C3 C4 1.383(10) . ?
C3 H3 0.9300 . ?
C4 C5 1.396(10) . ?
C4 H4 0.9300 . ?
C5 C6 1.379(10) . ?
C5 H5 0.9300 . ?
C6 C7 1.548(8) . ?
C7 H7A 0.9700 . ?
C7 H7B 0.9700 . ?
 
loop_
 _geom_angle_atom_site_label_1
 _geom_angle_atom_site_label_2
 _geom_angle_atom_site_label_3
 _geom_angle
 _geom_angle_site_symmetry_1
 _geom_angle_site_symmetry_3
 _geom_angle_publ_flag
C1 Bi1 C1 88.7(3) . 4_655 ?
C1 Bi1 I1 93.44(16) . . ?
C1 Bi1 I1 93.44(16) 4_655 . ?
C1 Bi1 I1 88.86(16) . 2_665 ?
C1 Bi1 I1 88.86(16) 4_655 2_665 ?
I1 Bi1 I1 176.78(4) . 2_665 ?
Bi1 I1 Bi1 83.227(17) . 2_664 ?
C2 C1 C6 119.2(5) . . ?
C2 C1 Bi1 118.3(4) . . ?
C6 C1 Bi1 122.3(4) . . ?
C3 C2 C1 121.1(6) . . ?
C3 C2 H2 119.5 . . ?
C1 C2 H2 119.5 . . ?
C4 C3 C2 119.2(6) . . ?
C4 C3 H3 120.4 . . ?
C2 C3 H3 120.4 . . ?
C3 C4 C5 120.2(6) . . ?
C3 C4 H4 119.9 . . ?
C5 C4 H4 119.9 . . ?
C6 C5 C4 121.0(6) . . ?
C6 C5 H5 119.5 . . ?
C4 C5 H5 119.5 . . ?
C5 C6 C1 119.2(6) . . ?
C5 C6 C7 118.3(7) . . ?
C1 C6 C7 122.3(7) . . ?
C6 C7 C6 115.3(8) 4_655 . ?
C6 C7 H7A 108.4 4_655 . ?
C6 C7 H7A 108.4 . . ?
C6 C7 H7B 108.4 4_655 . ?
C6 C7 H7B 108.4 . . ?
H7A C7 H7B 107.5 . . ?
 
loop_
 _geom_torsion_atom_site_label_1
 _geom_torsion_atom_site_label_2
 _geom_torsion_atom_site_label_3
 _geom_torsion_atom_site_label_4
 _geom_torsion
 _geom_torsion_site_symmetry_1
 _geom_torsion_site_symmetry_2
 _geom_torsion_site_symmetry_3
 _geom_torsion_site_symmetry_4
 _geom_torsion_publ_flag
C6 C1 C2 C3 2.5(9) . . . . ?
Bi1 C1 C2 C3 178.4(4) . . . . ?
C1 C2 C3 C4 -3.6(9) . . . . ?
C2 C3 C4 C5 2.2(9) . . . . ?
C3 C4 C5 C6 0.5(10) . . . . ?
C4 C5 C6 C1 -1.7(11) . . . . ?
C4 C5 C6 C7 174.0(7) . . . . ?
C2 C1 C6 C5 0.2(11) . . . . ?
Bi1 C1 C6 C5 -175.5(5) . . . . ?
C2 C1 C6 C7 -175.3(7) . . . . ?
Bi1 C1 C6 C7 8.9(10) . . . . ?
C5 C6 C7 C6 131.3(7) . . . 4_655 ?
C1 C6 C7 C6 -53.1(14) . . . 4_655 ?
 
_refine_diff_density_max    0.722
_refine_diff_density_min   -0.573
_refine_diff_density_rms    0.102

_shelx_res_file
;
TITL cu_SMA_112_orth_0ma_a.res in Cmc2(1)
    cu_sma_112_orth_0ma_a.res
    created by SHELXL-2019/1 at 09:55:08 on 11-Jul-2024
REM Old TITL cu_SMA_112_orth_0ma in Cmc2(1)
REM SHELXT solution in Cmc2(1): R1 0.046, Rweak 0.026, Alpha 0.014
REM <I/s> 3.087 for 38 systematic absences, Orientation as input
REM Flack x = 0.132 ( 0.012 ) from 519 Parsons' quotients
REM Formula found by SHELXT: C11 Bi I
CELL 1.54178 15.2745 9.8581 8.3911 90 90 90
ZERR 4 0.0016 0.001 0.0008 0 0 0
LATT -7
SYMM -X,-Y,0.5+Z
SYMM +X,-Y,0.5+Z
SYMM -X,+Y,+Z
SFAC C H Bi I
UNIT 52 40 4 4

L.S. 10
PLAN  2
SIZE 0.044 0.062 0.146
TEMP 28.85
CONF
BOND
LIST 4
MORE -1
BOND $H
fmap 2
acta
TWIN -1 0 0 0 -1 0 0 0 -1 2
REM <olex2.extras>
REM <HklSrc "%.\\cu_SMA_112_orth_0ma_a.hkl">
REM </olex2.extras>

WGHT    0.022100
BASF   0.07891
FVAR       0.20093
BI1   3    0.500000    0.483822    0.455570    10.50000    0.03140    0.02778 =
         0.02407    0.00183    0.00000    0.00000
I1    4    0.500000    0.259855    0.208291    10.50000    0.03456    0.03167 =
         0.03044   -0.00212    0.00000    0.00000
C1    1    0.602228    0.383158    0.604716    11.00000    0.03159    0.02883 =
         0.02733   -0.00198   -0.00150    0.00632
C2    1    0.683745    0.446886    0.620347    11.00000    0.03911    0.02993 =
         0.03425   -0.00209    0.00117    0.00112
AFIX  43
H2    2    0.694180    0.527832    0.566688    11.00000   -1.20000
AFIX   0
C3    1    0.748996    0.391368    0.714321    11.00000    0.03288    0.04348 =
         0.04238   -0.00964   -0.00405    0.00452
AFIX  43
H3    2    0.803960    0.431743    0.719129    11.00000   -1.20000
AFIX   0
C4    1    0.731541    0.275116    0.801045    11.00000    0.03923    0.04337 =
         0.04289   -0.00669   -0.00881    0.01239
AFIX  43
H4    2    0.774310    0.238712    0.867327    11.00000   -1.20000
AFIX   0
C5    1    0.649859    0.212318    0.789285    11.00000    0.04512    0.03315 =
         0.03850    0.00277    0.00078    0.01150
AFIX  43
H5    2    0.638604    0.134633    0.848735    11.00000   -1.20000
AFIX   0
C6    1    0.585623    0.263733    0.690861    11.00000    0.03465    0.03221 =
         0.03415   -0.00329   -0.00142    0.00483
C7    1    0.500000    0.181514    0.670598    10.50000    0.05002    0.02433 =
         0.05540    0.00056    0.00000    0.00000
AFIX  23
H7A   2    0.500000    0.140846    0.565334    10.50000   -1.20000
H7B   2    0.499999    0.108270    0.747790    10.50000   -1.20000
AFIX   0
HKLF 4


REM  cu_SMA_112_orth_0ma_a.res in Cmc2(1)
REM wR2 = 0.0352, GooF = S = 1.089, Restrained GooF = 1.088 for all data
REM R1 = 0.0147 for 1140 Fo > 4sig(Fo) and 0.0149 for all 1144 data
REM 74 parameters refined using 1 restraints

END

WGHT      0.0221      0.0000

REM Highest difference peak  0.722,  deepest hole -0.573,  1-sigma level  0.102
Q1    1   0.5261  0.5161  0.3803  11.00000  0.05    0.72
Q2    1   0.5000  0.4222  0.3847  10.50000  0.05    0.71
;
_shelx_res_checksum   23654

_shelx_hkl_file
;
   0   2   0   22.60    1.80
   0  -2   0   23.70   19.90
   0   4   0 6410.76  260.67
   0   4   0 5407.06  265.97
   0  -4   0 6397.26  290.77
   0  -4   0 6187.78  259.67
   0  -6   0   42.10   40.70
   0   8   0 1320.47   61.19
   0   8   0 1432.56   60.59
   0  -8   0 1389.26  118.69
   0   8   0 1363.46   60.69
   0  10   0    2.60    2.30
   0  10   0    3.20    2.10
  -1  -1   0 4286.37  195.38
   1  -1   0 4792.82  195.38
  -1   1   0 4705.53  195.38
   1  -3   0 2489.25  104.49
  -1  -3   0 2360.16  104.59
  -1  -3   0 2344.57  130.39
   1   3   0 2482.25  104.99
   1  -3   0 2538.05  126.69
  -1  -5   0 1756.72  116.49
  -1   5   0 1818.82   78.29
   1  -5   0 1804.62  114.99
  -1   5   0 1861.61   78.39
  -1  -5   0 1797.22   77.79
   1   5   0 1774.82   78.29
  -1   5   0 1688.13   86.89
   1   5   0 1840.22   78.49
   1  -5   0 1858.21   77.89
  -1   7   0  316.87   15.10
  -1  -7   0  243.88   56.19
  -1  -7   0  283.37   14.60
   1  -7   0  281.57   60.29
  -1   7   0  293.27   15.40
   1   7   0  311.47   15.00
   1   7   0  313.97   15.70
   1  -7   0  300.47   14.90
  -1  -9   0  602.74   88.59
   1   9   0  593.14   27.30
   1   9   0  586.74   27.20
  -1   9   0  602.74   27.40
   1  -9   0  560.74   92.39
  -1   9   0  596.04   27.30
  -1  11   0    1.50    1.10
   1  11   0    2.30    1.10
  -2   2   0  284.47   12.70
   2  -2   0  281.07   12.50
  -2  -2   0  271.57   12.50
   2  -2   0  279.27   28.90
  -2  -2   0  298.07   36.80
   2   2   0  285.77   13.00
   2  -4   0 5080.19  213.58
   2   4   0 5115.29  214.38
  -2   4   0 4758.72  220.28
  -2   4   0 4823.42  213.98
   2  -4   0 5156.98  241.68
  -2   4   0 5277.47  214.08
  -2  -4   0 4931.11  213.68
  -2  -4   0 5147.79  247.18
   2   4   0 4832.52  221.18
   2  -6   0  211.58   10.70
  -2   6   0  207.88   10.90
  -2  -6   0  207.28   10.40
  -2   6   0  200.88   11.50
   2  -6   0  207.58   47.50
  -2  -6   0  230.98   52.89
   2   6   0  217.08   11.40
   2   6   0  210.78   10.90
  -2   8   0 1112.89   52.09
   2   8   0 1174.48   51.59
  -2  -8   0  994.80  104.09
  -2   8   0 1178.18   51.69
  -2   8   0 1191.28   51.59
   2  -8   0 1185.88   51.49
   2   8   0 1178.08   51.39
   2  -8   0 1172.08  114.79
   2   8   0 1154.18   52.19
  -2  10   0    0.00    2.40
  -2  10   0    2.70    1.50
   2  10   0    0.00    2.30
   2  10   0    2.10    1.50
   3  -1   0 2761.72  112.99
  -3  -1   0 2543.35  115.49
   3  -1   0 2485.75  128.59
  -3   1   0 2649.73  112.59
  -3  -1   0 2678.83  112.59
  -3   1   0 2584.14  115.69
   3   1   0 2766.42  113.09
  -3   3   0 1764.92   74.79
   3   3   0 1673.73   80.59
   3  -3   0 1782.92   96.69
  -3  -3   0 1678.63   74.49
  -3   3   0 1702.63   79.99
   3   3   0 1771.12   75.19
   3  -3   0 1784.32   74.49
   3  -5   0 2108.19   91.59
  -3   5   0 2143.39   92.09
   3  -5   0 2226.18  126.39
   3   5   0 2165.98   92.19
   3   5   0 2200.98   92.49
  -3   5   0 2241.28   92.29
  -3  -5   0 2108.59   91.59
  -3   5   0 1868.51  101.19
   3   7   0  265.97   14.20
  -3   7   0  272.57   13.50
  -3   7   0  261.47   14.00
  -3  -7   0  257.57   13.10
  -3   7   0  259.27   13.80
   3  -7   0  250.47   58.89
  -3  -7   0  253.07   59.39
   3   7   0  277.77   13.40
   3  -7   0  256.87   13.60
  -3   9   0  580.94   26.40
  -3   9   0  569.74   27.50
   3  -9   0  610.84   97.89
   3   9   0  545.45   27.40
   3   9   0  579.94   26.20
   3  11   0    4.00    1.30
  -3  11   0    2.10    1.20
   4   0   0 8964.30  410.46
  -4   0   0 8912.61  398.66
   4   0   0 9999.00  395.86
  -4  -2   0  354.66   16.10
   4  -2   0  344.47   35.80
  -4   2   0  352.36   25.20
   4   2   0  365.46   16.90
   4   2   0  375.06   51.29
  -4   2   0  373.66   16.40
  -4  -2   0  372.36   20.60
  -4   4   0 4298.07  198.28
   4   4   0 4289.67  198.48
   4  -4   0 4463.25  219.18
  -4   4   0 4490.65  191.08
  -4  -4   0 4420.66  190.68
  -4  -4   0 4522.25  223.38
   4   4   0 4481.65  191.38
   4  -4   0 4626.14  190.68
  -4   4   0 4483.25  191.08
   4   4   0 4604.74  191.58
   4   6   0   86.29    6.70
   4  -6   0   95.39    5.90
   4  -6   0  138.59   47.80
  -4  -6   0   93.79    5.90
  -4   6   0  104.19    6.20
  -4   6   0   91.59    6.30
   4   6   0   98.49    6.20
  -4  -6   0  110.69   48.00
  -4   8   0  997.80   44.90
   4   8   0 1008.00   44.70
  -4   8   0 1029.60   44.80
  -4   8   0  945.01   45.50
   4  -8   0  993.90  112.59
   4   8   0  962.80   45.70
   4   8   0 1029.20   44.70
   4  -8   0 1050.59   44.90
  -4  10   0    3.70    1.50
   4  10   0    4.40    2.40
  -4  10   0    2.20    3.50
   4  10   0    5.30    1.50
   5  -1   0 3111.09  129.59
  -5   1   0 2965.30  128.79
   5   1   0 3179.78  129.59
   5  -1   0 2978.10  148.59
  -5   1   0 2897.51  133.39
   5   1   0 3046.80  153.58
  -5  -1   0 2967.40  133.29
  -5  -1   0 3006.70  128.89
   5   3   0 2113.29   93.09
   5  -3   0 2270.07   92.19
  -5   3   0 2146.69   92.39
   5  -3   0 2245.48  119.99
  -5   3   0 2185.68   99.09
  -5   3   0 1968.10   93.79
  -5  -3   0 2127.69   92.39
  -5   5   0 1826.22   77.49
  -5   5   0 1752.12   77.69
  -5  -5   0 1731.63   76.99
   5  -5   0 1790.52   77.19
   5   5   0 1794.72   77.79
   5  -5   0 1773.92  114.69
  -5  -5   0 1800.22  118.19
   5   5   0 1820.22   78.29
   5   7   0  217.68   12.10
  -5   7   0  200.58   11.40
   5  -7   0  174.38   10.90
   5   7   0  209.28   12.00
  -5  -7   0  147.09   58.19
  -5   7   0  192.28   10.80
   5  -7   0  286.77   66.19
  -5  -7   0  180.38   10.50
  -5   9   0  334.47   15.70
  -5   9   0  306.87   15.50
   5  -9   0  310.67   74.59
  -5  -9   0  287.07   68.79
   5   9   0  322.67   15.40
   5   9   0  323.47   15.50
   5 -11   0    0.30    1.00
   5  11   0    1.40    0.90
  -5  11   0    0.50    0.90
   6   0   0 5740.63  267.67
   6   0   0 5999.30  244.28
  -6   0   0 5439.96  248.28
  -6   0   0 5679.33  243.28
  -6   2   0  541.25   23.90
  -6   2   0  513.55   29.40
   6   2   0  478.95   24.70
   6   2   0  515.25   67.39
  -6  -2   0  545.45   29.20
   6  -2   0  523.25   50.89
  -6   2   0  537.35   23.40
  -6  -2   0  546.75   23.60
   6   2   0  567.24   24.70
  -6  -4   0 3910.71  212.68
   6  -4   0 3844.32  167.38
   6   4   0 3845.12  168.48
  -6   4   0 3722.83  176.08
   6  -4   0 4071.59  203.08
  -6   4   0 3912.11  167.78
  -6   4   0 4095.59  167.78
   6   4   0 3934.91  168.18
  -6  -4   0 3915.41  167.28
   6   6   0  174.78   10.40
   6   6   0  171.78    9.20
  -6  -6   0  172.28    9.00
  -6   6   0  171.18    9.20
   6  -6   0  170.78   50.69
  -6   6   0  153.38    9.70
   6  -6   0  167.08    9.20
  -6   6   0  170.68    9.80
  -6   8   0  509.75   27.10
   6   8   0  592.74   28.70
  -6  -8   0  416.06   72.29
   6  -8   0  387.06   79.69
  -6   8   0  525.35   27.30
   6   8   0  575.94   25.50
  -6   8   0  567.94   25.50
  -6   8   0  589.34   25.80
   6 -10   0    3.00    2.40
   6  10   0    0.90    1.10
  -6  10   0    2.20    1.30
   7   1   0 1822.22   77.49
   7  -1   0 1839.92   77.49
  -7  -1   0 1805.92   76.49
   7   1   0 1779.22  111.69
  -7  -1   0 1676.03   81.99
  -7   1   0 1770.52   76.39
   7  -1   0 1744.63  105.89
  -7   3   0 1619.94   80.99
  -7  -3   0 1751.32   73.09
  -7   3   0 1778.42   73.29
   7  -3   0 1721.83   72.99
   7   3   0 1401.96  134.99
   7   3   0 1632.44   73.89
  -7   3   0 1664.23   73.39
  -7  -3   0 1770.12   80.49
   7   3   0 1665.93   74.39
   7  -3   0 1759.72  108.69
   7   5   0 1013.60   44.40
   7   5   0  993.20   45.20
  -7   5   0  993.80   43.90
  -7   5   0  957.30   44.30
  -7  -5   0  990.30   95.59
   7  -5   0  981.50   43.70
   7  -5   0  972.30   91.59
  -7  -5   0 1036.80   43.70
  -7   7   0  265.47   16.60
  -7  -7   0  280.07   72.69
  -7   7   0  290.47   15.80
   7   7   0  298.87   14.40
  -7   7   0  298.77   14.50
  -7   7   0  294.97   14.30
   7   7   0  281.67   16.40
   7  -7   0  253.97   71.39
   7  -9   0  234.38   12.50
   7   9   0  270.47   12.80
  -7   9   0  277.47   14.80
  -7   9   0  282.87   15.40
  -7   9   0  270.97   13.00
   7   9   0  256.47   13.10
  -8   0   0 5207.68  226.68
   8   0   0 4951.20  227.88
   8   0   0 5536.65  263.17
   8   0   0 5631.14  227.98
  -8   0   0 5298.07  233.58
   8   2   0   93.19    6.80
  -8   2   0   97.99    5.80
   8  -2   0  125.49   42.70
   8   2   0  162.18   68.09
  -8   2   0   97.69    5.20
   8   2   0   94.89    6.70
  -8  -2   0   92.59    5.30
  -8   2   0   93.99    5.90
  -8   2   0  117.99   14.00
  -8  -2   0   95.29   11.20
  -8  -4   0 2060.09  100.59
  -8  -4   0 2413.96  147.19
   8   4   0 2347.07  100.79
  -8   4   0 2315.17   99.09
   8  -4   0 2248.77   98.89
  -8   4   0 2322.97   99.49
   8  -4   0 2316.57  142.29
   8   4   0 2393.46   99.79
  -8  -6   0   66.69    6.20
   8   6   0   73.29    8.20
  -8   6   0   74.29    7.10
   8  -6   0   37.90   52.69
  -8   6   0   67.69    5.40
   8  -6   0   81.99    6.80
  -8  -6   0   72.49   61.49
   8   6   0   76.49    5.40
  -8  -6   0   62.19    7.10
  -8   6   0   74.79    5.30
  -8   8   0  759.42   34.40
  -8   8   0  779.42   34.50
  -8   8   0  765.62   35.40
   8   8   0  763.52   34.40
  -8  10   0   19.10    2.10
   8  10   0   21.60    2.00
  -9   1   0 1678.83   69.69
   9   1   0 1623.14   70.79
   9   1   0 1649.73   70.89
  -9   1   0 1641.64   69.49
   9  -1   0 1560.84  110.59
   9  -1   0 1496.85   70.59
  -9  -1   0 1622.74   69.39
   9  -1   0 1556.64   70.49
  -9  -1   0 1624.04   77.39
  -9   1   0 1564.24   77.29
   9   1   0 1660.03  127.69
  -9   3   0  661.43   41.00
  -9   3   0  682.63   31.80
   9  -3   0  605.74   77.49
  -9  -3   0  695.43   31.30
   9   3   0  698.23   33.30
   9   3   0  721.43   32.30
  -9   3   0  753.12   31.60
   9  -3   0  710.63   31.40
  -9  -3   0  718.23   39.80
  -9  -5   0 1030.80  110.59
  -9   5   0  918.41   43.50
   9   5   0  978.70   45.40
  -9  -5   0  949.71   42.20
  -9  -5   0  950.60   42.00
   9  -5   0  921.61   42.10
  -9   5   0  959.00   42.20
  -9   5   0  935.31   42.50
  -9   5   0  938.91   42.90
   9   5   0  997.90   42.70
   9  -5   0  952.30  104.59
   9   7   0  131.49    7.80
  -9   7   0  132.99    9.80
  -9   7   0  129.69    7.50
  -9   7   0  121.29    7.80
   9  -7   0  153.08   79.19
  -9  -7   0   71.49   68.39
  -9   9   0  409.86   19.70
  -9   9   0  408.26   18.60
   9   9   0  401.66   18.40
 -10   0   0 3320.17  139.59
  10   0   0 3165.28  141.09
  10   0   0 3295.27  141.09
 -10   0   0 3261.67  148.29
  10   0   0 3233.68  192.98
 -10   2   0  225.38   12.30
  10   2   0  215.68   12.10
  10   2   0  231.58   13.10
 -10  -2   0  207.88   19.10
 -10   2   0  200.98   21.60
  10  -2   0  251.07   62.29
 -10  -2   0  218.28   10.80
  10  -4   0 1917.71  143.19
 -10  -4   0 1913.21   82.09
  10  -4   0 1822.42   82.19
 -10  -4   0 1942.01   83.49
 -10   4   0 1805.22   83.29
  10   4   0 1979.40   82.89
 -10  -4   0 2037.40  142.29
 -10   4   0 1972.40   82.29
 -10   4   0 1841.12   82.89
 -10   4   0 1885.71   82.49
  10   4   0 1843.32   84.39
 -10  -4   0 1889.51   82.29
  10   6   0   45.60    4.50
 -10   6   0   45.70    4.20
  10  -6   0  182.58   76.39
 -10   6   0   41.30    5.50
 -10  -6   0  -71.79   67.29
 -10   6   0   47.00    5.00
  10   6   0   45.30    8.00
 -10   8   0  548.85   25.50
 -10   8   0  558.54   26.50
  10   8   0  588.64   26.70
 -11  -1   0 1222.68   53.79
 -11  -1   0 1234.48   63.49
  11   1   0 1252.27   55.99
 -11   1   0 1193.48   53.69
 -11   1   0 1259.87   64.99
 -11   1   0 1193.18   54.19
  11   1   0 1239.68   55.19
  11  -1   0 1299.07  131.19
 -11   1   0 1250.97   55.59
  11   3   0  663.33   29.60
  11   3   0  580.84   30.10
 -11   3   0  625.34   28.90
  11  -3   0  663.13   29.00
  11   3   0  611.84   31.60
 -11  -3   0  620.84   38.40
  11  -3   0  706.23   98.39
 -11  -3   0  624.44   28.70
 -11   3   0  623.14   28.70
 -11   3   0  687.53   32.10
  11  -5   0  535.55   92.09
  11   5   0  627.64   30.40
 -11  -5   0  665.53   93.39
 -11   5   0  625.04   30.20
 -11   5   0  688.03   33.30
  11   5   0  658.23   29.30
 -11  -5   0  635.84   28.60
 -11   5   0  609.54   29.40
  11   7   0   89.79    7.70
  11   7   0   80.99    7.60
 -11   7   0  106.49    7.50
 -11   7   0   97.59    6.50
 -11   9   0  203.88    9.50
 -11   9   0  184.48   11.10
  11   9   0  210.08    9.40
  12   0   0 2482.35  114.89
 -12   0   0 2724.03  124.49
 -12   0   0 2643.84  112.79
 -12   0   0 2629.54  113.79
 -12   0   0 2624.44  113.19
  12  -2   0   61.49    5.80
  12  -2   0   62.79    5.80
  12   2   0   70.09    7.30
 -12  -2   0   64.99    5.70
 -12  -2   0   78.19   15.70
 -12  -2   0   68.89    5.40
 -12   2   0   62.19    6.60
 -12   2   0   66.29    5.00
 -12  -2   0   71.59    6.20
  12  -2   0   96.79   84.39
  12  -4   0 1281.37   59.09
 -12  -4   0 1375.96  134.49
 -12   4   0 1319.97   59.09
 -12  -4   0 1450.25   60.19
  12   4   0 1372.86   59.39
  12  -4   0 1046.30  153.58
  12   6   0   13.40    3.70
 -12   6   0   17.20    2.60
  12   6   0   20.80    5.30
 -12   6   0   12.20    4.40
 -12   8   0  418.56   19.60
 -12   8   0  420.16   19.30
 -13   1   0  568.14   26.80
 -13   1   0  596.24   26.20
  13   1   0  564.04   26.90
 -13  -1   0  548.55   38.10
 -13  -1   0  539.25   26.10
  13  -1   0  576.74   26.70
 -13  -1   0  559.94   26.60
 -13  -1   0  594.94   26.10
  13  -3   0  392.66   21.60
  13   3   0  389.06   20.20
  13  -3   0  418.26   19.40
  13   3   0  365.66   22.80
 -13  -3   0  417.86   19.40
 -13  -3   0  401.16   18.70
 -13   3   0  405.06   18.80
 -13   3   0  395.26   19.60
  13  -5   0  478.35   22.00
 -13   5   0  479.65   21.80
 -13  -5   0  470.25   21.30
  13   5   0  460.15   22.90
 -13   7   0   83.69    4.70
 -13   7   0   79.79    6.00
  13  -7   0   84.39    5.10
  13   7   0   61.49    8.50
 -14   0   0 1203.68   52.79
 -14   0   0 1188.68   53.39
  14   0   0 1213.28   53.49
 -14  -2   0   29.50    3.60
 -14   2   0   30.10    3.50
 -14  -2   0   34.80    4.00
 -14   2   0   29.60    4.50
 -14  -2   0   28.00   16.60
  14   2   0   30.30    4.40
  14  -2   0   29.70    4.40
 -14   4   0 1055.59   46.70
 -14  -4   0 1032.70   46.10
 -14   4   0 1094.79   47.80
  14  -4   0 1088.99   47.50
  14   4   0 1033.20   47.20
 -14   6   0   37.30    2.90
 -14   6   0   35.50    4.30
  14   6   0   36.80    5.00
  14  -6   0   37.50    3.40
  15  -1   0  374.76   18.20
 -15   1   0  370.46   18.20
  15   1   0  372.36   18.50
 -15  -1   0  374.06   18.10
 -15   1   0  380.76   17.60
 -15  -1   0  382.36   17.50
 -15  -3   0  354.26   16.70
 -15   3   0  349.07   17.10
 -15   3   0  360.06   16.50
  15   3   0  351.76   17.40
 -15  -3   0  340.27   16.10
  15  -3   0  359.56   16.90
 -15   5   0  298.87   14.70
  15   5   0  301.57   14.70
  15  -5   0  304.77   14.30
 -15   5   0  303.37   14.00
 -16   0   0  876.61   38.60
 -16   0   0  866.41   38.00
  16   0   0  852.71   38.70
  16  -2   0  105.09    6.40
 -16   2   0  100.19    5.60
 -16   2   0   96.29    6.30
  16   2   0  102.39    6.90
 -16  -2   0   98.29    5.70
 -16  -2   0  104.09    6.10
  16   4   0  503.55   22.80
 -16   4   0  481.05   22.30
 -16   4   0  497.85   22.80
  16  -4   0  525.95   24.60
  17   1   0  318.07   15.10
 -17   1   0  315.77   16.70
 -17  -1   0  316.07   14.70
 -17   1   0  310.67   14.20
 -17  -1   0  288.87   14.00
  17  -1   0  324.47   15.50
  17  -3   0  168.28    8.40
 -17   3   0  164.58    7.90
  17   3   0  164.08    8.60
 -17   3   0  164.58    8.40
  18   0   0  468.35   21.30
 -18   0   0  476.35   21.10
   0   0  -1    8.40    1.40
   0   0   1    6.90    0.50
   0   2  -1  434.16   22.40
   0  -2  -1  397.26   18.00
   0   2  -1  409.16   18.60
   0  -2  -1  417.16   30.70
   0  -4   1  829.22   34.60
   0  -4  -1  726.43   34.30
   0   4  -1  743.93   41.40
   0  -4  -1  757.22   60.59
   0   4  -1  758.62   35.10
   0  -4   1  844.52   73.49
   0   4   1  872.41   34.80
   0   6  -1  611.24   27.30
   0   6  -1  597.54   27.60
   0   6  -1  592.74   38.20
   0   6   1  593.84   27.20
   0  -6  -1  579.04   26.60
   0   6   1  582.04   26.90
   0  -6   1  602.54   84.39
   0  -6   1  569.64   26.70
   0  -6  -1  628.24   68.89
   0   8  -1  459.35   20.70
   0   8   1  399.06   20.60
   0   8  -1  466.75   20.80
   0  -8  -1  454.75   20.80
   0   8  -1  464.95   22.40
   0  -8   1  417.06   20.20
   0  -8   1  396.26   20.50
   0   8   1  417.06   21.20
   0   8  -1  413.56   21.90
   0  -8   1  545.95   86.89
   0   8   1  430.56   20.50
   0  -8  -1  402.76   62.99
   0  10  -1  325.87   17.20
   0  10  -1  328.47   16.40
   0  10   1  388.46   16.60
  -1   1  -1  388.06   18.10
  -1   1  -1  383.06   22.70
   1   1   1  477.45   17.80
   1  -1  -1  375.16   23.30
  -1  -1   1  451.65   18.10
   1   1  -1  385.86   18.10
   1  -3  -1 1389.16   74.59
  -1   3  -1 1414.06   56.99
   1   3   1 1283.17   56.69
  -1   3  -1 1321.37   61.49
  -1  -3   1 1225.68   56.59
  -1  -3   1 1199.78   88.89
   1  -3  -1 1384.06   56.29
  -1  -3  -1 1308.67   56.29
  -1  -3  -1 1377.76   79.69
  -1   3   1 1248.48   56.39
   1  -3   1 1215.18   56.39
   1   3  -1 1375.96   62.69
   1  -3   1 1211.98   82.69
   1   3  -1 1356.76   57.19
   1  -5  -1  935.11   41.90
  -1  -5   1 1018.90   42.10
   1   5   1  965.10   42.20
   1   5   1 1014.60   42.50
  -1  -5   1 1025.10   90.09
   1  -5  -1  913.41   72.79
  -1   5  -1  938.81   42.40
  -1   5  -1  907.41   50.49
  -1   5  -1  931.31   42.70
   1  -5   1 1058.59   89.79
  -1   5   1  983.50   42.30
  -1  -5  -1  868.01   74.59
  -1  -5  -1  898.41   41.70
  -1   5   1  990.20   42.30
   1   5  -1  920.61   42.70
   1   5  -1  914.41   42.50
   1  -5   1 1028.80   42.10
   1   7   1  662.63   30.60
   1  -7  -1  696.53   78.49
  -1   7  -1  701.53   31.10
  -1   7  -1  722.53   30.40
  -1   7  -1  628.04   30.40
  -1  -7   1  638.94   29.80
  -1  -7   1  634.34   97.09
   1   7   1  650.43   30.10
  -1   7   1  638.74   30.40
   1   7  -1  668.23   31.00
   1  -7   1  627.24   30.00
   1   7  -1  674.93   30.60
   1  -7   1  589.34   92.49
  -1  -7  -1  714.03   77.19
  -1   7   1  655.43   30.10
  -1   9  -1  522.95   24.80
  -1   9  -1  483.35   24.70
   1  -9  -1  506.65   24.40
  -1   9  -1  497.05   25.80
  -1  -9   1  387.56   76.99
   1  -9  -1  538.55   81.89
   1   9   1  570.94   24.80
   1   9   1  581.24   24.80
  -1  -9   1  554.14   24.20
  -1   9   1  558.84   24.70
   1   9  -1  538.55   24.70
   1  -9   1  569.64   24.30
   1   9  -1  511.35   24.80
  -1   9   1  573.64   25.00
   1   9  -1  505.95   25.70
   1  -9   1  444.36   84.99
  -1  11  -1  324.97   14.40
  -1  11  -1  304.47   15.30
   1  11   1  321.77   14.50
  -1  11   1  307.77   14.40
   1  11  -1  320.37   14.40
   1  11  -1  293.67   16.50
  -2   0  -1    6.50    1.90
   2   0  -1   11.10   10.00
  -2   0   1    4.90    0.70
   2  -2  -1  468.35   18.90
  -2  -2   1  405.66   50.29
  -2  -2   1  383.96   19.00
  -2   2  -1  485.45   19.40
   2  -2  -1  449.16   32.20
  -2   2  -1  471.05   22.90
   2   2   1  392.96   19.20
   2  -2   1  377.26   40.50
   2   2  -1  434.36   19.70
  -2  -2  -1  430.96   36.30
  -2  -2  -1  441.26   18.80
   2  -2   1  415.26   18.90
   2   2  -1  437.26   23.60
  -2   2   1  408.16   18.90
  -2   4  -1  368.16   22.40
   2  -4  -1  355.36   15.50
  -2  -4   1  465.25   64.99
  -2  -4   1  329.97   15.70
  -2   4  -1  361.26   16.30
   2  -4  -1  408.16   40.00
   2   4   1  323.97   15.90
   2   4   1  308.67   15.90
  -2  -4  -1  341.27   15.40
  -2   4   1  336.07   15.70
   2   4  -1  336.67   23.60
  -2   4   1  317.67   15.80
   2  -4   1  329.17   15.60
   2   4  -1  366.36   16.60
  -2  -4  -1  423.56   50.89
   2   6   1  512.25   24.00
   2  -6  -1  543.25   24.00
  -2   6  -1  524.35   24.70
  -2   6  -1  487.75   34.50
  -2   6  -1  519.45   24.20
   2   6   1  542.75   24.50
  -2  -6   1  657.23   85.59
   2  -6  -1  565.94   64.19
  -2  -6  -1  566.24   67.29
   2   6  -1  512.05   24.70
  -2   6   1  523.75   24.20
  -2   6   1  542.15   24.10
   2   6  -1  471.25   36.40
   2  -6   1  530.95   24.50
   2   6  -1  521.85   24.40
   2  -6   1  473.65   72.29
   2  -8  -1  455.55   20.80
  -2   8  -1  410.76   22.10
   2   8   1  427.16   21.40
  -2   8  -1  424.56   22.40
   2   8   1  451.05   20.60
  -2  -8   1  441.86   20.60
   2   8   1  440.96   20.80
  -2  -8   1  423.66   20.20
   2  -8  -1  448.26   72.39
  -2   8  -1  451.85   20.90
  -2  -8   1  287.47   69.69
  -2   8  -1  448.56   21.00
   2   8  -1  434.86   22.10
   2  -8   1  439.86   20.50
   2  -8   1  363.76   78.59
   2   8  -1  457.35   20.80
  -2   8   1  419.46   21.30
  -2   8   1  436.86   20.90
  -2  -8  -1  513.45   71.89
   2  -8   1  428.76   20.90
  -2   8   1  436.66   20.60
   2   8  -1  421.06   22.30
   2   8  -1  438.16   20.80
  -2  10  -1  366.06   17.50
  -2  10  -1  345.17   18.30
   2  10   1  384.16   17.60
   2 -10  -1  353.96   17.20
   2  10   1  408.36   17.70
  -2  10   1  396.76   17.60
   2  10  -1  351.06   18.40
   2  10  -1  360.86   17.50
  -2  10   1  413.56   17.80
   3  -1  -1 2252.47   93.49
  -3  -1   1 2187.68   93.19
  -3   1  -1 2138.49   96.19
   3   1   1 2241.78   93.39
  -3   1  -1 2051.89   93.39
   3  -1  -1 2193.98  105.09
   3   1  -1 2298.47   93.69
   3   1  -1 2116.49  111.59
  -3   1   1 2188.48   93.09
  -3  -1  -1 2075.69   92.99
  -3  -1  -1 2108.39   95.49
   3  -1   1 2329.07   93.59
  -3   3  -1 1029.60   45.90
  -3  -3   1 1028.00   45.50
   3   3   1 1114.59   46.00
   3  -3  -1 1035.70   63.89
   3  -3  -1 1060.49   45.40
  -3  -3   1 1079.59   82.79
  -3   3  -1 1009.50   50.69
   3  -3   1 1010.20   72.79
   3   3  -1 1030.70   46.40
  -3  -3  -1 1017.00   67.69
   3  -3   1 1153.58   45.60
   3   3  -1 1032.00   51.69
  -3  -3  -1  987.50   45.30
  -3   3   1 1101.59   45.90
   3  -5  -1 1242.68   84.29
   3   5   1 1251.27   54.29
  -3  -5   1 1270.17  103.39
  -3   5  -1 1220.88   54.29
   3  -5  -1 1229.98   53.59
  -3  -5   1 1183.58   53.59
  -3   5  -1 1232.68   53.99
  -3   5  -1 1181.98   62.29
   3   5   1 1225.58   53.99
   3  -5   1 1198.98   95.79
  -3  -5  -1 1394.86   91.99
   3   5  -1 1288.27   54.49
   3   5  -1 1223.38   54.59
   3  -5   1 1224.88   53.69
  -3   5   1 1264.07   53.99
  -3   5   1 1230.08   53.99
  -3  -5  -1 1208.18   53.39
   3   5  -1 1223.08   63.69
   3  -7  -1  739.93   33.40
   3  -7  -1  776.82   84.19
  -3  -7   1  717.63   32.30
   3   7   1  721.83   32.60
  -3   7  -1  734.73   33.10
   3   7   1  755.82   33.30
  -3   7  -1  773.02   32.90
  -3  -7   1  671.93   32.30
  -3   7  -1  740.43   33.60
  -3  -7  -1  763.82   80.09
   3   7  -1  778.72   33.00
   3  -7   1  704.43   32.60
  -3   7   1  663.83   32.90
  -3   7   1  717.33   32.70
   3  -7   1  737.33  118.99
  -3   7   1  701.43   33.00
   3  -7   1  665.03   32.90
   3   7  -1  728.83   33.80
   3   7  -1  707.03   32.80
   3  -9  -1  639.84   89.99
  -3   9  -1  461.05   23.70
   3   9   1  498.95   22.70
  -3   9  -1  477.05   22.70
   3  -9  -1  475.95   22.40
  -3   9  -1  489.05   23.60
   3   9   1  517.15   22.70
  -3  -9   1  500.65   22.10
   3  -9   1  521.05  104.99
  -3   9   1  508.25   22.70
   3   9  -1  456.45   23.40
   3   9  -1  473.25   22.50
   3   9  -1  446.96   22.60
  -3  -9  -1  461.85   72.99
   3  -9   1  504.55   22.20
  -3   9   1  502.75   22.80
   3  11   1  284.47   13.40
  -3  11  -1  304.37   13.50
  -3  11  -1  303.57   14.50
   3 -11  -1  292.07   13.20
   3  11  -1  310.97   13.60
   3  11  -1  269.07   14.20
  -3  11   1  276.57   13.40
   4   0   1    5.90    1.20
  -4   0  -1    3.40    0.70
   4   0  -1    2.90    1.30
   4   0  -1    4.20   15.00
  -4   0  -1    3.80    2.60
  -4   2  -1   19.20    4.90
   4   2   1   17.50    2.30
   4  -2  -1   42.30   18.40
   4  -2  -1   25.10    1.90
  -4  -2   1   20.00    1.90
  -4  -2   1   21.50    5.60
   4  -2   1   21.00    1.80
   4  -2   1   27.90   26.30
  -4   2   1   21.50    1.50
  -4  -2  -1   23.10    1.90
   4   2  -1   41.90   28.70
  -4  -2  -1   26.50    5.00
   4   2  -1   19.00    2.70
   4   4   1  417.06   20.10
  -4   4  -1  410.26   20.60
  -4   4  -1  446.66   26.80
   4   4   1  418.76   20.00
   4  -4  -1  464.85   19.40
  -4  -4   1  409.46   19.40
  -4  -4   1  552.44   67.99
   4  -4  -1  433.96   45.90
   4   4  -1  458.35   20.60
   4   4  -1  454.45   20.70
  -4   4   1  420.86   19.60
  -4  -4  -1  434.86   51.69
   4  -4   1  382.06   57.49
   4  -4   1  377.06   20.30
   4  -4   1  421.16   19.40
   4   4  -1  458.45   32.50
  -4  -4  -1  446.86   19.30
  -4   4   1  434.66   19.60
  -4   6  -1  386.56   31.10
   4   6   1  431.86   20.50
   4  -6  -1  401.56   21.10
   4  -6  -1  464.45   60.49
  -4  -6   1  443.76   19.60
   4   6   1  441.36   20.00
  -4  -6   1  496.55   79.89
  -4   6  -1  401.76   21.50
  -4   6  -1  417.26   20.00
  -4   6   1  445.36   20.30
   4  -6   1  427.76   19.80
  -4  -6  -1  494.15   65.59
   4   6  -1  405.56   20.80
   4   6  -1  423.06   20.30
  -4   6   1  454.85   20.10
   4  -6   1  430.26   69.59
  -4  -8   1  412.96   21.30
   4   8   1  433.36   22.40
  -4   8  -1  472.55   23.10
   4  -8  -1  504.85   21.80
  -4  -8   1  419.46   20.80
  -4  -8   1  390.76   99.89
   4  -8  -1  538.35   84.69
  -4   8  -1  491.55   21.70
   4   8   1  425.36   21.30
   4   8   1  447.76   21.30
  -4   8  -1  512.05   21.80
  -4   8  -1  403.56   23.50
   4  -8   1  413.86   21.90
   4   8  -1  484.35   21.50
   4  -8   1  454.85   21.40
   4   8  -1  469.25   22.60
   4   8  -1  510.95   21.70
  -4   8   1  431.36   21.50
  -4  -8  -1  502.15   83.29
  -4   8   1  430.46   22.20
  -4   8   1  442.16   21.40
   4 -10  -1  249.28   12.20
  -4  10  -1  251.67   13.50
   4  10   1  259.97   12.50
   4  10   1  276.07   12.40
  -4  10  -1  248.18   12.40
   4  10  -1  253.17   13.50
  -4  10   1  273.87   12.60
   4  10  -1  240.58   12.20
  -4  10   1  257.77   12.40
   5  -1  -1 1333.97   55.79
  -5  -1   1 1293.27   55.19
   5   1   1 1293.87   55.79
  -5  -1   1 1218.88   60.19
  -5   1  -1 1286.67   59.79
   5  -1  -1 1301.07   74.99
  -5   1  -1 1243.68   55.09
   5   1  -1 1381.46   55.99
  -5  -1  -1 1266.77   55.09
   5   1  -1 1243.98   81.19
  -5   1   1 1297.07   55.09
   5  -1   1 1165.58   78.99
  -5  -1  -1 1297.37   59.19
   5  -1   1 1278.07   55.79
  -5  -3   1  996.50   88.49
   5  -3  -1 1093.99   69.99
   5  -3  -1 1088.29   44.60
   5   3   1  983.30   46.20
  -5  -3   1 1028.10   44.70
  -5   3  -1 1052.49   45.20
  -5   3  -1 1026.20   50.99
   5   3   1  985.00   45.40
  -5   3   1 1039.00   44.80
   5  -3   1  951.70   45.30
   5  -3   1 1028.20   78.49
   5   3  -1 1055.29   63.19
  -5  -3  -1 1073.99   44.60
   5  -3   1 1052.59   44.70
   5   3  -1  969.40   45.70
   5  -5  -1  850.21   71.49
  -5   5  -1  806.12   37.30
  -5  -5   1  826.72   94.49
   5   5   1  886.11   37.20
   5  -5  -1  801.92   36.50
  -5  -5   1  888.01   36.60
  -5   5  -1  806.12   36.80
  -5   5  -1  777.02   45.80
   5   5   1  886.11   37.60
  -5   5   1  866.91   37.00
   5   5  -1  779.82   47.00
   5   5  -1  812.42   37.20
  -5  -5  -1  851.41   73.99
   5  -5   1  746.23  108.19
   5  -5   1  803.42   37.80
  -5   5   1  878.61   36.90
  -5  -5  -1  785.02   36.40
   5   5  -1  819.72   37.90
  -5   7  -1  843.82   39.90
   5   7   1  860.71   39.60
   5  -7  -1  891.01   39.50
   5   7   1  876.31   38.80
   5  -7  -1  955.00   92.99
  -5  -7   1  892.01  112.59
  -5   7  -1  871.01   38.80
  -5   7  -1  858.91   39.00
  -5  -7   1  832.92   38.40
   5   7  -1  872.11   40.90
   5   7  -1  901.11   42.00
   5  -7   1  816.32   39.00
  -5   7   1  871.31   38.80
   5   7  -1  902.31   39.00
  -5  -7  -1 1005.90   86.59
  -5   7   1  827.72   38.90
  -5   7   1  836.62   39.10
   5  -7   1  899.61  105.69
   5  -7   1  846.12   38.70
   5   9   1  472.15   20.90
   5  -9  -1  444.46   20.70
   5   9   1  468.85   20.90
  -5   9  -1  445.56   21.00
   5  -9  -1  423.26   78.49
  -5   9  -1  432.16   21.90
  -5  -9   1  227.88  106.09
   5   9  -1  432.66   23.20
  -5   9   1  459.65   21.10
  -5  -9  -1  350.36   58.09
   5   9  -1  443.96   21.80
  -5   9   1  457.95   20.90
   5   9  -1  456.75   20.90
   5 -11  -1  218.88   10.10
  -5  11  -1  225.38   10.90
   5  11   1  217.38   10.30
  -5  11  -1  232.78   10.30
  -5  11   1  210.38   10.30
   5  11  -1  230.38   10.30
  -6   0  -1    1.70    0.90
   6   0  -1  -11.30   21.50
   6   0   1  -15.80   34.80
   6   0   1    2.20    1.30
  -6   0   1    2.40    0.80
  -6   0   1    0.50    5.50
  -6   0  -1   -0.30    3.40
  -6  -2   1  277.37   14.10
  -6   2  -1  332.17   14.70
   6   2   1  301.17   15.00
   6  -2  -1  340.37   40.50
  -6  -2   1  287.27   20.30
   6   2  -1  350.46   15.50
   6  -2   1  296.67   50.09
  -6  -2  -1  352.86   19.50
  -6  -2  -1  332.57   14.20
  -6   2   1  287.97   13.90
  -6   2   1  278.67   14.60
   6   2  -1  348.17   58.29
  -6  -4   1  538.25   75.79
  -6  -4   1  421.06   18.20
   6   4   1  432.86   19.10
  -6   4  -1  381.16   26.20
   6   4   1  411.96   19.30
   6  -4  -1  384.66   50.99
   6  -4  -1  371.96   18.10
  -6   4  -1  361.96   18.80
  -6   4  -1  387.46   18.50
   6  -4   1  414.56   19.50
   6  -4   1  407.66   66.09
  -6   4   1  443.36   18.60
  -6  -4  -1  378.46   18.20
   6   4  -1  377.06   19.70
   6   4  -1  377.56   18.90
   6  -4   1  419.26   18.30
   6   4  -1  378.46   28.10
  -6  -4  -1  372.06   53.99
  -6   4   1  408.56   18.40
  -6  -6   1  685.43   95.29
  -6   6  -1  456.75   23.10
  -6  -6   1  499.45   22.60
   6  -6  -1  548.25   72.19
   6  -6  -1  453.95   23.80
  -6   6  -1  474.45   22.90
   6   6   1  522.85   23.90
   6   6   1  506.95   23.00
  -6   6  -1  476.45   23.80
   6   6  -1  492.55   23.20
  -6   6   1  501.05   23.30
  -6  -6  -1  463.65   22.90
  -6   6   1  518.65   23.30
   6  -6   1  492.85   23.50
  -6  -6  -1  587.44   73.39
   6   6  -1  484.45   24.40
   6  -6   1  521.95   22.90
  -6   6   1  516.65   23.00
   6  -6   1  575.34   93.19
   6  -8  -1  398.26   20.00
   6   8   1  464.15   20.10
  -6   8  -1  414.76   20.10
  -6   8  -1  388.66   21.00
  -6  -8   1  450.15   19.50
  -6  -8   1  327.47   77.39
   6  -8  -1  424.36   77.09
   6  -8  -1  411.86   20.20
  -6   8   1  456.55   20.10
   6  -8   1  604.34  110.49
  -6   8   1  467.65   20.30
   6   8  -1  401.16   20.90
  -6  -8  -1  480.15   75.99
   6   8  -1  398.56   19.80
   6   8  -1  389.16   20.00
   6 -10  -1  323.87   15.10
  -6  10  -1  354.76   16.00
   6  10   1  302.67   15.20
   6  10   1  318.47   15.00
  -6  10  -1  350.76   15.30
  -6  10   1  292.57   15.20
   6  10  -1  341.67   16.00
   6 -10   1  311.07   14.80
  -6  10   1  333.37   15.30
   6  10  -1  338.77   15.10
   7  -1  -1  872.61   37.80
   7  -1  -1  893.41   66.09
   7   1   1  877.71   37.80
  -7   1  -1  836.72   37.30
  -7   1  -1  844.12   42.80
   7   1   1  795.62   94.29
  -7  -1   1  810.82   43.30
  -7   1  -1  831.72   36.70
  -7  -1   1  809.22   38.00
   7   1   1  839.62   37.50
  -7  -1   1  854.81   36.80
   7   1  -1  893.11   72.59
  -7   1   1  758.22   43.30
   7   1  -1  866.21   37.90
  -7   1   1  854.81   36.70
   7  -1   1  856.41   77.19
  -7   1   1  853.71   37.00
  -7  -1  -1  847.22   42.10
   7  -1   1  837.92   37.60
   7  -1   1  870.91   37.80
  -7   3  -1  823.82   35.90
   7  -3  -1  818.42   68.59
  -7  -3   1  815.82   35.30
   7   3   1  803.62   36.10
   7   3   1  795.82   36.50
  -7  -3   1  799.02   43.30
   7  -3  -1  815.52   35.30
  -7   3  -1  785.72   42.60
  -7  -3   1  803.82   35.60
   7   3  -1  820.82   36.20
   7   3  -1  777.52   36.90
   7  -3   1  792.92   35.30
   7  -3   1  757.72   78.49
   7  -3   1  767.22   36.10
  -7   3   1  777.22   35.50
   7   3  -1  743.93   92.29
  -7   3   1  843.12   35.50
  -7  -3  -1  838.92   41.80
  -7  -3  -1  791.32   35.20
   7  -5  -1  849.61   76.09
  -7  -5   1  789.52   34.50
   7   5   1  795.12   35.80
   7   5   1  799.02   35.10
  -7  -5   1  866.31  100.09
   7  -5  -1  752.72   34.50
  -7   5  -1  761.72   34.70
  -7   5  -1  773.12   45.60
   7   5  -1  764.02   35.00
  -7   5   1  777.82   34.60
   7  -5   1  825.92   94.49
  -7   5   1  766.82   34.90
   7   5  -1  782.42   36.40
   7  -5   1  735.33   39.50
   7  -5   1  751.32   34.50
  -7  -5  -1  825.12   80.49
   7  -7  -1  558.34   26.00
   7   7   1  566.34   27.50
   7   7   1  597.34   26.20
  -7   7  -1  562.84   27.40
   7  -7  -1  567.54   26.80
  -7  -7   1  465.15   90.59
  -7   7  -1  574.94   26.30
  -7  -7   1  582.94   25.80
  -7  -7   1  558.14   26.00
   7  -7   1  585.74  106.59
   7   7  -1  532.35   27.00
  -7   7   1  580.14   26.10
  -7   7   1  580.64   26.90
   7   7  -1  566.24   29.10
  -7   7   1  577.44   26.30
   7   7  -1  587.34   26.30
   7  -7   1  531.55   26.10
   7   9   1  412.86   19.20
   7  -9  -1  386.06   19.00
  -7   9  -1  404.96   20.00
  -7   9  -1  421.16   19.30
   7   9   1  414.26   19.10
   7   9  -1  423.06   19.10
  -7   9   1  437.96   19.40
   7   9  -1  407.36   19.90
  -7   9   1  428.06   19.40
   8   0   1    1.40    1.90
   8   0  -1    2.30    2.70
  -8   0   1   -0.40    7.30
  -8   0  -1    5.10    2.30
  -8   0   1    2.80    1.10
   8   0   1  -23.20   49.99
  -8   0  -1   -2.00    4.30
  -8   0  -1    2.70    1.30
   8   0   1    3.10    1.70
   8   0  -1  -23.10   31.60
   8   2   1   71.49    5.40
  -8  -2   1   75.19    4.80
  -8   2  -1   64.59    5.70
  -8  -2   1   66.89    4.30
  -8  -2   1   68.79   12.30
   8   2   1   69.69    5.20
   8  -2  -1   44.90   31.30
  -8   2  -1   55.79   10.50
  -8   2   1   70.29    4.20
   8  -2   1   74.59    5.50
   8   2  -1   81.19   47.50
   8   2  -1   65.19    6.40
  -8   2   1   73.99    4.50
   8  -2   1   41.00   48.20
  -8  -2  -1   71.69    9.40
  -8  -2  -1   66.39    4.40
   8   2  -1   60.89    6.10
   8   4   1  200.78   11.70
  -8   4  -1  194.68   19.60
  -8   4  -1  191.78   10.50
  -8   4  -1  187.98   11.10
   8   4   1  205.78   10.90
  -8  -4   1  200.98   10.10
   8  -4  -1  206.18   10.30
   8  -4  -1  229.18   48.60
  -8  -4   1  141.39   64.69
  -8   4   1  196.48   10.40
  -8  -4  -1  215.48   49.00
   8   4  -1  203.18   12.60
   8   4  -1  208.68   35.10
  -8  -4  -1  191.48   10.20
   8   4  -1  211.58   11.30
   8  -4   1  191.98   11.80
  -8   4   1  216.68   10.30
   8  -4   1  195.08   58.69
   8  -4   1  201.88   10.10
  -8   6  -1  323.07   16.70
   8   6   1  313.47   16.90
   8   6   1  307.67   15.30
  -8  -6   1  298.37   15.10
  -8   6  -1  329.17   15.50
  -8   6  -1  346.47   18.60
   8  -6  -1  230.28   54.79
  -8  -6   1  503.95   93.79
   8  -6  -1  344.67   16.20
  -8  -6   1  295.87   15.10
   8  -6   1  280.07   15.20
   8  -6   1  313.47   88.69
   8   6  -1  304.67   19.30
   8   6  -1  327.47   16.70
   8   6  -1  330.67   17.00
  -8   6   1  309.87   15.20
  -8   6   1  294.37   15.40
  -8   6   1  295.47   15.80
   8  -8  -1  245.88   71.89
  -8  -8   1  125.89   82.69
  -8   8  -1  264.27   13.80
  -8   8  -1  276.37   12.80
   8   8   1  240.88   12.60
  -8  -8   1  240.08   12.10
   8  -8  -1  258.87   12.60
  -8   8   1  246.08   12.70
  -8   8   1  251.57   12.70
   8   8  -1  268.87   13.60
  -8  10  -1  196.98    9.20
   8  10  -1  179.58    9.90
   8  10  -1  196.48    9.10
  -9  -1   1  422.06   18.80
  -9   1  -1  394.06   25.70
   9  -1  -1  333.17   56.89
  -9  -1   1  427.46   18.60
   9   1   1  426.36   20.00
   9   1   1  420.86   20.70
  -9  -1   1  437.66   27.70
  -9   1  -1  385.06   18.50
   9   1  -1  381.56   20.10
   9  -1   1  419.16   19.60
  -9   1   1  426.36   18.70
  -9   1   1  402.96   27.80
   9  -1   1  514.55   75.39
   9   1  -1  424.56   83.79
  -9   1   1  420.86   18.50
  -9  -1  -1  376.06   18.50
  -9  -1  -1  396.76   24.80
   9  -1   1  419.26   19.80
   9   1  -1  360.76   20.50
  -9   3  -1  502.85   24.30
  -9  -3   1  513.25   32.60
   9   3   1  508.05   24.20
  -9  -3   1  501.55   23.30
  -9   3  -1  519.35   24.70
   9   3   1  484.95   24.90
   9  -3  -1  572.04   66.79
   9  -3  -1  558.64   23.90
  -9   3  -1  529.25   32.30
  -9   3   1  491.65   23.70
   9  -3   1  505.65   23.40
   9  -3   1  582.84  127.99
  -9   3   1  505.55   23.30
  -9  -3  -1  513.75   23.30
   9   3  -1  482.55   25.50
  -9  -3  -1  553.14   31.00
   9   3  -1  531.15   24.40
   9   3  -1  463.45   86.59
  -9  -5   1  529.85   23.50
  -9   5  -1  492.85   24.80
   9  -5  -1  491.65   23.60
  -9  -5   1  504.35   98.99
   9   5   1  484.05   25.00
  -9  -5   1  502.95   23.50
   9   5   1  514.55   23.80
   9  -5  -1  593.94   80.69
  -9   5  -1  513.05   23.70
  -9   5   1  493.15   23.90
  -9  -5  -1  531.15   23.70
   9  -5   1  495.35   23.40
  -9  -5  -1  659.83   85.19
   9  -5   1  390.56   82.69
  -9   5   1  505.65   23.70
  -9   5   1  521.55   23.50
   9   5  -1  523.05   23.90
  -9   7  -1  340.07   16.50
   9  -7  -1  371.16   78.99
  -9  -7   1  294.77   14.80
   9   7   1  318.17   16.10
  -9   7  -1  341.97   15.50
  -9  -7   1  110.79   90.79
   9   7  -1  330.47   16.30
  -9   7   1  295.57   15.40
  -9  -7  -1  224.18   65.49
  -9   7   1  310.77   16.30
   9  -7   1  360.96  100.59
  -9   9  -1  251.77   14.90
   9   9   1  269.27   13.00
  -9   9  -1  267.17   12.90
   9   9   1  290.47   12.80
  -9   9   1  296.77   13.00
   9   9  -1  263.17   12.70
   9   9  -1  267.57   13.60
 -10   0   1    0.50    1.30
  10   0  -1   -1.20    3.90
 -10   0  -1    0.50    1.70
 -10   0   1    9.40   10.10
  10   0   1   -1.00    2.20
  10   0   1    1.30    2.10
 -10   0   1    3.80    2.00
 -10   0  -1    9.50    6.70
  10   0  -1   18.30   45.70
 -10  -2   1   80.79   16.40
 -10  -2   1   70.79    4.80
  10   2   1   74.79    6.80
  10   2   1   75.69    6.00
 -10   2  -1   53.19   12.30
 -10  -2   1   75.69    5.60
  10  -2  -1   88.69   44.50
  10   2  -1   57.89    8.20
 -10   2   1   72.89    5.50
  10  -2   1   74.39    6.20
 -10   2   1   77.99    5.00
  10   2  -1   30.80   69.69
 -10  -2  -1   69.29    5.30
 -10  -2  -1   72.99   11.30
  10   2  -1   75.79    8.50
 -10   2   1   75.99    4.60
 -10   4  -1  172.18   36.30
  10  -4  -1  182.98   10.10
  10   4   1  173.18   11.90
 -10  -4   1  174.98    9.80
 -10  -4   1  167.18   10.00
 -10  -4   1  182.18   92.89
  10  -4  -1  173.58   53.09
 -10   4  -1  189.08   10.00
  10   4   1  184.78   10.80
 -10   4  -1  182.78   12.50
 -10   4   1  180.78    9.90
  10  -4   1  246.78   81.99
 -10   4   1  179.58    9.50
 -10  -4  -1  176.68   10.60
  10   4  -1  219.18   18.60
 -10  -4  -1  185.38   10.30
 -10  -4  -1  199.48   10.30
  10   4  -1  182.58   10.60
  10  -4   1  168.18    9.60
 -10  -4  -1  283.67   60.39
  10   6   1  186.68    9.80
 -10  -6   1  192.98    9.40
 -10   6  -1  169.98    9.60
 -10  -6   1  217.68  106.79
  10   6   1  197.38   13.70
  10  -6  -1   89.19   62.59
 -10  -6   1  209.58   11.60
 -10   6  -1  162.88   10.60
 -10   6   1  188.78    9.60
  10   6  -1  156.28   10.70
 -10  -6  -1  230.08   69.69
 -10   6   1  181.98    9.80
 -10   6   1  181.38   13.00
  10  -6   1  172.48   11.10
 -10   8  -1  221.78   11.40
 -10   8  -1  223.58   10.50
  10   8   1  197.78   10.50
  10   8  -1  206.78   11.20
 -10   8   1  205.48   10.50
 -11  -1   1  347.17   27.80
  11  -1  -1  391.76   74.29
 -11  -1   1  345.97   16.50
 -11  -1   1  356.46   16.00
  11  -1  -1  300.67   16.60
 -11  -1   1  349.77   16.10
 -11   1  -1  306.77   16.90
 -11   1  -1  301.87   24.20
  11   1   1  372.26   17.40
  11  -1   1  349.57   17.90
  11  -1   1  367.96   17.30
 -11  -1  -1  306.17   16.00
 -11   1   1  365.86   15.90
 -11  -1  -1  288.77   16.70
 -11   1   1  345.87   16.50
 -11   1   1  368.66   16.20
 -11  -1  -1  335.67   29.70
  11  -3  -1  385.56   19.70
 -11  -3   1  409.36   19.50
 -11   3  -1  430.06   31.40
  11   3   1  422.36   20.20
  11  -3  -1  412.76   69.79
 -11   3  -1  429.36   19.60
 -11   3  -1  403.96   20.30
  11   3   1  406.96   21.90
 -11  -3   1  408.56   19.20
  11  -3  -1  412.96   19.80
 -11  -3   1  409.96   20.20
 -11  -3  -1  424.86   27.70
  11  -3   1  414.06   19.50
 -11   3   1  401.06   19.70
 -11  -3  -1  419.06   19.90
 -11  -3  -1  453.95   19.90
 -11  -3  -1  410.26   19.90
 -11   3   1  407.46   19.50
 -11   3   1  392.96   21.10
 -11  -3  -1  408.26   19.90
 -11   3   1  426.26   23.60
  11   3  -1  387.96   20.70
 -11   5  -1  302.47   17.80
 -11  -5   1  380.46   16.60
 -11  -5   1  335.57   16.90
  11   5   1  344.67   19.80
  11  -5  -1  379.56   76.29
  11   5   1  371.96   17.00
 -11   5  -1  323.77   16.60
 -11   5   1  360.96   16.60
  11  -5   1  353.26   17.10
 -11   5   1  335.07   17.80
  11   5  -1  317.87   19.10
 -11   5   1  351.36   23.10
 -11  -5  -1  339.77   16.50
 -11  -5  -1  439.96   76.69
 -11   5   1  374.36   16.90
  11   7   1  249.18   12.80
 -11   7  -1  286.87   13.80
 -11   7  -1  286.57   12.90
 -11  -7   1  254.97   12.30
 -11   7   1  259.37   13.00
  11   7  -1  277.27   13.50
 -11   7   1  234.98   12.90
  11  -9  -1  194.38    9.50
  11   9   1  216.88    9.30
 -11   9  -1  192.18    9.30
 -11   9  -1  189.58   10.20
 -11   9   1  213.58    9.40
  11   9  -1  188.58    9.90
  11   9  -1  190.88    9.20
 -12   0  -1    2.10    2.50
 -12   0  -1    9.10    8.80
 -12   0   1    4.20    2.50
  12   0  -1   34.90   79.59
 -12   0   1    3.00    2.10
 -12   0  -1   -2.70    2.40
 -12   0   1    5.80    2.10
  12   0  -1    2.10    2.50
 -12   0   1    0.00    3.40
  12   0   1    4.80    3.80
  12   2   1   36.70    5.80
 -12   2  -1   30.30    4.80
 -12  -2   1   37.50    4.10
 -12  -2   1   37.70    5.40
  12   2   1   27.20    5.70
 -12  -2   1   35.70    4.20
  12  -2  -1   30.80    4.40
 -12   2  -1   29.90    3.80
  12   2   1   39.20    4.90
  12  -2  -1   67.29   62.49
 -12   2  -1   29.90   11.60
  12  -2  -1   34.50    4.60
 -12   2   1   29.10    4.70
  12  -2   1   39.30    5.50
 -12  -2  -1   23.30    3.60
  12   2  -1   22.20    4.10
 -12   2   1   32.30    4.70
  12  -2   1   33.30    4.20
 -12  -2  -1   28.80    4.00
 -12  -2  -1   22.30    3.80
 -12   2   1   35.40    4.20
  12  -2   1   34.70    9.50
 -12   2   1   37.70    3.90
 -12  -2  -1   32.20    9.70
 -12  -2  -1   21.70    4.60
 -12   4  -1  121.39    7.00
  12  -4  -1  110.49   74.49
  12   4   1  101.69   12.50
 -12  -4   1  122.49    6.90
 -12   4  -1  114.09    7.90
  12   4   1  126.39    7.60
 -12  -4   1  110.09    7.90
 -12  -4   1  204.08  133.99
 -12  -4   1  114.79    7.50
  12  -4  -1  107.59    7.30
 -12  -4  -1  117.09    7.10
 -12  -4  -1  113.69   63.69
 -12   4   1  117.59    6.90
  12   4  -1  117.69    8.60
 -12   4   1  103.79   10.60
 -12  -4  -1  125.19    7.10
 -12   4   1  104.89    7.00
 -12   6  -1  167.48    8.70
 -12  -6   1  161.98    8.10
  12   6   1  167.08    8.80
 -12   6   1  150.68   10.50
  12   6  -1  160.78    9.60
 -12   6   1  150.08    8.90
 -12   6   1  166.58    8.60
 -12   8  -1  163.28    8.50
 -12   8  -1  161.88    7.80
 -12   8   1  146.79    8.50
  12   8  -1  159.48    8.40
  12   8  -1  159.78    7.90
  13  -1  -1  141.99   89.69
  13   1   1  108.19   11.80
  13   1   1  115.99    9.10
 -13  -1   1  105.59    7.60
 -13   1  -1  121.19   20.50
 -13   1  -1  123.89    7.80
  13  -1  -1  128.29    7.80
 -13  -1   1  113.89    8.30
 -13  -1   1  118.49    7.20
  13   1   1  117.99    8.50
 -13   1  -1  135.79    7.40
 -13  -1  -1  122.89    7.50
  13  -1   1  109.49    9.60
  13   1  -1  125.89    8.10
 -13   1   1  114.79    8.70
 -13   1   1  125.49    7.30
 -13   1   1  109.69    8.30
  13  -1   1  119.29    8.30
 -13  -1  -1  121.29    7.70
 -13  -1  -1  102.09   22.30
  13   3   1  118.09   11.00
 -13  -3   1  111.49    7.10
  13  -3  -1  137.49   89.59
  13   3   1  115.39    7.90
  13  -3  -1  146.09    7.80
 -13   3   1  118.59    7.10
  13  -3   1  114.69    7.90
  13   3  -1  139.69    8.90
 -13  -5   1  193.18   10.20
 -13   5  -1  182.38    9.80
 -13   5  -1  177.98   10.90
  13   5   1  196.58   10.20
  13  -5  -1  193.88   10.20
 -13   5   1  201.48   10.00
  13  -5   1  205.78   11.30
  13   5  -1  191.48   12.30
 -13   5   1  190.88   11.20
 -13   7  -1  200.38   10.00
 -13   7  -1  197.68    9.60
 -13   7   1  175.18    9.30
  13   7  -1  193.38    9.80
  14   0  -1   -1.10    2.20
 -14   0  -1    3.40    2.30
 -14   0   1    0.50    1.60
 -14   0   1    2.50    2.60
 -14   0  -1   -4.00   11.80
 -14   0  -1    0.70    2.00
  14   0   1    2.90    3.10
  14   0   1   -5.50    5.80
  14   2   1   45.70    7.10
 -14  -2   1   41.30    4.90
  14   2   1   53.09    6.00
 -14   2  -1   56.59    4.90
 -14  -2   1   44.50    4.00
  14  -2  -1   53.59    4.80
  14  -2   1   39.70    5.10
 -14   2   1   42.10    5.80
 -14  -2  -1   60.99    5.30
 -14  -2  -1   46.80   12.80
  14   2  -1   58.49    5.70
 -14   2   1   44.00    4.00
 -14  -2  -1   57.89    4.70
 -14  -4   1   52.69    3.80
 -14   4  -1   53.69    4.00
  14   4   1   47.10    5.20
 -14   4  -1   62.09    7.10
 -14   4   1   47.70    5.90
  14  -4   1   44.90    4.70
  14   4  -1   54.79    5.20
 -14   4   1   49.40    4.60
 -14   6  -1  115.59    6.20
 -14   6  -1  115.29    7.60
  14  -6  -1  114.99    6.50
 -14   6   1  121.59    6.30
 -14   6   1  132.69    8.30
  14   6  -1  110.09    6.80
  14  -6   1  120.29    6.60
 -15   1  -1  180.18   10.30
  15   1   1  167.78   10.80
 -15  -1   1  177.48    9.30
  15  -1  -1  180.08    9.80
 -15  -1   1  177.88   10.40
 -15   1  -1  186.88    9.80
 -15  -1  -1  178.18    9.70
 -15   1   1  184.58    9.30
  15   1  -1  183.38   10.30
 -15  -1  -1  177.18   10.40
 -15  -3   1  133.19    7.10
 -15   3  -1  131.49    7.80
  15  -3  -1  133.39    7.70
 -15  -3   1  136.69    7.60
 -15   3  -1  133.59    7.20
  15   3   1  150.38    9.40
 -15  -3  -1  128.69    7.40
 -15   3   1  136.29    7.30
 -15   3   1  134.69    8.30
  15  -3   1  138.89    7.90
 -15  -3  -1  139.89    7.50
  15   3  -1  130.69    8.20
  15  -5  -1  168.18    8.80
 -15   5  -1  156.78    8.40
 -15   5  -1  168.18    9.70
  15  -5   1  186.38    9.30
 -15   5   1  176.08    8.50
 -15   5   1  193.88    9.70
  15   5  -1  161.58    9.00
 -16   0  -1   -0.20    1.50
 -16   0   1    1.50    1.30
 -16   0   1   -0.40    1.90
  16   0   1    1.50    2.50
  16   0  -1    1.80    1.90
 -16  -2   1   12.00    1.80
 -16  -2   1   10.90    2.10
  16  -2  -1   10.50    2.10
 -16   2  -1    9.10    2.00
 -16   2  -1    7.50    1.90
  16   2   1   11.50    4.10
 -16  -2  -1    8.20    1.70
 -16  -2  -1    9.50    2.10
  16   2  -1    8.50    2.30
 -16   2   1   11.30    1.70
  16  -2   1   10.70    2.30
 -16   2   1   11.00    2.50
 -16   4  -1   61.19    3.80
 -16  -4   1   58.59    3.70
 -16   4  -1   67.79    4.50
  16  -4  -1   65.79    5.60
 -16   4   1   67.19    5.00
  16  -4   1   64.99    4.50
  16   4  -1   67.89    4.70
 -16   4   1   72.39    4.60
 -17  -1   1   94.39    5.60
 -17   1  -1   92.09    5.60
  17   1   1   96.39    6.70
 -17  -1   1   93.39    5.00
  17  -1   1   96.09    6.10
  17   1  -1   98.49    6.40
 -17  -1  -1   93.19    5.40
 -17   1   1   96.79    5.80
 -17   1   1   95.09    5.20
 -17   3  -1  116.49    6.10
  17  -3  -1  118.79    6.20
 -17   3   1  113.79    6.80
  17  -3   1  106.59    6.20
 -17   3   1  108.39    5.70
  17   3  -1  117.79    6.30
 -18   0  -1    1.40    1.20
 -18   0   1    0.70    1.00
 -18   0  -1    0.90    0.90
 -18   0   1    1.40    1.40
  18   0   1    1.30    2.00
  18   0  -1    1.10    1.30
   0   0  -2  116.79    8.40
   0   0   2  131.49    5.90
   0   0  -2  147.29    6.90
   0  -2   2 9465.25  381.16
   0   2   2 8978.40  380.76
   0   2  -2 9352.86  385.76
   0   2  -2 8251.77  381.66
   0  -2  -2 8392.66  388.86
   0   2   2 9504.85  380.76
   0  -2  -2 8769.02  387.56
   0   4  -2  275.57   13.00
   0  -4   2  238.58   11.90
   0  -4   2  230.98   12.30
   0   4   2  254.97   11.80
   0  -4  -2  263.67   49.70
   0   4  -2  274.67   19.00
   0  -4  -2  247.98   11.50
   0   4   2  238.78   12.70
   0  -4   2  327.17   63.49
   0   6   2 3199.28  132.59
   0   6   2 3086.79  132.39
   0   6  -2 3030.40  133.29
   0   6  -2 2959.30  142.69
   0   6  -2 2987.30  132.69
   0  -6   2 3095.39  132.29
   0  -6  -2 3202.28  166.68
   0   8   2   15.40    3.30
   0  -8   2   13.40    2.60
   0  -8  -2    4.60   55.69
   0  -8   2   94.39   93.29
   0   8   2   14.40    3.80
   0   8   2   18.50    2.60
   0  -8  -2   13.50    2.90
   0  -8   2   16.70    3.70
   0   8  -2   13.60    2.90
   0   8  -2   16.30    4.00
   0 -10  -2  408.66   17.90
   0  10   2  376.86   18.10
   0  10  -2  393.76   18.10
   0 -10   2  376.96   17.60
   0  10  -2  395.46   18.80
   0  10   2  392.96   18.10
  -1   1  -2 2979.10  127.19
  -1  -1   2 2954.50  124.79
   1  -1  -2 2868.51  125.19
   1  -1  -2 2795.12  128.79
   1  -1   2 3103.39  125.29
   1   1  -2 2742.03  127.49
   1  -1   2 3027.60  124.69
   1  -3  -2 2565.74  122.09
   1  -3  -2 2786.12  131.49
  -1   3  -2 2761.12  124.79
  -1  -3   2 2754.32  119.69
   1   3   2 2843.72  119.49
  -1   3  -2 2823.52  120.19
   1  -3   2 2785.92  119.49
   1   3  -2 3010.80  126.59
  -1  -3  -2 2927.41  134.79
  -1   3   2 2898.61  119.29
  -1  -3  -2 2764.12  138.59
   1  -3   2 2556.34  153.38
   1   3  -2 2789.42  120.59
  -1  -5   2  760.72  111.19
  -1   5  -2  874.81   40.50
   1   5   2  924.81   40.30
  -1  -5   2  868.01   40.10
  -1  -5   2  921.61   40.20
   1   5   2  905.71   40.10
  -1   5  -2  911.31   48.70
   1  -5  -2  983.50   66.19
   1  -5   2  929.01  101.59
  -1   5   2  867.31   40.10
   1  -5   2  955.30   40.60
   1   5  -2  915.01   41.80
   1  -5   2  885.31   40.10
  -1   5   2  964.80   40.20
  -1  -5  -2  914.81   68.59
   1   5  -2  919.01   49.70
   1  -7  -2 1062.19   85.69
   1   7   2 1012.40   44.60
  -1   7  -2 1104.29   59.69
  -1   7  -2 1030.10   45.10
  -1  -7   2  898.91  136.39
  -1   7  -2  958.70   45.80
  -1  -7   2 1042.10   44.50
  -1   7  -2  945.71   45.00
   1  -7  -2 1044.30   45.10
  -1  -7   2  989.60   44.50
   1   7  -2  968.30   45.80
   1  -7   2 1009.00   44.80
   1   7  -2  988.40   45.40
  -1   7   2 1051.69   44.70
   1   7  -2 1053.59   58.99
   1   7  -2  945.01   45.80
  -1  -7  -2 1003.90   44.90
   1   7  -2  949.60   44.90
   1  -7   2  987.80   44.60
  -1   9  -2   42.90    4.20
   1   9   2   46.40    3.90
   1  -9  -2   81.29   43.30
  -1  -9   2   42.00    3.70
   1  -9  -2   37.90    4.10
  -1   9  -2   36.00    4.80
   1   9   2   47.40    4.40
  -1  -9  -2   34.70    4.20
   1   9  -2   43.10    5.70
  -1  -9  -2   47.70   38.60
  -1   9   2   42.60    4.50
   1  -9   2   46.40    3.80
   1   9  -2   41.70    4.00
  -1   9   2   48.70    3.90
  -1  11  -2  227.68   10.60
   1  11   2  208.28   10.80
   1 -11  -2  229.08   10.60
   1  11   2  225.18   10.70
  -1  11  -2  236.38   11.20
   1  11  -2  237.48   10.60
   1  11  -2  232.78   11.20
  -1 -11  -2  235.98   10.60
  -1  11   2  223.28   10.70
   2   0   2  799.32   33.30
  -2   0   2  809.22   33.80
  -2   0  -2  726.63   34.70
   2   0  -2  699.83   46.50
  -2   0   2  807.32   33.20
   2  -2  -2 8388.86  354.06
   2   2   2 7741.53  349.07
  -2   2  -2 8259.87  349.67
  -2  -2   2 7433.06  349.17
   2  -2  -2 8727.73  359.06
  -2   2  -2 8615.14  353.46
  -2  -2  -2 7805.12  360.46
   2  -2   2 7944.31  349.07
  -2   2   2 8218.58  349.27
   2   2  -2 8500.25  349.87
  -2  -2  -2 8502.15  358.96
   2   2  -2 8367.46  355.06
  -2   4  -2  123.59    7.70
  -2  -4   2  127.09    6.60
   2   4   2  123.29    6.90
   2  -4  -2  112.09    6.50
  -2   4  -2  114.19   12.30
   2  -4  -2  117.09   28.90
  -2  -4   2  252.27   68.39
   2   4   2  131.39    6.70
  -2  -4   2  120.29    7.00
   2  -4   2  144.19   57.19
   2   4  -2  116.09   14.00
  -2  -4  -2   98.29   45.60
   2  -4   2  136.09    7.60
  -2   4   2  134.59    6.40
  -2   4   2  124.49    6.70
   2   4  -2  113.09    7.80
   2  -4   2  131.59    6.50
   2   6   2 2186.88   96.69
   2   6   2 2279.67   97.09
  -2  -6   2 2275.87   96.59
   2  -6  -2 2351.26  130.49
  -2   6  -2 2210.88   97.79
  -2  -6   2 2268.87   96.59
  -2   6  -2 2179.78  107.09
   2   6  -2 2224.98   97.39
  -2   6   2 2291.47   96.89
   2  -6   2 1824.02  168.88
  -2  -6  -2 2395.46  133.19
  -2   6   2 2246.38   96.79
   2   6  -2 2225.78   97.79
   2  -6   2 2206.38   96.69
   2  -6   2 2275.07   97.19
   2   6  -2 2213.48  107.99
   2   8   2   37.40    5.30
  -2  -8   2   28.10    4.00
   2  -8  -2   16.40   50.69
  -2  -8   2   31.00    3.70
  -2   8  -2   29.10    4.30
   2   8   2   38.00    3.50
   2  -8  -2   27.30    3.60
   2   8   2   28.80    3.80
  -2   8  -2   26.10    4.70
  -2  -8   2  -62.49   94.99
  -2  -8  -2   39.00   47.60
  -2   8   2   31.20    4.10
   2   8  -2   27.50    4.40
   2  -8   2   48.30   94.89
  -2   8   2   29.10    3.40
  -2   8   2   30.10    4.90
   2  -8   2   32.30    4.10
   2   8  -2   30.20    4.10
   2  -8   2   30.70    4.20
  -2  -8  -2   24.50    3.60
   2  10   2  438.96   19.70
   2 -10  -2  428.26   19.60
   2  10   2  434.66   19.80
  -2 -10   2  424.06   19.20
   2 -10  -2  411.56   19.40
  -2  10  -2  425.56   19.70
  -2  10  -2  432.56   20.40
  -2  10   2  434.76   19.80
   2  10  -2  424.26   19.70
  -2  10   2  453.95   19.80
   2 -10   2  424.56   19.20
   2  10  -2  429.86   20.30
  -3  -1   2 2939.21  136.49
  -3   1  -2 3374.26  139.89
   3  -1  -2 3262.27  148.79
   3   1   2 3260.57  136.69
  -3  -1  -2 3102.79  147.09
  -3   1   2 3188.58  136.89
   3  -1   2 3121.39  136.59
  -3  -1  -2 3410.66  138.69
   3   1  -2 3180.68  160.08
   3  -1   2 3230.08  136.99
  -3   1   2 3147.79  136.29
   3  -3  -2 2519.15  112.19
   3   3   2 2653.83  108.09
  -3  -3   2 2346.57  150.48
  -3  -3   2 2538.15  107.89
  -3  -3   2 2559.44  108.19
  -3   3  -2 2573.44  113.69
   3  -3  -2 2623.64  107.49
  -3   3  -2 2237.58  109.39
  -3   3   2 2693.43  107.69
   3   3  -2 2507.55  114.39
   3  -3   2 2655.93  107.79
   3  -3   2 2425.56  142.19
  -3  -3  -2 2357.16  132.09
   3   3  -2 2444.66  108.89
  -3  -3  -2 2474.75  107.39
   3   5   2  709.43   32.30
  -3   5  -2  718.93   40.50
  -3  -5   2  717.73   32.20
  -3  -5   2  650.43   95.39
   3  -5  -2  706.03   57.59
  -3   5  -2  750.42   33.30
   3   5   2  697.23   32.10
   3  -5   2  715.53   32.90
   3   5  -2  743.13   42.50
  -3   5   2  720.63   32.10
   3   5  -2  724.53   33.30
  -3   5   2  710.33   32.10
   3  -5   2  794.42   96.39
  -3  -5  -2  737.53   66.39
  -3  -7   2  949.71   42.60
   3   7   2 1022.60   43.10
   3   7   2 1008.80   43.40
   3  -7  -2 1000.80   87.19
   3  -7  -2  963.40   43.80
  -3  -7   2  958.30  159.98
  -3  -7   2  939.01   43.50
  -3   7  -2  939.01   56.59
  -3   7  -2  927.51   43.10
   3  -7   2 1122.49  139.29
   3   7  -2  902.21   43.00
  -3   7   2 1010.40   43.20
  -3  -7  -2 1103.19   82.59
  -3  -7  -2  899.31   42.50
   3  -7   2  980.50   43.10
   3   7  -2  941.61   43.50
  -3   7   2  914.51   43.20
   3  -7   2 1030.00   43.00
  -3  -7  -2  847.32   42.60
  -3   7   2 1016.90   43.10
  -3   9  -2   28.10    4.00
  -3   9  -2   32.20    3.60
  -3  -9   2   35.60    3.20
   3   9   2   35.10    3.70
   3  -9  -2   33.10    3.70
   3   9   2   34.40    3.40
   3   9  -2   27.90    4.00
  -3   9   2   36.50    4.00
  -3   9   2   32.00    3.50
   3   9  -2   33.60    3.50
   3  -9   2   34.40    3.40
  -3  -9  -2   32.10    4.10
  -3  11  -2  172.38    8.90
   3  11   2  198.18    8.50
  -3  11  -2  178.68    8.40
   3 -11  -2  169.58    8.30
   3  11  -2  169.18    8.30
  -3 -11  -2  173.28    8.20
  -3  11   2  180.38    8.50
   3  11  -2  174.28    9.50
   4   0   2  313.47   14.80
  -4   0   2  312.37   14.40
   4   0  -2  339.97   34.70
  -4   0  -2  346.17   17.50
   4  -2  -2 5914.71  261.77
  -4  -2   2 5569.24  245.08
  -4   2  -2 5871.11  249.97
  -4   2  -2 5503.55  245.58
   4   2   2 5886.11  245.38
   4  -2  -2 5769.72  244.78
  -4  -2  -2 5439.96  244.68
   4  -2   2 5998.20  245.08
   4   2  -2 5904.21  245.88
  -4  -2  -2 5443.36  263.47
  -4   2   2 5958.20  244.78
   4   4   2  362.56   16.80
   4   4   2  344.37   16.70
   4  -4  -2  345.87   16.20
  -4  -4   2  367.66   16.40
   4  -4  -2  349.07   39.20
  -4  -4   2  369.16   16.70
  -4   4  -2  349.47   17.30
  -4   4  -2  349.77   23.00
   4  -4   2  311.77   61.39
  -4   4   2  356.76   16.30
   4  -4   2  360.96   17.30
  -4  -4  -2  383.26   45.30
   4  -4   2  377.16   16.40
   4   4  -2  368.66   24.50
  -4  -4  -2  318.87   16.20
  -4   4   2  362.16   16.40
   4   4  -2  350.96   18.00
  -4  -6   2 2050.99  169.28
   4   6   2 2194.88   92.59
   4   6   2 2230.28   92.89
  -4  -6   2 2158.78   92.19
   4  -6  -2 2106.99  127.59
  -4   6  -2 1992.80  102.69
   4  -6   2 2205.78   93.19
   4  -6   2 1997.20  159.88
  -4  -6  -2 2173.98  126.69
  -4   6   2 2164.88   92.59
   4   6  -2 2139.99  104.79
   4  -6   2 2180.48   92.39
  -4   6   2 2146.79   92.59
   4   6  -2 2027.60   93.79
   4   8   2   37.80    6.00
   4  -8  -2   40.10    4.90
   4  -8  -2   37.30   48.70
  -4  -8   2   68.79   94.89
  -4  -8   2   35.10    4.00
   4   8   2   32.10    3.40
  -4  -8   2   38.60    4.70
  -4   8  -2   32.70    4.20
   4   8   2   29.80    4.60
  -4   8   2   33.70    5.50
   4  -8   2   31.80    4.40
  -4  -8  -2   28.40    4.10
  -4   8   2   34.60    3.70
   4  -8   2   39.20    5.30
  -4   8   2   45.00    5.70
   4   8  -2   39.00    4.20
  -4  -8  -2   32.10   35.80
   4 -10  -2  309.47   14.50
  -4  10  -2  303.67   14.50
   4  10   2  319.77   14.70
  -4 -10   2  311.17   14.50
  -4  10  -2  313.97   15.20
   4  10   2  311.67   14.50
   4 -10  -2  303.07   14.30
  -4  10   2  316.67   14.70
   4  10  -2  302.67   15.10
  -4  10   2  308.17   14.60
   4  10  -2  316.97   14.50
   5  -1  -2 2371.56  121.59
  -5   1  -2 2154.08  102.29
  -5  -1   2 2407.26  101.89
  -5   1  -2 2430.36  106.49
   5   1   2 2520.25  102.49
   5   1  -2 2397.46  102.59
  -5  -1  -2 2451.75  105.59
   5   1  -2 2475.65  130.69
  -5   1   2 2404.06  101.69
  -5  -1  -2 2184.88  101.69
   5  -1   2 2408.66  102.49
   5  -1   2 2395.66  103.39
  -5   3  -2 1804.42   83.49
   5  -3  -2 1826.02   82.59
   5  -3  -2 2057.59  111.89
  -5  -3   2 2118.79   83.19
   5   3   2 1915.41   83.49
  -5   3  -2 1875.51   88.99
  -5  -3   2 2021.20   82.89
  -5  -3   2 1790.52  134.19
   5   3   2 2000.60   83.09
   5   3  -2 1792.12   84.09
   5  -3   2 1983.30   82.89
   5   3  -2 1886.31   90.39
  -5   3   2 2013.60   82.89
  -5  -3  -2 1742.23   82.69
   5  -3   2 1975.60  127.09
   5  -3   2 1965.20   83.59
  -5  -3  -2 1772.52  104.89
  -5   3   2 2068.39   82.99
   5   5   2  688.33   31.60
  -5  -5   2  650.33   98.49
  -5  -5   2  732.93   31.50
  -5   5  -2  662.53   40.00
   5  -5  -2  721.13   64.19
  -5  -5   2  720.63   31.30
   5   5   2  713.83   32.00
   5  -5   2  727.03   31.40
   5  -5   2  666.03   32.70
  -5   5   2  712.63   31.40
   5  -5   2  569.24   97.69
   5   5  -2  687.03   33.00
  -5   5   2  692.23   31.40
  -5  -5  -2  759.62   66.29
   5   5  -2  712.43   41.60
   5  -7  -2  816.82   36.40
   5  -7  -2  857.01   84.59
  -5  -7   2  816.52   35.50
  -5   7  -2  805.62   36.00
   5   7   2  797.52   35.60
  -5   7  -2  763.32   36.80
  -5  -7   2  558.24  114.59
  -5  -7   2  797.72   35.50
   5   7   2  809.62   36.50
  -5   7   2  795.52   36.00
  -5  -7  -2  813.02   75.59
   5  -7   2  782.82   35.80
  -5  -7  -2  826.52   35.60
   5  -7   2  759.82   36.00
   5   7  -2  791.72   35.90
  -5  -7  -2  773.02   35.60
  -5   7   2  775.72   35.90
  -5   7   2  823.72   35.80
   5   7  -2  787.92   36.60
   5  -9  -2   74.99    5.30
  -5   9  -2   75.09    5.10
   5   9   2   66.99    5.50
  -5  -9   2   64.89    4.90
   5  -9  -2   82.59    5.40
   5   9   2   68.29    4.90
  -5   9   2   72.79    5.00
  -5   9   2   72.89    5.40
   5   9  -2   81.79    4.90
   5 -11  -2  152.08    7.20
  -5  11  -2  149.88    7.20
   5  11   2  159.68    7.30
  -5  11  -2  155.88    7.70
  -5 -11  -2  147.99    7.10
  -5  11   2  154.08    7.40
   5  11  -2  159.08    7.80
   5  11  -2  156.98    7.30
   6   0  -2  537.95   25.60
  -6   0  -2  526.85   24.60
  -6   0   2  571.24   24.70
  -6   0  -2  565.14   29.20
   6   0   2  603.04   25.60
   6   0  -2  645.74   52.79
   6   0   2  544.05   25.20
   6   2   2 4503.65  190.88
  -6  -2   2 4177.08  198.08
   6  -2  -2 4712.83  221.68
  -6   2  -2 4558.24  196.78
  -6  -2   2 4496.65  190.88
  -6  -2   2 4397.06  190.58
   6   2   2 4559.14  191.28
  -6   2  -2 4065.69  191.08
   6  -2   2 4369.16  191.18
   6   2  -2 4645.24  191.78
  -6   2   2 4480.55  190.28
  -6  -2  -2 4600.74  197.88
  -6  -2  -2 4239.18  190.28
  -6   2   2 4589.94  190.68
   6  -2   2 4369.46  227.28
   6  -2   2 4616.44  190.68
   6   2  -2 4564.34  231.08
  -6   4  -2  130.29   14.80
   6   4   2  156.08    8.60
  -6  -4   2  157.48    7.90
  -6  -4   2  290.97   85.39
   6  -4  -2  111.09   29.70
   6   4   2  171.28    9.00
  -6  -4   2  167.98    8.50
   6  -4   2  155.18    9.00
   6   4  -2  134.29   16.40
  -6   4   2  154.88    8.00
  -6  -4  -2  158.88   35.00
   6  -4   2  150.68    7.90
  -6   4   2  156.98    8.00
   6   4  -2  130.89   10.70
   6  -4   2  168.78   68.89
  -6  -6   2 1694.83   67.99
  -6  -6   2 1430.26   67.49
   6   6   2 1529.05   65.99
  -6  -6   2 1315.17  165.78
  -6   6  -2 1537.45   78.09
  -6   6  -2 1452.15   66.09
   6  -6  -2 1567.24   69.79
   6   6   2 1514.05   66.39
   6  -6  -2 1550.44  108.29
   6  -6  -2 1436.36   65.69
  -6   6  -2 1469.55   67.09
  -6  -6  -2 1472.45   66.89
  -6  -6  -2 1517.85  103.69
   6  -6   2 1536.05   66.69
  -6   6   2 1553.04   65.99
   6   6  -2 1604.94   80.39
  -6   6   2 1503.85   65.99
  -6   6   2 1438.16   65.89
  -6  -6  -2 1372.56   65.89
  -6   8  -2   79.79    6.80
   6  -8  -2   73.39    5.70
   6  -8  -2   70.09   51.79
   6   8   2   73.19    6.10
  -6   8  -2   77.39    5.60
  -6  -8   2   75.09    4.90
   6  -8  -2   78.09    5.80
  -6  -8  -2   76.49    5.80
  -6   8   2   70.79    5.50
   6   8  -2   80.29    6.60
   6   8  -2   79.69    5.30
  -6   8   2   78.29    6.20
   6  -8   2   76.99    5.60
  -6  -8  -2   81.29   39.00
   6  10   2  294.97   14.30
  -6  10  -2  317.07   14.30
   6 -10  -2  315.37   14.50
   6  10   2  308.77   14.70
  -6  10  -2  318.57   14.80
   6  10  -2  311.37   14.70
   6  10  -2  320.57   14.20
  -6  10   2  298.37   14.30
  -6 -10  -2  320.97   13.90
  -6  10   2  281.17   14.30
  -7  -1   2 1835.52   78.39
  -7  -1   2 1632.34   86.19
  -7   1  -2 1811.32   91.09
   7   1   2 1860.81   79.09
   7   1   2 1801.22   78.69
   7  -1  -2 1849.21  123.69
  -7   1  -2 1636.94   78.79
  -7  -1   2 1849.42   78.19
   7  -1   2 1893.61   78.89
  -7  -1  -2 1856.01   83.29
  -7  -1  -2 1677.73   77.99
  -7   1   2 1921.91   78.39
   7   1  -2 1939.71  115.99
   7  -1   2 1883.21   79.09
  -7   1   2 1887.71   78.09
   7   1  -2 1811.22   79.29
   7   3   2 1384.96   62.89
  -7  -3   2 1447.46   62.29
   7   3   2 1354.16   62.99
  -7  -3   2 1424.76   62.09
  -7   3  -2 1471.25   69.79
  -7   3  -2 1385.76   62.99
   7  -3  -2 1447.56   61.99
  -7  -3   2 1257.47  131.89
   7  -3  -2 1478.35   93.29
   7  -3   2 1437.36   62.09
   7   3  -2 1441.76   70.89
   7  -3   2 1380.96   62.69
  -7  -3  -2 1385.36   62.09
  -7   3   2 1396.26   62.19
  -7   3   2 1570.14   63.69
   7   3  -2 1392.76   63.89
  -7  -3  -2 1577.04   68.49
   7  -5  -2  560.44   66.99
  -7  -5   2  652.03   29.20
   7   5   2  673.73   29.50
  -7  -5   2  662.73   28.90
  -7   5  -2  617.14   38.70
   7  -5  -2  607.34   29.80
   7   5   2  673.53   30.30
  -7  -5   2  647.64  106.19
  -7  -5   2  633.34   29.50
   7  -5   2  644.64   29.00
  -7   5   2  650.33   29.00
  -7   5   2  651.63   29.20
  -7  -5  -2  671.13   67.99
   7  -5   2  634.24   29.40
   7   5  -2  677.83   41.40
   7  -5   2  655.53   30.20
  -7  -5  -2  592.74   29.40
   7   7   2  555.44   27.20
  -7  -7   2  566.64   27.40
   7  -7  -2  607.64   26.30
  -7   7  -2  613.14   29.30
  -7   7  -2  583.24   27.60
   7  -7  -2  705.33   82.69
   7   7   2  555.54   26.00
  -7  -7   2  571.44   26.90
  -7  -7  -2  564.44   25.90
  -7   7   2  531.45   26.70
  -7   7   2  543.35   25.90
   7  -7   2  543.35   28.70
  -7   7   2  551.74   27.10
   7  -7   2  555.84   26.70
   7   7  -2  597.14   28.50
   7  -9  -2   50.29    4.20
  -7   9  -2   47.90    5.00
  -7  -9   2   56.69    3.70
   7   9   2   57.89    4.10
  -7   9  -2   52.69    4.00
   7   9   2   60.29    4.00
   7   9  -2   57.29    5.00
  -7   9   2   55.69    4.60
   7   9  -2   55.99    3.80
  -7   9   2   55.99    4.10
  -8   0  -2  199.58    9.10
   8   0   2  175.08    9.50
  -8   0   2  157.98    9.80
   8   0   2  176.98    9.90
  -8   0  -2  208.68   14.60
   8   0  -2  276.97   47.10
  -8   0   2  176.88    9.00
  -8   2  -2 3814.32  171.48
   8   2   2 3754.72  164.48
  -8  -2   2 3682.33  164.18
   8  -2  -2 4061.69  198.68
   8   2   2 3749.72  165.08
  -8  -2   2 3811.82  163.98
  -8   2   2 3861.81  163.68
  -8   2   2 3860.71  164.18
   8   2  -2 3882.41  213.08
  -8  -2  -2 3906.01  170.18
   8   2  -2 3807.02  167.18
   8  -2   2 3868.41  164.08
   8   4   2  211.38   12.50
  -8   4  -2  219.68   20.10
  -8  -4   2  221.88   11.10
  -8  -4   2  230.58   11.60
   8   4   2  239.08   11.90
  -8  -4   2  174.98  102.09
   8   4  -2  243.28   21.90
   8  -4   2  222.88   12.30
  -8   4   2  235.18   11.30
   8  -4   2  225.58   11.30
  -8   4   2  215.88   11.40
  -8  -4  -2  285.97   49.50
   8   6   2 1372.46   59.29
   8   6   2 1374.66   58.19
  -8   6  -2 1241.38   58.69
  -8   6  -2 1248.08   70.79
   8  -6  -2 1289.37   57.69
  -8  -6   2 1328.67   57.79
   8  -6  -2 1379.36  106.09
  -8  -6   2 1386.66   57.79
   8  -6  -2 1332.17   58.69
  -8   6  -2 1332.17   58.09
  -8  -6  -2 1264.07   57.89
  -8   6   2 1348.97   57.99
  -8  -6  -2 1330.97   57.99
   8  -6   2 1306.57   57.89
  -8   6   2 1331.97   58.19
  -8   6   2 1317.57   58.39
  -8  -6  -2 1420.96  104.09
   8   6  -2 1254.27   58.59
   8  -8  -2   13.80    2.50
  -8   8  -2   14.30    2.40
  -8  -8   2   18.00    2.80
  -8   8  -2   10.40    3.00
   8  -8  -2   12.80    2.80
   8   8   2   17.30    2.70
  -8   8   2   14.30    2.50
   8   8  -2   14.00    2.10
  -8   8   2   15.30    2.50
   8 -10  -2  158.18    8.30
  -8  10  -2  175.78    8.40
  -8  10  -2  177.48    8.90
   8  10   2  191.68    8.50
   8  10  -2  172.38    8.30
  -8  10   2  200.38    8.70
  -9   1  -2 1248.98   61.19
  -9  -1   2 1243.48   53.89
   9   1   2 1200.08   54.89
  -9  -1   2 1206.28   53.69
   9  -1  -2 1307.57   95.59
   9   1   2 1224.18   54.39
  -9  -1  -2 1250.07   60.09
  -9   1   2 1244.28   53.89
   9  -1   2 1248.78   55.09
  -9  -1  -2 1150.58   53.69
   9  -1   2 1252.47   54.59
   9   1  -2 1363.46  103.79
  -9   1   2 1256.07   53.59
  -9   3  -2 1296.87   66.19
   9  -3  -2 1355.56   58.39
  -9  -3   2 1304.47   57.49
   9  -3  -2 1383.66  122.89
  -9  -3   2 1335.07   57.39
   9   3   2 1328.37   58.19
   9   3   2 1275.27   58.89
   9  -3   2 1345.17   58.39
  -9   3   2 1280.77   57.69
  -9  -3  -2 1338.57   67.59
  -9   3   2 1343.57   57.49
   9  -3   2 1246.78   57.39
  -9  -5   2  382.06   18.70
  -9   5  -2  418.26   18.90
   9   5   2  370.76   20.30
   9  -5  -2  321.97   55.59
  -9   5  -2  420.26   19.70
  -9   5  -2  424.46   31.60
   9   5   2  374.06   18.90
  -9  -5   2  391.76   18.60
   9  -5  -2  423.56   19.40
   9  -5   2  396.56   20.20
  -9  -5  -2  514.55   73.89
  -9  -5  -2  416.46   19.10
   9   5  -2  423.46   32.70
  -9   5   2  371.16   19.00
  -9  -5  -2  442.96   19.20
   9  -5   2  377.76   18.70
  -9   5   2  381.76   18.50
  -9   5   2  350.76   18.70
   9   5  -2  400.96   19.80
   9   7   2  540.05   23.60
  -9  -7   2  540.85   23.10
   9  -7  -2  477.55   23.10
  -9   7  -2  497.45   23.30
  -9   7  -2  488.95   24.10
  -9  -7  -2  491.45   73.59
  -9  -7  -2  453.25   23.20
  -9  -7  -2  522.45   23.20
   9   7  -2  509.95   24.00
  -9   7   2  538.65   23.60
  -9   7   2  528.75   23.50
  -9   9  -2   17.40    2.50
   9   9   2   16.40    2.10
   9   9   2   15.20    2.20
  -9   9  -2   14.70    3.10
   9  -9  -2   12.00    2.30
   9   9  -2   13.80    1.90
  -9   9   2   13.40    3.00
   9   9  -2   15.80    2.40
  -9   9   2   12.90    1.90
 -10   0   2  268.47   12.30
  10   0  -2  272.77   62.09
 -10   0   2  248.78   12.00
  10   0   2  238.88   13.40
  10   0   2  250.67   12.90
 -10   2  -2 2693.13  112.89
  10  -2  -2 2478.55  110.39
 -10   2  -2 2582.74  120.09
 -10   2  -2 2455.15  110.59
  10   2   2 2468.75  111.19
  10  -2  -2 2613.74  156.68
 -10  -2   2 2486.45  109.59
  10   2   2 2556.04  110.49
 -10  -2   2 2597.44  109.89
 -10  -2   2 2468.65  110.09
 -10   2   2 2568.64  109.79
  10  -2   2 2469.35  110.49
 -10   2   2 2557.14  110.89
 -10  -2  -2 2551.14  110.59
 -10   2   2 2568.44  109.49
 -10  -2  -2 2710.33  117.49
  10  -2   2 2541.55  109.89
  10   2  -2 2522.15  175.28
 -10   4  -2   77.69    6.40
 -10  -4   2   72.99    5.30
 -10   4  -2   63.69    5.50
 -10   4  -2   75.59   16.00
  10   4   2   71.09    5.40
 -10  -4   2   68.59    5.10
  10  -4  -2   86.89   46.40
  10   4   2   59.99    7.40
 -10   4   2   68.59    5.40
  10   4  -2   75.09   18.80
 -10   4   2   72.89    4.80
 -10  -4  -2   68.29    5.60
  10   4  -2   63.69    6.80
 -10   4   2   65.09    5.60
  10  -4   2   74.69    5.30
 -10  -4  -2   66.39   47.80
 -10  -4  -2   66.39    5.90
 -10  -4  -2   78.09    6.20
 -10   6  -2  993.60   44.60
  10  -6  -2  992.60  102.69
 -10  -6   2  980.30   43.60
 -10   6  -2  999.00   43.90
  10   6   2 1024.80   44.10
 -10  -6  -2  986.40   43.60
 -10  -6  -2 1038.60   43.80
 -10   6   2  966.60   43.80
 -10  -6  -2  913.91   94.49
  10   6  -2  960.60   44.40
 -10   6   2  989.90   44.00
  10   8   2   17.90    2.40
 -10  -8   2   17.20    2.20
 -10   8  -2   15.80    2.60
 -10   8  -2   13.20    2.00
  10   8  -2   15.40    2.60
  10   8  -2   16.20    2.20
 -10   8   2   19.00    2.50
 -10   8   2   15.60    2.40
  11  -1  -2  774.22   38.00
  11  -1  -2  807.62   95.59
  11   1   2  846.12   42.40
 -11  -1   2  806.32   36.70
 -11   1  -2  784.52   38.20
  11   1   2  835.12   36.90
 -11   1  -2  746.33   43.60
 -11  -1   2  793.12   35.80
 -11  -1  -2  835.62   38.30
 -11   1   2  800.92   35.70
  11  -1   2  835.92   36.80
 -11  -1  -2  789.32   43.40
  11  -1   2  784.62   37.50
 -11   1   2  855.01   37.90
  11   1  -2  805.92  106.29
 -11   1   2  842.62   36.10
 -11   3  -2  819.92   47.10
  11   3   2  866.11   38.00
 -11  -3   2  832.02   37.40
 -11  -3   2  820.62   38.00
 -11   3  -2  838.12   37.90
 -11  -3   2  827.22   37.00
  11   3   2  798.92   39.20
  11  -3  -2  852.91   37.60
 -11   3  -2  821.22   37.20
  11  -3  -2  880.51   94.59
 -11  -3  -2  819.62   37.50
 -11  -3  -2  870.01   37.60
 -11   3   2  824.72   37.70
 -11   3   2  838.92   37.40
  11  -3   2  853.91   38.10
 -11   3   2  860.31   37.10
  11   3  -2  785.12   38.10
  11   3  -2  815.62   49.99
 -11  -5   2  277.17   13.40
 -11   5  -2  278.37   14.30
  11  -5  -2  265.77   64.39
  11   5   2  272.47   13.80
 -11   5  -2  261.37   28.10
 -11   5  -2  269.67   13.50
  11  -5  -2  274.27   13.80
 -11  -5  -2  269.27   13.50
 -11  -5  -2  312.77   13.70
 -11   5   2  262.97   13.60
 -11  -5  -2  360.26   67.79
 -11   5   2  262.57   13.40
  11  -7  -2  443.26   19.10
 -11   7  -2  405.46   18.60
 -11   7  -2  407.56   19.30
 -11  -7   2  397.06   18.20
  11   7   2  399.16   18.80
 -11   7   2  409.26   18.80
 -11   7   2  367.36   18.90
  11   7  -2  416.46   19.20
  11   9   2   18.80    1.70
 -11   9  -2   12.80    1.90
 -11   9  -2   13.20    2.00
  11  -9  -2   18.80    2.20
 -11   9   2   20.60    1.90
  11   9  -2   20.20    2.60
  11   9  -2   15.90    1.70
 -12   0   2   41.70    4.00
  12   0   2   41.30    4.60
  12   0   2   37.00    5.40
 -12   0   2   35.80    3.70
  12   0  -2   38.90    4.80
  12   0  -2   52.79   59.89
 -12   0  -2   34.90    4.40
 -12   0   2   41.40    5.50
 -12   0  -2   30.10    8.70
 -12  -2   2 1852.61   79.29
 -12  -2   2 1788.82   79.89
  12   2   2 1864.81   80.09
 -12  -2   2 1780.52   78.99
  12  -2  -2 1882.81   79.59
 -12   2  -2 1813.12   78.99
  12  -2  -2 1706.23  139.89
 -12   2  -2 1857.61   79.69
 -12   2  -2 1804.12   88.49
  12   2   2 1714.43   80.99
 -12  -2   2 1742.83   78.79
  12  -2   2 1740.43   78.99
  12   2  -2 1883.91  179.78
 -12  -2  -2 1922.11   87.69
 -12   2   2 1751.42   79.59
 -12  -2  -2 1875.41   79.49
  12  -2   2 1809.32   79.89
 -12   2   2 1817.42   79.19
 -12  -2  -2 1947.41   79.29
 -12   2   2 1845.72   78.99
  12   2  -2 1814.12   79.99
  12  -2   2 1800.32   79.69
  12   4   2   69.39    5.50
  12  -4  -2   87.69   55.39
  12  -4  -2   66.49    5.50
 -12   4  -2   67.29    5.10
 -12   4  -2   66.59   16.80
 -12  -4   2   72.09    5.00
 -12   4  -2   70.39    5.80
 -12   4   2   69.89    5.00
  12   4  -2   70.49    6.20
 -12  -4  -2   73.49    5.20
 -12  -4  -2   68.19    5.10
 -12  -4  -2  105.89   53.79
 -12  -4  -2   70.59    5.40
 -12   4   2   72.39    5.10
 -12  -6   2  802.12   35.20
 -12   6  -2  795.22   35.40
  12  -6  -2  843.02   36.00
 -12   6  -2  811.22   36.10
  12   6   2  796.42   35.70
  12   6  -2  790.42   36.00
 -12   6   2  769.12   35.50
 -12   6   2  807.32   35.70
 -12   8  -2    5.50    1.60
  12  -8  -2    3.50    1.40
 -12   8  -2    4.20    1.30
  12   8  -2    5.20    1.20
  12   8  -2    2.90    1.50
 -12   8   2    4.40    1.20
 -13   1  -2  571.74   35.50
  13   1   2  578.74   27.50
 -13  -1   2  578.74   26.60
 -13  -1   2  516.85   26.30
 -13  -1   2  579.74   26.50
  13  -1  -2  710.23  115.49
  13  -1  -2  624.14   27.10
 -13   1  -2  585.24   26.90
 -13   1   2  560.94   26.30
  13   1  -2  607.34   27.30
 -13  -1  -2  608.54   26.90
 -13   1   2  554.54   26.30
 -13   1   2  581.54   26.60
  13  -1   2  555.74   26.70
  13  -1   2  572.24   27.40
  13   1  -2  642.14  109.69
 -13  -1  -2  602.54   35.10
 -13   3  -2  571.44   26.70
  13  -3  -2  575.94   26.60
 -13   3  -2  550.74   26.00
  13   3   2  624.24   28.30
 -13   3  -2  576.74   38.10
  13  -3  -2  597.74   89.89
 -13  -3   2  591.84   26.30
 -13  -3   2  556.14   26.70
  13  -3   2  563.14   27.90
 -13  -3  -2  603.24   26.10
 -13  -3  -2  718.33   89.89
 -13   3   2  540.55   26.70
 -13  -3  -2  581.74   26.40
  13  -3   2  563.34   26.70
  13   3  -2  577.04   27.10
 -13   3   2  567.64   26.20
 -13  -3  -2  561.14   26.30
 -13   5  -2  180.58    9.50
 -13  -5   2  199.78    9.50
  13   5   2  200.98   10.10
 -13   5  -2  197.38   10.30
  13  -5  -2  197.88   10.70
  13   5  -2  184.38   10.30
 -13  -5  -2  183.28    9.50
  13  -5   2  186.58   10.10
 -13   5   2  196.88    9.90
 -13   5   2  195.58   10.00
 -13   7  -2  257.87   12.30
 -13  -7   2  245.28   11.40
 -13   7  -2  245.68   11.70
  13   7  -2  257.07   12.20
  13   7  -2  259.37   11.80
 -13   7   2  264.37   13.00
  13  -7   2  259.67   12.20
 -14   0   2  112.99    6.80
 -14   0   2  110.89    8.90
 -14   0   2  108.99    8.30
 -14   0  -2  113.49   16.90
 -14   0  -2  129.39    7.30
  14   0  -2  224.78  126.59
  14   0   2  114.09    8.30
  14   0  -2  116.69    7.40
 -14   2  -2 1179.28   52.59
 -14   2  -2 1094.89   61.99
 -14  -2   2 1206.28   53.39
 -14   2  -2 1194.38   53.19
  14   2   2 1227.98   53.69
 -14  -2   2 1231.88   52.99
  14  -2  -2 1242.48  144.49
  14  -2  -2 1263.57   53.39
 -14  -2  -2 1190.18   61.29
  14  -2   2 1178.78   53.29
 -14   2   2 1257.07   53.09
 -14  -2  -2 1244.38   53.19
 -14  -2  -2 1259.77   52.59
 -14   2   2 1131.99   53.59
  14  -2   2 1209.68   54.39
  14   2  -2 1202.98   53.69
 -14   4  -2   27.10    3.40
 -14   4  -2   23.60    3.30
  14   4   2   29.30    3.70
  14  -4  -2   28.20    3.30
 -14  -4   2   27.60    2.70
  14  -4   2   27.90    4.10
  14   4  -2   24.60    3.70
 -14   4   2   28.30    2.90
 -14  -4  -2   24.20    3.10
 -14  -6   2  458.05   19.90
 -14   6  -2  433.56   20.00
  14  -6  -2  483.75   20.70
  14   6   2  409.86   22.10
  14  -6   2  463.55   20.60
 -14   6   2  471.65   20.40
  14   6  -2  440.56   20.50
  15   1   2  367.26   18.90
  15  -1  -2  376.26   19.90
 -15   1  -2  412.36   20.50
 -15  -1   2  387.86   18.60
 -15  -1   2  384.56   18.30
 -15   1   2  389.86   18.60
 -15   1   2  372.06   18.80
  15  -1   2  379.16   18.70
  15   1  -2  401.16   19.20
 -15   3  -2  337.27   16.00
 -15   3  -2  301.87   16.00
  15  -3  -2  346.67   16.00
  15   3   2  325.87   16.10
 -15  -3   2  347.87   15.50
  15   3  -2  342.77   16.20
 -15   3   2  333.47   18.50
 -15  -3  -2  326.07   15.50
 -15   3   2  338.37   15.70
  15  -3   2  336.07   16.10
 -15  -3  -2  335.47   15.60
  15  -5  -2  142.79    8.00
 -15  -5   2  148.79    7.00
 -15   5   2  154.68    7.50
  15  -5   2  146.29    7.70
  15   5  -2  135.99    7.60
 -16   0  -2   43.70    3.70
  16   0   2   46.10    6.70
 -16   0   2   44.60    4.80
 -16   0   2   51.19    3.50
  16   0  -2   42.50    4.20
 -16  -2   2  635.94   28.20
  16  -2  -2  635.04   28.70
 -16   2  -2  640.14   28.60
 -16   2   2  617.34   28.30
 -16  -2  -2  628.84   28.40
 -16   2   2  641.64   29.00
  16  -2   2  635.34   28.90
 -16  -2  -2  667.63   28.50
  16   2  -2  640.14   28.80
 -16  -4   2   54.19    3.10
  16  -4  -2   56.49    3.90
 -16   4  -2   50.99    3.70
  16  -4   2   50.59    4.10
 -16   4   2   57.89    3.40
  16   4  -2   50.79    3.80
  17  -1  -2  213.88   10.70
 -17  -1   2  214.98   10.10
 -17   1  -2  225.18   10.60
 -17   1   2  215.38   10.20
 -17   1   2  215.78   10.80
  17  -1   2  199.78   11.30
  17   1  -2  221.58   10.80
 -17  -1  -2  216.58   10.20
 -17  -1  -2  224.28   10.50
 -17   3  -2  215.58   10.80
 -17  -3   2  232.68   10.70
  17  -3  -2  237.28   11.00
  17   3  -2  229.48   10.90
 -17   3   2  238.88   10.70
  17  -3   2  232.78   11.10
   0   0  -3    2.00    1.40
   0   0   3    1.00    1.00
   0   0  -3    2.20    1.30
   0   0   3    2.10    0.80
   0  -2   3    7.30    1.30
   0  -4   3  235.78   11.30
   0   4  -3  235.98   13.20
   0  -4  -3  236.38   36.40
   0  -4  -3  239.48   24.70
   0   4   3  245.18   10.90
   0   4   3  208.28   11.00
   0  -4   3  228.98   11.50
   0  -6   3  421.06   19.60
   0   6   3  430.26   19.60
   0  -6   3  427.06   19.70
   0  -6  -3  401.06   47.60
   0  -6  -3  292.17   59.69
   0   6  -3  407.36   29.70
   0   6   3  412.36   19.40
   0  -8  -3  400.46   54.89
   0  -8   3  446.96   19.80
   0   8  -3  404.56   20.50
   0   8  -3  420.76   21.90
   0   8   3  442.06   20.50
   0   8  -3  356.46   35.60
   0   8   3  457.65   20.00
   0  -8   3  425.56   20.20
   0  -8  -3  404.26   20.30
   0  10   3  239.68   12.00
   0  10  -3  252.87   11.90
   0  10  -3  273.47   12.60
   0 -10  -3  259.77   11.80
   0  10   3  234.58   11.90
   0 -10   3  231.28   11.50
   0 -10  -3  256.07   11.80
  -1  -1   3  716.53   31.70
  -1  -1   3  731.83   31.30
  -1   1  -3  702.53   62.99
  -1   1  -3  749.92   33.80
   1  -1   3  797.32   31.20
   1   1  -3  627.54   38.50
   1  -1   3  664.73   32.80
   1   1  -3  741.43   34.50
   1   3   3  676.53   28.60
   1   3   3  679.33   28.40
   1  -3  -3  634.44   40.00
  -1  -3   3  650.93   28.90
  -1   3  -3  633.14   33.90
  -1  -3   3  614.14   28.90
   1  -3   3  659.53   28.80
   1  -3   3  599.84   29.00
  -1   3   3  671.93   28.30
   1   3  -3  689.23   35.60
   1   5   3  666.43   30.00
   1  -5  -3  727.33   51.39
  -1  -5   3  652.53   30.10
   1   5   3  624.14   29.80
  -1  -5   3  636.04   30.10
  -1   5  -3  754.22   39.60
  -1   5   3  618.04   29.80
   1  -5   3  677.33   30.40
   1   5  -3  735.73   39.80
  -1   5   3  663.93   29.90
   1  -5   3  644.14   30.10
  -1  -5  -3  747.23   51.59
   1   7   3  748.13   31.50
   1  -7  -3  637.94   66.19
  -1   7  -3  656.93   43.70
  -1  -7   3  731.63   31.50
  -1   7  -3  641.34   32.50
  -1   7  -3  676.83   32.00
  -1  -7   3  691.53   31.40
   1  -7  -3  684.73   32.00
   1   7   3  743.13   31.80
  -1   7   3  719.23   31.70
  -1   7   3  681.53   32.10
   1  -7   3  742.63   31.80
  -1  -7  -3  702.53   63.29
   1  -7   3  691.03   31.60
  -1  -7  -3  654.93   31.70
  -1   7   3  746.03   31.60
   1   7  -3  648.84   31.80
   1   7  -3  695.03   44.80
   1  -7   3  730.03   31.70
   1   7  -3  637.74   32.50
   1   9   3  370.26   18.20
   1  -9  -3  393.36   18.10
  -1  -9   3  365.36   17.70
  -1   9  -3  394.66   19.00
  -1   9  -3  393.16   18.20
   1   9   3  378.96   18.10
   1  -9  -3  414.06   18.40
   1  -9   3  359.56   17.70
   1   9  -3  412.16   19.00
  -1   9   3  361.36   18.00
  -1   9   3  357.86   18.20
  -1  -9  -3  399.36   18.00
   1   9  -3  406.86   18.20
  -1  11  -3  246.78   11.50
   1 -11  -3  247.68   11.10
  -1  11  -3  234.78   11.30
  -1 -11  -3  239.98   11.00
   1  11  -3  240.08   11.30
   1  11  -3  248.18   11.50
   2   0  -3    3.10    2.50
   2   0   3    5.00    0.80
  -2   0  -3  -10.30   18.10
   2   0  -3    4.20    2.60
  -2   0   3    1.80    1.30
  -2   0  -3    2.70    1.50
  -2   2  -3  186.88   12.90
  -2  -2   3  208.88    9.60
   2  -2  -3  178.28   19.50
   2   2  -3  184.48   14.10
   2  -2   3  222.58    9.50
  -2   2   3  208.68    9.50
  -2   4  -3  356.26   23.20
   2   4   3  389.36   17.00
  -2  -4   3  379.16   17.30
  -2  -4   3  397.96   17.20
   2   4   3  383.66   17.90
   2  -4  -3  348.37   33.30
   2  -4  -3  330.57   20.20
   2  -4   3  374.36   17.00
   2   4  -3  385.36   25.70
  -2  -4  -3  343.77   33.40
  -2   4   3  400.16   16.80
  -2  -4  -3  360.76   41.00
  -2   4   3  361.06   16.80
   2  -4   3  365.56   17.60
   2   4  -3  325.27   19.30
  -2   6  -3  498.55   31.80
   2   6   3  432.16   20.60
  -2  -6   3  452.65   20.80
  -2  -6   3  429.86   22.90
   2  -6  -3  528.35   53.19
  -2  -6   3  424.86   20.70
   2   6   3  441.16   21.00
  -2   6   3  440.26   20.80
  -2  -6  -3  438.96   50.99
   2  -6   3  452.35   21.40
   2   6  -3  496.75   32.30
  -2   6   3  452.15   20.80
   2  -6   3  431.66   20.90
  -2  -6  -3  417.16   63.39
   2   8   3  469.55   22.70
  -2   8  -3  454.55   39.10
  -2  -8   3  504.05   22.40
   2  -8  -3  492.75   23.30
   2   8   3  494.85   23.30
   2  -8  -3  489.45   22.80
   2  -8  -3  565.14   63.09
  -2  -8   3  451.95   22.50
   2   8   3  509.95   22.60
  -2   8  -3  471.25   22.80
  -2   8  -3  489.85   23.70
   2   8  -3  449.66   23.30
   2  -8   3  526.25   22.80
  -2   8   3  497.95   23.10
  -2  -8  -3  475.95   22.60
  -2   8   3  499.85   22.60
  -2   8   3  464.55   23.10
   2   8  -3  487.35   22.80
  -2  -8  -3  523.85   53.49
   2  -8   3  486.95   23.00
  -2  10  -3  245.18   11.90
  -2  10  -3  244.28   11.30
   2 -10  -3  241.68   11.20
   2  10   3  223.38   11.30
   2  10   3  223.38   11.30
   2 -10  -3  247.28   11.30
  -2 -10   3  228.28   10.90
  -2 -10  -3  235.28   11.70
   2  10  -3  240.28   11.90
   2  10  -3  240.88   11.20
  -2 -10  -3  253.27   11.20
  -2  10   3  222.78   11.30
   2 -10   3  223.98   11.00
  -2  10   3  235.08   11.40
  -3  -1   3  814.72   33.70
  -3   1  -3  644.04   69.99
   3  -1  -3  735.33   35.80
   3  -1  -3  762.32   49.00
   3  -1   3  802.62   33.70
  -3   1   3  843.42   34.00
   3   1  -3  698.93   38.20
  -3  -1  -3  744.43   34.90
  -3   1   3  843.72   33.40
  -3   3  -3 1236.68   61.09
  -3  -3   3 1419.16   55.89
   3  -3  -3 1206.08   68.39
  -3  -3   3 1346.57   55.69
   3   3   3 1348.57   55.69
   3  -3  -3 1187.48   58.89
   3  -3   3 1311.87   56.09
   3   3  -3 1265.47   62.59
  -3   3   3 1235.68   55.89
  -3   3   3 1254.27   56.99
   3  -5  -3  825.52   59.89
   3   5   3  722.63   33.50
   3   5   3  706.23   33.40
  -3  -5   3  717.83   33.50
  -3  -5   3  725.23   33.30
   3  -5  -3  789.32   42.30
  -3   5  -3  786.92   42.50
  -3   5   3  712.43   33.40
  -3  -5  -3  771.92   80.39
   3  -5   3  730.43   33.40
  -3   5   3  750.02   33.30
   3  -5   3  758.62   34.20
   3   5  -3  837.72   44.90
  -3  -5  -3  798.42   60.29
  -3  -7   3  679.23   29.50
   3  -7  -3  638.94   30.30
  -3   7  -3  625.94   30.70
   3  -7  -3  613.54   68.79
  -3   7  -3  627.34   29.90
   3   7   3  669.23   29.90
  -3   7  -3  654.83   42.40
  -3  -7   3  686.13   29.50
   3   7   3  682.13   29.50
   3   7   3  637.84   29.90
   3  -7  -3  626.54   30.10
   3  -7   3  679.23   30.00
   3   7  -3  626.04   30.40
   3   7  -3  660.23   42.60
  -3   7   3  682.73   29.60
   3   7  -3  614.04   29.80
   3  -7   3  674.53   29.90
   3  -7   3  695.23   30.00
  -3  -7  -3  604.54   29.50
  -3   7   3  642.24   30.10
  -3  -7  -3  644.04   60.09
  -3   7   3  667.63   29.80
  -3  -7  -3  596.94   29.30
  -3   9  -3  432.06   21.30
  -3   9  -3  447.06   21.40
   3   9   3  393.36   19.60
   3  -9  -3  450.25   20.00
  -3  -9   3  406.46   19.40
   3   9   3  403.66   19.70
   3  -9  -3  460.65   20.10
  -3   9   3  394.96   19.70
   3   9  -3  447.66   21.80
   3  -9   3  408.96   19.60
  -3   9   3  404.86   19.90
   3   9  -3  446.56   20.60
  -3  -9  -3  456.55   19.80
   3  11   3  233.78   10.20
   3 -11  -3  220.08   10.10
  -3  11  -3  206.98   10.00
  -3  11  -3  217.08   10.60
   3  11  -3  228.38   11.70
  -3 -11  -3  228.08   10.00
  -3  11   3  236.58   10.20
   3  11  -3  212.18   10.00
  -4   0  -3   39.70   31.40
  -4   2  -3  346.07   18.90
   4   2   3  310.17   14.20
  -4  -2   3  297.77   14.00
   4  -2  -3  331.47   17.70
   4  -2  -3  338.97   36.40
  -4  -2   3  296.47   14.10
  -4  -2  -3  223.18   38.10
   4  -2   3  305.37   14.00
  -4   2   3  303.77   13.60
  -4   2   3  299.27   15.90
   4  -2   3  286.77   14.40
  -4   2   3  311.87   14.50
   4   4   3  208.48   10.70
  -4  -4   3  215.28   10.60
   4  -4  -3  221.48   16.60
   4  -4  -3  258.97   35.00
   4   4   3  199.98   10.50
  -4   4   3  213.38   10.10
   4  -4   3  197.48   11.70
   4  -4   3  212.28   10.40
  -4  -4  -3  302.07   44.10
  -4  -4  -3  190.88   32.80
  -4   4   3  210.88   10.30
  -4   6  -3  485.35   32.40
  -4   6  -3  449.56   23.50
   4   6   3  505.85   22.40
   4  -6  -3  481.45   23.00
   4  -6  -3  470.45   23.30
  -4  -6   3  469.05   22.40
  -4   6  -3  451.45   22.70
   4   6   3  482.45   23.30
   4  -6  -3  458.35   60.09
  -4  -6   3  507.85   22.40
  -4  -6   3  526.95   24.20
   4   6  -3  462.55   23.00
   4   6  -3  545.85   48.10
   4   6  -3  462.65   23.40
  -4   6   3  515.55   23.10
  -4  -6  -3  569.74   55.69
  -4  -6  -3  467.55   22.80
  -4   6   3  496.05   22.30
  -4  -6  -3  447.36   22.70
   4  -6   3  469.55   22.90
   4  -6   3  512.45   23.10
  -4  -8   3  262.87   12.80
  -4   8  -3  261.27   14.10
   4   8   3  277.47   13.10
   4  -8  -3  189.68   46.10
   4  -8  -3  248.38   13.40
   4   8   3  253.17   13.10
  -4   8  -3  268.47   13.40
   4  -8  -3  273.07   13.50
  -4  -8  -3  265.07   13.10
   4  -8   3  277.67   13.20
   4   8  -3  247.88   13.80
   4   8  -3  260.87   13.20
  -4  -8  -3  269.77   44.00
  -4   8   3  266.97   13.10
  -4   8   3  261.07   13.50
  -4  10  -3  362.16   16.20
   4  10   3  317.47   15.60
  -4  10  -3  344.47   15.80
   4  10   3  328.67   15.50
   4 -10  -3  368.86   15.70
   4 -10  -3  354.66   15.50
  -4 -10   3  313.47   15.30
   4  10  -3  356.26   16.20
  -4  10   3  303.97   15.60
   4  10  -3  344.97   16.00
  -4 -10  -3  365.16   15.90
  -4 -10  -3  329.27   15.30
  -4  10   3  330.07   15.80
   5   1   3  798.52   38.10
  -5  -1   3  875.01   38.10
  -5   1  -3  881.91   48.40
  -5  -1   3  878.21   38.20
   5  -1  -3  975.80   73.59
   5   1   3  891.81   38.50
   5  -1  -3  867.11   50.39
  -5  -1  -3  977.10   43.10
   5   1  -3  886.41   74.09
  -5   1   3  896.91   37.80
   5  -1   3  828.32   38.40
   5  -1   3  856.11   38.10
   5  -1   3  885.71   38.80
  -5  -1  -3  775.62   63.69
  -5   1   3  881.11   39.30
  -5   3  -3  980.10   46.70
   5  -3  -3  959.40   62.39
  -5  -3   3  891.31   40.30
   5  -3  -3  826.82   44.50
   5   3   3  894.81   39.90
   5   3   3  890.11   40.40
  -5  -3   3  932.81   40.20
  -5  -3  -3  831.22   71.69
  -5   3   3  917.71   40.00
   5  -3   3  929.81   40.10
   5  -3   3  937.31   40.70
  -5  -3  -3  937.21   61.39
  -5   3   3  900.01   39.90
   5   3  -3  948.71   48.00
   5  -5  -3  626.14   61.09
  -5  -5   3  689.13   30.90
   5   5   3  665.33   31.00
  -5   5  -3  700.83   39.70
   5   5   3  680.03   31.30
  -5  -5   3  705.93   30.80
  -5   5   3  700.23   30.80
   5  -5   3  658.23   31.50
   5  -5   3  698.33   30.80
   5   5  -3  693.93   41.20
  -5  -5  -3  714.33   61.89
  -5   5   3  692.53   30.80
   5  -7  -3  438.16   69.39
  -5  -7   3  436.16   20.60
   5   7   3  425.96   20.70
   5  -7  -3  461.65   21.70
  -5   7  -3  464.65   21.10
  -5   7  -3  445.76   33.80
  -5   7  -3  459.45   22.00
   5  -7  -3  468.75   21.30
   5   7   3  444.26   22.00
  -5  -7   3  435.16   20.70
   5   7  -3  458.75   21.70
   5   7  -3  486.65   21.30
  -5   7   3  422.76   21.10
   5  -7   3  437.76   21.50
   5  -7   3  429.66   21.10
   5  -7   3  421.36   21.00
  -5   7   3  423.46   21.20
  -5  -7  -3  461.95   20.80
  -5   7   3  435.36   20.80
  -5  -7  -3  504.15   57.09
   5   7  -3  399.36   36.30
  -5  -7  -3  463.45   20.90
   5   9   3  393.26   18.60
   5  -9  -3  399.96   18.80
  -5  -9   3  388.86   18.20
   5   9   3  379.86   18.40
  -5   9  -3  405.76   19.30
  -5   9  -3  411.76   18.60
   5  -9  -3  408.76   18.70
  -5   9   3  394.26   18.70
  -5  -9  -3  420.36   18.40
   5   9  -3  406.96   18.50
  -5   9   3  387.26   18.60
   5   9  -3  407.86   19.10
   5  -9   3  394.16   18.40
  -5  -9  -3  420.16   18.30
   6   0   3    2.10    1.50
   6   0   3    1.40    1.20
  -6   0   3    2.60    0.90
  -6   0   3    1.80    1.20
   6   0  -3  -10.50   24.90
   6  -2  -3   87.19   25.80
  -6   2  -3   84.99    9.50
  -6  -2   3  100.09    5.50
   6   2   3  101.29    5.70
   6   2   3  104.49    6.10
  -6  -2   3  108.99    5.70
  -6   2   3  105.49    5.10
  -6   2   3  105.59    5.50
   6   2  -3   82.59   11.50
   6  -2   3  103.89    6.00
   6  -2   3  101.79    5.40
  -6  -2  -3   96.29   43.30
  -6  -2  -3   89.29    8.50
   6  -4  -3  257.57   43.50
   6   4   3  245.18   12.10
  -6  -4   3  247.38   12.00
  -6   4  -3  246.28   18.90
   6   4   3  226.88   12.50
  -6  -4   3  227.48   11.60
  -6  -4  -3  330.77   43.20
   6   4  -3  251.87   20.80
   6  -4   3  231.38   11.70
   6  -4   3  241.28   12.50
  -6   4   3  236.88   11.60
  -6   4   3  244.78   11.70
   6  -6  -3  178.78   10.10
  -6  -6   3  187.18   11.50
  -6   6  -3  163.18   10.70
   6   6   3  201.48   10.80
   6  -6  -3  163.58   43.50
  -6   6  -3  160.08   19.90
   6   6   3  183.78    9.70
  -6  -6   3  191.18    9.60
  -6  -6   3  184.48    9.70
  -6   6  -3  173.38   10.10
   6  -6  -3  184.08   10.70
  -6   6   3  179.28   10.50
  -6  -6  -3  139.59   34.80
   6   6  -3  169.58   10.60
  -6   6   3  196.08    9.60
   6   6  -3  182.08   10.30
   6  -6   3  186.78   10.20
  -6  -6  -3  174.48   10.20
   6  -6   3  186.58    9.70
  -6   6   3  189.28    9.90
  -6  -6  -3  178.18   10.10
   6  -6   3  187.48   10.70
   6  -8  -3  391.36   18.10
   6  -8  -3  283.67   56.49
   6   8   3  373.16   17.50
  -6   8  -3  381.36   18.50
  -6  -8   3  374.56   17.30
  -6   8  -3  371.36   17.70
   6  -8  -3  370.06   17.90
   6   8   3  387.96   17.70
  -6   8   3  372.96   17.90
   6   8  -3  373.06   18.20
  -6  -8  -3  297.57   42.40
  -6   8   3  383.86   17.70
  -6  -8  -3  360.26   17.20
  -6  -8  -3  370.46   17.50
   6   8  -3  376.56   17.60
   6  -8   3  377.06   17.70
  -6  -8  -3  370.16   17.50
   6 -10  -3  218.68   10.00
  -6  10  -3  202.68    9.80
   6  10   3  200.78   10.50
  -6 -10   3  209.08    9.60
   6  10   3  215.08    9.90
  -6  10  -3  221.88   10.50
   6  10  -3  215.68    9.80
  -6 -10  -3  213.98   10.20
  -6  10   3  208.08   10.20
  -6  10   3  213.48   10.00
   6  10  -3  213.28   10.30
   7   1   3  644.54   29.90
  -7  -1   3  666.73   29.60
  -7   1  -3  709.93   35.30
   7  -1  -3  770.82   62.49
   7   1   3  660.23   30.40
  -7  -1   3  648.54   29.70
  -7  -1  -3  702.83   34.20
   7  -1   3  643.64   30.10
  -7   1   3  666.33   29.70
   7   1  -3  689.73   69.49
   7  -1   3  673.23   31.10
   7  -3  -3  687.03   62.89
   7   3   3  693.73   31.70
   7   3   3  689.33   32.40
  -7  -3   3  725.43   31.50
  -7   3  -3  696.83   38.50
  -7  -3   3  745.03   31.80
   7  -3   3  700.33   31.50
  -7   3   3  708.83   31.60
  -7  -3  -3  655.63   60.79
  -7   3   3  734.43   31.50
   7  -3   3  708.63   32.20
   7   3  -3  712.73   40.20
  -7   5  -3  514.25   24.50
  -7  -5   3  538.75   24.20
  -7  -5   3  508.55   24.40
  -7  -5   3  526.45   24.00
   7  -5  -3  541.65   64.79
  -7   5  -3  560.14   34.30
   7   5   3  523.35   25.30
   7   5   3  513.75   27.20
  -7   5  -3  491.45   27.80
  -7   5  -3  534.15   25.20
   7  -5  -3  531.55   24.40
   7  -5  -3  545.95   25.00
   7   5  -3  580.74   35.20
   7  -5   3  519.55   25.10
  -7   5   3  542.75   24.30
   7  -5   3  515.55   24.50
  -7   5   3  530.75   25.50
  -7  -5  -3  553.64   24.90
  -7  -5  -3  578.94   60.39
   7  -5   3  503.25   24.10
  -7  -5  -3  527.85   26.30
  -7   5   3  497.55   24.60
   7   5  -3  526.85   25.40
   7   7   3  499.05   22.30
   7  -7  -3  494.25   22.40
   7  -7  -3  414.06   63.59
  -7   7  -3  421.06   35.90
  -7  -7   3  498.15   22.10
  -7   7  -3  477.05   23.10
   7  -7  -3  487.95   22.90
  -7   7  -3  487.05   22.40
  -7  -7  -3  467.45   22.10
  -7   7   3  481.05   22.30
  -7   7   3  476.95   22.50
   7   7  -3  485.95   22.30
  -7  -7  -3  491.35   22.10
   7   7  -3  479.05   23.00
   7  -7   3  487.35   22.50
   7   9   3  291.67   13.70
  -7  -9   3  284.07   13.20
   7   9   3  294.87   13.50
   7  -9  -3  284.77   13.60
   7  -9  -3  296.37   13.80
  -7   9  -3  286.97   13.50
  -7   9  -3  295.57   14.20
  -7   9   3  293.87   13.80
  -7   9   3  295.67   13.70
  -7  -9  -3  287.27   13.30
   7   9  -3  291.17   13.40
   7   9  -3  294.17   14.00
  -7  -9  -3  264.07   13.20
  -8   0   3    1.10    1.10
   8   0   3    2.90    1.60
  -8   0  -3    2.40    3.70
   8   0   3    6.70    2.10
  -8   0   3    1.00    1.20
   8   0  -3    4.30   31.00
  -8  -2   3   74.19    4.60
   8  -2  -3   85.09   33.40
   8   2   3   68.29    5.50
  -8  -2   3   73.19    4.60
   8   2   3   71.79    4.90
   8  -2   3   73.19    5.20
   8  -2   3   71.59    4.60
  -8   2   3   68.79    4.10
  -8   2   3   72.29    4.50
  -8   4  -3  222.88   15.60
   8  -4  -3  212.18   42.00
   8   4   3  202.38   13.60
   8   4   3  218.38   11.30
   8  -4  -3  217.38   11.70
  -8   4  -3  233.38   19.30
  -8  -4   3  210.88   10.90
  -8  -4   3  221.58   11.40
  -8   4  -3  204.38   12.30
  -8  -4  -3  277.77   46.80
   8  -4   3  211.78   11.70
   8  -4   3  222.28   11.70
  -8  -4  -3  217.68   11.70
   8  -4   3  206.98   11.20
  -8   4   3  188.08   12.30
   8   4  -3  197.08   12.60
  -8   4   3  231.38   10.90
  -8  -4  -3  213.28   12.10
   8   4  -3  234.38   21.10
  -8   4   3  211.88   13.30
   8   4  -3  210.38   12.50
  -8  -6   3  343.57   16.80
  -8   6  -3  323.17   27.00
   8  -6  -3  356.16   57.59
  -8  -6   3  354.26   18.40
   8  -6  -3  351.86   16.70
  -8   6  -3  339.27   16.70
   8   6   3  343.27   17.90
  -8  -6   3  337.07   16.50
   8  -6  -3  379.06   19.10
   8   6   3  352.36   16.60
   8   6  -3  290.47   31.60
   8  -6   3  333.77   16.60
  -8   6   3  339.77   17.30
  -8  -6  -3  356.46   17.30
  -8   6   3  325.97   16.90
   8  -6   3  335.57   17.70
  -8  -6  -3  352.16   17.80
  -8   6   3  357.36   16.50
  -8  -8   3  267.67   12.10
   8   8   3  267.87   12.50
  -8   8  -3  246.88   13.00
   8  -8  -3  245.38   12.70
  -8   8  -3  254.37   12.40
   8  -8  -3  248.68   12.40
  -8  -8  -3  237.28   12.10
   8   8  -3  254.37   12.90
  -8   8   3  273.87   12.60
  -8   8   3  267.37   12.60
   8   8  -3  252.37   12.30
  -9  -1   3  398.86   18.00
  -9   1  -3  390.96   25.30
   9   1   3  374.36   18.30
   9   1   3  371.46   19.00
  -9  -1   3  391.06   17.80
   9  -1  -3  460.05   88.49
   9  -1   3  407.16   18.60
   9   1  -3  304.47   59.29
  -9   1   3  389.36   17.90
  -9  -1  -3  384.26   26.90
   9  -1   3  371.96   19.10
  -9   1   3  399.86   17.70
   9   3   3  426.26   19.40
   9  -3  -3  402.16   19.50
   9  -3  -3  383.96   19.30
  -9  -3   3  421.26   19.40
  -9   3  -3  383.16   20.90
  -9   3  -3  402.06   26.50
   9   3   3  419.66   22.20
  -9   3  -3  413.06   22.80
   9  -3  -3  423.46   64.19
  -9  -3   3  394.76   19.40
  -9  -3   3  432.06   19.00
   9   3  -3  392.76   20.40
   9  -3   3  408.16   19.50
   9   3  -3  405.76   28.80
  -9   3   3  406.86   19.30
  -9  -3  -3  374.16   19.80
  -9  -3  -3  389.36   19.30
   9  -3   3  413.46   19.10
  -9   3   3  414.16   18.80
   9  -5  -3  445.96   19.60
  -9  -5   3  402.76   19.50
   9   5   3  392.26   19.80
  -9   5  -3  434.36   20.30
   9  -5  -3  371.56   70.09
  -9   5  -3  442.76   19.80
  -9   5  -3  440.26   30.60
   9  -5  -3  446.56   20.20
   9   5   3  383.06   21.10
  -9  -5   3  407.96   19.50
  -9  -5   3  381.46   19.40
  -9  -5  -3  443.66   19.90
  -9   5   3  378.06   19.60
  -9   5   3  389.16   19.80
  -9  -5  -3  511.65   72.19
  -9  -5  -3  461.55   20.10
   9   5  -3  437.86   20.50
   9  -5   3  381.66   19.50
   9  -5   3  399.46   20.50
   9   5  -3  460.15   32.10
  -9   5   3  401.46   19.40
   9  -7  -3  370.76   18.10
   9   7   3  390.96   17.80
   9  -7  -3  303.87   70.89
  -9   7  -3  373.86   18.30
  -9   7  -3  363.96   19.10
  -9  -7   3  393.66   17.40
  -9   7   3  389.36   17.90
   9   7  -3  372.06   18.20
  -9   7   3  381.86   17.70
   9   7  -3  361.16   17.50
  -9  -7  -3  380.86   17.50
  -9  -9   3  221.58   10.40
  -9   9  -3  219.28   11.30
   9   9   3  212.08   11.00
   9   9   3  238.18   10.70
  -9   9  -3  249.68   11.30
   9  -9  -3  227.88   11.70
   9   9  -3  251.07   11.20
  -9   9   3  208.48   10.90
  -9   9   3  232.58   10.90
   9   9  -3  241.38   10.60
  10   0   3    2.70    1.70
  10   0  -3  -59.59   40.70
 -10   0   3    5.60    2.60
  10   0   3    4.00    2.40
  10   0  -3   -2.10    2.60
 -10   0   3    0.80    2.80
 -10   0  -3   -5.40    4.70
 -10   2  -3   36.40    9.10
  10  -2  -3   36.80    5.00
 -10  -2   3   44.90    3.80
 -10  -2   3   50.89    3.80
 -10   2  -3   40.40    6.60
  10   2   3   47.80    5.70
 -10  -2   3   51.79    4.70
  10  -2  -3   40.60   43.40
 -10   2  -3   33.30    4.80
  10   2   3   50.99    4.30
 -10   2   3   50.69    3.60
  10  -2   3   42.10    4.00
 -10  -2  -3   31.00    5.90
 -10   2   3   46.00    4.00
 -10  -2  -3   34.90    8.40
 -10  -2  -3   29.40    6.30
 -10   4  -3   95.39    9.30
 -10   4  -3   87.19   14.40
 -10  -4   3   77.99    5.60
  10  -4  -3   84.49    6.50
  10   4   3   75.39    8.10
 -10  -4   3   74.99    5.60
  10  -4  -3   81.39    6.30
 -10   4  -3   78.49    6.40
 -10   4  -3   76.99    6.50
  10   4   3   86.49    5.90
 -10  -4   3   85.79    5.80
 -10  -4  -3   83.29    5.90
 -10   4   3   84.59    5.20
  10   4  -3   68.29   15.00
  10   4  -3   78.89    6.80
 -10   4   3   82.79    6.10
 -10  -4  -3   83.29    6.50
  10  -4   3   84.49    6.60
 -10  -4  -3   82.79    6.00
 -10   4   3   72.59    5.70
  10   6   3  198.88   10.90
 -10   6  -3  235.58   11.70
 -10   6  -3  203.98   25.60
 -10   6  -3  213.58   10.90
 -10  -6   3  189.28   10.50
  10  -6  -3  239.78   11.40
  10  -6  -3  213.88   10.80
 -10   6   3  201.08   10.90
 -10  -6  -3  229.78   11.00
 -10  -6  -3  226.28   10.90
  10   6  -3  233.28   11.70
 -10   6   3  199.18   10.70
 -10   8  -3  180.88    9.20
  10   8   3  191.88    9.50
 -10   8  -3  196.98    9.90
 -10  -8   3  197.08    9.00
  10  -8  -3  168.48    9.30
  10   8  -3  194.08    9.70
 -10   8   3  207.28    9.50
  10   8  -3  193.18    9.70
 -10   8   3  190.08    9.50
 -11  -1   3  244.68   11.60
 -11   1  -3  215.98   14.40
  11   1   3  214.98   13.10
 -11  -1   3  241.18   12.10
  11  -1  -3  171.48   53.59
 -11  -1   3  248.38   11.60
  11   1   3  246.88   12.30
 -11   1   3  245.18   11.40
 -11   1   3  245.28   12.10
 -11   1   3  241.28   11.60
  11   1  -3  227.28   70.59
 -11  -1  -3  199.18   16.80
 -11  -1  -3  196.28   13.70
  11  -1   3  240.08   11.90
 -11  -3   3  253.37   12.30
  11  -3  -3  294.87   68.49
 -11   3  -3  227.98   12.70
 -11  -3   3  265.57   12.50
  11   3   3  228.18   14.50
  11  -3  -3  220.68   12.60
  11   3   3  272.47   13.20
 -11  -3   3  261.27   12.60
 -11   3   3  265.87   12.20
 -11   3   3  258.17   13.10
 -11  -3  -3  220.28   12.40
 -11   3   3  253.77   12.60
 -11  -3  -3  289.27   55.79
  11  -3   3  242.78   12.50
 -11  -3  -3  241.48   13.00
 -11  -3  -3  219.38   12.60
  11   3  -3  226.68   13.30
  11  -3   3  259.27   13.00
  11   3  -3  225.88   29.70
  11   5   3  189.58   10.10
 -11   5  -3  195.88   10.50
  11  -5  -3  235.28   63.69
  11  -5  -3  192.08   10.20
 -11  -5   3  189.28    9.70
 -11  -5  -3  270.97   55.59
  11  -5   3  175.28   11.80
 -11   5   3  185.98   10.00
 -11  -5  -3  182.38    9.80
 -11  -5  -3  196.58    9.90
 -11   5   3  190.08    9.70
  11   5  -3  187.28   10.50
 -11   7  -3  244.28   12.30
 -11  -7   3  260.37   11.50
  11  -7  -3  244.08   12.10
  11   7   3  258.07   12.00
  11   7  -3  234.98   12.10
  11   7  -3  227.88   11.60
 -11   7   3  254.37   11.90
 -11   7   3  265.27   12.00
 -11  -7  -3  232.28   11.90
  12   0  -3   46.90   69.09
  12   2   3   20.60    5.40
  12   2   3   28.30    4.00
 -12  -2   3   26.90    3.60
 -12   2  -3   28.10    4.00
 -12   2  -3   32.60    9.00
 -12  -2   3   24.40    3.40
  12  -2  -3  -15.10   49.70
 -12  -2   3   22.60    3.20
  12  -2  -3   28.60    4.20
 -12   2   3   23.60    3.10
  12   2  -3   27.00    4.00
  12   2  -3   29.20   13.30
 -12   2   3   26.30    3.20
  12  -2   3   20.50    3.40
 -12  -2  -3   34.40    5.50
 -12   2   3   19.20    3.70
 -12  -2  -3   33.50    8.50
 -12  -2  -3   30.20    4.00
  12  -2   3   18.40    3.20
 -12   4  -3   85.79    6.00
  12   4   3   83.59    5.90
  12  -4  -3   19.90   67.49
 -12  -4   3   81.19    5.30
  12  -4  -3   81.99    5.90
  12   4  -3   99.49   29.70
 -12   4   3   82.59    5.30
  12  -4   3   90.09    7.30
  12   4  -3   85.79    6.30
 -12  -4  -3   20.20   52.69
 -12   4   3   81.49    5.50
 -12  -4  -3   87.89    5.60
  12  -4   3   76.39    6.80
 -12  -4  -3   82.29    5.50
  12  -6  -3  134.39    7.30
 -12  -6   3  119.89    6.50
 -12   6  -3  128.59    7.30
  12   6   3  125.09    7.80
 -12   6   3  121.69    7.20
 -12  -6  -3  120.19    6.70
  12   6  -3  132.59    6.80
 -12  -6  -3  129.19    6.60
 -12   6   3  125.89    6.90
  12   6  -3  123.19    7.20
  12   8   3  140.39    6.50
 -12   8  -3  126.09    6.80
 -12  -8   3  132.69    6.20
 -12   8   3  145.49    6.70
  12   8  -3  122.69    6.70
  12  -8   3  141.49    7.00
 -13   1  -3  179.18   16.70
 -13  -1   3  131.69   10.80
 -13  -1   3  152.28    9.70
 -13   1  -3  174.68    9.00
  13   1   3  144.99    9.40
  13  -1  -3  179.28    9.40
 -13  -1   3  140.59    8.50
  13  -1  -3   62.59   63.59
 -13   1   3  138.69    8.50
  13  -1   3  140.09    9.60
 -13  -1  -3  180.68   16.20
 -13  -1  -3  179.38    9.00
 -13  -1  -3  176.78    9.40
 -13  -3   3  198.78    9.90
 -13   3  -3  184.68   10.20
  13  -3  -3  179.48   10.20
  13   3   3  195.78   10.50
  13  -3  -3   66.99   60.39
 -13   3  -3  182.48   20.10
  13   3  -3  185.08   10.50
 -13  -3  -3  191.08   10.00
 -13  -3  -3  200.18    9.90
 -13   3   3  194.08    9.90
 -13  -3  -3  202.48   58.49
  13   3  -3  181.38   25.10
 -13  -3  -3  191.88    9.80
 -13   3   3  200.98   10.00
  13  -3   3  196.88   11.10
  13  -5  -3  218.88   10.40
 -13  -5   3  182.58    9.60
 -13   5  -3  214.88   10.40
  13   5   3  185.78   10.40
 -13  -5  -3  223.18    9.90
 -13   5   3  183.98   10.00
  13  -5   3  173.98   10.60
 -13  -5  -3  215.88    9.90
 -13   5   3  187.48    9.90
  13   5  -3  219.28   10.50
 -13  -7   3  170.28    7.70
  13  -7  -3  164.18    8.10
 -13   7  -3  160.08    8.30
  13  -7   3  166.88    9.40
  13   7  -3  159.28    8.20
 -13   7   3  175.58    8.10
  14   0  -3   90.29  137.99
 -14  -2   3   35.20    3.30
  14  -2  -3   37.30    4.10
 -14   2  -3   36.10    3.70
  14   2   3   39.30    4.30
 -14   2   3   35.70    3.40
 -14  -2  -3   41.10    4.50
 -14   2   3   37.80    3.90
  14   2  -3   42.10    4.50
  14  -2   3   38.80    5.50
 -14  -2  -3   33.80    3.80
  14   4   3   91.69    5.80
  14  -4  -3   87.19    5.70
 -14  -4   3   95.19    5.20
 -14   4  -3   89.89    5.60
 -14  -4  -3   92.99    5.20
 -14   4   3   96.49    5.50
  14   4  -3   92.39    5.80
 -14   4   3   83.59    5.60
 -14  -4  -3   88.69    5.20
  14  -6  -3   85.19    4.80
 -14   6  -3   79.89    4.60
 -14  -6   3   68.59    3.90
  14   6  -3   78.69    4.60
 -14   6   3   74.79    4.30
 -15  -1   3  102.99    7.60
 -15  -1   3  103.79    5.80
  15  -1  -3  104.39    6.50
 -15   1  -3  102.69    6.00
  15   1   3   97.99    6.90
  15   1  -3  106.49    6.60
 -15   1   3  102.99    5.80
 -15  -1  -3  102.69    5.90
 -15   1   3   94.19    7.10
  15  -1   3   90.49    7.60
  15  -3  -3  141.79    8.20
 -15  -3   3  176.18    8.00
 -15   3  -3  149.69    8.10
  15   3   3  169.18    8.60
 -15  -3  -3  139.99    7.80
 -15   3   3  171.18    8.10
  15   3  -3  147.49    8.40
  15  -5  -3  108.39    5.70
 -15   5  -3  108.09    5.60
 -15  -5   3  103.49    5.10
  15   5  -3  100.59    5.60
  15  -5   3   99.79    6.20
 -15  -5  -3   94.29    5.20
 -15   5   3  104.89    5.40
 -16   0   3    2.00    3.10
 -16   0   3    1.70    1.10
  16   0  -3    2.40    1.50
 -16   0  -3    0.90    1.20
 -16   2  -3   19.30    2.40
  16  -2  -3   18.90    2.90
 -16  -2   3   14.50    1.90
  16   2  -3   21.20    2.70
 -16   2   3   17.90    2.10
 -16  -2  -3   20.40    2.20
 -16  -4   3   23.80    1.90
 -16   4  -3   32.00    2.50
 -16  -4  -3   26.70    2.30
 -16   4   3   25.70    2.10
  16   4  -3   30.50    2.50
 -17   1  -3   83.29    4.50
 -17  -1   3   78.39    4.30
  17  -1  -3   83.09    4.90
 -17  -1  -3   77.99    4.40
  17   1  -3   92.59    4.90
 -17  -1  -3   83.49    4.40
 -17   1   3   78.49    4.40
   0   0   4 4900.61  209.18
   0   2  -4  308.27   17.30
   0  -2   4  289.07   13.40
   0  -2   4  266.67   13.40
   0  -4   4 3475.85  146.09
   0  -4   4 3333.87  146.09
   0   4  -4 3343.07  153.58
   0   4   4 3454.45  145.39
   0  -6   4   68.39    5.00
   0   6  -4   55.99    6.80
   0  -6   4   74.69    5.70
   0   6  -4   66.69   13.90
   0  -6   4   67.69    5.20
   0   6   4   72.69    5.10
   0  -6  -4   61.19    6.00
   0  -6  -4   55.59    7.00
   0   6   4   72.79    4.80
   0   8  -4  870.71   52.89
   0  -8  -4  896.61   39.70
   0   8  -4  872.61   40.30
   0  -8  -4  958.30   40.20
   0  -8   4  882.61   39.30
   0   8  -4  823.42   39.50
   0   8   4  905.31   39.50
   0  10   4    4.00    2.20
   0  10  -4    4.90    1.60
   0 -10  -4    5.50    1.30
   0 -10  -4    5.30    1.30
   0 -10   4    4.90    1.40
   0  10   4    5.00    1.50
  -1  -1   4 1843.12   81.49
  -1   1  -4 2074.69   84.29
  -1  -1   4 1767.52   82.29
   1  -1   4 1841.22   81.89
   1  -1   4 1865.71   81.49
   1   1  -4 2083.49   86.79
   1   1  -4 1838.02   85.09
  -1  -3   4 1243.28   54.29
  -1   3  -4 1264.77   59.79
  -1  -3   4 1211.78   54.29
   1  -3   4 1226.18   54.49
   1  -3   4 1275.77   54.29
   1   3  -4 1262.17   60.39
  -1  -5   4 1590.04   67.09
   1   5   4 1549.05   66.59
   1   5   4 1493.45   66.49
  -1  -5   4 1524.05   66.99
  -1   5  -4 1517.35   75.69
   1   5  -4 1527.95   76.39
   1  -5   4 1599.34   67.19
  -1   5   4 1563.84   66.59
  -1   5   4 1463.95   66.59
   1  -5   4 1543.85   67.19
  -1   7  -4  167.98   10.70
  -1  -7   4  186.28    9.50
   1  -7  -4  166.08   10.00
  -1   7  -4  178.88   23.50
   1   7   4  182.68    9.20
  -1  -7   4  173.28    9.50
   1   7   4  171.48    9.70
  -1   7  -4  152.38   10.40
   1  -7  -4  179.58   10.60
  -1  -7   4  171.88    9.30
   1   7  -4  150.28   23.40
  -1   7   4  169.68    9.70
   1   7  -4  163.18   10.40
   1  -7   4  183.88    9.60
   1   7  -4  154.78   10.50
  -1  -7  -4  172.48   10.60
  -1  -7  -4  168.18    9.70
   1  -7   4  186.58    9.70
  -1   7   4  174.08    9.20
   1  -7   4  176.18    9.80
  -1  -9   4  388.26   18.40
   1   9   4  398.06   18.60
  -1   9  -4  399.16   18.60
   1   9   4  404.46   18.90
  -1   9  -4  399.26   19.20
   1  -9  -4  416.36   18.70
   1  -9  -4  436.66   19.00
   1   9  -4  415.46   19.30
  -1  -9  -4  398.56   18.60
  -1  -9  -4  430.66   18.80
   1   9  -4  392.86   18.60
  -1   9   4  401.06   18.90
  -1   9   4  386.76   18.60
   1  -9   4  380.96   18.40
  -2   0   4 5605.44  236.78
   2   0   4 5247.58  236.78
   2   0  -4 5988.80  238.68
   2   0   4 5651.73  237.18
  -2   0   4 5342.57  237.48
  -2  -2   4  160.18    7.90
  -2  -2   4  157.08    7.80
  -2   2  -4  147.19   68.29
   2  -2   4  160.08    7.80
   2  -2   4  158.78    8.30
  -2   4  -4 4126.39  175.98
   2   4   4 3681.73  167.78
  -2  -4   4 3961.20  168.38
   2   4   4 3954.30  167.88
  -2  -4   4 3991.90  168.18
   2   4  -4 3977.20  177.48
   2  -4   4 4022.90  168.28
  -2   4   4 3705.13  167.78
  -2   4   4 4046.10  167.68
   2  -4   4 3817.62  168.58
  -2  -6   4   71.59    5.40
   2  -6  -4   67.59    6.40
  -2  -6   4   67.09    5.30
   2   6   4   71.89    4.70
   2   6   4   70.29    5.30
  -2   6  -4   66.59   14.50
  -2  -6   4   70.99    5.00
  -2   6  -4   59.79    8.40
   2  -6  -4   66.89    6.50
  -2   6  -4   57.89    6.80
  -2  -6  -4   54.79    7.40
  -2  -6  -4   55.29    5.90
  -2   6   4   67.99    5.00
  -2   6   4   77.79    5.60
   2  -6   4   67.09    5.70
   2   6  -4   57.39   13.50
   2   6  -4   52.09    7.90
   2  -6   4   75.19    5.60
  -2  -6  -4   68.29    5.60
   2   6  -4   58.39    6.50
   2  -8  -4  764.02   34.00
   2  -8  -4  761.42   34.40
  -2   8  -4  737.33   33.90
  -2  -8   4  732.23   33.50
  -2   8  -4  798.22   66.09
   2   8   4  745.03   33.70
  -2   8  -4  789.22   34.70
   2   8  -4  769.62   33.90
   2  -8   4  690.13   34.10
  -2  -8  -4  795.52   34.10
  -2   8   4  727.33   33.70
   2  -8   4  764.92   33.80
  -2  -8  -4  757.52   33.90
   2   8  -4  730.33   34.30
   2  10   4    2.30    1.30
   2 -10  -4    3.40    1.10
  -2 -10   4    3.00    1.00
   2 -10  -4    0.80    1.10
   2  10   4    0.80    2.80
  -2  10   4    3.70    2.20
   2 -10   4    3.90    1.10
  -2 -10  -4    2.90    1.20
  -2  10   4    3.20    1.40
  -2 -10  -4    1.60    1.10
  -3   1  -4 2343.27  102.09
   3   1   4 2518.25   99.29
   3  -1  -4 2265.37  100.59
  -3  -1   4 2342.57   99.19
   3  -1  -4 2253.17   99.99
  -3   1   4 2368.96   99.59
   3  -1   4 2323.37   99.19
  -3   1   4 2494.65   98.89
   3   1  -4 2239.38  103.89
   3   1  -4 2026.60  103.29
  -3  -3   4 1182.78   55.49
  -3  -3   4 1241.88   54.99
  -3   3  -4 1337.17   61.09
  -3   3   4 1226.08   54.69
   3  -3   4 1168.08   55.39
   3  -3   4 1318.67   55.09
   3   3  -4 1407.76   64.19
   3  -5  -4 1052.79   51.09
  -3   5  -4 1048.00   50.49
   3   5   4 1140.49   49.10
  -3  -5   4 1146.29   49.10
  -3  -5   4 1164.88   49.30
   3   5   4 1169.58   49.30
  -3   5  -4 1118.59   57.79
   3   5  -4 1109.49   50.79
   3  -5   4 1138.69   49.30
  -3   5   4 1175.38   49.10
  -3   5   4 1161.38   48.90
  -3  -5  -4 1068.79   49.90
   3   5  -4 1145.89   60.79
   3   5  -4 1018.10   50.49
  -3  -7   4  206.38   10.40
  -3   7  -4  198.58   11.10
  -3   7  -4  208.28   22.30
  -3  -7   4  181.38   10.20
   3   7   4  189.28   10.90
   3   7   4  191.48   10.00
   3  -7   4  177.58   10.70
   3   7  -4  200.78   11.30
  -3  -7  -4  213.58   10.60
  -3   7   4  187.68   10.60
   3   7  -4  191.08   22.60
   3  -7   4  189.88   10.70
  -3  -7  -4  209.18   11.70
  -3   7   4  191.98   10.10
  -3  -7  -4  194.68   11.50
   3  -9  -4  338.07   15.80
   3   9   4  348.87   15.90
   3   9   4  333.17   15.70
   3  -9  -4  355.06   16.10
  -3   9  -4  318.67   15.60
  -3   9  -4  338.77   16.30
  -3  -9   4  323.27   15.40
  -3  -9  -4  341.47   15.70
   3   9  -4  321.57   15.60
  -3   9   4  335.17   15.70
   3  -9   4  339.37   15.60
   3   9  -4  327.87   16.10
  -3  -9  -4  342.87   15.60
  -3   9   4  338.07   16.10
   4   0  -4 4566.74  226.88
  -4   0  -4 5732.13  221.88
   4   0   4 5525.75  219.98
   4   0   4 5076.39  219.28
  -4   0  -4 4685.03  239.18
  -4   0   4 5414.46  219.48
   4   0  -4 4976.80  224.18
   4   0   4 4550.94  219.58
  -4   0   4 5756.62  219.28
  -4  -2   4  368.96   16.30
  -4  -2   4  358.76   16.20
  -4   2  -4  359.36   20.60
   4   2   4  345.47   15.90
   4  -2  -4  297.97   36.80
   4   2   4  380.86   16.30
   4   2  -4  333.77   22.40
  -4   2   4  367.56   15.60
  -4   2   4  347.67   16.00
   4  -2   4  360.86   16.30
   4  -2   4  347.27   16.60
  -4  -4   4 2100.49   91.79
   4  -4  -4 1920.91  104.69
   4   4   4 1997.20   91.99
  -4   4  -4 2269.67   99.99
  -4  -4   4 2172.28   92.19
   4   4   4 2114.19   92.49
   4   4  -4 2276.97  102.69
  -4   4   4 2110.09   91.49
   4  -4   4 2151.98   91.89
  -4   4   4 2167.88   91.69
   4   6   4   73.49    5.00
  -4  -6   4   79.59    5.30
  -4   6  -4   63.39    6.90
   4  -6  -4   70.89    6.40
   4  -6  -4   80.49    6.30
   4   6   4   79.29    6.10
  -4   6  -4   74.59   14.30
  -4   6  -4   67.89    7.50
  -4   6  -4   72.59    6.70
  -4  -6   4   80.29    5.40
  -4  -6   4   70.29    5.20
  -4   6   4   73.69    5.00
   4   6  -4   72.59    6.70
  -4  -6  -4   80.69    6.10
   4  -6   4   78.39    5.60
   4  -6   4   71.49    5.90
  -4  -6  -4   84.29    7.90
   4   6  -4   80.59    7.90
  -4   6   4   72.19    5.40
   4   6  -4   68.19   15.80
   4  -6   4   77.49    5.90
  -4  -6  -4   79.09    6.60
   4   8   4  792.02   33.50
  -4   8  -4  664.63   50.59
  -4   8  -4  701.33   33.70
   4  -8  -4  740.63   34.10
  -4   8  -4  728.43   34.30
  -4  -8   4  752.42   33.30
   4  -8  -4  771.42   34.00
  -4  -8  -4  753.72   33.60
  -4  -8  -4  711.43   33.00
  -4  -8  -4  765.42   33.60
   4   8  -4  732.03   33.50
  -4   8   4  753.32   34.80
  -4   8   4  805.82   33.70
   4  -8   4  808.72   33.70
   4   8  -4  742.13   34.10
   4  10   4   11.70    2.20
  -4  10  -4   10.40    1.80
   4  10   4   14.70    2.20
   4 -10  -4   11.60    1.50
   4 -10  -4   10.10    1.50
  -4 -10  -4   13.60    1.80
  -4  10   4   12.50    2.10
  -4 -10  -4   13.90    1.90
  -4  10   4   10.70    1.80
   4  10  -4   10.40    1.70
  -5  -1   4 1628.24   70.79
   5  -1  -4 1646.54   74.59
  -5   1  -4 1728.93   74.79
  -5  -1   4 1676.23   70.59
   5  -1  -4 1533.85   98.59
  -5   1  -4 1605.94  146.59
   5   1   4 1620.54   70.69
   5  -1   4 1531.75   70.99
   5   1  -4 1684.43   77.79
  -5  -1  -4 1667.53   72.59
  -5   1   4 1723.13   70.39
   5  -1   4 1586.94   70.69
  -5   1   4 1646.14   70.69
   5   3   4  883.41   40.30
  -5  -3   4  911.71   40.80
   5   3   4  915.81   40.90
  -5  -3   4  886.91   40.50
  -5   3  -4 1006.30   47.50
   5  -3  -4  974.60   66.39
   5  -3   4  880.91   41.10
  -5   3   4  911.41   40.30
   5   3  -4 1038.50   50.19
   5  -3   4  888.71   40.60
  -5   3   4  920.91   40.50
  -5  -5   4  862.31   37.20
   5  -5  -4  801.12   38.60
   5  -5  -4  674.13   63.69
  -5   5  -4  830.02   38.10
   5   5   4  862.71   37.80
  -5  -5   4  860.71   37.00
   5  -5  -4  846.62   37.90
  -5   5  -4  840.32   45.70
  -5  -5   4  808.12   37.40
   5   5   4  841.52   37.20
   5   5  -4  799.22   47.80
  -5   5   4  861.11   37.00
  -5  -5  -4  809.82   37.70
  -5   5   4  864.71   36.90
   5  -5   4  827.12   37.10
   5   5  -4  802.82   38.10
  -5  -5  -4  839.62   40.90
   5  -5   4  838.92   38.30
   5   5  -4  849.22   38.40
   5  -5   4  852.91   38.60
  -5   7  -4  226.48   24.00
   5   7   4  242.38   11.90
  -5  -7   4  254.67   12.00
  -5  -7   4  252.27   12.20
  -5   7  -4  249.08   13.10
   5  -7  -4  240.68   12.80
   5  -7  -4  243.58   12.60
  -5   7  -4  216.98   13.40
  -5  -7  -4  242.68   12.60
   5   7  -4  238.88   12.60
   5  -7   4  254.77   12.90
   5  -7   4  248.38   12.40
   5   7  -4  234.58   12.80
  -5   7   4  245.78   12.00
   5   7  -4  196.88   23.90
  -5  -7  -4  233.58   12.00
  -5   7   4  239.18   12.80
  -5  -7  -4  228.38   12.10
   5   9   4  358.46   15.60
   5   9   4  353.76   15.60
   5  -9  -4  326.57   15.60
   5  -9  -4  318.27   15.70
  -5  -9   4  359.26   15.30
  -5   9  -4  314.77   16.00
   5  -9   4  358.86   15.50
   5   9  -4  317.37   15.80
   5   9  -4  303.67   15.30
  -5  -9  -4  316.77   15.30
  -5   9   4  345.37   15.60
  -5   9   4  361.36   16.50
  -5  -9  -4  317.27   15.90
  -6   0  -4 3582.14  148.09
   6   0   4 3325.37  144.99
   6   0   4 3327.07  144.99
  -6   0   4 3412.16  144.09
  -6   0   4 3335.17  145.69
   6   0   4 3264.57  144.59
  -6  -2   4  237.68   11.20
   6  -2  -4  274.87   44.80
   6  -2  -4  215.78   17.20
   6   2   4  218.58   12.10
   6   2   4  232.68   11.60
  -6  -2   4  223.98   11.00
  -6   2  -4  251.97   16.40
  -6   2   4  233.88   10.60
   6  -2   4  215.88   11.40
   6   2  -4  253.97   18.80
  -6  -2  -4  229.88   33.30
  -6   2   4  234.28   11.00
   6  -2   4  216.18   11.00
  -6   4  -4 2061.19   93.19
   6   4   4 2078.39   93.19
  -6  -4   4 2122.09   92.89
   6  -4  -4 2109.09   92.79
   6   4   4 2219.18   92.69
  -6   4  -4 2280.97  101.19
  -6  -4   4 2256.37   92.79
   6  -4  -4 2112.59  123.69
  -6  -4   4 2181.58   92.39
   6  -4  -4 2061.29   93.19
  -6  -4  -4 2045.20   93.19
  -6   4   4 2138.29   92.29
  -6  -4  -4 2039.90   93.19
   6  -4   4 2214.58   92.59
   6   4  -4 2159.68   93.49
   6  -4   4 2027.50   92.69
   6   4  -4 2380.66  103.59
  -6   4   4 2205.08   92.49
   6  -4   4 2137.59   93.19
   6   4  -4 2010.10   93.39
   6  -6  -4   93.09    7.00
  -6   6  -4   95.39    7.30
  -6   6  -4  108.89   16.10
  -6  -6   4   97.39    6.20
  -6  -6   4   99.79    6.30
   6  -6  -4   95.99    6.60
   6  -6  -4  108.59   36.90
   6   6   4  105.69    6.20
  -6   6   4  104.79    6.10
   6   6  -4   96.49    8.10
   6  -6   4  100.89    6.70
   6  -6   4  106.89    7.20
   6   6  -4   77.29   18.60
   6   6  -4  102.79    7.40
  -6  -6  -4  105.89    7.00
  -6  -6  -4  102.09    6.70
  -6   6   4   82.69    7.60
   6  -8  -4  587.84   27.30
   6   8   4  592.84   26.90
   6  -8  -4  600.24   27.50
  -6  -8   4  626.84   26.80
  -6   8  -4  607.14   27.90
   6   8   4  638.44   27.10
  -6  -8  -4  586.24   27.60
  -6   8   4  604.24   27.20
   6   8  -4  573.34   26.80
   6  -8   4  636.54   27.20
   6   8  -4  584.04   27.40
  -6   8   4  604.94   27.10
  -6  -8  -4  598.14   26.90
  -6  -8  -4  550.14   26.50
  -6  10  -4    4.20    1.20
   6 -10  -4    4.30    1.10
  -6 -10   4    5.10    1.00
  -6  10   4    2.00    1.60
   6  10  -4    6.50    1.30
   7   1   4 1450.45   64.69
  -7   1  -4 1490.25   69.09
   7  -1  -4 1411.66  101.69
  -7  -1   4 1503.85   63.89
   7   1   4 1417.46   64.19
  -7  -1   4 1465.15   64.09
  -7   1   4 1534.75   63.69
  -7   1   4 1491.35   63.99
  -7  -1  -4 1551.84   67.89
   7  -1   4 1440.56   63.99
   7  -1   4 1452.05   64.39
   7   1  -4 1493.55   72.29
   7  -3  -4  719.23   71.89
   7   3   4  756.02   33.40
   7   3   4  733.23   34.10
  -7  -3   4  774.22   33.40
  -7  -3   4  761.42   33.50
  -7   3  -4  749.53   43.40
  -7   3  -4  712.63   34.50
  -7   3  -4  791.42   40.70
  -7   3   4  779.92   33.40
   7  -3   4  748.23   33.40
  -7  -3  -4  764.42   57.49
  -7   3   4  778.92   33.30
  -7  -3  -4  717.23   34.10
   7   3  -4  703.93   34.50
   7  -3   4  753.82   33.90
  -7  -3  -4  729.83   34.30
   7   3  -4  758.22   42.30
  -7   5  -4  877.71   47.60
  -7  -5   4  849.81   38.30
  -7  -5   4  833.22   38.60
  -7   5  -4  890.21   39.20
   7  -5  -4  876.41   39.10
   7   5   4  838.22   39.60
  -7   5  -4  938.31   41.50
   7  -5  -4  901.51   38.70
   7  -5  -4  841.72   38.80
   7  -5  -4  841.22   82.39
  -7  -5   4  882.51   38.50
   7   5   4  849.22   38.70
  -7   5   4  867.81   38.30
   7  -5   4  863.91   38.70
   7  -5   4  846.02   38.50
  -7  -5  -4  874.91   38.90
   7   5  -4  906.51   39.60
   7  -5   4  844.52   39.20
  -7  -5  -4  869.01   39.10
   7   5  -4  868.51   39.30
  -7   5   4  790.12   38.70
  -7   5   4  856.71   38.40
   7  -7  -4  122.89    7.70
   7  -7  -4  122.99    7.40
  -7   7  -4   97.59   20.00
   7   7   4  135.19    7.20
  -7  -7   4  134.19    7.00
  -7   7  -4  128.99    7.90
  -7   7   4  128.49    7.10
  -7   7   4  136.89    7.70
   7   7  -4  124.49    7.60
   7   7  -4  138.39   23.30
   7  -7   4  129.79    7.30
   7   7  -4  121.79    7.70
  -7  -7  -4  112.89    6.90
   7  -7   4  128.59    8.80
  -7  -7  -4  126.79    7.20
   7   9   4  261.27   12.70
   7  -9  -4  279.67   12.80
   7  -9  -4  289.97   12.90
  -7  -9   4  267.37   12.50
   7   9   4  273.57   12.70
  -7   9  -4  286.17   13.30
  -7   9   4  260.07   12.80
   7   9  -4  287.27   14.10
  -7   9   4  260.37   12.80
  -7  -9  -4  273.27   12.50
   8   0   4 2976.00  130.89
  -8   0   4 3090.49  130.09
   8   0  -4 2966.20  174.08
   8   0   4 2992.00  129.99
  -8   0   4 3058.39  129.69
   8   0   4 3023.80  130.39
  -8   0  -4 3074.89  134.79
  -8   2  -4  214.08   16.10
  -8  -2   4  240.68   14.90
   8   2   4  254.07   13.30
   8   2   4  253.67   12.40
  -8   2  -4  261.67   18.40
   8  -2  -4  263.37   50.39
  -8   2  -4  245.48   13.00
  -8  -2   4  252.07   12.30
  -8  -2   4  258.47   12.30
   8   2  -4  242.18   13.90
   8   2  -4  280.17   21.40
  -8  -2  -4  241.18   13.30
  -8   2   4  259.67   12.20
   8  -2   4  248.68   12.30
  -8   2   4  265.57   11.90
   8  -2   4  260.67   12.70
  -8  -4   4 1690.53   70.29
  -8  -4   4 1669.73   70.79
   8  -4  -4 1596.04   70.29
   8  -4  -4 1602.94  115.49
   8   4   4 1671.33   70.79
  -8  -4   4 1737.63   70.59
   8   4   4 1549.14   71.49
  -8   4  -4 1573.14   70.79
  -8   4  -4 1623.04   73.39
   8  -4  -4 1517.85   70.59
   8  -4  -4 1590.94   70.79
  -8   4  -4 1626.34   78.89
   8   4  -4 1613.44   71.29
   8  -4   4 1610.74   70.49
   8   4  -4 1601.94   71.19
  -8   4   4 1743.53   70.39
  -8   4   4 1614.84   70.39
   8  -4   4 1557.84   70.29
   8   4  -4 1562.44   70.99
  -8  -4  -4 1643.04   71.09
   8   4  -4 1653.83   80.49
   8  -4   4 1663.93   71.09
  -8   4   4 1562.24   70.59
  -8  -4  -4 1520.75   70.99
  -8  -6   4   60.69    6.40
  -8  -6   4   55.99    4.20
  -8   6  -4   53.39    5.10
  -8   6  -4   59.69   13.40
   8  -6  -4   64.39    5.10
   8  -6  -4   60.79    6.30
   8   6   4   54.49    6.40
   8  -6  -4   57.29    4.70
   8  -6  -4   39.60   47.80
  -8  -6  -4   60.89    4.80
  -8   6   4   60.69    5.50
   8  -6   4   54.99    7.30
   8   6  -4   55.69    5.20
   8   6  -4   47.90    6.00
   8   6  -4   40.70   15.90
  -8  -6  -4   59.99    4.80
   8   8   4  469.95   20.90
  -8   8  -4  457.35   21.20
   8  -8  -4  461.85   21.10
   8   8   4  462.55   20.80
   8  -8  -4  463.25   20.80
  -8  -8   4  455.25   20.50
  -8  -8  -4  465.25   20.60
  -8   8   4  455.55   20.90
  -8   8   4  439.56   20.80
   8   8  -4  445.96   21.00
   9  -1  -4  924.01   40.90
  -9  -1   4  933.31   40.50
   9  -1  -4  912.01   89.99
   9  -1  -4  843.92   42.40
   9   1   4  994.90   41.20
  -9   1  -4  865.51   43.20
  -9   1  -4  958.80   46.70
   9   1   4  918.81   41.70
  -9  -1   4  917.51   41.20
  -9  -1   4  994.20   41.30
  -9   1  -4  878.41   41.20
  -9   1  -4  896.41   45.30
   9   1  -4  934.81   41.10
  -9   1   4  929.71   41.00
  -9  -1  -4  993.20   45.90
  -9  -1  -4  897.01   41.40
  -9   1   4  965.70   40.40
   9  -1   4  920.71   40.80
  -9   1   4  875.71   41.10
   9  -1   4  940.91   42.20
  -9  -1  -4  840.42   43.50
   9   1  -4  940.21   50.09
  -9  -1  -4  919.71   41.00
   9   3   4  663.63   32.30
   9  -3  -4  668.43   80.29
  -9  -3   4  685.03   31.00
  -9   3  -4  677.93   34.30
   9  -3  -4  657.73   31.40
   9  -3  -4  683.03   31.00
  -9  -3   4  693.43   31.40
  -9   3  -4  703.23   38.70
  -9   3  -4  707.43   31.50
  -9  -3   4  691.93   30.90
   9  -3  -4  688.83   31.40
   9   3   4  726.63   31.40
   9   3  -4  699.43   31.80
  -9   3   4  673.03   31.30
   9  -3   4  668.53   30.90
   9  -3   4  690.23   31.60
  -9  -3  -4  733.43   31.90
  -9  -3  -4  692.33   30.90
  -9   3   4  685.83   31.10
   9   3  -4  677.03   31.90
  -9  -3  -4  628.44   32.90
  -9   3   4  715.03   30.90
  -9  -3  -4  669.73   63.09
  -9  -3  -4  686.63   31.80
   9   3  -4  736.43   40.90
   9  -5  -4  557.84   88.99
  -9   5  -4  658.03   31.00
   9  -5  -4  622.24   29.30
   9  -5  -4  627.14   28.80
  -9   5  -4  584.24   37.50
   9   5   4  682.43   29.50
  -9  -5   4  690.83   29.20
  -9   5  -4  621.44   29.40
  -9  -5   4  642.04   28.90
   9  -5  -4  620.84   29.30
  -9  -5  -4  645.34   29.30
  -9  -5  -4  648.44   29.40
   9   5  -4  634.54   29.60
   9  -5   4  662.53   29.80
  -9   5   4  685.23   29.00
   9   5  -4  594.04   29.30
  -9   5   4  648.44   29.20
   9  -7  -4  127.29    6.70
   9  -7  -4  125.59    7.20
  -9  -7   4  113.09    6.30
  -9   7  -4  121.89    7.20
   9  -7  -4  123.09    7.00
   9   7   4  108.49    6.50
  -9  -7  -4  128.59    6.60
   9   7  -4  123.09    7.10
  -9   7   4  112.49    6.50
  -9  -7  -4  121.49    6.40
  -9   7   4  115.49    6.90
  -9   9  -4  156.98    7.50
   9  -9  -4  137.49    7.00
  -9  -9   4  149.79    7.00
   9   9  -4  153.98    7.30
  -9   9   4  148.59    7.20
 -10   0   4 1892.61   82.59
  10   0  -4 1983.70   82.79
 -10   0   4 1842.32   82.29
  10   0  -4 2109.59  140.59
  10   0  -4 1884.61   83.49
 -10   0   4 1792.32   82.79
  10   0   4 1801.22   82.59
 -10   0  -4 1978.20   82.89
  10   0   4 1895.21   83.09
  10   0   4 1733.43   83.69
 -10   0  -4 2086.49   85.69
 -10   0  -4 2017.70   83.29
  10  -2  -4   54.19    5.90
  10  -2  -4   80.49   45.80
 -10  -2   4   62.19    5.20
  10   2   4   71.79    4.90
 -10   2  -4   60.69    8.40
 -10  -2   4   70.29    4.80
 -10  -2   4   65.49    4.40
 -10   2  -4   57.29    5.20
  10   2   4   57.19    6.50
  10  -2  -4   48.40    5.20
 -10   2  -4   52.59   10.10
 -10   2   4   65.99    4.30
 -10  -2  -4   59.49    8.20
  10  -2   4   69.19    5.10
  10  -2   4   59.49    4.80
  10   2  -4   52.79    6.10
 -10   2   4   60.89    5.40
  10   2  -4   47.00    6.00
 -10  -2  -4   61.59    5.40
 -10  -2  -4   56.59    6.10
 -10   2   4   66.99    4.40
  10   2  -4   55.19   13.10
  10  -4  -4 1600.14   70.69
 -10   4  -4 1650.53   71.39
  10   4   4 1635.64   71.49
 -10  -4   4 1615.54   71.09
  10  -4  -4 1751.22  126.49
 -10   4  -4 1578.14   79.39
 -10  -4   4 1630.64   70.99
  10  -4  -4 1572.64   71.19
 -10   4  -4 1684.63   73.19
  10   4  -4 1652.93   71.59
  10   4  -4 1583.74   80.79
 -10  -4  -4 1607.24   97.09
 -10   4   4 1643.54   70.89
  10  -4   4 1635.94   71.69
  10   4  -4 1645.74   71.59
  10   4  -4 1583.74   71.29
 -10  -4  -4 1670.93   71.39
 -10   4   4 1584.04   71.09
 -10  -4  -4 1697.93   71.39
 -10  -6   4   43.40    4.40
  10  -6  -4   41.30    3.90
  10  -6  -4   44.30    5.00
  10   6   4   50.49    3.80
 -10   6   4   45.30    3.50
 -10  -6  -4   47.90    3.80
  10  -6   4   52.79    7.00
  10   6  -4   42.30    5.20
 -10   6   4   45.90    4.10
  10   8   4  317.27   15.90
 -10  -8   4  332.57   14.60
  10  -8  -4  300.57   15.10
  10   8   4  333.57   15.00
 -10   8  -4  339.77   15.20
 -10   8   4  342.67   15.00
 -10   8   4  317.77   15.00
 -10  -8  -4  320.97   14.90
  10   8  -4  327.87   15.00
 -11   1  -4  647.74   34.60
 -11   1  -4  673.13   31.00
 -11  -1   4  589.54   28.90
 -11  -1   4  578.84   28.30
  11  -1  -4  609.54   28.90
  11  -1  -4  725.53   96.79
  11  -1  -4  595.74   28.10
  11   1   4  611.94   28.50
 -11   1  -4  631.94   28.90
 -11  -1   4  577.64   28.00
 -11   1  -4  633.34   28.50
 -11   1   4  599.24   28.00
  11   1  -4  606.64   28.50
  11   1  -4  623.54   29.50
  11   1  -4  664.13   39.00
  11  -1   4  619.94   28.60
 -11  -1  -4  647.64   29.00
 -11  -1  -4  662.93   33.90
 -11  -1  -4  626.34   28.20
 -11  -1  -4  666.43   30.40
 -11   1   4  575.74   28.30
 -11  -3   4  433.26   19.90
 -11   3  -4  434.86   20.20
 -11   3  -4  459.25   22.40
  11  -3  -4  371.56   72.89
  11   3   4  415.96   20.30
 -11  -3   4  419.06   19.90
 -11   3  -4  438.46   27.70
  11  -3  -4  404.56   20.20
  11  -3  -4  398.76   19.50
 -11  -3  -4  424.76   19.50
 -11  -3  -4  431.66   20.30
 -11   3   4  424.16   19.60
  11   3  -4  452.15   30.30
  11   3  -4  405.86   20.50
  11  -3   4  408.16   20.30
 -11   3   4  397.06   19.80
 -11  -3  -4  441.16   20.30
 -11  -3  -4  404.26   65.09
  11   3  -4  430.36   20.60
 -11   5  -4  535.05   24.70
 -11  -5   4  507.55   24.40
  11  -5  -4  518.55   24.00
  11   5   4  560.34   24.80
 -11  -5   4  545.75   24.30
 -11  -5  -4  536.35   24.30
 -11   5   4  547.75   24.30
 -11  -5  -4  537.95   25.00
  11  -5   4  543.05   25.20
  11   5  -4  537.05   24.80
 -11   5   4  530.75   24.90
 -11   7  -4   66.59    4.50
  11   7   4   70.39    4.30
 -11  -7   4   75.39    3.90
 -11   7   4   70.19    4.40
 -11  -7  -4   63.79    4.00
  11   7  -4   67.29    4.40
 -11   7   4   70.39    4.40
 -11  -7  -4   66.39    3.90
 -12   0  -4 1623.64   71.79
 -12   0  -4 1642.74   71.49
 -12   0   4 1607.84   71.49
 -12   0  -4 1754.52   73.39
  12   0  -4 1638.94   72.19
 -12   0  -4 1604.04   77.29
 -12   0   4 1615.24   71.39
  12   0   4 1641.34   71.89
 -12  -2   4   74.19    5.00
 -12  -2   4   70.89    5.00
  12  -2  -4  133.69   66.09
 -12   2  -4   66.49    5.20
  12   2   4   72.29    5.60
 -12   2  -4   70.99   12.00
  12  -2  -4   65.89    5.70
  12  -2   4   66.09    5.40
 -12  -2  -4   70.49    5.90
 -12  -2  -4   70.29    5.10
 -12   2   4   69.29    5.10
 -12  -2  -4   69.69    5.30
 -12   2   4   71.39    4.80
  12   2  -4   76.09    6.00
  12   2  -4   61.79   14.80
  12   2  -4   74.39    7.40
 -12  -2  -4   73.19   49.30
 -12  -4   4  864.71   40.80
  12   4   4  921.71   41.40
 -12  -4   4  946.61   40.90
 -12   4  -4  937.31   41.30
 -12  -4  -4  951.20   41.90
  12  -4   4  913.41   41.60
  12   4  -4  937.21   41.60
 -12   4   4  925.31   41.70
 -12  -4  -4  949.71   41.40
  12   4  -4  913.81   41.00
 -12   4   4  928.11   40.80
 -12  -6   4   19.00    1.90
  12  -6  -4   16.90    2.50
  12   6   4   19.70    2.50
 -12   6  -4   19.70    2.70
 -12  -6  -4   15.10    1.90
  12  -6   4   14.20    5.20
 -12   6   4   14.80    2.10
 -12   6   4   17.20    2.60
  12   6  -4   18.40    2.60
 -13  -1   4  542.85   25.20
  13   1   4  582.94   25.90
 -13   1  -4  536.25   25.20
  13  -1  -4  549.54   25.80
 -13   1  -4  532.65   31.70
 -13  -1   4  562.14   25.20
  13   1  -4  553.34   25.80
 -13  -1  -4  551.24   25.10
 -13  -1  -4  564.94   25.30
 -13   1   4  551.44   25.10
  13  -1   4  551.24   25.70
 -13  -1  -4  541.25   30.50
  13   1  -4  557.04   36.70
 -13   1   4  561.04   25.30
  13   3   4  287.87   14.70
 -13   3  -4  301.87   14.40
  13  -3  -4  290.27   14.50
 -13  -3   4  299.67   14.10
  13  -3   4  292.17   14.80
 -13  -3  -4  299.47   14.30
  13   3  -4  310.77   14.80
 -13  -3  -4  311.47   14.10
 -13   3   4  300.97   14.30
 -13   3   4  276.87   14.00
 -13  -5   4  318.17   14.60
  13   5   4  319.67   15.00
  13  -5  -4  301.77   14.90
  13  -5  -4  321.27   15.90
 -13   5  -4  324.07   15.00
 -13   5   4  312.47   14.80
  13   5  -4  320.27   15.10
 -13  -5  -4  335.07   14.60
 -13  -5  -4  321.77   14.70
 -14   0   4  984.40   44.00
  14   0  -4 1001.20   44.50
 -14   0  -4  978.30   43.90
 -14   0   4 1013.40   44.00
  14   0   4 1018.30   44.70
  14  -2  -4   68.29    5.20
 -14  -2   4   62.89    6.00
 -14  -2   4   76.79    4.50
 -14   2  -4   67.39    4.70
  14   2   4   66.99    5.40
  14  -2   4   71.89    5.70
 -14  -2  -4   65.09    4.60
 -14  -2  -4   69.79    4.60
 -14  -2  -4   69.29    4.40
 -14   2   4   73.49    4.60
  14   2  -4   66.89    5.00
  14  -4  -4  663.93   30.60
 -14  -4   4  655.53   28.40
  14   4   4  639.34   28.90
 -14   4  -4  656.23   28.70
 -14  -4  -4  630.14   28.50
 -14   4   4  641.94   28.60
  14   4  -4  603.34   28.40
 -14  -4  -4  648.44   28.60
  14   4  -4  665.43   28.80
  15   1   4  335.67   16.90
 -15   1  -4  360.66   16.40
  15  -1  -4  359.76   16.80
 -15  -1   4  361.86   16.40
 -15  -1  -4  366.46   16.60
 -15   1   4  345.17   16.80
  15  -1   4  328.77   17.10
 -15   1   4  355.06   16.40
  15   1  -4  367.56   16.80
 -15  -1  -4  368.16   16.20
 -15  -3   4  177.48    9.00
  15  -3  -4  190.48    9.20
  15   3  -4  168.38    8.70
 -15   3   4  173.18    8.90
 -15  -3  -4  178.78    8.60
 -16   0   4  680.53   31.20
  16   0  -4  737.53   31.50
 -16   0  -4  727.73   31.10
 -16   0  -4  704.83   31.40
 -16   2  -4   41.20    2.90
 -16  -2   4   39.80    2.60
  16  -2  -4   43.30    3.40
 -16   2   4   40.30    2.80
  16   2  -4   40.60    3.00
 -16  -2  -4   36.70    2.70
  16   2  -4   41.60    3.10
   0   0   5    0.30    2.10
   0   2  -5   84.59   12.40
   0  -2   5   76.89    5.10
   0   2  -5   86.99    7.90
   0   4  -5  226.68   17.00
   0  -4   5  192.28   10.20
   0  -4   5  185.98   10.20
   0  -6  -5  393.06   18.80
   0   6   5  377.26   17.60
   0  -6   5  381.66   18.10
   0   6  -5  382.36   31.80
   0  -6  -5  333.17   19.00
   0  -6   5  377.56   18.10
   0   6   5  371.26   17.60
   0   6  -5  363.86   18.90
   0  -6   5  417.36   18.20
   0   8   5  232.98   12.10
   0   8  -5  280.07   14.70
   0  -8   5  233.38   12.10
   0  -8  -5  267.47   12.90
   0 -10  -5  230.28   11.20
   0 -10   5  266.97   11.20
   0  10  -5  248.08   11.50
   0 -10  -5  239.28   11.20
  -1   1  -5  688.83   29.20
  -1  -1   5  662.03   28.30
  -1   1  -5  606.94   29.00
   1  -1   5  625.44   28.40
   1  -1   5  611.84   28.70
   1   1  -5  697.73   30.10
  -1  -3   5  339.87   16.50
  -1  -3   5  333.27   16.60
  -1   3  -5  400.06   22.00
   1   3  -5  389.96   22.50
   1  -3   5  348.37   16.70
   1  -3   5  336.97   16.80
   1   5   5  571.14   25.20
  -1   5  -5  537.95   26.60
  -1  -5   5  590.44   26.30
  -1   5  -5  561.24   33.90
   1  -5  -5  523.05   26.50
  -1  -5   5  627.74   25.90
  -1  -5   5  599.24   25.90
   1  -5  -5  531.25   26.80
  -1   5  -5  509.25   27.50
   1  -5   5  554.64   26.20
   1   5  -5  536.45   26.80
  -1   5   5  594.94   25.40
   1   5  -5  567.44   34.80
  -1  -5  -5  537.95   26.60
   1   5  -5  547.75   26.80
   1  -5   5  595.94   26.00
  -1  -5  -5  530.15   26.70
   1  -5   5  631.64   26.20
   1  -7  -5  431.16   19.50
  -1  -7   5  388.36   19.30
   1   7   5  394.46   19.30
  -1  -7   5  370.16   18.50
  -1   7  -5  388.36   29.50
  -1   7  -5  412.86   19.70
   1  -7  -5  414.96   19.90
  -1   7   5  376.46   19.40
   1  -7   5  393.06   19.60
   1   7  -5  412.66   19.70
   1  -7   5  370.16   18.60
  -1  -7  -5  393.16   19.70
   1   7  -5  409.46   30.00
  -1  -7  -5  409.86   19.10
  -1   9  -5  333.37   16.30
   1  -9  -5  346.27   16.10
  -1   9  -5  330.07   20.70
  -1  -9   5  373.26   15.80
   1   9   5  341.47   15.80
   1  -9  -5  328.17   15.90
   1   9  -5  340.07   16.30
  -1  -9  -5  351.46   16.00
  -1  -9  -5  330.17   15.90
   1  -9   5  363.06   15.80
  -1   9   5  358.46   15.90
  -2   0   5    1.80    1.60
  -2   2  -5   93.09    7.90
  -2  -2   5   79.09    4.70
  -2  -2   5   78.79    4.90
   2   2  -5   70.89   12.50
   2   2  -5   90.39    8.60
   2  -2   5   83.79    5.00
   2  -2   5   74.09    5.10
  -2   4  -5  193.78   15.40
   2  -4  -5  180.08   11.80
  -2   4  -5  197.58   12.30
  -2  -4   5  170.88    9.30
  -2  -4   5  175.38    9.40
   2  -4  -5  175.88   10.20
   2  -4   5  185.98    9.70
  -2  -4  -5  184.78   11.20
   2   4  -5  180.08   11.00
   2   4  -5  183.18   11.50
  -2   4   5  163.98    9.00
   2  -4   5  185.68    9.80
   2   4  -5  209.98   17.10
   2  -6  -5  212.88   12.30
  -2  -6   5  243.58   12.60
  -2   6  -5  204.88   20.10
   2  -6  -5  201.38   12.30
  -2   6  -5  204.28   12.30
  -2  -6   5  233.08   11.40
   2   6   5  228.58   10.90
  -2  -6   5  225.28   11.20
   2   6   5  228.88   11.60
   2  -6   5  227.48   11.70
  -2   6   5  240.28   11.20
   2   6  -5  202.28   12.40
  -2   6   5  237.28   11.40
   2   6  -5  203.98   22.00
  -2  -6  -5  193.88   11.60
   2   8   5  254.77   12.60
  -2   8  -5  253.57   12.70
   2  -8  -5  283.67   14.10
  -2  -8   5  259.37   13.20
   2  -8  -5  269.37   15.00
  -2   8  -5  273.37   16.40
   2  -8   5  236.78   13.10
  -2  -8  -5  278.37   13.20
  -2  -8  -5  276.67   13.40
   2   8  -5  267.07   16.10
   2  -8   5  263.57   13.70
  -2   8   5  261.87   12.80
  -2  10  -5  238.78   11.10
   2 -10  -5  228.48   10.80
   2 -10  -5  232.98   10.80
  -2 -10   5  252.97   10.70
  -2 -10  -5  227.28   10.70
   2 -10   5  245.48   10.70
  -2 -10  -5  231.88   10.80
   2  10  -5  237.78   11.10
  -3   1  -5  336.37   17.50
  -3  -1   5  356.66   16.20
   3  -1   5  360.76   16.40
  -3   1   5  367.26   15.90
   3  -1   5  361.56   16.10
  -3  -3   5  436.96   19.80
  -3   3  -5  439.76   24.90
  -3  -3   5  437.16   20.00
  -3   3   5  417.16   19.40
   3  -3   5  431.46   20.30
   3  -3   5  442.86   20.00
   3  -5  -5  395.06   21.00
  -3   5  -5  392.76   20.00
  -3  -5   5  456.15   19.80
  -3   5  -5  417.06   20.60
  -3  -5   5  470.65   20.10
   3   5   5  456.55   20.00
  -3  -5   5  431.56   20.00
  -3   5  -5  401.46   22.20
   3  -5  -5  412.16   20.50
  -3   5  -5  406.66   27.30
  -3   5   5  445.96   19.80
  -3  -5  -5  368.46   20.80
   3   5  -5  414.26   21.00
   3  -5   5  435.86   20.40
  -3  -5  -5  393.86   20.40
   3   5  -5  425.06   29.10
  -3   5   5  465.35   19.50
   3   5  -5  414.26   21.00
  -3  -5  -5  413.36   20.60
   3  -5   5  468.65   20.40
   3   7   5  344.57   17.20
  -3  -7   5  353.36   17.40
  -3  -7   5  369.86   17.60
  -3   7  -5  380.76   28.30
   3  -7  -5  388.86   18.30
  -3   7  -5  377.16   17.70
   3  -7  -5  401.76   18.60
  -3   7  -5  396.46   18.50
   3   7  -5  393.96   18.40
   3  -7   5  366.16   17.80
   3  -7   5  357.26   17.90
  -3   7   5  348.77   17.40
   3   7  -5  369.96   28.90
  -3  -7  -5  384.76   18.20
  -3  -7  -5  361.46   17.40
  -3  -7  -5  377.36   17.80
   3  -9  -5  305.17   14.60
   3   9   5  314.37   14.60
  -3  -9   5  325.97   14.40
   3  -9  -5  321.47   14.90
  -3   9  -5  310.77   15.00
  -3  -9  -5  309.37   14.60
   3   9  -5  318.37   15.00
  -3   9   5  320.17   14.70
  -3  -9  -5  312.57   14.60
   3  -9   5  326.67   14.50
   4   0  -5    4.00    3.50
  -4   0   5    0.50    1.50
   4   0   5    4.80    1.80
  -4   0   5    1.90    1.20
   4   0  -5    2.50    3.10
   4   0   5    5.30    1.70
  -4  -2   5   36.20    3.00
   4   2   5   35.60    3.30
  -4  -2   5   41.20    3.20
  -4   2  -5   27.60    5.80
   4   2  -5   39.30    9.40
   4  -2   5   37.30    3.40
  -4   2   5   34.40    3.40
   4  -2   5   36.60    3.60
   4  -4  -5  271.37   14.10
   4  -4  -5  254.37   14.70
  -4  -4   5  303.37   15.20
  -4   4  -5  277.97   19.80
  -4   4  -5  260.97   16.30
   4   4   5  282.17   13.20
  -4   4  -5  246.88   13.80
  -4  -4   5  298.97   13.50
  -4  -4   5  278.37   14.00
   4  -4   5  278.17   14.10
  -4   4   5  304.67   13.70
  -4  -4  -5  263.57   14.40
   4   4  -5  279.07   14.80
  -4   4   5  296.47   13.10
   4   4  -5  251.67   22.50
   4  -4   5  297.27   13.80
  -4  -4  -5  262.27   16.00
   4   4  -5  264.57   15.20
   4  -6  -5  347.87   16.30
  -4  -6   5  287.07   15.00
  -4   6  -5  348.47   16.10
  -4   6  -5  334.67   24.30
  -4  -6   5  290.47   15.00
  -4   6  -5  349.17   15.80
   4   6   5  286.57   14.80
  -4  -6   5  290.67   15.00
  -4   6   5  291.57   15.00
  -4  -6  -5  338.27   17.40
  -4  -6  -5  332.67   15.70
  -4  -6  -5  346.87   15.60
  -4   6   5  294.17   14.80
   4  -6   5  280.67   15.60
   4   6  -5  363.26   26.20
   4  -6   5  287.57   15.40
   4  -6   5  298.47   15.60
   4  -8  -5  292.37   13.90
   4   8   5  270.87   13.40
   4  -8  -5  286.17   14.10
  -4  -8   5  283.97   13.30
  -4   8  -5  284.77   14.10
   4  -8   5  284.87   13.60
   4   8  -5  293.37   14.00
  -4  -8  -5  265.87   13.10
  -4  -8  -5  291.07   13.60
  -4  -8  -5  289.67   13.50
  -4   8   5  282.17   13.50
   5   1   5  556.74   24.60
   5  -1  -5  527.55   25.10
  -5   1  -5  614.04   27.70
  -5  -1   5  555.14   24.40
   5   1   5  543.15   25.00
  -5   1  -5  578.54   80.39
  -5  -1   5  552.14   24.70
   5  -1   5  519.85   24.90
   5  -1   5  534.25   24.70
  -5   1   5  576.24   24.10
   5   1  -5  531.45   38.40
  -5   1   5  560.14   24.50
  -5   3  -5  542.55   24.90
  -5   3  -5  600.24   30.60
  -5   3  -5  539.15   27.00
   5  -3  -5  554.84   24.90
   5   3   5  531.55   24.50
   5   3   5  498.35   24.00
  -5  -3   5  560.14   24.70
  -5   3  -5  554.04   25.10
  -5  -3   5  523.65   24.30
  -5  -3  -5  555.24   25.10
  -5   3   5  551.14   24.10
  -5   3   5  537.25   24.00
   5   3  -5  574.14   25.20
   5   3  -5  532.65   26.10
   5   3  -5  482.95   32.90
  -5  -3  -5  524.35   25.50
   5   3  -5  507.85   25.60
   5  -3   5  537.85   24.90
   5  -3   5  541.85   24.60
  -5   5  -5  651.03   29.60
  -5  -5   5  654.53   29.00
  -5   5  -5  646.54   39.90
   5  -5  -5  645.44   29.80
  -5  -5   5  604.74   29.00
  -5   5  -5  636.64   29.00
  -5  -5   5  618.94   28.70
  -5   5  -5  659.33   31.60
   5  -5  -5  670.93   29.50
   5   5   5  620.84   28.90
  -5   5   5  637.84   28.60
   5  -5   5  607.64   29.10
   5  -5   5  631.44   29.60
   5   5  -5  596.24   42.30
   5   5  -5  675.83   30.10
  -5   5   5  626.64   28.60
  -5  -5  -5  679.23   29.70
   5  -5   5  655.33   29.30
  -5  -5  -5  621.84   29.50
   5   5  -5  660.23   30.10
  -5   7  -5  348.27   27.60
   5   7   5  319.17   16.00
   5  -7  -5  380.36   17.10
  -5  -7   5  327.77   16.10
  -5  -7   5  321.27   16.30
   5  -7  -5  378.66   17.20
  -5   7  -5  368.56   17.10
  -5  -7  -5  347.37   16.20
   5   7  -5  373.16   17.00
   5   7  -5  339.87   31.20
   5  -7   5  322.87   16.70
  -5   7   5  327.97   16.20
  -5  -7  -5  377.66   16.60
   5  -7   5  311.07   16.40
  -5   9  -5  296.07   15.30
   5  -9  -5  289.67   13.80
   5  -9  -5  274.77   13.60
  -5  -9   5  298.07   13.10
   5   9  -5  287.67   14.60
  -5  -9  -5  280.67   13.20
  -5   9   5  282.87   14.00
   5  -9   5  293.07   13.40
  -6   0   5    2.70    1.40
   6   0   5    2.30    1.60
  -6   0   5    4.20    1.40
   6   0   5    5.10    2.00
   6   0  -5   -2.60    8.20
   6   0  -5    2.90    5.80
  -6   0  -5   43.80   44.50
  -6   0  -5    1.60    2.50
  -6  -2   5   68.09    4.40
  -6  -2   5   69.29    4.60
   6  -2  -5   67.89    5.40
  -6   2  -5   64.09    5.80
   6   2   5   72.39    4.60
  -6   2  -5   77.49    8.50
  -6   2  -5   77.19    8.60
   6   2   5   70.99    5.20
  -6  -2  -5   67.99    6.60
   6   2  -5   67.79    5.60
   6   2  -5   59.59    7.60
  -6   2   5   77.69    4.40
   6  -2   5   68.89    4.90
  -6  -2  -5   76.79    5.70
   6  -2   5   68.59    4.90
   6   2  -5   60.79    7.70
   6   2  -5   74.09   12.50
   6  -4  -5  164.68   10.40
   6  -4  -5  170.98    8.80
   6   4   5  140.99    8.20
  -6  -4   5  138.09    8.10
  -6   4  -5  174.08    9.20
   6  -4  -5  159.38    9.30
   6   4   5  133.89    9.20
  -6   4  -5  172.98   14.90
  -6   4  -5  157.38   12.00
  -6   4  -5  156.68    8.90
  -6  -4   5  150.98    8.30
  -6  -4   5  138.89    8.60
  -6  -4  -5  175.18    9.40
   6   4  -5  157.78   10.00
   6   4  -5  149.29   17.90
   6  -4   5  150.98    8.50
   6  -4   5  132.89    8.60
   6   4  -5  178.88    9.80
   6  -4   5  134.99    8.60
  -6   4   5  138.59    7.80
  -6   4   5  139.59    7.90
   6   4  -5  158.38    9.60
  -6  -4  -5  171.58    9.20
  -6   6  -5  195.88   13.90
   6  -6  -5  241.18   11.90
  -6  -6   5  220.48   11.20
  -6   6  -5  214.48   11.90
   6  -6  -5  217.98   12.00
  -6   6  -5  197.48   11.80
  -6  -6   5  247.08   11.80
  -6   6  -5  221.58   20.20
   6   6   5  238.68   11.70
   6   6  -5  220.48   12.00
   6  -6   5  229.18   11.60
   6   6  -5  226.58   22.10
  -6  -6  -5  222.08   11.70
  -6  -6  -5  235.78   11.80
  -6   6   5  229.88   11.70
   6  -6   5  253.87   12.80
   6  -8  -5  204.28   10.10
   6  -8  -5  209.78   10.20
   6   8   5  180.68    9.60
  -6   8  -5  216.58   10.30
  -6  -8   5  179.98    9.40
   6   8  -5  202.88   10.10
  -6  -8  -5  199.48    9.40
   6  -8   5  191.78    9.80
  -6  -8  -5  208.88    9.80
  -6   8   5  196.38    9.80
   7  -1  -5  390.96   18.40
   7   1   5  394.86   19.30
   7  -1  -5  368.76   23.80
  -7  -1   5  403.16   18.00
   7   1   5  346.67   17.80
  -7  -1   5  418.56   18.40
  -7   1  -5  428.66   21.80
   7   1   5  387.86   18.10
  -7   1  -5  386.36   18.50
  -7   1  -5  393.96   24.60
  -7   1  -5  356.96   18.80
   7  -1   5  388.86   18.10
  -7  -1  -5  360.46   20.50
  -7  -1  -5  385.46   19.00
  -7   1   5  398.46   17.90
  -7   1   5  407.96   17.50
   7   1  -5  378.56   19.60
   7   1  -5  395.66   18.40
   7   1  -5  390.06   25.90
   7  -1   5  402.66   18.30
  -7   3  -5  397.76   18.50
  -7   3  -5  381.46   18.30
   7   3   5  371.86   17.80
  -7   3  -5  381.36   21.20
   7  -3  -5  407.36   18.40
  -7   3  -5  413.56   24.30
  -7  -3   5  367.46   18.40
  -7  -3   5  388.06   18.10
  -7  -3   5  370.66   17.90
   7  -3  -5  391.16   18.70
   7   3   5  363.66   18.80
   7   3  -5  396.96   19.20
   7   3  -5  424.66   28.00
   7   3  -5  387.26   19.30
  -7  -3  -5  405.66   18.80
   7  -3   5  342.47   18.10
  -7   3   5  373.16   17.80
  -7  -3  -5  391.56   18.90
   7  -3   5  367.46   18.30
   7   3  -5  407.86   18.80
   7  -3   5  386.36   18.20
  -7   3   5  385.16   17.70
  -7  -3  -5  352.36   21.00
  -7   5  -5  386.96   20.40
  -7  -5   5  371.26   17.50
  -7   5  -5  326.37   17.40
  -7   5  -5  354.66   24.80
  -7   5  -5  366.06   17.80
   7   5   5  363.46   17.50
   7  -5  -5  366.56   18.00
  -7  -5   5  371.66   17.50
   7  -5  -5  355.86   17.50
   7   5  -5  388.76   18.20
  -7  -5  -5  377.36   18.10
  -7   5   5  379.66   17.30
  -7  -5  -5  369.46   17.90
   7  -5   5  364.86   18.10
   7  -5   5  371.76   17.60
   7   5  -5  393.56   18.50
   7   7   5  258.37   13.20
   7  -7  -5  287.27   14.00
  -7   7  -5  299.97   14.00
  -7  -7   5  269.17   15.30
  -7  -7   5  285.87   13.30
   7  -7  -5  297.37   13.70
  -7  -7  -5  303.97   13.60
  -7   7   5  267.67   13.30
   7  -7   5  267.67   13.50
   7   7  -5  280.67   13.70
  -7  -7  -5  284.77   13.30
   7  -7   5  265.07   14.70
  -7  -9   5  238.68   10.20
   7  -9  -5  226.98   10.60
  -7   9  -5  229.68   10.70
   7  -9  -5  215.58   10.40
  -7  -9  -5  212.98   10.30
   7   9  -5  233.18   10.60
   8   0   5    8.00    2.60
   8   0   5    2.80    1.80
   8   0  -5    6.60    2.30
  -8   0   5    5.60    1.50
   8   0  -5    6.40    8.20
  -8   0  -5    6.60    4.40
  -8   0   5    6.00    3.70
   8   0  -5    5.00    4.00
  -8   0  -5    1.50    3.50
  -8   0  -5    3.40    2.40
  -8  -2   5   20.50    2.80
  -8   2  -5   24.10    3.40
   8  -2  -5   13.40    5.20
  -8  -2   5   23.90    3.50
   8   2   5   27.20    3.70
  -8   2  -5   18.90    5.20
   8  -2  -5   18.90    2.70
  -8   2  -5   23.10    6.00
   8   2   5   22.30    2.90
   8  -2  -5   18.50    8.10
   8   2   5   21.50    3.60
  -8  -2   5   18.70    2.50
  -8   2  -5   16.60    3.10
  -8   2   5   22.00    2.50
   8  -2   5   24.20    3.10
   8   2  -5   14.50    2.80
   8   2  -5   21.50    3.80
   8  -2   5   24.10    3.30
   8   2  -5   14.80    9.20
  -8  -2  -5   21.60    3.60
  -8  -2  -5   25.40    5.90
  -8  -2  -5   20.30    3.20
   8   4   5  148.59    7.90
  -8   4  -5  134.69   11.20
  -8  -4   5  147.89    7.70
  -8  -4   5  136.29    7.90
  -8   4  -5  127.89    8.00
  -8  -4   5  143.09    7.90
   8  -4  -5  130.09    9.70
   8  -4  -5  133.49    7.70
   8  -4  -5  128.09    8.10
   8   4   5  118.99   10.00
  -8   4  -5  128.39   13.80
   8   4  -5  122.49    8.60
  -8  -4  -5  123.49    8.40
  -8  -4  -5  126.79    8.00
   8  -4   5  135.79    8.20
  -8   4   5  143.49    7.30
   8   4  -5  127.29    8.90
  -8   4   5  139.09    7.80
   8   4  -5  129.59    8.40
   8  -4   5  144.19    8.20
   8   6   5  165.28    8.60
  -8   6  -5  153.98   10.20
   8  -6  -5  168.48    9.00
   8  -6  -5  165.08    9.10
  -8  -6   5  163.78    8.70
  -8  -6   5  167.78    8.50
  -8   6  -5  158.68    9.00
  -8   6   5  161.28    8.50
   8   6  -5  164.78    9.10
   8  -6   5  173.08    9.60
  -8  -6  -5  171.28    8.90
  -8   6   5  168.08    9.50
  -8  -6  -5  158.68    8.80
   8  -8  -5  186.68    9.50
   8  -8  -5  172.08    8.60
  -8  -8   5  182.88    8.80
   8   8   5  166.58    8.60
  -8   8   5  168.18    9.50
  -8   8   5  165.68    8.50
  -8  -8  -5  179.58    8.40
   9  -1  -5  294.67   16.20
   9   1   5  311.97   16.20
  -9   1  -5  322.17   19.90
  -9   1  -5  281.77   17.70
   9  -1  -5  304.17   14.80
  -9  -1   5  313.87   14.50
   9  -1  -5  320.97   24.70
  -9   1  -5  297.57   15.00
  -9   1  -5  304.17   14.80
   9   1   5  326.17   14.90
  -9  -1   5  314.47   15.30
   9   1   5  271.27   14.80
  -9  -1   5  307.87   14.40
  -9   1   5  318.07   14.50
   9   1  -5  315.87   15.00
   9   1  -5  298.07   15.90
   9   1  -5  326.47   26.00
  -9  -1  -5  287.07   17.50
  -9   1   5  297.77   14.10
   9  -1   5  313.27   15.00
  -9  -1  -5  280.07   15.10
  -9  -1  -5  316.97   15.30
  -9  -1  -5  120.49  112.29
   9  -1   5  297.57   14.90
  -9   1   5  297.77   15.30
   9   3   5  230.78   11.60
   9  -3  -5  209.08   12.70
   9   3   5  203.28   13.30
  -9   3  -5  234.48   17.70
  -9   3  -5  226.18   14.70
  -9  -3   5  228.88   11.40
  -9  -3   5  220.48   11.50
   9  -3  -5  231.78   11.50
   9  -3  -5  219.98   16.50
  -9   3  -5  236.18   11.80
  -9  -3   5  219.78   11.60
  -9  -3  -5  235.68   12.10
  -9   3   5  224.68   11.10
  -9  -3  -5  231.98   12.20
   9  -3   5  227.48   11.90
   9  -3   5  209.28   11.70
  -9   3   5  218.38   11.60
  -9  -3  -5  212.28   14.30
   9   3  -5  235.68   12.50
   9   3  -5  253.07   12.40
   9   3  -5  227.18   20.80
   9   3  -5  230.18   12.30
   9  -5  -5  242.38   12.90
  -9  -5   5  274.47   12.90
  -9   5  -5  254.07   20.30
  -9   5  -5  253.97   14.60
   9  -5  -5  248.28   12.70
  -9  -5   5  285.97   12.80
   9  -5  -5  226.68   15.80
   9   5   5  267.57   13.10
  -9   5  -5  252.97   13.10
  -9   5   5  283.97   12.70
  -9   5   5  282.17   15.20
  -9  -5  -5  260.27   13.10
   9   5  -5  254.17   13.20
   9  -5   5  264.47   13.50
  -9  -5  -5  272.17   13.10
   9   7   5  241.48   11.90
  -9   7  -5  266.47   12.30
   9  -7  -5  258.57   12.00
   9  -7  -5  251.57   12.30
  -9  -7   5  258.27   11.80
   9   7  -5  258.87   12.30
  -9  -7  -5  255.77   11.90
  -9  -7  -5  242.68   11.70
  -9   7   5  234.58   11.90
  -9   7   5  258.47   12.40
 -10   0  -5   -1.00    3.70
 -10   0   5    2.70    3.40
 -10   0   5    0.90    1.40
  10   0  -5    4.80    3.30
 -10   0  -5    6.10    4.40
  10   0  -5   -1.00    9.60
 -10   0  -5    1.60    4.50
  10   0   5    1.20    3.60
  10   0  -5    3.00    3.90
  10   0   5    2.40    1.70
 -10   0   5    3.60    2.40
 -10   2  -5   72.29   10.10
 -10  -2   5   56.89    4.50
 -10   2  -5   67.39    6.10
 -10   2  -5   84.19    8.50
  10  -2  -5   73.39    5.10
  10   2   5   63.99    4.90
 -10  -2   5   64.49    5.10
  10  -2  -5   73.69   15.30
  10  -2  -5   66.49    7.40
 -10   2  -5   73.99    5.30
  10   2  -5   85.09   14.70
 -10  -2  -5   68.59    5.90
 -10  -2  -5   78.89    5.70
 -10   2   5   61.89    4.50
  10   2  -5   69.19    5.70
  10   2  -5   75.89    6.30
 -10   2   5   62.69    5.70
 -10  -2  -5   79.29    6.00
  10  -2   5   57.79    5.00
 -10  -2  -5   62.19    7.60
  10  -4  -5  107.69    9.50
 -10   4  -5  112.29    6.50
  10  -4  -5  105.59    6.10
 -10  -4   5   97.39    6.00
  10   4   5   93.79    6.40
 -10   4  -5  113.89    8.80
  10  -4  -5  106.29    7.30
 -10  -4   5   97.69    6.20
 -10   4  -5   93.39   13.20
  10   4  -5   76.39   16.00
  10   4  -5  109.39    6.80
 -10  -4  -5  110.99    6.40
 -10  -4  -5  106.89    6.70
  10   4  -5  109.49    6.70
 -10   4   5   95.79    6.80
  10   4  -5  118.59    7.20
 -10   4   5   88.19    5.80
  10  -4   5   95.49    6.70
  10   6   5  124.89    6.50
 -10   6  -5  112.99    6.60
  10  -6  -5  113.49    6.40
 -10  -6   5  125.49    6.20
 -10  -6  -5  111.89    6.30
 -10   6   5  116.89    6.30
 -10  -6  -5  116.09    6.40
 -10   6   5  120.19    8.20
  10  -6   5  119.39    7.80
  10   6  -5  115.19    6.70
 -11   1  -5  143.09   10.50
  11  -1  -5  141.89    9.50
 -11   1  -5  147.69   13.00
  11  -1  -5  138.69   18.60
 -11   1  -5  137.39    8.10
 -11   1  -5  137.39    8.90
 -11  -1   5  174.28    8.50
 -11  -1  -5  138.29   10.00
 -11   1   5  173.98    8.70
  11   1  -5  146.09    8.90
 -11  -1  -5  143.49    8.80
 -11  -1  -5  136.49    8.10
  11   1  -5  156.48   17.40
  11   1  -5  145.89    8.50
 -11  -1  -5  137.59    8.80
 -11  -1  -5  158.48   41.60
  11  -3  -5   86.89    5.50
 -11   3  -5   88.49   11.80
  11  -3  -5   91.99   16.70
 -11   3  -5   96.49    7.80
  11  -3  -5   85.19    7.80
  11   3  -5   73.69   16.10
  11  -3   5   66.09    5.50
 -11  -3  -5   94.79    6.00
 -11  -3  -5   88.79    5.70
 -11   3   5   69.59    5.00
  11   3  -5   88.69    6.00
  11   3  -5   93.49    6.20
 -11   3   5   69.19    5.80
  11   3  -5   88.19    6.50
 -11  -5   5  217.58   10.60
 -11  -5   5  228.38   10.30
  11  -5  -5  190.08   10.10
  11   5   5  219.08   11.10
 -11   5  -5  200.38   10.40
 -11  -5  -5  199.78   10.30
 -11  -5  -5  196.48   10.30
 -11   5   5  236.08   10.70
  11   5  -5  202.38   10.60
  11  -5   5  219.98   11.20
 -11   7  -5  166.18    7.50
 -11  -7   5  137.19    7.00
 -11   7   5  132.39    7.40
 -11  -7  -5  150.58    7.00
  11   7  -5  159.08    7.40
  12   0   5    0.20    1.70
 -12   0   5    1.00    1.80
 -12   0  -5    2.90    1.90
 -12   0   5    0.80    1.40
  12   0  -5    1.20    2.50
  12   0  -5    4.80   11.60
 -12   0  -5    5.40    3.00
 -12   0  -5    0.10    3.10
 -12  -2   5   19.20    3.40
 -12   2  -5   19.40    3.70
  12   2   5   16.20    2.70
  12  -2  -5   16.20    2.60
  12  -2  -5   17.50    3.50
 -12  -2   5   18.20    2.50
 -12  -2  -5   13.20    2.40
  12   2  -5   12.20    3.30
 -12   2   5   18.60    2.60
  12   2  -5   21.80    4.10
 -12   2   5   15.00    2.50
 -12  -2  -5   17.20    3.10
  12  -2   5   16.70    2.80
  12  -4  -5   67.59    6.00
 -12  -4   5   64.89    4.10
  12   4   5   59.19    5.00
 -12   4  -5   75.69    4.60
  12  -4  -5   65.89    5.20
 -12  -4   5   54.59    4.70
  12   4  -5   63.19    4.70
 -12   4   5   63.69    4.60
 -12  -4  -5   65.99    4.30
 -12   4   5   64.09    4.60
 -12  -4  -5   65.59    4.40
  12   4  -5   69.09    4.70
  12  -4   5   68.69    5.30
  12   6   5  102.89    5.60
 -12  -6   5  106.29    5.30
 -12   6  -5  110.59    5.70
 -12   6   5  102.89    5.80
 -12  -6  -5  106.39    5.40
 -12   6   5  107.79    5.80
  12   6  -5  111.29    5.80
 -12  -6  -5  111.59    5.40
  13  -1  -5  145.29    8.50
 -13   1  -5  139.09    7.50
  13   1   5  144.89    8.20
 -13  -1   5  137.59    7.60
 -13  -1   5  134.79    7.60
  13   1  -5  151.88    8.20
 -13   1   5  146.39    7.80
 -13  -1  -5  137.99    7.80
 -13  -1  -5  143.69    8.00
 -13  -1  -5  142.09    7.40
  13  -1   5  137.59    8.00
  13   3   5  153.38    8.40
 -13  -3   5  142.79    8.20
 -13   3  -5  160.38    8.00
 -13  -3   5  162.48    7.90
  13  -3  -5  171.58    9.80
  13   3  -5  158.78    8.30
  13   3  -5  157.38    8.30
 -13  -3  -5  155.78    7.90
 -13   3   5  156.98    8.10
 -13  -3  -5  158.68    8.10
 -13   3   5  143.19    7.90
  13  -3   5  147.19    8.60
  13   5   5  139.99    7.40
 -13   5  -5  141.39    7.20
 -13  -5   5  150.18    7.00
 -13  -5  -5  143.79    7.10
  13   5  -5  148.99    7.40
 -13   5   5  155.38    7.30
 -13  -5  -5  141.69    7.00
 -14   0   5    2.90    1.40
 -14   0  -5    3.70    1.50
  14   0   5   -0.20    2.00
  14   0  -5    2.80    1.90
 -14   0   5    2.50    1.80
  14  -2  -5    8.80    2.40
 -14  -2   5   14.20    1.90
 -14  -2   5   14.30    2.90
  14   2  -5   12.40    2.10
  14  -2   5   12.50    2.70
 -14  -2  -5   12.60    1.80
  14   2  -5   13.90    2.00
 -14   2   5   18.10    2.40
 -14  -2  -5   13.00    2.00
 -14   4  -5   45.90    2.90
 -14  -4   5   36.60    2.50
  14  -4  -5   39.70    3.30
 -14  -4  -5   37.00    2.50
 -14   4   5   44.90    3.00
  14   4  -5   38.30    4.00
 -14  -4  -5   40.60    2.70
  14   4  -5   39.90    3.10
  15  -1  -5   67.49    4.30
  15   1   5   61.99    4.90
  15  -1  -5   68.49    4.70
 -15   1  -5   57.19    3.70
 -15  -1   5   72.59    3.80
 -15   1  -5   59.09    4.00
  15   1  -5   58.59    4.20
  15   1  -5   64.19    4.20
 -15   1   5   71.49    4.00
 -15  -1  -5   60.89    3.90
 -15   3  -5   86.99    4.60
 -15  -3   5   76.59    4.00
  15  -3  -5   79.79    4.80
  15   3  -5   67.89    4.20
 -15  -3  -5   79.59    4.20
 -15   3   5   72.19    4.20
  15   3  -5   84.79    4.30
   0   0   6  265.67   14.20
   0  -2   6 2363.36  109.59
   0  -2   6 2291.17  108.89
   0   2  -6 2566.04  111.19
   0   2  -6 2779.32  109.49
   0  -2  -6 2453.05  110.69
   0   2  -6 2723.03  110.19
   0  -2  -6 2635.14  110.19
   0   4  -6  130.49   12.70
   0  -4  -6  111.89    8.80
   0   4  -6  118.59    9.00
   0   4  -6  129.09    8.50
   0  -4  -6  129.89    8.20
   0   4  -6  123.89    9.30
   0  -4   6  143.79    8.60
   0  -4  -6  123.09    8.80
   0   6  -6 1118.29   58.09
   0  -6  -6 1004.20   49.99
   0   6   6 1121.09   48.90
   0  -6  -6 1173.58   50.09
   0  -6   6 1175.78   49.80
   0  -6   6 1107.29   49.40
   0   6  -6 1131.29   49.99
   0  -8   6    9.50    1.50
   0   8  -6    8.50    1.90
   0  -8  -6    9.80    2.20
   0   8   6   11.20    2.10
   0  -8   6    8.90    2.70
   0  -8  -6    9.40    1.70
   0   8  -6    7.80    1.80
  -1   1  -6 1182.08   50.59
  -1  -1   6 1083.79   49.80
  -1   1  -6 1157.18   51.89
   1  -1  -6 1238.78   54.89
   1  -1   6 1086.19   49.99
   1   1  -6 1140.49   51.79
  -1   3  -6 1040.40   48.10
  -1   3  -6 1102.39   50.89
   1  -3  -6 1024.20   49.30
   1  -3  -6  991.80   48.20
   1  -3  -6 1103.39   47.60
  -1  -3   6 1092.09   47.30
  -1   3  -6 1053.29   47.40
  -1   3  -6 1085.49   48.90
  -1  -3   6 1144.59   48.00
   1   3  -6 1101.89   47.90
   1  -3   6 1177.68   48.30
  -1  -3  -6 1108.09   47.90
   1   3  -6 1091.69   48.80
  -1  -3  -6  978.00   49.70
  -1  -3  -6 1083.89   47.80
   1  -3   6 1058.09   48.30
   1   3  -6 1026.20   47.50
  -1  -3  -6 1020.10   48.30
   1   3  -6 1115.69   51.59
  -1   5  -6  271.27   20.40
  -1  -5   6  282.47   13.50
  -1   5  -6  269.37   15.00
   1   5   6  263.17   12.90
  -1  -5   6  265.07   14.40
  -1  -5   6  275.97   13.30
   1  -5   6  287.27   13.60
   1   5  -6  273.07   21.10
   1   5  -6  250.97   14.50
  -1  -5  -6  302.47   17.30
   1  -5   6  283.67   13.80
   1  -5   6  274.37   14.50
  -1  -5  -6  246.88   14.20
  -1   5   6  264.97   13.00
   1   5  -6  288.57   16.30
  -1  -5  -6  241.88   16.00
  -1   7  -6  553.34   25.20
  -1  -7   6  528.05   26.10
   1   7   6  539.95   24.80
   1  -7  -6  582.64   26.60
   1  -7  -6  534.65   28.00
  -1  -7  -6  553.84   25.70
  -1   7   6  543.45   24.80
  -1  -7  -6  575.54   26.40
   1  -7   6  559.14   25.30
   1  -7   6  548.65   26.50
   1  -9  -6   26.00    2.10
   1  -9  -6   25.20    2.20
  -1  -9   6   26.00    1.90
  -1   9  -6   25.30    2.60
  -1   9  -6   23.40    2.30
  -1  -9  -6   24.20    2.10
   1   9  -6   22.80    2.20
   1   9  -6   22.50    2.50
  -1  -9  -6   19.30    2.10
   1  -9   6   24.10    1.90
  -2   0  -6  138.29    8.00
   2   0   6  140.29    7.30
   2   0  -6  136.39   10.30
  -2   0  -6  123.99    9.50
   2   0  -6  140.19    9.90
   2  -2  -6 2707.83  116.49
  -2   2  -6 2750.42  116.99
  -2  -2   6 2658.63  114.49
  -2  -2   6 2635.24  115.09
   2  -2  -6 2750.02  115.39
  -2  -2  -6 2619.74  116.29
   2  -2   6 2549.15  114.69
   2   2  -6 2834.72  119.39
   2   2  -6 2805.42  115.59
  -2  -2  -6 2415.56  116.39
   2  -2   6 2557.54  115.19
   2   2  -6 2726.03  116.69
   2   2  -6 2681.63  116.79
  -2  -2  -6 2747.43  115.29
  -2  -4   6   44.70    5.50
  -2   4  -6   40.40    5.20
   2  -4  -6   49.30    6.10
  -2   4  -6   41.00    4.80
  -2  -4   6   43.50    3.70
  -2   4  -6   44.20    8.60
  -2  -4   6   40.50    4.30
  -2   4  -6   43.40    5.80
   2  -4  -6   49.70    4.90
   2  -4   6   38.90    5.30
   2   4  -6   51.59    6.10
   2  -4   6   50.19    5.10
   2  -4   6   41.10    4.00
   2   4  -6   44.60    6.30
  -2  -4  -6   44.10    5.20
  -2  -4  -6   40.70    5.80
   2   4  -6   41.10    5.40
  -2  -4  -6   44.60    5.60
   2   4  -6   44.00   10.10
  -2  -6   6 1119.29   49.40
   2   6   6 1179.98   49.10
   2  -6  -6 1148.69   50.39
   2  -6  -6 1128.89   50.39
  -2   6  -6 1131.09   49.60
  -2   6  -6 1138.89   49.99
  -2   6  -6 1081.69   57.19
  -2  -6   6 1125.99   49.40
  -2   6   6 1116.19   49.10
   2   6  -6 1052.99   58.19
   2  -6   6 1126.89   49.70
  -2  -6  -6 1038.90   49.40
   2  -6   6 1199.38   49.90
   2   6  -6 1137.59   50.19
  -2  -6  -6 1152.68   49.99
  -2  -6  -6 1091.99   49.99
  -2  -8   6   22.50    3.90
   2  -8  -6   29.60    2.90
  -2   8  -6   26.80    3.40
   2  -8  -6   29.40    3.30
  -2   8  -6   26.20    3.10
  -2  -8   6   27.40    2.30
   2   8   6   27.60    3.10
   2  -8   6   27.70    2.50
  -2   8   6   22.40    3.10
  -2  -8  -6   27.70    3.10
   2  -8   6   30.60    4.10
  -2  -8  -6   24.60    2.60
   2   8  -6   26.90    3.30
  -3  -1   6  883.11   36.10
  -3   1  -6  870.41   37.30
   3  -1  -6  848.02   37.20
  -3  -1   6  811.62   36.50
   3  -1  -6  810.32   38.60
  -3   1  -6  824.82   38.70
  -3  -1  -6  806.12   38.40
   3   1  -6  854.01   37.20
  -3   1   6  838.52   36.20
   3  -1   6  772.22   36.60
  -3  -1  -6  858.51   37.20
   3   1  -6  837.72   37.40
   3   1  -6  811.72   38.90
  -3   3  -6  922.31   43.00
   3  -3  -6  939.81   39.80
  -3   3  -6  867.21   39.70
  -3  -3   6  904.61   39.10
  -3  -3   6  836.72   42.30
  -3  -3   6  908.41   39.50
  -3   3  -6  966.10   39.90
   3  -3  -6  897.31   40.70
  -3   3  -6  874.31   41.30
   3  -3  -6  875.31   40.40
   3   3  -6  831.92   40.00
  -3   3   6  900.31   38.70
   3   3  -6  908.01   40.90
   3   3  -6  877.91   44.80
  -3  -3  -6  850.01   40.10
  -3  -3  -6  905.61   39.70
   3  -3   6  904.71   39.80
   3   3  -6  912.81   40.00
   3  -3   6  798.02   40.60
  -3  -3  -6  841.32   40.80
  -3  -3  -6  914.01   40.90
   3  -3   6  920.31   39.70
   3  -5  -6  430.46   20.10
  -3   5  -6  442.06   19.70
  -3   5  -6  418.86   19.80
   3  -5  -6  417.96   20.40
  -3  -5   6  392.66   19.40
  -3  -5   6  410.46   19.40
  -3  -5   6  420.16   19.60
  -3   5  -6  420.86   26.10
   3   5   6  391.66   18.80
  -3   5  -6  417.26   21.10
   3   5  -6  391.76   27.90
  -3  -5  -6  394.06   19.90
  -3  -5  -6  416.16   19.90
   3  -5   6  414.76   19.90
   3   5  -6  431.76   20.40
  -3  -5  -6  430.36   20.00
   3   5  -6  396.96   20.20
  -3   5   6  384.36   18.80
   3  -5   6  409.46   19.60
   3   5  -6  419.86   20.30
   3  -5   6  431.36   19.90
   3  -7  -6  454.85   21.30
  -3   7  -6  456.25   21.20
  -3  -7   6  446.46   20.50
   3   7   6  443.16   20.40
  -3  -7   6  453.65   20.70
  -3   7  -6  439.36   20.60
   3  -7  -6  476.95   21.60
   3  -7   6  445.26   20.80
  -3  -7  -6  417.26   20.30
  -3   7   6  453.15   20.50
  -3  -7  -6  459.55   20.90
   3  -7   6  465.75   21.00
   3   7  -6  461.95   21.20
  -3  -7  -6  448.96   20.90
  -3   9  -6   46.40    3.20
   3  -9  -6   43.20    2.80
  -3  -9   6   43.70    2.60
   3  -9  -6   41.90    2.90
   3  -9   6   43.00    2.70
  -3  -9  -6   45.10    2.80
   3   9  -6   45.70    3.10
   3   9  -6   40.80    2.70
  -3  -9  -6   39.80    2.90
   4   0  -6   85.19    9.60
   4   0  -6  122.79   12.30
  -4   0  -6   94.59   10.70
  -4   0   6  117.99    6.00
  -4   0  -6   81.69   12.30
  -4   0  -6  120.09    8.60
   4   0  -6  111.39    8.70
  -4   2  -6 1955.40   90.49
   4  -2  -6 2163.08   90.49
  -4   2  -6 2118.89   92.29
   4  -2  -6 2093.19   91.79
  -4   2  -6 2270.87   90.49
  -4  -2   6 2123.99   90.19
  -4   2  -6 2177.28   90.59
  -4  -2   6 2104.59   89.69
   4  -2   6 2045.70   90.59
   4   2  -6 2175.68   90.69
   4   2  -6 2111.59   91.99
   4   2  -6 2027.10   93.79
  -4  -2  -6 1957.70   91.49
   4   2  -6 1910.41   90.49
  -4  -2  -6 2112.39   90.49
  -4  -2  -6 2013.90   91.59
  -4   2   6 2125.89   89.59
   4  -4  -6  181.28   11.40
   4   4   6  200.48    9.80
  -4   4  -6  180.88   14.60
   4  -4  -6  192.88   10.90
  -4  -4   6  199.48    9.90
  -4  -4   6  184.08    9.90
  -4  -4   6  177.88   10.20
  -4   4  -6  187.28   10.30
  -4   4  -6  193.78   12.30
  -4   4  -6  171.28   10.00
   4  -4  -6  190.98   10.20
   4  -4   6  193.58   10.40
   4  -4   6  200.48   11.00
   4  -4   6  187.98   10.30
   4   4  -6  183.58   10.70
  -4  -4  -6  201.88   10.90
  -4  -4  -6  184.58   10.40
  -4   4   6  197.38    9.40
   4   4  -6  178.88   11.10
   4   4  -6  168.78   10.90
   4   4  -6  186.38   17.60
  -4   6  -6  973.70   45.20
  -4  -6   6 1004.60   42.80
   4   6   6  938.01   42.40
  -4  -6   6  961.70   42.70
  -4   6  -6  974.20   43.20
   4  -6  -6 1014.00   43.60
  -4   6  -6  965.40   42.80
  -4   6  -6  937.71   50.19
   4  -6  -6  957.80   43.60
  -4  -6  -6  969.70   43.20
   4  -6   6 1024.60   43.40
   4   6  -6 1000.20   43.50
  -4  -6  -6  952.30   42.90
  -4   6   6  942.51   42.50
   4   6  -6  937.41   51.79
   4  -6   6  965.50   43.00
   4   8   6   16.50    2.20
   4  -8  -6   15.00    2.30
   4  -8  -6   10.80    2.00
  -4  -8   6   16.10    1.80
  -4   8  -6   13.10    2.10
  -4  -8  -6   15.70    2.10
   4  -8   6   19.40    2.10
   4   8  -6   14.80    2.10
  -4   8   6   17.80    2.70
  -5   1  -6  915.01   39.30
   5  -1  -6  881.41   41.10
  -5   1  -6  852.71   40.90
  -5  -1   6  914.11   38.70
  -5  -1   6  872.21   38.70
   5  -1  -6  907.51   39.20
   5   1   6  961.10   38.60
   5   1  -6  782.82   39.30
   5  -1   6  824.02   38.60
   5   1  -6  882.41   41.20
  -5  -1  -6  829.22   40.60
  -5   1   6  921.21   38.80
  -5  -1  -6  853.81   40.60
  -5  -1  -6  876.21   39.20
   5   1  -6  873.21   39.40
   5   1  -6  915.61   39.20
  -5   3  -6  980.80   44.20
  -5  -3   6  997.90   42.00
   5  -3  -6  990.10   42.20
  -5   3  -6  983.80   42.10
   5  -3  -6  914.21   43.10
   5  -3  -6  904.11   42.30
  -5   3  -6  978.90   45.90
  -5  -3   6  907.01   42.10
  -5   3  -6  913.81   41.70
  -5  -3   6  936.11   41.60
   5   3   6  929.21   41.20
  -5  -3  -6  863.91   43.20
  -5  -3  -6  962.10   42.90
   5  -3   6  893.71   41.80
  -5   3   6  927.41   41.30
   5  -3   6  932.61   42.20
   5   3  -6  968.40   50.09
   5   3  -6  928.11   42.60
   5   3  -6  977.80   42.40
   5   3  -6  997.90   43.30
  -5  -3  -6  969.30   42.20
   5  -3   6  933.81   42.10
  -5   3   6  956.80   41.10
  -5   5  -6  395.86   20.00
   5  -5  -6  393.06   18.50
  -5   5  -6  378.16   18.00
  -5   5  -6  371.56   23.90
   5  -5  -6  378.76   18.10
  -5  -5   6  346.97   17.50
  -5  -5   6  378.36   19.50
   5   5   6  364.16   17.70
  -5   5  -6  380.66   17.70
   5  -5   6  369.76   17.80
   5   5  -6  384.26   27.40
  -5   5   6  368.06   17.90
   5   5  -6  384.26   18.60
   5  -5   6  384.56   20.70
   5   5  -6  389.66   18.50
   5   5  -6  367.26   18.20
  -5  -5  -6  357.66   18.10
  -5  -5  -6  381.16   18.20
   5  -7  -6  340.07   15.80
   5  -7  -6  316.57   15.80
  -5  -7   6  336.97   15.20
   5   7   6  322.47   15.10
  -5  -7   6  340.37   15.40
  -5   7  -6  321.67   15.60
  -5   7  -6  305.07   15.30
  -5  -7  -6  307.77   15.00
   5  -7   6  328.37   15.40
  -5   7   6  331.87   15.30
   5  -7   6  342.57   15.80
   5   7  -6  326.27   15.70
  -5  -7  -6  337.17   15.50
   6   0   6  284.37   13.00
   6   0  -6  272.67   13.40
  -6   0  -6  269.47   13.50
   6   0  -6  262.37   15.70
  -6   0  -6  249.18   15.20
  -6   0   6  276.37   12.40
  -6   0   6  274.67   12.80
  -6   0  -6  253.77   15.40
   6  -2  -6 1963.50   80.59
  -6  -2   6 1764.72   80.69
   6   2   6 1862.01   79.89
  -6   2  -6 1911.51   81.49
   6  -2  -6 1813.92   81.99
  -6   2  -6 1818.22   82.49
  -6  -2   6 1981.50   80.39
  -6   2  -6 1696.03   80.39
  -6   2  -6 1891.31   80.49
  -6  -2   6 1878.91   79.89
  -6  -2  -6 1778.62   81.89
   6   2  -6 1678.23   80.79
  -6  -2  -6 1918.11   80.69
   6  -2   6 1741.83   80.19
   6  -2   6 1819.92   80.49
   6   2  -6 1995.00   80.79
   6   2  -6 1916.51   82.09
  -6   2   6 1927.01   79.89
  -6  -2  -6 1838.72   81.39
   6  -4  -6  129.29    8.30
   6  -4  -6  134.49    9.10
  -6   4  -6  132.09   12.60
   6   4   6  131.09    7.70
  -6   4  -6  134.99    7.90
  -6   4  -6  138.69    8.00
   6  -4  -6  139.19    8.00
  -6  -4   6  134.89    7.70
  -6   4  -6  143.69   10.50
  -6  -4   6  124.99    7.80
  -6  -4  -6  137.69    8.20
   6  -4   6  144.99    7.90
   6   4  -6  144.79    8.90
   6  -4   6  136.19    8.10
   6   4  -6  148.89    9.00
  -6  -4  -6  141.19    8.30
   6   4  -6  130.49   16.40
  -6   4   6  136.89    7.30
   6   4  -6  143.39    8.60
   6  -6  -6  724.73   33.20
  -6  -6   6  767.22   32.70
  -6  -6   6  773.32   32.70
  -6   6  -6  706.93   32.90
  -6   6  -6  685.53   32.40
   6   6   6  759.22   32.50
   6  -6  -6  746.93   33.20
  -6   6  -6  685.93   33.70
   6  -6   6  734.63   32.80
  -6  -6  -6  710.43   32.70
  -6  -6  -6  728.73   33.30
  -6   6   6  732.13   32.50
   6  -6   6  768.02   33.30
   6   6  -6  760.72   33.20
   6  -8  -6   12.30    1.80
  -6   8  -6    8.90    1.60
   6  -8  -6   10.70    1.70
  -6  -8   6   12.10    1.50
  -6  -8  -6   10.80    1.50
   6   8  -6   14.20    2.20
  -6   8   6   10.60    1.90
  -7   1  -6  647.04   31.10
  -7  -1   6  647.54   28.60
  -7  -1   6  610.14   29.40
  -7   1  -6  625.54   31.00
  -7  -1   6  639.24   28.20
   7  -1  -6  661.43   28.90
   7  -1  -6  655.93   31.30
   7   1   6  653.93   28.60
  -7   1  -6  667.23   29.00
   7   1  -6  567.04   29.50
  -7  -1  -6  578.14   30.60
   7  -1   6  557.54   28.70
   7  -1   6  643.74   28.80
   7   1  -6  664.13   31.10
  -7  -1  -6  651.73   30.10
   7   1  -6  664.13   29.00
  -7  -1  -6  671.33   29.20
  -7   1   6  659.03   28.40
  -7  -3   6  765.72   34.70
  -7   3  -6  753.72   34.50
   7  -3  -6  706.03   35.00
   7   3   6  795.52   34.30
   7  -3  -6  760.42   35.90
  -7   3  -6  768.92   38.30
  -7   3  -6  748.73   37.00
  -7  -3   6  791.42   35.20
  -7  -3   6  823.32   34.70
   7  -3  -6  803.12   34.70
  -7   3  -6  775.72   34.50
   7   3  -6  683.23   42.60
   7   3  -6  800.42   35.10
   7   3  -6  800.32   35.40
   7  -3   6  782.22   34.90
  -7   3   6  796.22   35.10
  -7  -3  -6  768.42   35.00
  -7  -3  -6  772.22   35.20
   7   3  -6  810.02   35.70
  -7  -3  -6  720.73   36.40
  -7   3   6  814.52   34.30
   7  -3   6  757.12   36.00
  -7   5  -6  221.38   13.50
  -7  -5   6  229.28   11.20
  -7   5  -6  221.88   11.30
   7  -5  -6  230.28   11.30
   7  -5  -6  233.48   11.60
  -7   5  -6  221.98   11.60
   7   5   6  217.38   11.10
  -7   5  -6  228.78   19.60
   7  -5  -6  211.78   11.80
  -7  -5   6  217.28   11.00
   7  -5   6  218.28   11.70
  -7  -5  -6  226.08   11.50
  -7  -5  -6  242.68   11.60
   7   5  -6  235.58   11.80
   7   5  -6  194.38   22.20
   7   5  -6  223.78   11.60
   7  -5   6  218.58   11.10
  -7   5   6  206.28   10.80
   7   5  -6  223.88   11.80
  -7  -7   6  394.66   17.20
  -7   7  -6  385.96   17.60
   7   7   6  392.56   17.30
   7  -7  -6  366.66   17.70
   7  -7  -6  378.36   17.60
  -7  -7  -6  394.26   17.40
   7  -7   6  364.96   20.20
  -7  -7  -6  371.36   17.10
  -7   7   6  382.16   17.40
   7   7  -6  374.66   17.50
   8   0   6  133.19    7.00
  -8   0   6  120.29    6.70
   8   0  -6  118.79    9.80
  -8   0   6  111.09    6.70
   8   0  -6  119.29    7.10
  -8   0   6  114.69   10.00
  -8   0  -6  119.59    7.40
  -8   0  -6  124.59    9.50
  -8   0  -6  118.59    9.70
   8   2   6 1288.77   55.79
   8  -2  -6 1314.57   55.99
  -8   2  -6 1261.97   57.29
   8  -2  -6 1246.18   57.79
  -8   2  -6 1277.47   55.99
  -8  -2   6 1264.67   56.19
  -8   2  -6 1250.67   58.59
  -8   2  -6 1260.47   55.59
  -8  -2   6 1281.77   55.89
  -8   2   6 1279.77   55.69
   8   2  -6 1307.97   56.29
  -8  -2  -6 1298.97   56.89
   8  -2   6 1271.57   56.19
   8   2  -6 1260.87   56.59
  -8  -2  -6 1162.78   57.69
   8   2  -6 1352.76   57.49
  -8  -2  -6 1342.87   56.49
   8  -4  -6   91.79    6.40
  -8   4  -6   97.09    6.20
  -8  -4   6  107.49    6.20
  -8   4  -6   97.09   11.60
  -8  -4   6  107.59    6.10
   8   4   6  109.99    6.40
  -8   4  -6   99.39    8.80
   8  -4  -6   89.39    7.00
   8  -4  -6  104.59    6.20
  -8   4  -6  100.19    6.30
   8   4  -6   87.49    6.70
  -8  -4  -6  100.49    6.40
   8  -4   6  113.39    6.70
  -8   4   6  107.99    5.90
  -8  -4  -6   94.89    6.50
   8   4  -6   98.99    6.80
   8   4  -6   99.89    6.90
   8  -6  -6  685.33   30.20
  -8  -6   6  659.33   29.90
  -8   6  -6  673.03   30.10
  -8  -6   6  719.23   30.00
   8   6   6  691.53   30.00
  -8   6  -6  623.54   32.00
   8  -6  -6  672.03   30.30
   8  -6   6  687.53   30.60
  -8  -6  -6  649.54   29.90
  -8  -6  -6  688.23   30.20
  -8   6   6  669.43   30.00
   8   6  -6  699.03   30.30
  -9   1  -6  569.84   27.10
  -9  -1   6  534.25   25.60
  -9   1  -6  516.55   26.00
  -9   1  -6  564.74   25.60
   9   1   6  546.75   27.00
   9  -1  -6  536.35   27.90
   9  -1  -6  548.55   25.30
  -9   1  -6  540.95   27.90
  -9  -1   6  562.74   25.80
  -9  -1  -6  567.04   25.80
   9   1  -6  568.04   25.50
  -9   1   6  575.44   25.90
  -9   1   6  549.35   26.00
   9  -1   6  593.04   27.00
   9   1  -6  585.94   27.40
   9   1  -6  548.95   26.20
  -9  -1  -6  584.44   26.50
  -9  -1  -6  553.04   27.60
  -9   3  -6  474.85   24.30
   9   3   6  483.65   22.00
  -9   3  -6  463.05   21.70
  -9   3  -6  475.15   21.90
   9  -3  -6  484.35   21.90
  -9  -3   6  503.45   22.10
   9  -3  -6  465.65   23.10
  -9   3  -6  437.76   25.10
   9   3  -6  477.55   22.70
  -9  -3  -6  477.35   22.30
  -9   3   6  487.35   21.70
   9  -3   6  489.85   22.30
  -9  -3  -6  477.35   22.50
  -9  -3  -6  458.65   23.30
   9   3  -6  490.25   22.50
   9   3  -6  487.15   22.50
  -9  -5   6  213.08   10.10
   9   5   6  209.18   10.40
  -9   5  -6  208.38   10.30
   9  -5  -6  209.68   10.20
  -9  -5   6  207.08   10.30
  -9   5  -6  202.98   11.60
   9   5  -6  204.38   10.50
   9   5  -6  212.68   11.50
  -9  -5  -6  205.38   10.50
  -9  -5  -6  219.78   10.50
  -9   5   6  196.68   10.70
   9  -5   6  206.28   11.60
  -9  -7   6  259.67   11.80
   9  -7  -6  269.37   12.10
  -9   7  -6  265.57   12.10
  -9  -7  -6  265.27   12.00
  -9  -7  -6  251.47   11.80
   9   7  -6  262.27   12.10
  10   0  -6  100.69    8.40
 -10   0  -6  106.39    7.50
  10   0   6  118.39    6.70
 -10   0  -6  122.59    9.00
 -10   0   6  113.69    6.30
 -10   0   6  110.59    7.30
  10   0  -6  104.59    6.50
  10   0  -6  118.89    8.90
 -10   0  -6  114.49    7.00
 -10  -2   6 1345.87   60.49
  10  -2  -6 1421.96   62.59
 -10  -2   6 1360.76   60.69
  10  -2  -6 1343.57   60.39
  10   2   6 1344.97   60.59
 -10   2  -6 1394.26   62.69
 -10  -2  -6 1336.37   61.99
 -10  -2  -6 1419.16   61.09
  10   2  -6 1386.66   60.79
 -10   2   6 1351.36   60.79
  10  -2   6 1371.46   60.89
  10   2  -6 1467.85   61.69
 -10   2   6 1367.46   60.39
 -10  -2  -6 1441.76   61.19
  10   2  -6 1484.55   61.09
  10   4   6   20.30    3.00
 -10   4  -6   15.70    3.40
  10  -4  -6   15.90    2.90
 -10  -4   6   20.00    2.40
 -10   4  -6   13.90    2.10
  10  -4  -6   17.20    2.20
 -10  -4   6   17.80    3.00
  10   4  -6   17.50    2.50
 -10   4   6   19.10    4.00
 -10   4   6   19.90    2.50
 -10  -4  -6   19.30    2.50
  10   4  -6   15.30    2.60
 -10  -4  -6   17.60    2.50
  10   6   6  488.85   22.40
  10  -6  -6  487.15   22.30
 -10  -6   6  526.35   22.30
 -10   6  -6  503.25   22.40
 -10  -6  -6  498.75   22.30
  10   6  -6  525.55   22.50
 -10  -6  -6  497.95   22.40
 -11  -1   6  486.75   22.50
 -11  -1   6  473.35   22.20
  11  -1  -6  468.35   22.20
  11   1   6  464.35   22.40
 -11   1  -6  511.35   23.40
 -11   1  -6  501.85   22.60
  11  -1  -6  490.85   24.60
 -11   1  -6  506.85   24.20
 -11   1   6  495.45   22.70
 -11  -1  -6  457.35   23.50
 -11   1   6  470.65   22.20
 -11  -1  -6  498.65   22.70
 -11  -1  -6  511.55   23.00
  11  -1   6  468.05   22.50
  11   1  -6  471.85   22.40
  11   1  -6  514.65   22.90
  11   1  -6  541.85   23.90
  11   3   6  414.86   22.80
 -11  -3   6  441.66   20.20
  11  -3  -6  425.16   20.10
 -11  -3   6  467.55   20.70
 -11   3  -6  455.25   21.80
 -11   3  -6  439.16   20.00
  11  -3  -6  455.25   21.40
  11  -3   6  445.16   21.90
 -11   3   6  468.05   20.80
  11   3  -6  419.86   20.60
 -11   3   6  429.96   20.60
  11   3  -6  440.76   20.70
 -11  -3  -6  451.55   20.50
 -11  -3  -6  452.95   20.60
  11   3  -6  464.75   20.60
  11   5   6  125.39    7.10
 -11  -5   6  131.99    6.50
  11  -5  -6  117.29    6.30
 -11   5  -6  125.19    6.40
 -11   5   6  114.29    6.40
  11   5  -6  138.29    6.70
 -11  -5  -6  133.89    7.20
  11  -5   6  116.79    7.40
 -11  -5  -6  134.89    6.90
 -11   5   6  112.49    7.50
  12   0  -6   68.29    5.70
  12   0  -6   53.89    4.60
 -12   0  -6   58.89    5.40
 -12   0   6   62.79    4.60
 -12   0  -6   60.99    4.70
 -12   0   6   62.59    5.00
 -12   0  -6   61.09    4.80
  12   0  -6   56.59    5.50
 -12   2  -6  919.41   39.20
  12   2   6  838.52   38.60
 -12   2  -6  909.71   39.50
 -12  -2   6  825.02   38.30
 -12  -2   6  872.61   38.30
  12  -2  -6  887.51   39.80
  12  -2  -6  850.61   38.50
 -12  -2  -6  888.51   38.40
  12   2  -6  925.01   38.50
 -12  -2  -6  925.21   38.70
  12   2  -6  894.51   38.90
  12  -2   6  839.72   38.60
 -12   2   6  847.42   38.60
 -12   2   6  803.42   38.20
  12   2  -6  845.32   38.50
 -12   4  -6   41.50    4.10
  12  -4  -6   41.50    3.60
 -12   4  -6   47.10    3.30
  12   4   6   50.99    4.00
  12  -4  -6   47.00    3.80
 -12   4   6   42.90    3.30
 -12  -4  -6   50.99    3.60
  12  -4   6   55.09    4.40
 -12  -4  -6   46.30    3.20
  12   4  -6   38.40    3.40
 -12   4   6   47.90    4.40
  12   4  -6   48.50    3.60
  13  -1  -6  223.78   12.00
 -13   1  -6  260.97   12.50
  13  -1  -6  270.57   13.30
 -13  -1   6  245.38   11.90
 -13  -1   6  271.47   12.90
  13   1   6  244.48   12.30
  13  -1   6  244.88   12.30
 -13   1   6  258.67   12.10
  13   1  -6  261.77   12.60
 -13   1   6  227.48   11.80
  13   1  -6  234.58   12.10
 -13  -1  -6  256.97   11.90
  13   1  -6  261.97   12.00
 -13  -1  -6  263.87   12.30
 -13   3  -6  323.67   14.80
  13   3   6  298.07   14.70
  13  -3  -6  311.07   15.10
 -13  -3   6  322.97   14.30
 -13   3   6  311.87   14.60
  13   3  -6  335.27   14.50
 -13  -3  -6  320.47   14.50
  13   3  -6  310.27   14.50
 -13  -3  -6  309.47   14.30
 -14   0  -6   42.30    3.30
  14   0   6   50.69    5.20
  14   0  -6   47.40    3.80
 -14   0   6   54.89    3.30
 -14   2  -6  553.74   23.90
  14  -2  -6  549.25   24.50
 -14  -2   6  533.75   23.60
 -14  -2  -6  554.54   23.80
  14   2  -6  530.05   23.90
 -14  -2  -6  508.15   23.40
 -14   2   6  533.25   24.20
   0   0   7    3.70    2.60
   0   0  -7   -0.20    2.40
   0   0  -7    6.00    2.20
   0   0  -7    0.80    3.00
   0  -2  -7   92.09    6.20
   0  -2  -7   94.89    6.10
   0  -2  -7   92.69    7.50
   0  -2   7   78.29    5.70
   0   2  -7   88.19    7.80
   0   2  -7   90.49    6.60
   0   2  -7   92.29    6.30
   0  -2  -7   82.89    7.80
   0  -4  -7  118.59    8.50
   0   4  -7  122.99    8.50
   0   4  -7  127.79    7.90
   0  -4  -7  132.89    7.90
   0  -4   7  137.99    7.30
   0  -4  -7  123.79    8.20
   0   4  -7  123.29    8.70
   0   4  -7  120.99    8.00
   0  -4   7  135.19    8.30
   0  -4  -7  111.29    9.80
   0  -6  -7  123.59    8.20
   0   6  -7  118.19   11.70
   0   6  -7  147.99    8.00
   0   6  -7  146.29    8.10
   0  -6  -7  149.88    8.20
   0  -6   7  138.79    7.60
   0  -8  -7  173.68    8.30
   0   8  -7  173.38    8.20
   0  -8  -7  170.98    8.20
   0   8  -7  161.18    8.10
  -1  -1   7  250.37   12.70
  -1   1  -7  266.37   13.10
   1  -1  -7  257.57   14.30
   1  -1  -7  262.47   13.00
   1  -1  -7  249.88   12.90
  -1   1  -7  244.98   13.30
  -1   1  -7  256.87   14.50
  -1  -1  -7  262.27   12.90
   1   1  -7  273.27   13.20
   1   1  -7  265.57   13.10
  -1  -1  -7  254.07   14.20
  -1  -1  -7  251.97   13.10
   1  -1   7  255.57   12.70
   1   1  -7  270.77   14.70
   1  -3  -7  322.47   17.60
   1  -3  -7  316.47   18.60
   1  -3  -7  348.17   16.30
  -1   3  -7  339.27   17.60
  -1   3  -7  363.06   16.60
  -1   3  -7  309.97   18.60
   1  -3  -7  316.37   17.20
  -1  -3   7  318.47   16.20
  -1  -3  -7  337.27   17.80
  -1  -3  -7  306.37   17.20
  -1  -3  -7  320.67   16.50
   1  -3   7  381.16   16.30
  -1  -3  -7  329.57   16.20
   1   3  -7  344.77   17.70
   1   3  -7  331.47   16.60
   1   3  -7  347.27   16.70
  -1   5  -7  211.38   10.90
   1  -5  -7  221.48   11.70
  -1   5  -7  204.68   11.70
  -1  -5   7  198.48   10.50
   1  -5  -7  205.38   11.30
  -1   5  -7  193.98   14.80
  -1  -5   7  198.78   10.80
  -1   5  -7  226.48   11.10
  -1  -5  -7  222.98   11.50
   1  -5   7  211.28   10.80
   1   5  -7  216.18   11.60
   1   5  -7  191.18   15.90
   1  -5   7  200.58   10.90
   1   5  -7  220.48   11.20
  -1  -5  -7  197.88   11.20
  -1  -5  -7  183.88   12.80
   1   5  -7  232.28   11.40
   1  -7  -7  262.77   13.00
   1  -7  -7  269.17   13.30
  -1   7  -7  255.97   12.80
  -1   7  -7  258.17   12.90
  -1  -7   7  285.07   13.00
  -1  -7   7  295.57   12.80
  -1   7   7  264.17   13.70
   1   7  -7  265.27   13.00
   1  -7   7  295.07   12.80
   1   7  -7  267.17   13.00
  -1  -7  -7  259.47   13.20
  -1  -7  -7  258.37   12.90
   1  -7   7  275.87   13.00
   2   0   7    1.90    2.00
  -2   0  -7    0.00    2.90
  -2   0  -7    3.20    2.10
   2   0  -7    1.30    3.20
  -2   0   7    2.70    2.20
   2   0  -7    1.10    2.00
  -2   0  -7    1.10    3.50
   2   0  -7    3.60    2.40
   2  -2  -7   37.80    5.60
  -2   2  -7   39.20    4.10
   2  -2  -7   39.90    4.10
   2  -2  -7   41.10    5.00
  -2   2  -7   40.80    5.70
  -2  -2   7   37.60    3.80
   2   2  -7   40.30    4.30
   2   2  -7   46.50    4.70
   2   2  -7   49.70    6.00
  -2  -2  -7   34.40    4.70
  -2  -2  -7   32.90    4.10
  -2  -2  -7   34.00    4.10
   2  -2   7   35.80    3.70
  -2  -2  -7   34.10    4.90
  -2   4  -7   90.49    7.40
  -2   4  -7   82.19    6.30
   2  -4  -7   99.29    7.20
  -2   4  -7   87.79    5.90
   2  -4  -7   92.99    6.20
   2  -4  -7   87.89    7.30
  -2  -4   7   77.99    6.60
  -2  -4   7   85.49    7.60
   2   4  -7   93.49    6.70
   2  -4   7   93.29    7.30
   2   4  -7   83.29    7.00
   2  -4   7   83.59    6.40
  -2  -4  -7   79.89    9.30
  -2  -4  -7   83.19    6.60
  -2  -4  -7   88.19    6.20
  -2  -4  -7   84.59    6.70
   2   4  -7   98.19    7.10
   2   4  -7   72.89    7.60
   2   4  -7   87.19    6.70
  -2   6  -7  160.78   10.30
  -2   6  -7  167.58    8.60
  -2  -6   7  150.28    8.40
  -2  -6   7  146.29    8.30
   2  -6  -7  177.18    9.20
  -2   6  -7  172.58    8.90
   2  -6  -7  165.68    9.30
  -2   6   7  140.49    8.60
   2  -6   7  141.39    8.40
   2   6  -7  171.18    9.10
  -2  -6  -7  169.68    8.90
   2  -6   7  154.98    8.70
   2   6  -7  171.88    9.10
  -2  -6  -7  181.08    8.90
  -2  -8   7  184.78    8.50
  -2   8  -7  166.98    8.70
   2  -8  -7  188.88    8.80
   2  -8  -7  193.68    8.80
  -2   8  -7  178.68    8.60
   2  -8   7  179.18    8.50
  -2  -8  -7  168.68    8.40
   2   8  -7  182.38    8.60
  -2  -8  -7  184.88    8.70
   2   8  -7  186.88    8.60
  -3   1  -7  188.98   11.50
  -3  -1   7  180.68    9.30
  -3   1  -7  188.18    9.90
   3  -1  -7  176.28    9.90
   3  -1  -7  189.78    9.70
   3  -1  -7  185.18   11.30
  -3  -1  -7  185.38    9.70
  -3  -1  -7  166.88   11.80
   3  -1   7  165.68    9.20
   3   1  -7  187.08   10.00
   3   1  -7  182.38    9.80
   3   1  -7  179.68   11.50
  -3  -1  -7  182.08   11.20
  -3   3  -7  285.97   15.60
  -3   3  -7  285.07   13.90
  -3  -3   7  264.57   13.50
   3  -3  -7  301.07   14.00
   3  -3  -7  259.57   14.60
   3  -3  -7  274.27   14.40
  -3  -3   7  264.37   14.70
   3   3  -7  300.17   14.30
  -3  -3  -7  279.57   15.00
  -3  -3  -7  264.17   15.00
   3   3  -7  299.07   15.10
  -3  -3  -7  289.17   13.90
   3  -3   7  263.67   13.80
   3   3  -7  287.37   14.40
   3  -5  -7  208.98   11.40
  -3   5  -7  197.48   11.20
   3  -5  -7  214.88   10.90
  -3   5  -7  213.48   13.90
  -3   5  -7  218.88   10.40
  -3  -5   7  183.08   11.80
  -3  -5  -7  200.48   10.80
   3  -5   7  176.38   10.40
  -3  -5  -7  190.98   11.70
   3   5  -7  213.18   11.00
   3  -5   7  172.08   10.80
  -3  -5  -7  211.18   10.70
  -3   7  -7  274.57   13.70
  -3   7  -7  269.77   12.70
   3  -7  -7  283.27   13.20
  -3  -7   7  282.67   12.70
   3  -7  -7  270.77   13.40
  -3  -7  -7  278.67   13.00
   3   7  -7  272.27   13.10
   3  -7   7  283.07   12.90
   3  -7   7  273.37   13.10
  -3   7   7  246.68   13.40
   4   0  -7    2.50    2.60
  -4   0  -7   -2.20    3.90
  -4   0  -7    6.00    2.40
   4   0  -7    2.60    2.40
  -4   0   7   -1.70    1.70
   4   0  -7    3.50    3.90
  -4   0  -7    2.60    6.60
   4   0   7    1.10    1.90
  -4   2  -7   21.70    4.30
   4  -2  -7   22.80    3.20
  -4   2  -7   22.20    3.00
   4  -2  -7   23.60    4.10
  -4  -2  -7   25.00    4.40
  -4  -2  -7   23.00    4.30
   4  -2   7   20.70    3.20
  -4  -2  -7   21.80    2.80
   4   2  -7   20.50    2.80
  -4   2   7   23.00    2.90
   4   2  -7   21.70    4.00
   4   2  -7   23.50    3.30
  -4   4  -7  120.79    7.90
  -4   4  -7  138.09    7.40
   4  -4  -7  129.49    8.30
  -4  -4   7  121.29    7.10
   4  -4  -7  134.69    7.60
  -4   4  -7  132.29    9.20
  -4  -4   7  123.29    7.70
   4  -4  -7  135.99    8.10
  -4  -4  -7  129.39    7.60
   4   4  -7  136.59    8.10
   4  -4   7  121.59    7.50
   4   4  -7  130.49    8.50
   4   4  -7  139.59    8.30
   4  -4   7  127.89    7.70
  -4  -4  -7  110.69   11.80
  -4  -4  -7  132.29    7.90
   4   4  -7  117.39   15.20
  -4   4   7  121.59    7.20
  -4   6  -7  153.08    8.60
  -4   6  -7  161.38    8.60
   4  -6  -7  158.88    9.00
  -4  -6   7  176.68    8.60
  -4  -6   7  170.38    8.40
  -4   6  -7  162.48   12.20
   4  -6  -7  164.88    9.10
  -4   6   7  161.28    8.70
   4   6  -7  171.88    9.10
   4  -6   7  171.48    8.70
   4  -6   7  185.08    9.10
  -4  -6  -7  161.28    8.60
  -4  -6  -7  167.38    8.70
  -5   1  -7  265.47   12.80
   5  -1  -7  260.07   12.70
   5  -1  -7  254.87   14.50
  -5  -1   7  259.07   12.30
   5   1   7  270.67   19.20
  -5   1  -7  247.58   14.40
  -5  -1  -7  219.48   14.00
  -5   1   7  255.77   12.10
   5   1  -7  246.98   14.60
   5   1  -7  252.07   12.80
  -5  -1  -7  258.87   12.80
   5   1  -7  263.97   12.70
  -5  -1  -7  240.88   14.10
   5  -1   7  250.57   12.30
  -5  -3   7  285.07   14.10
   5  -3  -7  248.98   13.90
  -5   3  -7  279.57   13.70
   5  -3  -7  273.47   14.70
  -5   3  -7  278.37   15.60
  -5  -3   7  292.37   13.70
   5  -3  -7  277.97   13.70
   5   3   7  282.37   13.20
  -5  -3  -7  279.37   13.80
   5   3  -7  282.77   14.10
  -5  -3  -7  268.27   15.20
   5   3  -7  287.57   14.70
   5  -3   7  276.67   13.70
  -5   3   7  284.27   13.20
  -5  -3  -7  295.37   14.70
   5  -3   7  270.47   13.80
  -5   5  -7  287.67   13.40
  -5   5  -7  290.67   15.20
  -5  -5   7  268.17   13.40
   5   5   7  253.07   13.20
  -5   5  -7  295.97   13.50
   5  -5  -7  287.87   13.90
   5  -5  -7  287.77   13.90
  -5  -5   7  287.87   13.50
   5  -5   7  266.77   13.50
  -5  -5  -7  290.47   13.80
  -5  -5  -7  278.17   13.70
   5   5  -7  287.97   14.00
   5  -5   7  266.77   13.80
   5   5  -7  287.17   13.90
   5  -7  -7  261.27   12.70
  -5  -7   7  288.97   12.20
   5  -7  -7  255.97   12.60
  -5   7  -7  234.68   12.30
  -5   7  -7  256.17   12.20
  -5  -7  -7  261.27   12.40
   5  -7   7  290.97   12.40
   5   7  -7  272.37   12.40
   5   7  -7  260.17   12.50
   5  -7   7  289.57   14.60
  -5  -7  -7  243.18   11.90
   6   0   7    2.70    1.70
   6   0  -7    1.60    3.40
  -6   0  -7    2.40    3.10
  -6   0   7    0.40    1.50
  -6   0  -7    0.70    1.70
  -6   0  -7    0.70    4.00
   6   0  -7   -1.40    1.60
  -6  -2   7   32.20    4.30
  -6   2  -7   42.00    6.00
   6  -2  -7   28.60    4.30
  -6  -2   7   31.20    3.30
   6  -2  -7   30.70    3.40
  -6   2  -7   27.40    3.50
   6   2   7   32.90    3.30
  -6  -2  -7   32.20    3.70
  -6  -2  -7   32.00    4.90
  -6  -2  -7   30.90    4.10
   6  -2   7   32.40    3.40
   6   2  -7   26.50    3.50
   6   2  -7   39.20    5.40
   6   2  -7   30.50    3.60
  -6   2   7   30.90    3.30
   6   4   7   67.99    5.10
  -6   4  -7   53.39    7.30
   6  -4  -7   54.69    5.20
   6  -4  -7   56.79    4.90
  -6  -4   7   62.79    4.50
  -6   4   7   63.29    4.40
   6   4  -7   56.49    4.90
  -6  -4  -7   51.19    5.40
   6   4  -7   46.50    4.90
   6   4  -7   47.70    5.80
  -6  -4  -7   57.29    5.10
  -6  -6   7  198.08    9.80
   6  -6  -7  212.18   11.10
  -6   6  -7  213.28    9.90
  -6  -6   7  198.48   10.10
   6   6   7  189.58   10.00
  -6   6  -7  224.08   10.10
   6  -6  -7  227.88   10.50
  -6   6  -7  197.88   11.10
  -6  -6  -7  216.28   10.00
   6  -6   7  198.08   10.50
  -6   6   7  191.18   10.00
  -6  -6  -7  225.68   10.20
  -7   1  -7  212.28   12.70
   7  -1  -7  213.68   12.80
  -7  -1   7  199.78   10.30
  -7   1  -7  182.18   12.60
   7  -1  -7  219.98   10.70
   7   1   7  206.58   10.30
  -7   1  -7  222.08   10.80
   7   1  -7  212.58   11.40
  -7   1   7  198.18   10.20
  -7  -1  -7  196.28   12.30
   7   1  -7  205.18   10.60
   7  -1   7  199.48   10.40
  -7  -1  -7  222.48   10.90
   7   1  -7  229.08   12.60
  -7  -1  -7  202.38   11.80
  -7   3  -7  262.67   13.10
  -7  -3   7  249.08   12.40
  -7   3  -7  257.77   14.60
   7  -3  -7  254.97   12.30
   7   3   7  241.68   12.10
  -7  -3   7  237.28   12.20
   7  -3  -7  270.77   15.30
   7   3  -7  258.27   12.70
   7  -3   7  234.68   12.30
   7   3  -7  249.78   13.80
  -7  -3  -7  260.07   12.90
  -7  -3  -7  236.28   14.00
  -7  -3  -7  256.47   12.60
  -7   3   7  244.48   12.00
   7   3  -7  218.38   12.90
   7   3  -7  266.77   13.80
  -7  -5   7  184.18    9.70
   7   5   7  187.68    9.80
   7  -5  -7  203.48   10.00
  -7   5  -7  214.48   11.40
   7  -5  -7  207.48   10.00
  -7  -5   7  182.88    9.60
  -7   5  -7  201.38    9.80
  -7  -5  -7  206.48   10.00
  -7  -5  -7  202.18   10.00
   7   5  -7  206.58   10.20
   7   5  -7  220.98   10.30
  -7   5   7  181.18    9.70
   7  -5   7  188.58   10.30
   7  -7  -7  183.78    9.00
   7  -7  -7  184.48    9.50
  -7  -7   7  193.28    8.70
   7   7  -7  193.98    8.90
   7   7  -7  193.58    9.10
  -7  -7  -7  175.18    8.60
  -7  -7  -7  193.08    8.90
   8   0   7    2.20    1.70
   8   0  -7    1.50    1.50
  -8   0  -7    4.00    1.80
   8   0  -7    2.60    3.10
  -8   0  -7    5.40    3.20
  -8   0  -7    2.40    3.20
  -8   0   7    2.10    1.40
  -8  -2   7   26.50    4.10
  -8  -2   7   30.00    3.10
  -8   2  -7   36.90    4.30
  -8   2  -7   24.00    4.70
   8  -2  -7   31.60    5.60
   8   2   7   22.80    3.10
   8  -2  -7   34.80    3.60
  -8   2  -7   30.20    4.80
   8  -2   7   28.10    3.10
   8   2  -7   35.60    3.50
   8   2  -7   36.80    5.30
   8   2  -7   32.90    3.70
  -8  -2  -7   34.00    4.80
  -8   2   7   29.00    3.10
  -8  -2  -7   33.20    3.60
  -8  -4   7   68.79    4.60
  -8  -4   7   66.49    4.50
  -8   4  -7   75.99    6.60
   8  -4  -7   79.89    4.70
  -8   4  -7   78.29    4.80
   8  -4  -7   70.09    5.30
   8   4   7   66.19    5.00
  -8  -4  -7   83.59    5.00
  -8  -4  -7   74.39    5.00
   8  -4   7   62.39    5.50
   8   4  -7   77.39    5.20
   8   4  -7   84.99    6.00
   8   4  -7   76.89    5.20
   8   4  -7   67.99    5.60
  -8   4   7   70.09    4.80
  -8  -6   7   81.29    4.30
   8  -6  -7   79.59    4.60
  -8  -6  -7   78.99    4.40
   8   6  -7   81.69    4.80
  -8  -6  -7   82.49    4.50
   8   6  -7   84.39    4.70
  -9  -1   7  127.29    6.90
   9   1   7  124.59    7.00
   9  -1  -7  122.49    7.00
  -9  -1   7  127.09    7.80
  -9   1  -7  107.79    8.50
  -9   1  -7  132.79    9.20
   9  -1  -7  132.19    9.20
  -9   1  -7  132.49    7.20
   9   1  -7  131.09    7.20
  -9  -1  -7  134.69    7.90
   9  -1   7  133.79    7.20
   9   1  -7  142.59    8.70
  -9  -1  -7  132.59    7.40
  -9   1   7  119.79    6.80
  -9  -1  -7  129.69    8.90
  -9   3  -7  193.08   11.60
  -9  -3   7  212.58   10.00
   9  -3  -7  189.28   10.70
  -9   3  -7  185.08    9.90
  -9  -3   7  218.48   10.70
   9  -3  -7  182.78    9.80
   9   3   7  217.38   10.20
  -9   3   7  207.18    9.90
  -9  -3  -7  203.68   10.20
   9   3  -7  190.88   10.30
   9   3  -7  194.78   10.40
  -9  -3  -7  186.98   10.20
   9  -3   7  211.18   10.80
  -9  -5   7  100.59    5.30
  -9  -5   7   91.59    5.50
   9  -5  -7  101.69    5.50
  -9   5  -7  102.09    6.30
  -9  -5  -7  103.19    5.70
   9   5  -7  116.99    5.90
   9  -5   7   92.59    6.90
  -9   5   7   92.39    5.70
  -9  -5  -7  108.19    5.60
   9   5  -7  109.99    5.70
 -10   0   7    2.40    2.30
 -10   0  -7    1.80    2.40
 -10   0  -7    1.90    2.60
 -10   0   7    1.50    3.00
 -10   0  -7    1.30    1.70
  10   0   7    1.10    2.20
  10   0  -7    2.50    2.60
  10   0  -7    1.90    1.50
  10  -2  -7   33.10    3.00
 -10  -2   7   35.30    3.10
 -10   2  -7   34.10    4.50
  10   2   7   38.40    3.40
 -10   2  -7   34.60    3.50
  10  -2  -7   30.80    4.50
 -10   2  -7   28.90    5.40
 -10  -2   7   38.20    3.50
  10   2  -7   33.00    3.50
 -10   2   7   33.90    3.10
 -10  -2  -7   33.40    3.40
  10   2  -7   37.70    3.90
  10  -2   7   36.60    3.30
 -10  -2  -7   28.30    3.80
 -10  -2  -7   35.00    3.40
  10  -4  -7   52.49    4.20
  10  -4  -7   54.39    3.60
 -10   4  -7   59.49    4.90
 -10  -4   7   66.19    3.60
  10   4   7   63.49    4.20
 -10   4   7   56.69    4.70
  10   4  -7   52.39    5.10
  10   4  -7   57.09    4.00
 -10  -4  -7   57.69    4.50
  10  -4   7   64.19    4.70
  11  -1  -7   79.99    5.00
 -11   1  -7   88.89    6.20
  11   1   7   70.39    4.90
  11  -1  -7   90.69    6.60
 -11   1  -7   84.79    6.50
 -11   1  -7   85.49    5.20
 -11  -1   7   71.09    4.70
 -11  -1   7   77.79    5.10
  11   1  -7   82.69    5.10
 -11  -1  -7   87.39    5.20
 -11  -1  -7   87.89    5.20
 -11  -1  -7   84.29    5.90
  11  -1   7   72.89    4.90
 -11   1   7   66.29    5.70
 -11   3  -7  101.99    6.50
 -11  -3   7  111.89    5.70
  11   3   7  113.59    5.90
  11  -3  -7   97.89    6.20
 -11  -3  -7   97.99    5.60
 -11  -3  -7  100.19    5.60
  11   3  -7   88.89    5.60
 -12   0  -7    2.60    1.60
 -12   0   7    3.50    1.90
  12   0  -7    0.10    1.70
 -12   0   7    0.30    2.50
 -12   0  -7    2.60    1.50
  12   0  -7    2.60    1.90
 -12  -2   7   15.20    2.00
  12  -2  -7   15.40    2.20
  12  -2  -7   20.70    2.80
 -12   2  -7   12.40    2.70
  12  -2   7   13.60    2.40
 -12  -2  -7   18.80    2.10
 -12   2   7   12.20    1.90
   0   0  -8 1617.74   71.39
   0   0  -8 1597.44   69.99
   0   0  -8 1641.34   69.99
   0   0   8 1579.24   69.69
   0   2  -8   92.19    6.10
   0  -2  -8   94.89    6.20
   0  -2  -8   99.29    6.00
   0   2  -8   97.49    6.80
   0  -2  -8   92.39    7.00
   0   2  -8   97.69    7.40
   0  -4   8  959.20   42.30
   0  -4  -8  959.20   43.30
   0   4  -8 1013.10   42.60
   0  -4  -8  947.41   42.70
   0   4  -8 1032.90   43.20
   0  -4  -8  952.50   42.40
   0  -4  -8  910.51   42.70
   0  -4   8  876.41   42.10
   0  -6  -8   28.30    3.20
   0  -6  -8   24.30    2.90
   0  -6   8   28.10    3.00
   0  -6   8   25.90    2.90
   0   6  -8   26.50    3.30
  -1  -1   8  624.64   28.80
   1  -1  -8  639.84   30.10
  -1   1  -8  615.84   29.00
  -1   1  -8  663.23   29.00
   1  -1  -8  640.64   28.80
   1  -1  -8  628.14   28.60
  -1   1  -8  631.24   30.20
   1  -1   8  642.04   28.60
  -1  -1  -8  628.14   29.90
   1   1  -8  650.93   30.40
   1   1  -8  634.84   28.90
  -1  -1  -8  657.93   28.80
  -1  -1  -8  633.64   28.90
   1   1  -8  642.74   28.90
   1  -3  -8  322.17   16.70
   1  -3  -8  352.66   17.10
   1  -3  -8  364.06   18.20
  -1   3  -8  325.47   16.90
  -1   3  -8  355.56   16.60
  -1  -3   8  336.57   16.30
  -1   3  -8  351.16   18.70
   1  -3  -8  320.67   16.20
  -1  -3  -8  337.87   16.50
   1  -3   8  355.36   16.70
  -1  -3  -8  327.07   17.00
  -1  -3  -8  361.86   16.40
  -1  -3  -8  348.07   17.20
   1   3  -8  361.06   17.30
   1   3  -8  369.26   18.00
   1   3  -8  355.86   16.80
   1  -5  -8  428.26   21.10
  -1   5  -8  469.25   21.00
  -1  -5   8  464.85   20.80
   1  -5  -8  431.76   21.10
  -1  -5   8  441.96   21.80
  -1   5  -8  459.35   21.40
   1   5  -8  467.15   21.30
   1  -5   8  483.35   21.10
  -1  -5  -8  472.75   21.40
   1   5  -8  462.05   21.40
   1  -5   8  430.96   21.20
  -1  -5  -8  464.85   21.10
   2   0  -8 1397.86   60.99
  -2   0  -8 1452.95   60.99
   2   0  -8 1419.06   60.79
  -2   0  -8 1352.06   62.19
  -2   0   8 1242.78   87.49
   2   0  -8 1440.46   62.49
  -2   2  -8  113.09    6.70
  -2  -2   8  112.59    6.60
   2  -2  -8  108.89    7.70
   2  -2  -8   98.39    8.60
  -2   2  -8  108.59    8.00
   2  -2  -8  112.99    6.60
  -2  -2  -8  110.89    9.80
   2   2  -8  114.19    6.90
  -2  -2  -8  113.99    6.50
  -2  -2  -8  110.09    7.70
   2   2  -8   99.69    6.60
   2   2  -8  111.09    8.00
  -2  -4   8  888.51   44.00
  -2   4  -8 1086.09   45.40
   2  -4  -8 1009.60   44.50
  -2  -4   8 1030.50   44.20
  -2   4  -8 1062.19   44.40
   2  -4  -8  956.50   44.30
   2  -4  -8  967.00   44.30
  -2  -4  -8  945.61   44.60
  -2  -4  -8  975.00   44.10
   2  -4   8 1072.29   44.10
  -2  -4  -8  997.80   44.20
   2  -4   8 1043.60   44.60
   2   4  -8 1024.50   44.70
   2   4  -8 1012.00   44.50
  -2  -4  -8  958.10   44.70
   2   4  -8 1046.60   44.90
  -2  -6   8   41.40    3.20
   2  -6  -8   30.70    3.50
   2  -6  -8   36.60    3.50
  -2   6  -8   32.90    3.00
   2  -6   8   41.00    3.20
  -2  -6  -8   41.30    3.20
   2   6  -8   41.00    3.60
   2  -6   8   42.00    4.10
  -3   1  -8  609.84   29.10
   3  -1  -8  624.14   29.00
   3  -1  -8  630.54   27.70
   3  -1  -8  614.54   27.60
  -3   1  -8  638.54   27.80
  -3  -1  -8  616.54   28.90
   3   1  -8  631.24   27.80
  -3   1   8  545.05   27.40
  -3  -1  -8  543.15   30.20
   3   1  -8  599.74   27.50
  -3  -1  -8  624.24   27.70
   3   1  -8  648.64   29.40
  -3   3  -8  413.96   18.40
  -3   3  -8  381.66   19.50
   3  -3  -8  400.86   18.40
   3  -3  -8  379.36   18.80
  -3  -3   8  391.06   18.20
   3   3  -8  386.96   18.60
  -3  -3  -8  380.36   18.20
  -3  -3  -8  364.36   19.00
   3   3  -8  411.96   19.30
   3   3  -8  383.06   18.50
   3  -5  -8  390.06   18.70
  -3  -5   8  401.76   18.20
  -3   5  -8  393.96   20.50
   3  -5  -8  382.36   18.80
  -3  -5   8  413.06   18.30
  -3   5  -8  417.06   18.40
   3   5  -8  382.96   18.50
   3  -5   8  404.46   18.20
   3  -5   8  407.76   18.60
  -3  -5  -8  375.66   18.10
  -3  -5  -8  426.06   18.70
   3   5  -8  387.76   18.80
   4   0  -8 1238.78   58.39
  -4   0  -8 1314.77   58.99
  -4   0  -8 1370.36   57.79
   4   0  -8 1337.47   57.69
   4   0   8 1324.87   57.19
   4   0  -8 1393.56   59.49
  -4   0   8 1253.77   57.49
  -4   2  -8  113.99    9.50
   4  -2  -8  115.29    7.70
  -4  -2   8  109.49    6.30
   4  -2  -8  105.39    7.60
  -4   2  -8  109.59    6.80
  -4  -2  -8   97.79    7.60
  -4   2   8   95.79    6.40
  -4  -2  -8  104.89    7.70
   4  -2   8  123.39    6.50
   4   2  -8  112.59    6.70
  -4  -2  -8  104.39    7.30
   4  -4  -8  835.92   37.20
   4  -4  -8  806.42   37.10
  -4  -4   8  835.62   38.40
  -4   4  -8  839.72   38.10
  -4  -4   8  858.31   36.90
  -4   4  -8  831.92   36.90
  -4  -4  -8  816.12   37.00
   4   4  -8  802.52   37.50
   4   4  -8  822.12   37.30
   4  -4   8  863.61   37.30
   4   4  -8  856.11   37.30
  -4  -4  -8  855.01   37.40
  -4  -6   8   33.90    2.60
   4  -6  -8   33.30    3.10
  -4   6  -8   31.40    2.60
   4  -6  -8   26.60    3.00
   4   6  -8   32.90    3.00
  -4  -6  -8   28.20    2.70
  -4  -6  -8   34.40    2.70
   4  -6   8   36.60    4.20
   5  -1  -8  455.15   24.60
   5   1   8  499.95   21.60
   5  -1  -8  509.85   23.40
  -5   1  -8  490.85   22.80
  -5  -1   8  474.35   21.90
  -5   1  -8  496.05   25.70
   5   1  -8  467.25   22.60
  -5  -1  -8  527.35   23.50
   5  -1   8  499.15   21.80
  -5   1   8  467.75   21.80
  -5  -1  -8  432.96   22.90
   5   1  -8  459.85   21.80
   5   1  -8  467.35   24.60
  -5  -1  -8  479.45   23.40
  -5   3  -8  322.57   16.80
   5  -3  -8  312.67   15.30
  -5  -3   8  333.37   15.20
   5  -3  -8  307.37   15.80
  -5   3  -8  312.67   15.10
   5   3  -8  315.67   15.60
  -5  -3  -8  314.97   15.30
   5  -3   8  345.97   15.80
  -5  -3  -8  325.67   15.90
  -5  -3  -8  314.67   16.40
   5   3  -8  321.87   15.60
   5   3  -8  334.47   16.00
  -5  -5   8  416.46   17.30
   5  -5  -8  341.17   17.20
  -5  -5   8  405.96   17.40
  -5   5  -8  352.76   18.10
   5  -5  -8  397.36   17.80
  -5   5  -8  384.26   17.30
   5   5  -8  382.86   17.50
  -5  -5  -8  400.76   18.10
  -5  -5  -8  377.96   17.30
   5   5  -8  332.07   18.70
   5  -5   8  387.86   17.70
  -6   0   8  871.41   38.90
   6   0  -8  903.31   39.10
  -6   0  -8  910.01   39.10
   6   0   8  874.31   38.80
   6   0  -8  886.31   40.70
  -6   0  -8  851.41   40.40
   6  -2  -8  103.59    6.00
  -6   2  -8   97.49    7.60
   6   2   8  112.39    6.30
  -6   2  -8   97.69    5.90
   6  -2  -8   95.49    7.00
   6   2  -8  114.09    7.10
   6   2  -8   96.59    6.30
   6  -2   8  110.29    6.80
  -6  -2  -8  104.29    7.10
  -6  -2  -8   99.19    7.50
   6   2  -8  100.09    6.10
  -6  -2  -8  102.09    6.10
  -6   4  -8  717.73   34.20
  -6  -4   8  808.12   32.90
   6  -4  -8  746.63   33.10
   6  -4  -8  672.93   32.90
  -6   4  -8  728.33   32.80
  -6  -4   8  800.82   33.00
   6   4  -8  688.23   33.50
   6  -4   8  800.72   33.30
  -6  -4  -8  783.52   33.30
   6   4  -8  757.22   33.30
   6   4  -8  744.83   33.30
  -6  -4  -8  698.83   33.00
   7  -1  -8  464.75   20.30
  -7  -1   8  441.56   20.20
   7   1   8  449.06   20.00
  -7   1  -8  422.16   21.70
  -7   1  -8  450.15   20.20
   7  -1  -8  438.66   21.70
  -7  -1  -8  441.16   20.30
  -7  -1  -8  446.56   21.70
   7  -1   8  423.66   20.00
  -7   1   8  432.76   20.10
  -7  -1  -8  410.56   21.00
   7   1  -8  464.05   21.60
   7   1  -8  451.95   20.30
   7  -3  -8  273.37   12.80
  -7   3  -8  277.27   12.70
  -7  -3   8  268.37   12.90
  -7   3  -8  285.87   14.60
   7  -3  -8  267.77   13.40
  -7  -3   8  251.17   12.60
  -7  -3  -8  275.27   13.00
   7   3  -8  281.17   13.30
   7   3  -8  281.87   13.20
   7   3  -8  255.57   13.00
  -7  -3  -8  285.87   13.20
   7  -3   8  255.87   12.90
  -7  -3  -8  253.47   13.60
  -7   5  -8  290.07   15.10
   7  -5  -8  312.47   14.40
  -7  -5   8  343.07   14.60
  -7   5  -8  300.07   14.00
   7   5  -8  309.57   14.40
  -7  -5  -8  310.17   14.10
  -7  -5  -8  324.77   14.30
  -8   0   8  924.01   40.90
   8   0  -8  960.90   41.10
  -8   0  -8  960.60   41.10
  -8   0  -8  970.50   42.50
   8   0   8  890.91   40.80
   8   0  -8  890.71   42.40
  -8   2  -8   92.89    5.40
   8  -2  -8   94.79    6.40
  -8   2  -8   97.99    7.00
   8  -2  -8   91.69    5.30
   8  -2   8   98.69    5.60
  -8  -2  -8   92.89    5.60
   8   2  -8  100.39    5.80
   8   2  -8   96.39    6.20
  -8  -2  -8  100.69    6.40
  -8  -2  -8   90.79    7.00
  -8   2   8   83.39    5.40
  -8  -4   8  563.64   25.30
  -8  -4   8  516.15   24.70
  -8   4  -8  586.14   25.60
  -8   4  -8  564.94   24.60
   8  -4  -8  574.04   24.80
   8   4  -8  553.44   24.70
   8  -4   8  541.05   25.10
   8   4  -8  536.55   25.20
  -8  -4  -8  594.74   24.90
  -8  -4  -8  556.24   24.80
   9   1   8  348.67   17.80
  -9  -1   8  370.96   17.10
   9  -1  -8  379.46   18.50
  -9   1  -8  382.76   18.40
   9  -1  -8  373.46   17.20
  -9   1  -8  377.86   17.40
  -9  -1  -8  362.16   18.00
   9   1  -8  376.76   17.40
  -9  -1  -8  393.36   17.80
   9  -1   8  372.96   17.10
  -9  -1  -8  383.16   17.40
   9   1  -8  416.46   18.30
  -9   1   8  339.37   17.10
   9  -3  -8  209.88   10.60
  -9  -3   8  223.18   10.20
  -9   3  -8  234.88   11.40
  -9  -3   8  200.38   10.20
   9  -3  -8  209.38   10.20
  -9   3  -8  209.98   10.10
  -9  -3  -8  221.78   10.40
   9   3  -8  219.28   10.50
   9  -3   8  211.48   10.60
  -9  -3  -8  228.08   10.40
   9   3  -8  213.98   10.40
 -10   0  -8  725.63   31.30
  10   0  -8  751.22   32.40
 -10   0  -8  729.03   32.00
 -10   0  -8  637.34   31.40
 -10   0   8  714.13   31.30
  10   0  -8  707.63   31.30
 -10   2  -8   49.00    4.10
  10  -2  -8   43.60    3.00
  10  -2  -8   44.50    3.90
 -10  -2   8   39.00    3.70
  10   2  -8   46.10    3.50
  10   2  -8   43.70    3.40
 -10  -2  -8   46.20    3.30
 -10  -2  -8   47.60    3.30
   0   0  -9    1.10    2.20
   0   0  -9    0.50    2.50
   0   0  -9    2.20    1.50
   0   2  -9    3.90    1.50
   0   2  -9    5.40    2.90
   0  -2   9    7.10    2.30
   0  -2  -9    3.50    2.40
   0   2  -9    1.60    2.30
   0  -2  -9    4.40    2.70
   0  -2  -9    1.60    2.30
   0   4  -9   47.70    4.10
   0  -4   9   46.80    4.00
   0  -4  -9   34.60    4.90
   0   4  -9   46.80    3.60
   0  -4  -9   43.20    3.90
   1  -1  -9  115.09    7.20
   1  -1  -9  109.09    6.10
  -1   1  -9  116.29    7.50
  -1  -1   9  109.69    6.50
   1  -1  -9  108.39    6.40
  -1   1  -9  108.19    6.20
  -1  -1  -9  102.19    7.10
   1   1  -9  111.59    6.20
  -1  -1  -9  102.49    6.00
   1   1  -9  105.59    6.70
   1   1  -9  118.79    7.40
  -1   3  -9   90.59    5.30
  -1   3  -9   89.29    6.20
   1  -3  -9   86.59    5.50
  -1  -3   9   92.59    5.70
   1  -3  -9   87.19    5.90
  -1  -3  -9   80.99    6.00
   1   3  -9   90.19    6.00
   1   3  -9   85.79    5.40
  -1  -3  -9   77.89    5.30
   1  -3   9   95.89    5.80
  -1   5  -9  156.08    8.30
  -1   5  -9  176.28    7.90
   1  -5  -9  166.28    7.90
  -1  -5  -9  150.18    8.00
   1   5  -9  150.28    8.20
   1   5  -9  159.98    8.00
   2   0  -9    1.80    1.60
   2   0  -9    0.60    2.10
  -2   0  -9    0.40    1.40
  -2   0   9    4.20    3.00
  -2   0  -9    0.30    2.10
   2   0  -9    3.50    1.80
  -2   2  -9   28.90    4.00
   2  -2  -9   24.60    3.10
  -2  -2   9   23.80    3.50
  -2   2  -9   26.50    2.80
   2  -2  -9   22.80    3.10
  -2  -2  -9   26.30    2.90
   2   2  -9   20.00    2.90
   2  -2   9   19.40    2.80
   2   2  -9   30.00    3.10
   2   2  -9   26.30    3.80
  -2  -2  -9   19.80    3.20
  -2   4  -9   78.39    4.50
  -2   4  -9   74.59    5.20
  -2  -4   9   72.39    4.70
   2  -4  -9   71.29    4.70
   2  -4   9   63.39    4.80
  -2  -4  -9   66.89    6.20
   2   4  -9   72.09    4.80
   2   4  -9   78.09    4.90
  -3   1  -9  147.69    7.50
  -3  -1   9  129.39    7.60
   3  -1  -9  145.89    7.60
   3  -1  -9  151.68    8.60
  -3   1  -9  149.09    8.80
   3  -1  -9  140.69    9.20
  -3  -1  -9  142.49    7.40
   3  -1   9  127.59    7.40
   3   1  -9  139.39    7.60
  -3  -1  -9  140.39    8.40
   3   1  -9  151.88    8.80
   3   1  -9  142.69    7.70
   3  -3  -9  136.39    7.20
   3  -3  -9  134.49    7.40
  -3   3  -9  137.29    7.20
  -3   3  -9  144.29    8.60
  -3  -3  -9  129.19    7.00
   3   3  -9  144.99    7.60
   3   3  -9  133.79    7.30
   3   3  -9  126.59    7.10
  -3  -3  -9  119.99    7.80
  -3  -3  -9  109.59    8.00
   4   0  -9    0.90    1.50
  -4   0   9   -1.50    3.70
  -4   0  -9    1.50    2.30
   4   0  -9    1.00    2.30
  -4   0  -9    3.60    1.40
   4   0  -9    1.30    2.30
  -4   2  -9   19.30    2.40
  -4  -2   9   24.60    3.10
   4  -2  -9   20.50    3.00
   4  -2  -9   20.90    2.90
  -4   2  -9   26.20    3.90
  -4  -2  -9   23.10    2.90
   4   2  -9   19.70    2.40
   4   2  -9   18.60    2.90
  -4  -2  -9   25.20    3.40
   4   2  -9   17.40    3.00
   4  -4  -9   45.70    3.40
  -4   4  -9   42.50    4.20
  -4   4  -9   45.50    3.00
  -4  -4  -9   42.40    3.60
  -4  -4  -9   43.70    3.80
   4   4  -9   47.70    3.60
   4   4  -9   36.30    3.40
  -5   1  -9  136.49    7.00
   5  -1  -9  134.19    7.20
  -5  -1   9  129.69    8.70
  -5   1  -9  140.29    8.30
   5  -1  -9  144.39    9.10
  -5  -1  -9  129.39    7.00
   5   1  -9  137.09    7.40
   5   1  -9  134.89    8.20
   5  -1   9  125.29    7.00
  -5  -1  -9  131.19    8.50
   5  -3  -9   87.89    5.20
  -5   3  -9  100.49    6.40
  -5   3  -9   93.69    4.90
   5  -3  -9   87.19    5.10
   5   3  -9   77.29    5.10
  -5  -3  -9   71.99    5.70
   5   3  -9   93.49    5.30
  -5  -3  -9   69.99    6.10
  -5  -3  -9   85.59    5.00
   5   3  -9   86.19    5.10
   6   0  -9   -1.70    2.10
  -6   0  -9    2.80    1.30
  -6   0  -9    1.10    2.30
   6   0  -9    2.30    1.30
   6  -2  -9   19.50    2.30
  -6   2  -9   21.90    2.30
  -6   2  -9   22.30    3.30
   6  -2  -9   20.70    2.80
  -6  -2  -9   23.80    2.50
   6   2  -9   20.70    3.00
   6   2  -9   19.70    3.10
  -6  -2  -9   26.70    3.90
   6   2  -9   16.50    2.20
  -6  -2  -9   14.70    3.10
   7  -1  -9  120.09    7.30
  -7   1  -9  122.69    7.40
   7  -1  -9  116.39    6.30
  -7   1  -9  123.39    6.30
  -7  -1  -9  118.39    6.30
   7   1  -9  123.39    6.50
  -7  -1  -9  114.49    7.10
   7   1  -9  130.59    7.30
   0   0   0    0.00    0.00

_computing_structure_solution     'SHELXT 2018/2 (Sheldrick, 2018)'
;
_shelx_hkl_checksum    5675
