# Supplementary material for: Bismuth Radical Catalysis: Thermally Induced Intramolecular C(sp3)–C(sp) Cyclization of Unactivated Alkyl Iodides and Alkynes
Source: ACS Catal. 2025 Aug 13;15(17):14976–82. doi: 10.1021/acscatal.5c02812 (PMC12418314; doi:10.1021/acscatal.5c02812)
Supplement: Supplementary file 6 [file cs5c02812_si_006.cif]

data_test1
_audit_creation_date               2024-07-10
_audit_creation_method
;
Olex2 1.5
(compiled 2024.02.16 svn.r378c4104 for OlexSys, GUI svn.r6928)
;
_shelx_SHELXL_version_number       '2019/1'
_audit_contact_author_address      ?
_audit_contact_author_email        ?
_audit_contact_author_name         ''
_audit_contact_author_phone        ?
_publ_contact_author_id_orcid      ?
_publ_section_references
;
Dolomanov, O.V., Bourhis, L.J., Gildea, R.J, Howard, J.A.K. & Puschmann, H.
 (2009), J. Appl. Cryst. 42, 339-341.

Sheldrick, G.M. (2008). Acta Cryst. A64, 112-122.

Sheldrick, G.M. (2015). Acta Cryst. A71, 3-8.
;
_chemical_name_common              ?
_chemical_name_systematic          ?
_chemical_formula_moiety           'C17 H8 Bi Mn O5 S'
_chemical_formula_sum              'C17 H8 Bi Mn O5 S'
_chemical_formula_weight           588.21
_chemical_melting_point            ?
loop_
  _atom_type_symbol
  _atom_type_description
  _atom_type_scat_dispersion_real
  _atom_type_scat_dispersion_imag
  _atom_type_scat_source
 'C' 'C' 0.0033 0.0016 'International Tables Vol C Tables 4.2.6.8 and 6.1.1.4'
 'H' 'H' 0.0000 0.0000 'International Tables Vol C Tables 4.2.6.8 and 6.1.1.4'
 'Bi' 'Bi' -4.1077 10.2566
 'International Tables Vol C Tables 4.2.6.8 and 6.1.1.4'
 'Mn' 'Mn' 0.3368 0.7283 'International Tables Vol C Tables 4.2.6.8 and 6.1.1.4'
 'O' 'O' 0.0106 0.0060 'International Tables Vol C Tables 4.2.6.8 and 6.1.1.4'
 'S' 'S' 0.1246 0.1234 'International Tables Vol C Tables 4.2.6.8 and 6.1.1.4'

_shelx_space_group_comment
;
The symmetry employed for this shelxl refinement is uniquely defined
by the following loop, which should always be used as a source of
symmetry information in preference to the above space-group names.
They are only intended as comments.
;
_space_group_crystal_system        'orthorhombic'
_space_group_IT_number             56
_space_group_name_H-M_alt          'P c c n'
_space_group_name_Hall             '-P 2ab 2ac'
loop_
  _space_group_symop_operation_xyz
 'x, y, z'
 '-x+1/2, -y+1/2, z'
 '-x, y+1/2, -z+1/2'
 'x+1/2, -y, -z+1/2'
 '-x, -y, -z'
 'x-1/2, y-1/2, -z'
 'x, -y-1/2, z-1/2'
 '-x-1/2, y, z-1/2'

_cell_length_a                     30.6118(12)
_cell_length_b                     9.6545(4)
_cell_length_c                     11.7472(4)
_cell_angle_alpha                  90
_cell_angle_beta                   90
_cell_angle_gamma                  90
_cell_volume                       3471.8(2)
_cell_formula_units_Z              8
_cell_measurement_reflns_used      9960
_cell_measurement_temperature      100.00
_cell_measurement_theta_max        28.29
_cell_measurement_theta_min        2.81
_shelx_estimated_absorpt_T_max     0.431
_shelx_estimated_absorpt_T_min     0.271
_exptl_absorpt_coefficient_mu      10.995
_exptl_absorpt_correction_T_max    0.0962
_exptl_absorpt_correction_T_min    0.0503
_exptl_absorpt_correction_type     multi-scan
_exptl_absorpt_process_details
;
SADABS-2016/2 (Bruker,2016/2) was used for absorption correction.
wR2(int) was 0.0961 before and 0.0462 after correction.
The Ratio of minimum to maximum transmission is 0.5229.
The \l/2 correction factor is Not present.
;
_exptl_absorpt_special_details     ?
_exptl_crystal_colour              orange
_exptl_crystal_colour_lustre       .
_exptl_crystal_colour_modifier     .
_exptl_crystal_colour_primary      orange
_exptl_crystal_density_diffrn      2.251
_exptl_crystal_density_meas        ?
_exptl_crystal_density_method      ?
_exptl_crystal_description         block
_exptl_crystal_F_000               2192
_exptl_crystal_preparation         ?
_exptl_crystal_size_max            0.161
_exptl_crystal_size_mid            0.131
_exptl_crystal_size_min            0.092
_exptl_transmission_factor_max     ?
_exptl_transmission_factor_min     ?
_diffrn_reflns_av_R_equivalents    0.0285
_diffrn_reflns_av_unetI/netI       0.0146
_diffrn_reflns_Laue_measured_fraction_full  0.998
_diffrn_reflns_Laue_measured_fraction_max  0.998
_diffrn_reflns_limit_h_max         40
_diffrn_reflns_limit_h_min         -40
_diffrn_reflns_limit_k_max         12
_diffrn_reflns_limit_k_min         -12
_diffrn_reflns_limit_l_max         15
_diffrn_reflns_limit_l_min         -15
_diffrn_reflns_number              53440
_diffrn_reflns_point_group_measured_fraction_full  0.998
_diffrn_reflns_point_group_measured_fraction_max  0.998
_diffrn_reflns_theta_full          25.242
_diffrn_reflns_theta_max           28.293
_diffrn_reflns_theta_min           2.212
_diffrn_ambient_temperature        100.00
_diffrn_detector                   'CCD area detector'
_diffrn_detector_area_resol_mean   7.9
_diffrn_detector_type              'Bruker PHOTON II'
_diffrn_measured_fraction_theta_full  0.998
_diffrn_measured_fraction_theta_max  0.998
_diffrn_measurement_device         'three-circle diffractometer'
_diffrn_measurement_device_type    'Bruker D8 Quest'
_diffrn_measurement_method         '\w scans'
_diffrn_radiation_monochromator    graphite
_diffrn_radiation_probe            x-ray
_diffrn_radiation_type             MoK\a
_diffrn_radiation_wavelength       0.71073
_diffrn_source                     'sealed X-ray tube'
_diffrn_source_current             1.6
_diffrn_source_power               0.08
_diffrn_source_target              Mo
_diffrn_source_voltage             50.0
_diffrn_standards_number           0
_reflns_Friedel_coverage           0.000
_reflns_Friedel_fraction_full      .
_reflns_Friedel_fraction_max       .
_reflns_number_gt                  4154
_reflns_number_total               4309
_reflns_special_details
;
 Reflections were merged by SHELXL according to the crystal
 class for the calculation of statistics and refinement.
 
 _reflns_Friedel_fraction is defined as the number of unique
 Friedel pairs measured divided by the number that would be
 possible theoretically, ignoring centric projections and
 systematic absences.
;
_reflns_threshold_expression       'I > 2\s(I)'
_computing_cell_refinement         'SAINT V8.40B (?, 2016)'
_computing_data_collection         ?
_computing_data_reduction          'SAINT V8.40B (?, 2016)'
_computing_molecular_graphics      'Olex2 1.5 (Dolomanov et al., 2009)'
_computing_publication_material    'Olex2 1.5 (Dolomanov et al., 2009)'
_computing_structure_refinement    'XL  (Sheldrick, 2008)'
_computing_structure_solution      'SHELXT  (Sheldrick, 2015)'
_refine_diff_density_max           2.062
_refine_diff_density_min           -2.241
_refine_diff_density_rms           0.134
_refine_ls_extinction_coef         0.00016(3)
_refine_ls_extinction_expression  
 'Fc^*^=kFc[1+0.001xFc^2^\l^3^/sin(2\q)]^-1/4^'
_refine_ls_extinction_method       'SHELXL-2019/1 (Sheldrick 2019)'
_refine_ls_goodness_of_fit_ref     1.247
_refine_ls_hydrogen_treatment      constr
_refine_ls_matrix_type             full
_refine_ls_number_parameters       227
_refine_ls_number_reflns           4309
_refine_ls_number_restraints       0
_refine_ls_R_factor_all            0.0284
_refine_ls_R_factor_gt             0.0276
_refine_ls_restrained_S_all        1.247
_refine_ls_shift/su_max            0.001
_refine_ls_shift/su_mean           0.000
_refine_ls_structure_factor_coef   Fsqd
_refine_ls_weighting_details      
 'w=1/[\s^2^(Fo^2^)+25.5371P] where P=(Fo^2^+2Fc^2^)/3'
_refine_ls_weighting_scheme        calc
_refine_ls_wR_factor_gt            0.0644
_refine_ls_wR_factor_ref           0.0647
_refine_special_details            ?
_olex2_refinement_description
;
1. Fixed Uiso
 At 1.2 times of:
  All C(H) groups
2.a Aromatic/amide H refined with riding coordinates:
 C11(H11), C13(H13), C9(H9), C8(H8), C10(H10), C16(H16), C15(H15), C14(H14)
;
_atom_sites_solution_hydrogens     geom
_atom_sites_solution_primary       dual
_atom_sites_solution_secondary     ?
loop_
  _atom_site_label
  _atom_site_type_symbol
  _atom_site_fract_x
  _atom_site_fract_y
  _atom_site_fract_z
  _atom_site_U_iso_or_equiv
  _atom_site_adp_type
  _atom_site_occupancy
  _atom_site_site_symmetry_order
  _atom_site_calc_flag
  _atom_site_refinement_flags_posn
  _atom_site_refinement_flags_adp
  _atom_site_refinement_flags_occupancy
  _atom_site_disorder_assembly
  _atom_site_disorder_group
 Bi1 Bi 0.35957(2) 0.42599(2) 0.83021(2) 0.02319(7) Uani 1 1 d . . . . .
 Mn1 Mn 0.29463(2) 0.52106(7) 0.67659(6) 0.01904(14) Uani 1 1 d . . . . .
 S1 S 0.42284(4) 0.39636(13) 0.56678(10) 0.0250(2) Uani 1 1 d . . . . .
 O5 O 0.30215(12) 0.7769(4) 0.8173(3) 0.0303(8) Uani 1 1 d . . . . .
 O3 O 0.30456(11) 0.2438(4) 0.5642(3) 0.0292(7) Uani 1 1 d . . . . .
 O2 O 0.23314(11) 0.3981(4) 0.8461(3) 0.0294(8) Uani 1 1 d . . . . .
 O1 O 0.22007(12) 0.6051(4) 0.5302(3) 0.0290(8) Uani 1 1 d . . . . .
 O4 O 0.35964(12) 0.6648(4) 0.5274(3) 0.0330(8) Uani 1 1 d . . . . .
 C6 C 0.33625(15) 0.6049(5) 0.5825(4) 0.0239(9) Uani 1 1 d . . . . .
 C11 C 0.47656(15) 0.5993(6) 0.6407(4) 0.0272(10) Uani 1 1 d . . . . .
 H11 H 0.491735 0.580477 0.571842 0.033 Uiso 1 1 calc R U . . .
 C5 C 0.30206(14) 0.3494(5) 0.6062(4) 0.0235(9) Uani 1 1 d . . . . .
 C17 C 0.41074(15) 0.2408(5) 0.6425(4) 0.0250(9) Uani 1 1 d . . . . .
 C7 C 0.29877(15) 0.6796(5) 0.7647(4) 0.0228(9) Uani 1 1 d . . . . .
 C3 C 0.24925(17) 0.5739(5) 0.5853(4) 0.0232(9) Uani 1 1 d . . . . .
 C4 C 0.25702(14) 0.4432(5) 0.7817(4) 0.0211(9) Uani 1 1 d . . . . .
 C1 C 0.41738(14) 0.5482(5) 0.7708(4) 0.0221(9) Uani 1 1 d . . . . .
 C2 C 0.38427(15) 0.2374(6) 0.7394(4) 0.0262(10) Uani 1 1 d . . . . .
 C13 C 0.37418(18) 0.1066(6) 0.7903(5) 0.0347(12) Uani 1 1 d . . . . .
 H13 H 0.356499 0.101943 0.856638 0.042 Uiso 1 1 calc R U . . .
 C9 C 0.46940(16) 0.7320(6) 0.8119(5) 0.0326(11) Uani 1 1 d . . . . .
 H9 H 0.479367 0.803926 0.860626 0.039 Uiso 1 1 calc R U . . .
 C12 C 0.44013(14) 0.5207(5) 0.6698(4) 0.0244(9) Uani 1 1 d . . . . .
 C8 C 0.43298(16) 0.6533(6) 0.8414(4) 0.0283(10) Uani 1 1 d . . . . .
 H8 H 0.418441 0.671583 0.911274 0.034 Uiso 1 1 calc R U . . .
 C10 C 0.49081(16) 0.7046(6) 0.7112(5) 0.0305(11) Uani 1 1 d . . . . .
 H10 H 0.515523 0.758312 0.690176 0.037 Uiso 1 1 calc R U . . .
 C16 C 0.42751(18) 0.1200(6) 0.5947(5) 0.0343(12) Uani 1 1 d . . . . .
 H16 H 0.445902 0.124163 0.529655 0.041 Uiso 1 1 calc R U . . .
 C15 C 0.4168(2) -0.0080(6) 0.6440(5) 0.0395(14) Uani 1 1 d . . . . .
 H15 H 0.427439 -0.091400 0.611204 0.047 Uiso 1 1 calc R U . . .
 C14 C 0.39054(19) -0.0129(6) 0.7414(6) 0.0400(14) Uani 1 1 d . . . . .
 H14 H 0.383803 -0.100098 0.774568 0.048 Uiso 1 1 calc R U . . .

loop_
  _atom_site_aniso_label
  _atom_site_aniso_U_11
  _atom_site_aniso_U_22
  _atom_site_aniso_U_33
  _atom_site_aniso_U_23
  _atom_site_aniso_U_13
  _atom_site_aniso_U_12
 Bi1 0.01648(9) 0.03558(11) 0.01752(9) 0.00467(7) 0.00051(6) 0.00191(7)
 Mn1 0.0163(3) 0.0238(3) 0.0170(3) 0.0011(3) -0.0001(2) 0.0003(2)
 S1 0.0243(5) 0.0311(6) 0.0197(5) -0.0009(5) 0.0008(4) 0.0017(5)
 O5 0.0337(18) 0.0272(19) 0.0298(19) -0.0016(16) -0.0075(15) -0.0049(15)
 O3 0.0294(17) 0.0290(18) 0.0291(18) -0.0069(15) -0.0045(15) 0.0075(15)
 O2 0.0265(17) 0.0316(19) 0.0300(19) 0.0037(15) 0.0057(14) -0.0038(15)
 O1 0.0287(17) 0.0301(18) 0.0283(18) -0.0025(15) -0.0100(15) 0.0052(15)
 O4 0.0299(18) 0.037(2) 0.0316(19) 0.0117(17) 0.0060(15) 0.0001(16)
 C6 0.021(2) 0.028(2) 0.023(2) 0.0032(19) -0.0026(18) 0.0040(19)
 C11 0.018(2) 0.038(3) 0.026(2) 0.005(2) 0.0025(18) 0.0030(19)
 C5 0.017(2) 0.034(3) 0.019(2) 0.0042(19) 0.0005(16) 0.0039(19)
 C17 0.020(2) 0.031(2) 0.024(2) 0.0001(19) -0.0070(17) 0.0004(19)
 C7 0.019(2) 0.028(2) 0.021(2) 0.0057(19) -0.0035(17) -0.0028(18)
 C3 0.024(2) 0.023(2) 0.023(2) -0.0023(18) 0.0005(18) 0.0007(19)
 C4 0.019(2) 0.021(2) 0.023(2) -0.0017(18) -0.0016(17) 0.0012(17)
 C1 0.0143(19) 0.028(2) 0.024(2) 0.0024(19) -0.0008(16) 0.0028(17)
 C2 0.019(2) 0.030(2) 0.029(2) 0.003(2) -0.0065(18) 0.0021(19)
 C13 0.033(3) 0.035(3) 0.036(3) -0.002(2) -0.020(2) 0.010(2)
 C9 0.028(2) 0.034(3) 0.035(3) -0.002(2) -0.009(2) -0.003(2)
 C12 0.0160(19) 0.034(3) 0.023(2) 0.002(2) -0.0030(17) 0.0038(18)
 C8 0.024(2) 0.035(3) 0.026(2) -0.004(2) -0.0031(19) 0.004(2)
 C10 0.020(2) 0.035(3) 0.037(3) 0.005(2) -0.004(2) -0.003(2)
 C16 0.030(3) 0.037(3) 0.035(3) -0.009(2) -0.008(2) 0.001(2)
 C15 0.044(3) 0.028(3) 0.047(3) -0.004(2) -0.020(3) 0.004(2)
 C14 0.036(3) 0.031(3) 0.053(4) 0.009(3) -0.014(3) -0.001(2)

_geom_special_details
;
 All esds (except the esd in the dihedral angle between two l.s. planes)
 are estimated using the full covariance matrix.  The cell esds are taken
 into account individually in the estimation of esds in distances, angles
 and torsion angles; correlations between esds in cell parameters are only
 used when they are defined by crystal symmetry.  An approximate (isotropic)
 treatment of cell esds is used for estimating esds involving l.s. planes.
;
loop_
  _geom_bond_atom_site_label_1
  _geom_bond_atom_site_label_2
  _geom_bond_distance
  _geom_bond_site_symmetry_2
  _geom_bond_publ_flag
 Bi1 Mn1 2.8374(7) . ?
 Bi1 C1 2.239(5) . ?
 Bi1 C2 2.241(5) . ?
 Mn1 C6 1.871(5) . ?
 Mn1 C5 1.866(5) . ?
 Mn1 C7 1.853(5) . ?
 Mn1 C3 1.828(5) . ?
 Mn1 C4 1.848(5) . ?
 S1 C17 1.785(5) . ?
 S1 C12 1.785(5) . ?
 O5 C7 1.129(6) . ?
 O3 C5 1.136(6) . ?
 O2 C4 1.138(6) . ?
 O1 C3 1.143(6) . ?
 O4 C6 1.125(6) . ?
 C11 H11 0.9500 . ?
 C11 C12 1.392(7) . ?
 C11 C10 1.382(8) . ?
 C17 C2 1.398(7) . ?
 C17 C16 1.392(7) . ?
 C1 C12 1.401(7) . ?
 C1 C8 1.395(7) . ?
 C2 C13 1.431(8) . ?
 C13 H13 0.9500 . ?
 C13 C14 1.383(8) . ?
 C9 H9 0.9500 . ?
 C9 C8 1.393(7) . ?
 C9 C10 1.378(8) . ?
 C8 H8 0.9500 . ?
 C10 H10 0.9500 . ?
 C16 H16 0.9500 . ?
 C16 C15 1.403(8) . ?
 C15 H15 0.9500 . ?
 C15 C14 1.400(9) . ?
 C14 H14 0.9500 . ?

loop_
  _geom_angle_atom_site_label_1
  _geom_angle_atom_site_label_2
  _geom_angle_atom_site_label_3
  _geom_angle
  _geom_angle_site_symmetry_1
  _geom_angle_site_symmetry_3
  _geom_angle_publ_flag
 C1 Bi1 Mn1 100.66(12) . . ?
 C1 Bi1 C2 90.76(18) . . ?
 C2 Bi1 Mn1 101.33(12) . . ?
 C6 Mn1 Bi1 92.22(14) . . ?
 C5 Mn1 Bi1 84.78(14) . . ?
 C5 Mn1 C6 92.3(2) . . ?
 C7 Mn1 Bi1 82.18(14) . . ?
 C7 Mn1 C6 85.8(2) . . ?
 C7 Mn1 C5 166.7(2) . . ?
 C3 Mn1 Bi1 174.90(16) . . ?
 C3 Mn1 C6 92.9(2) . . ?
 C3 Mn1 C5 94.6(2) . . ?
 C3 Mn1 C7 98.6(2) . . ?
 C3 Mn1 C4 91.8(2) . . ?
 C4 Mn1 Bi1 83.10(14) . . ?
 C4 Mn1 C6 174.3(2) . . ?
 C4 Mn1 C5 90.6(2) . . ?
 C4 Mn1 C7 90.3(2) . . ?
 C12 S1 C17 106.8(2) . . ?
 O4 C6 Mn1 174.6(4) . . ?
 C12 C11 H11 119.8 . . ?
 C10 C11 H11 119.8 . . ?
 C10 C11 C12 120.4(5) . . ?
 O3 C5 Mn1 176.8(4) . . ?
 C2 C17 S1 123.1(4) . . ?
 C16 C17 S1 115.3(4) . . ?
 C16 C17 C2 121.5(5) . . ?
 O5 C7 Mn1 178.5(4) . . ?
 O1 C3 Mn1 178.0(5) . . ?
 O2 C4 Mn1 178.2(4) . . ?
 C12 C1 Bi1 123.9(4) . . ?
 C8 C1 Bi1 117.9(3) . . ?
 C8 C1 C12 118.1(4) . . ?
 C17 C2 Bi1 124.3(4) . . ?
 C17 C2 C13 119.1(5) . . ?
 C13 C2 Bi1 116.5(4) . . ?
 C2 C13 H13 120.5 . . ?
 C14 C13 C2 119.0(6) . . ?
 C14 C13 H13 120.5 . . ?
 C8 C9 H9 120.4 . . ?
 C10 C9 H9 120.4 . . ?
 C10 C9 C8 119.3(5) . . ?
 C11 C12 S1 116.0(4) . . ?
 C11 C12 C1 120.2(5) . . ?
 C1 C12 S1 123.7(4) . . ?
 C1 C8 H8 119.2 . . ?
 C9 C8 C1 121.5(5) . . ?
 C9 C8 H8 119.2 . . ?
 C11 C10 H10 119.8 . . ?
 C9 C10 C11 120.4(5) . . ?
 C9 C10 H10 119.8 . . ?
 C17 C16 H16 120.5 . . ?
 C17 C16 C15 119.0(5) . . ?
 C15 C16 H16 120.5 . . ?
 C16 C15 H15 120.0 . . ?
 C14 C15 C16 120.1(6) . . ?
 C14 C15 H15 120.0 . . ?
 C13 C14 C15 121.3(6) . . ?
 C13 C14 H14 119.4 . . ?
 C15 C14 H14 119.4 . . ?

loop_
  _geom_torsion_atom_site_label_1
  _geom_torsion_atom_site_label_2
  _geom_torsion_atom_site_label_3
  _geom_torsion_atom_site_label_4
  _geom_torsion
  _geom_torsion_site_symmetry_1
  _geom_torsion_site_symmetry_2
  _geom_torsion_site_symmetry_3
  _geom_torsion_site_symmetry_4
  _geom_torsion_publ_flag
 Bi1 C1 C12 S1 6.9(6) . . . . ?
 Bi1 C1 C12 C11 -178.1(3) . . . . ?
 Bi1 C1 C8 C9 178.5(4) . . . . ?
 Bi1 C2 C13 C14 -176.6(4) . . . . ?
 S1 C17 C2 Bi1 -8.3(6) . . . . ?
 S1 C17 C2 C13 176.1(4) . . . . ?
 S1 C17 C16 C15 -175.3(4) . . . . ?
 C17 S1 C12 C11 136.2(4) . . . . ?
 C17 S1 C12 C1 -48.7(5) . . . . ?
 C17 C2 C13 C14 -0.7(7) . . . . ?
 C17 C16 C15 C14 -1.5(8) . . . . ?
 C2 C17 C16 C15 1.2(7) . . . . ?
 C2 C13 C14 C15 0.3(8) . . . . ?
 C12 S1 C17 C2 49.3(4) . . . . ?
 C12 S1 C17 C16 -134.3(4) . . . . ?
 C12 C11 C10 C9 0.7(8) . . . . ?
 C12 C1 C8 C9 1.8(7) . . . . ?
 C8 C1 C12 S1 -176.5(4) . . . . ?
 C8 C1 C12 C11 -1.6(7) . . . . ?
 C8 C9 C10 C11 -0.5(8) . . . . ?
 C10 C11 C12 S1 175.7(4) . . . . ?
 C10 C11 C12 C1 0.4(7) . . . . ?
 C10 C9 C8 C1 -0.7(8) . . . . ?
 C16 C17 C2 Bi1 175.5(4) . . . . ?
 C16 C17 C2 C13 -0.1(7) . . . . ?
 C16 C15 C14 C13 0.8(8) . . . . ?

_shelx_res_file
;
TITL test1_a.res in Pccn
    test1.res
    created by SHELXL-2019/1 at 10:33:33 on 10-Jul-2024
REM Old TITL test1_d.res in Pccn
REM SHELXT solution in Pccn: R1 0.119, Rweak 0.002, Alpha 0.037
REM <I/s> 2.435 for 477 systematic absences, Orientation as input
REM Formula found by SHELXT: C17 O5 Mn Bi S
CELL 0.71073 30.6118 9.6545 11.7472 90 90 90
ZERR 8 0.0012 0.0004 0.0004 0 0 0
LATT 1
SYMM 0.5-X,0.5-Y,+Z
SYMM -X,0.5+Y,0.5-Z
SYMM 0.5+X,-Y,0.5-Z
SFAC C H Bi Mn O S
UNIT 136 64 8 8 40 8

L.S. 10
PLAN  20
SIZE 0.092 0.131 0.161
TEMP -173.15
CONF
BOND
list 4
MORE -1
BOND $H
fmap 2
acta
OMIT 3 4 3
OMIT 11 4 3
OMIT 15 4 3
OMIT 20 1 3
REM <olex2.extras>
REM <HklSrc "%.\\mo_SMAMJIc302_0m.hkl">
REM </olex2.extras>

WGHT    0.000000   25.537100
EXTI    0.000165
FVAR       0.13876
BI1   3    0.359574    0.425989    0.830210    11.00000    0.01648    0.03558 =
         0.01752    0.00467    0.00051    0.00191
MN1   4    0.294635    0.521064    0.676589    11.00000    0.01634    0.02379 =
         0.01698    0.00107   -0.00011    0.00026
S1    6    0.422840    0.396365    0.566784    11.00000    0.02435    0.03108 =
         0.01967   -0.00088    0.00080    0.00168
O5    5    0.302149    0.776911    0.817350    11.00000    0.03375    0.02718 =
         0.02983   -0.00156   -0.00750   -0.00486
O3    5    0.304563    0.243768    0.564165    11.00000    0.02940    0.02901 =
         0.02909   -0.00690   -0.00455    0.00748
O2    5    0.233137    0.398068    0.846100    11.00000    0.02646    0.03164 =
         0.02997    0.00373    0.00573   -0.00380
O1    5    0.220066    0.605053    0.530224    11.00000    0.02865    0.03011 =
         0.02834   -0.00248   -0.01004    0.00523
O4    5    0.359643    0.664778    0.527400    11.00000    0.02992    0.03736 =
         0.03161    0.01171    0.00598    0.00005
C6    1    0.336247    0.604921    0.582497    11.00000    0.02119    0.02768 =
         0.02288    0.00317   -0.00264    0.00398
C11   1    0.476562    0.599306    0.640670    11.00000    0.01807    0.03781 =
         0.02564    0.00509    0.00250    0.00295
AFIX  43
H11   2    0.491735    0.580477    0.571842    11.00000   -1.20000
AFIX   0
C5    1    0.302058    0.349361    0.606241    11.00000    0.01739    0.03376 =
         0.01922    0.00425    0.00052    0.00395
C17   1    0.410743    0.240754    0.642546    11.00000    0.02039    0.03093 =
         0.02362    0.00010   -0.00698    0.00043
C7    1    0.298771    0.679636    0.764729    11.00000    0.01895    0.02828 =
         0.02110    0.00574   -0.00351   -0.00281
C3    1    0.249253    0.573890    0.585270    11.00000    0.02366    0.02291 =
         0.02302   -0.00235    0.00050    0.00068
C4    1    0.257018    0.443212    0.781731    11.00000    0.01911    0.02061 =
         0.02349   -0.00166   -0.00160    0.00120
C1    1    0.417382    0.548205    0.770789    11.00000    0.01435    0.02765 =
         0.02440    0.00236   -0.00082    0.00280
C2    1    0.384266    0.237399    0.739444    11.00000    0.01915    0.03048 =
         0.02887    0.00306   -0.00652    0.00212
C13   1    0.374176    0.106611    0.790280    11.00000    0.03312    0.03498 =
         0.03601   -0.00238   -0.01975    0.00959
AFIX  43
H13   2    0.356499    0.101943    0.856638    11.00000   -1.20000
AFIX   0
C9    1    0.469404    0.732048    0.811879    11.00000    0.02830    0.03419 =
         0.03525   -0.00235   -0.00948   -0.00301
AFIX  43
H9    2    0.479367    0.803926    0.860626    11.00000   -1.20000
AFIX   0
C12   1    0.440131    0.520713    0.669802    11.00000    0.01604    0.03382 =
         0.02332    0.00165   -0.00303    0.00383
C8    1    0.432981    0.653291    0.841428    11.00000    0.02441    0.03473 =
         0.02580   -0.00418   -0.00309    0.00373
AFIX  43
H8    2    0.418441    0.671583    0.911274    11.00000   -1.20000
AFIX   0
C10   1    0.490813    0.704570    0.711218    11.00000    0.02010    0.03474 =
         0.03656    0.00530   -0.00381   -0.00334
AFIX  43
H10   2    0.515523    0.758312    0.690176    11.00000   -1.20000
AFIX   0
C16   1    0.427506    0.119981    0.594696    11.00000    0.03033    0.03728 =
         0.03524   -0.00905   -0.00820    0.00112
AFIX  43
H16   2    0.445902    0.124163    0.529655    11.00000   -1.20000
AFIX   0
C15   1    0.416819   -0.007991    0.643991    11.00000    0.04379    0.02805 =
         0.04667   -0.00429   -0.02010    0.00407
AFIX  43
H15   2    0.427439   -0.091400    0.611204    11.00000   -1.20000
AFIX   0
C14   1    0.390536   -0.012935    0.741393    11.00000    0.03634    0.03068 =
         0.05301    0.00876   -0.01429   -0.00133
AFIX  43
H14   2    0.383803   -0.100098    0.774568    11.00000   -1.20000
AFIX   0
HKLF 4


REM  test1_a.res in Pccn
REM wR2 = 0.0647, GooF = S = 1.247, Restrained GooF = 1.247 for all data
REM R1 = 0.0276 for 4154 Fo > 4sig(Fo) and 0.0284 for all 4309 data
REM 227 parameters refined using 0 restraints

END

WGHT      0.0000     25.5302

REM Highest difference peak  2.062,  deepest hole -2.241,  1-sigma level  0.134
Q1    1   0.3594  0.0531  0.8198  11.00000  0.05    2.06
Q2    1   0.3669  0.3402  0.8316  11.00000  0.05    1.62
Q3    1   0.3603  0.0739  0.6431  11.00000  0.05    1.34
Q4    1   0.2064  0.5218  0.6546  11.00000  0.05    1.04
Q5    1   0.3612  0.4310  1.0159  11.00000  0.05    1.04
Q6    1   0.3602  0.5236  0.8478  11.00000  0.05    0.85
Q7    1   0.3796  0.0732  0.7474  11.00000  0.05    0.66
Q8    1   0.3794  0.1306  0.8108  11.00000  0.05    0.64
Q9    1   0.3587  0.0859  0.9529  11.00000  0.05    0.60
Q10   1   0.2075  0.5110  0.5182  11.00000  0.05    0.58
Q11   1   0.3618  0.7994  0.5205  11.00000  0.05    0.50
Q12   1   0.3615  0.7316  0.4520  11.00000  0.05    0.49
Q13   1   0.3817  0.4837  0.6022  11.00000  0.05    0.48
Q14   1   0.3711  0.4792  0.5403  11.00000  0.05    0.47
Q15   1   0.3611  0.7736  0.6354  11.00000  0.05    0.45
Q16   1   0.4206  0.0933  0.3931  11.00000  0.05    0.44
Q17   1   0.4198  0.6078  0.7978  11.00000  0.05    0.44
Q18   1   0.3588  0.4766  0.9192  11.00000  0.05    0.42
Q19   1   0.3388  0.4534  0.5208  11.00000  0.05    0.42
Q20   1   0.4201 -0.0619  0.5524  11.00000  0.05    0.42
;
_shelx_res_checksum                89675
_shelx_hkl_file
;
  -3   0   0 0.15567 0.12157   5
  -3   0   0 0.45038 0.28334   6
   3   0   0 0.51648 0.14790   5
  -3   0   0 0.12218 0.19006   3
   4   0   0 4452.73 185.478   2
  -4   0   0 4118.70 182.545   2
  -5   0   0 1.13306 0.25439   5
  -5   0   0 0.59334 0.37480   6
   5   0   0 0.89060 0.35166   3
   5   0   0 0.63950 0.22968   5
   5   0   0 1.28309 0.43000   6
  -5   0   0 1.57466 0.37466   3
   6   0   0 103.095 4.48870   3
  -6   0   0 109.477 4.49212   3
   6   0   0 117.501 4.35605   5
   6   0   0 120.929 4.64800   6
  -6   0   0 116.363 4.35192   5
  -6   0   0 119.956 4.63483   6
   7   0   0 0.56666 0.28540   5
   7   0   0 0.70768 0.52072   6
  -7   0   0 1.08616 0.53145   6
  -7   0   0 0.42627 0.31209   5
   7   0   0 0.68833 0.43551   3
  -7   0   0 0.62762 0.44296   3
   8   0   0 832.789 31.5076   3
   8   0   0 849.228 31.3023   5
  -8   0   0 862.039 31.2986   5
  -8   0   0 911.973 31.6789   6
  -8   0   0 832.948 31.4828   3
  -9   0   0 0.48157 0.36384   5
   9   0   0 1.32301 0.66076   6
  -9   0   0 1.20545 0.63644   6
   9   0   0 0.68946 0.37853   5
  -9   0   0 0.46978 0.52514   3
   9   0   0 0.19432 0.52127   3
 -10   0   0 639.373 25.2122   3
  10   0   0 685.073 25.0139   5
  10   0   0 632.492 25.2475   3
 -10   0   0 694.435 25.0071   5
 -10   0   0 760.047 25.5238   6
  11   0   0 1.05867 0.46469   5
 -11   0   0 2.06861 0.51095   5
  11   0   0 3.32936 0.94093   6
 -11   0   0 1.95875 0.79473   6
  11   0   0 1.20762 0.66523   3
 -11   0   0 2.26062 0.68915   3
 -12   0   0 1482.11 56.1819   3
  12   0   0 1543.76 55.9389   5
 -12   0   0 1538.60 55.9209   5
 -12   0   0 1616.72 56.4820   6
  12   0   0 1493.80 56.2453   3
 -13   0   0 4.28258 0.68610   5
 -13   0   0 3.10792 0.99319   6
  13   0   0 2.09317 0.81459   3
  13   0   0 2.64196 0.61162   5
 -14   0   0 9213.97 429.161   2
  14   0   0 8971.71 359.074   1
  14   0   0 9999.99 442.293   2
 -14   0   0 9584.15 359.493   1
 -15   0   0 4.01183 1.16151   6
  15   0   0 2.08514 0.97350   3
  15   0   0 4.15728 1.23615   6
 -15   0   0 2.49405 0.70244   5
 -15   0   0 3.29091 0.93848   3
  15   0   0 4.01709 0.74044   5
 -16   0   0 61.0422 2.81695   5
  16   0   0 58.4530 3.24602   3
 -16   0   0 65.0930 3.50389   6
 -16   0   0 61.2593 3.18172   3
  16   0   0 59.4918 2.79736   5
  16   0   0 62.1338 3.53346   6
 -17   0   0 3.12292 1.24354   6
  17   0   0 2.48987 1.09831   3
  17   0   0 3.20606 0.74952   5
  17   0   0 6.67946 1.59336   6
 -18   0   0 7323.40 378.062   2
  18   0   0 7010.15 297.775   1
  18   0   0 8449.61 401.113   2
 -18   0   0 7968.34 299.804   1
 -19   0   0 2.73759 0.93399   5
 -19   0   0 6.50160 1.45750   6
  19   0   0 6.83549 1.63559   6
  19   0   0 4.89174 0.90049   4
  19   0   0 7.29786 0.99896   5
 -19   0   0 2.90098 1.17725   3
  19   0   0 4.52851 1.30114   3
 -20   0   0 605.644 22.2419   5
 -20   0   0 583.155 22.6302   3
  20   0   0 608.980 22.2609   5
  20   0   0 601.054 22.8206   3
  20   0   0 587.122 22.1736   4
 -20   0   0 602.156 23.0516   6
  20   0   0 593.229 23.1147   6
 -21   0   0 2.60531 1.40581   6
 -21   0   0 0.79588 0.87061   5
  21   0   0 1.41399 1.18192   3
  21   0   0 1.47684 0.88260   4
 -21   0   0 2.65864 1.45538   3
  21   0   0 3.93544 1.60881   6
  21   0   0 1.79824 0.79925   5
 -22   0   0 385.642 14.1440   5
 -22   0   0 344.827 14.5003   3
  22   0   0 362.869 14.0631   4
  22   0   0 382.811 14.1546   5
  22   0   0 347.179 14.6918   3
 -22   0   0 392.485 15.0855   6
  22   0   0 384.663 15.1456   6
 -23   0   0 2.31641 1.01981   5
 -23   0   0 3.37784 1.42338   3
  23   0   0 3.46715 1.00606   4
 -23   0   0 2.76622 1.48329   6
  23   0   0 3.31429 1.09904   5
  23   0   0 1.61983 1.32995   3
  23   0   0 4.50246 1.73216   6
 -24   0   0 319.768 13.1625   3
  24   0   0 329.007 12.6395   4
  24   0   0 336.602 12.7151   5
 -24   0   0 331.094 13.6391   6
 -24   0   0 334.189 12.7031   5
  24   0   0 324.538 13.3722   3
  24   0   0 335.733 13.7677   6
 -25   0   0 2.04449 1.69399   6
  25   0   0 1.70875 0.93404   5
  25   0   0 3.79456 1.06317   4
 -25   0   0 3.07096 1.54657   3
 -25   0   0 1.75604 1.14064   5
  25   0   0 5.69038 1.98096   6
  25   0   0 0.34634 1.41643   3
  26   0   0 523.637 19.3032   5
  26   0   0 506.332 19.1954   4
  26   0   0 481.037 19.9531   3
  26   0   0 510.928 20.4117   6
 -26   0   0 498.866 19.7311   3
 -26   0   0 531.276 20.3370   6
 -26   0   0 522.233 19.2768   5
  27   0   0 6.75653 2.09663   6
  27   0   0 4.20952 1.72268   3
 -27   0   0 5.63205 1.70598   3
 -27   0   0 8.32782 1.45028   5
 -27   0   0 4.51391 1.93318   6
  28   0   0 1245.05 47.2985   6
 -28   0   0 1220.62 46.5692   3
  28   0   0 1272.27 46.0384   4
  28   0   0 1253.12 46.8876   3
 -28   0   0 1264.57 46.0988   5
  29   0   0 3.60289 2.06934   6
  29   0   0 5.23955 1.83448   3
  29   0   0 1.77922 1.17821   4
 -29   0   0 1.49284 1.73947   3
 -29   0   0 2.37139 1.34313   5
  30   0   0 235.975 9.29336   4
  30   0   0 230.406 10.2874   3
 -30   0   0 227.797 9.35762   5
 -30   0   0 233.234 9.96453   3
  32   0   0 2336.39 88.2922   6
  32   0   0 2420.53 87.5817   4
 -34   0   0 107.074 5.28835   5
  34   0   0 110.109 6.71893   6
  34   0   0 120.639 5.26709   4
 -35   0   0 7.78974 1.79484   5
  35   0   0 9.51834 1.66497   4
  35   0   0 6.76488 2.62908   6
  36   0   0 916.971 36.3327   6
 -36   0   0 953.608 34.8935   5
  36   0   0 934.734 34.7709   4
  37   0   0 4.94627 2.76628   6
  37   0   0 9.27676 1.71063   4
 -37   0   0 7.25813 1.83865   5
  38   0   0 179.940 7.63563   4
 -38   0   0 185.670 7.85418   5
  38   0   0 173.840 9.26102   6
  39   0   0 4.66204 1.58575   4
 -39   0   0 3.45623 1.81484   5
  39   0   0 5.47011 3.04709   6
 -40   0   0 242.391 10.0723   5
  40   0   0 231.622 11.6611   6
  40   0   0 248.476 9.89782   4
   0   1   0 0.27816 0.12192   4
   0  -1   0 -0.0051 0.14297   3
   0  -1   0 0.13921 0.15872   6
   0   1   0 0.09981 0.16550   6
   0  -1   0 0.17269 0.10834   4
   0   1   0 0.16538 0.16094   3
  -1  -1   0 709.600 28.9537   1
  -1   1   0 699.195 38.6518   2
   1  -1   0 723.409 28.7969   1
  -1  -1   0 744.175 41.3368   2
   1  -1   0 711.572 38.9919   2
   1   1   0 714.229 29.0172   1
  -2  -1   0 0.30758 0.13668   4
   2  -1   0 0.19035 0.14535   4
   2   1   0 0.27266 0.25207   6
   2  -1   0 0.10653 0.18785   6
  -2  -1   0 0.45044 0.20574   3
  -2   1   0 0.25676 0.13602   4
  -2   1   0 0.80304 0.22363   6
   2   1   0 0.24227 0.19919   3
  -2  -1   0 0.36308 0.15658   5
   2   1   0 0.22161 0.13204   4
   2   1   0 0.35330 0.14988   5
  -3  -1   0 929.106 54.2508   2
  -3  -1   0 876.098 37.5296   1
   3   1   0 936.545 55.1781   2
   3  -1   0 951.045 50.3874   2
  -3   1   0 955.896 50.5273   2
   3  -1   0 925.552 37.0086   1
   3   1   0 881.626 37.5108   1
   4  -1   0 0.48523 0.31987   6
   4  -1   0 0.81280 0.21589   5
   4   1   0 1.41675 0.41923   6
  -4  -1   0 0.58579 0.38021   6
  -4  -1   0 0.09334 0.18942   5
   4   1   0 1.06803 0.33187   3
   4   1   0 0.15244 0.18981   5
  -4   1   0 0.25228 0.18867   4
  -4   1   0 0.56761 0.30761   6
  -4  -1   0 0.60230 0.31645   3
  -5  -1   0 1297.33 76.5111   2
   5  -1   0 1268.74 50.9261   1
  -5   1   0 1302.16 71.2225   2
   5   1   0 1205.05 76.1051   2
  -5  -1   0 1185.58 51.5817   1
   5   1   0 1213.18 51.5499   1
   5  -1   0 1285.07 71.3241   2
  -6  -1   0 0.43202 0.38746   3
   6  -1   0 0.89397 0.27573   4
   6   1   0 0.55401 0.27130   5
  -6   1   0 0.17801 0.40080   6
   6  -1   0 0.57103 0.26021   5
   6   1   0 0.56437 0.47248   6
  -6   1   0 0.45718 0.27213   5
   6  -1   0 0.32920 0.41706   6
   6   1   0 0.69619 0.39573   3
  -6  -1   0 0.46968 0.26034   5
  -6   1   0 0.90596 0.27215   4
  -6  -1   0 0.98755 0.50986   6
  -7  -1   0 822.032 31.9365   3
  -7   1   0 898.492 31.7848   5
  -7   1   0 961.665 32.0588   6
   7   1   0 876.093 31.7637   5
  -7   1   0 852.139 31.7516   4
   7  -1   0 843.044 31.8726   3
   7   1   0 848.260 31.9870   3
  -8   1   0 0.26367 0.33595   5
  -8   1   0 0.36826 0.54545   6
   8   1   0 0.32425 0.48133   3
  -8  -1   0 -0.2699 0.30172   5
   8  -1   0 0.16763 0.53123   6
  -8  -1   0 1.15994 0.61738   6
  -8  -1   0 0.49277 0.48809   3
   8   1   0 -0.2543 0.54257   6
   8  -1   0 0.12633 0.30209   5
   8   1   0 0.28330 0.32379   5
   8  -1   0 0.59680 0.41549   3
   8  -1   0 0.56460 0.34206   4
   9   1   0 300.122 11.8341   3
   9   1   0 309.817 11.5574   5
   9  -1   0 327.478 11.9625   6
   9  -1   0 310.616 11.5429   5
   9  -1   0 302.328 11.7167   3
  -9   1   0 304.614 11.5596   5
  -9  -1   0 296.508 11.7812   3
  -9   1   0 334.168 11.9279   6
  -9  -1   0 322.272 12.0555   6
   9  -1   0 303.867 11.5548   4
  -9  -1   0 312.257 11.5337   5
  10  -1   0 0.87782 0.68931   6
  10  -1   0 1.15621 0.57061   3
 -10  -1   0 0.91049 0.72130   6
 -10   1   0 0.30809 0.63435   6
  10   1   0 0.49582 0.42928   5
 -10  -1   0 0.11210 0.59124   3
  10   1   0 0.82272 0.63040   3
  10   1   0 1.79642 0.78467   6
  10  -1   0 0.00869 0.40887   4
  10  -1   0 0.65289 0.37097   5
 -10   1   0 0.62114 0.43744   5
 -10  -1   0 0.32216 0.39134   5
 -11  -1   0 369.531 14.4892   6
 -11   1   0 371.579 13.9889   6
  11   1   0 365.018 14.1136   6
  11  -1   0 373.547 13.5473   5
 -11   1   0 362.690 13.5728   5
  11  -1   0 364.770 13.7974   3
  11   1   0 353.150 13.5561   5
  11  -1   0 357.545 13.5573   4
 -11  -1   0 358.522 13.8404   3
 -11  -1   0 359.593 13.5330   5
  11   1   0 374.278 13.9336   3
  11  -1   0 368.473 14.0435   6
  12   1   0 1.45270 0.89680   6
  12   1   0 1.27844 0.78597   3
 -12   1   0 1.05083 0.78164   6
  12  -1   0 1.02545 0.48967   5
  12  -1   0 0.30201 0.47679   4
  12   1   0 0.16372 0.48437   5
 -12  -1   0 0.69950 0.69501   3
 -12  -1   0 0.31267 0.83327   6
 -12   1   0 0.75641 0.63421   3
  12  -1   0 0.05418 0.80037   6
 -12   1   0 0.54063 0.50256   5
 -12  -1   0 0.56701 0.49686   5
  12  -1   0 0.73710 0.64204   3
 -13   1   0 498.761 19.5636   3
 -13  -1   0 510.368 19.6621   3
 -13  -1   0 530.610 19.3270   5
  13   1   0 510.133 19.3523   5
  13  -1   0 514.337 19.6446   3
 -13   1   0 520.476 19.3613   5
  13  -1   0 537.951 19.9389   6
  13  -1   0 526.072 19.3300   5
  13   1   0 546.929 20.0302   6
  13  -1   0 506.351 19.3355   4
 -13  -1   0 553.110 20.0407   6
 -14  -1   0 3.16577 1.08997   6
 -14   1   0 0.27322 0.88222   6
  14   1   0 1.03849 0.80275   3
  14  -1   0 0.50702 0.95863   6
  14  -1   0 0.28630 0.76886   3
  14  -1   0 0.70255 0.58872   4
 -14  -1   0 0.49311 0.57281   5
 -14   1   0 1.26813 0.65251   5
  14   1   0 0.37941 0.57979   5
  14   1   0 1.38508 1.02032   6
 -14   1   0 1.68879 0.79797   3
 -14  -1   0 1.42317 0.86969   3
 -15  -1   0 78.8151 3.76271   3
  15  -1   0 79.3870 3.33896   5
 -15   1   0 77.4928 3.89477   6
  15   1   0 79.1195 4.10263   6
  15  -1   0 73.6352 3.98875   6
  15   1   0 80.3151 3.84709   3
 -15   1   0 80.7096 3.68417   3
  15  -1   0 81.4723 3.75294   3
 -15   1   0 69.3012 3.34022   5
 -15  -1   0 81.2634 4.09063   6
  15   1   0 75.9722 3.36857   5
  15  -1   0 77.9091 3.36157   4
 -15  -1   0 73.5196 3.31633   5
 -16   1   0 -0.1238 0.95494   6
  16  -1   0 1.52591 0.69932   4
  16  -1   0 1.23457 0.63289   5
  16   1   0 0.52020 1.05408   6
 -16   1   0 1.10536 0.72098   5
  16  -1   0 1.01932 1.12821   6
 -16  -1   0 0.31291 1.10945   6
  16   1   0 0.12643 0.92047   3
  16   1   0 1.01519 0.64737   5
 -16  -1   0 1.24265 0.96522   3
 -16   1   0 1.16586 0.88332   3
 -16  -1   0 0.42327 0.68313   5
  17  -1   0 476.672 17.4533   5
  17   1   0 459.860 17.4771   5
 -17   1   0 459.999 17.4758   5
 -17  -1   0 445.170 17.8278   3
  17  -1   0 486.056 18.2537   6
  17  -1   0 483.906 17.6240   4
 -17   1   0 485.860 18.1260   6
  17  -1   0 459.568 17.8652   3
 -17   1   0 459.202 17.7714   3
 -17  -1   0 478.528 18.2764   6
 -17  -1   0 461.764 17.4276   5
  17   1   0 452.721 17.9629   3
 -18  -1   0 -0.6056 1.08657   6
  18  -1   0 0.42467 0.97177   3
 -18  -1   0 -0.5798 0.70785   5
  18   1   0 0.25477 0.97595   3
 -18  -1   0 -0.5058 0.98352   3
  18  -1   0 0.68910 0.68972   5
 -18   1   0 0.49662 0.97184   3
 -18   1   0 0.93608 0.85691   5
  18  -1   0 0.78380 0.74763   4
  18   1   0 0.59019 0.72865   5
  18   1   0 1.82601 1.31077   6
  18  -1   0 0.87882 1.28575   6
 -18   1   0 -0.2130 1.02839   6
 -19  -1   0 412.139 16.6892   3
  19  -1   0 428.189 16.2923   4
 -19   1   0 426.305 16.3199   5
 -19   1   0 426.321 16.6599   3
  19   1   0 431.940 17.1781   6
  19   1   0 426.842 16.8937   3
 -19  -1   0 435.069 16.2767   5
  19  -1   0 445.066 16.3045   5
 -19   1   0 451.184 17.0418   6
 -19  -1   0 431.480 17.1566   6
  19  -1   0 447.299 17.1771   6
  19  -1   0 439.734 16.7885   3
  19   1   0 437.970 16.3425   5
 -20  -1   0 1.19439 1.29467   6
  20  -1   0 1.12268 0.74079   5
  20  -1   0 1.57372 1.41220   6
  20   1   0 1.01597 0.80327   5
 -20   1   0 1.51242 1.24998   6
  20  -1   0 0.26100 1.09268   3
  20   1   0 1.18051 1.37504   6
 -20  -1   0 2.49796 0.90863   5
 -20   1   0 -0.1488 0.84038   5
  20   1   0 0.19009 1.10519   3
 -20  -1   0 0.54267 1.17249   3
  20  -1   0 0.51212 0.82562   4
 -21   1   0 245.388 9.58542   5
  21  -1   0 247.797 10.4964   6
 -21  -1   0 237.515 10.4339   6
 -21   1   0 253.885 10.3425   6
  21   1   0 254.504 9.60654   5
  21  -1   0 241.495 10.0746   3
  21   1   0 243.091 10.4798   6
 -21  -1   0 246.078 9.51152   5
  21  -1   0 242.877 9.52012   5
  21   1   0 244.346 10.2231   3
 -21  -1   0 231.367 9.96499   3
  21  -1   0 248.353 9.54325   4
  22  -1   0 -0.0150 0.89452   4
 -22   1   0 0.09840 0.94067   5
  22  -1   0 2.66447 1.65528   6
  22  -1   0 0.81379 0.80962   5
  22  -1   0 0.56164 1.17488   3
  22   1   0 0.38984 1.26323   3
  22   1   0 0.19562 0.87820   5
  22   1   0 2.34560 1.52932   6
 -22   1   0 1.43826 1.40075   6
 -22  -1   0 2.42236 1.30538   3
 -22  -1   0 0.75611 1.41322   6
 -22  -1   0 0.74845 0.93137   5
  23   1   0 375.972 15.4256   3
  23  -1   0 391.287 14.7210   4
  23   1   0 409.137 14.9312   5
  23  -1   0 375.804 15.2772   3
 -23   1   0 394.617 15.5725   6
  23  -1   0 401.231 15.7716   6
 -23  -1   0 377.128 15.1780   3
 -23   1   0 376.365 14.7372   5
  23   1   0 383.030 15.7426   6
 -23  -1   0 391.270 14.6823   5
  23  -1   0 381.632 14.7189   5
 -23  -1   0 382.169 15.7183   6
 -24   1   0 0.79035 1.08547   5
 -24  -1   0 0.53062 1.01214   5
  24   1   0 0.12566 1.36864   3
 -24  -1   0 1.82637 1.41885   3
  24  -1   0 0.05194 1.58857   6
  24  -1   0 0.04465 1.25224   3
 -24  -1   0 2.76903 1.67710   6
  24   1   0 1.21889 1.61373   6
  24   1   0 1.10149 0.94316   5
  24  -1   0 1.05224 1.02469   4
 -24   1   0 0.36797 1.42688   6
  24  -1   0 0.84572 0.87746   5
  25  -1   0 31.8344 3.35823   6
  25   1   0 35.2950 2.28777   5
 -25  -1   0 33.6808 2.32022   5
 -25  -1   0 36.0498 2.99373   3
  25  -1   0 36.0750 2.97446   3
  25  -1   0 35.2673 2.27234   5
  25   1   0 31.5173 3.33166   6
  25  -1   0 37.8208 2.37343   4
 -25  -1   0 35.0579 3.36028   6
 -25   1   0 37.5518 2.48320   5
 -25   1   0 32.9972 3.12688   6
  26   1   0 -1.3526 1.40454   3
 -26  -1   0 1.04590 1.65352   6
  26  -1   0 0.10659 1.05606   4
 -26  -1   0 0.41355 1.48861   3
  26   1   0 2.02500 1.05555   5
  26  -1   0 -0.8575 1.72267   6
  26  -1   0 1.09694 1.41378   3
 -26   1   0 0.53675 1.14842   5
 -26   1   0 1.14678 1.59089   6
  26   1   0 1.72959 1.80681   6
 -26  -1   0 -2.0270 1.01140   5
  26  -1   0 2.34642 1.03941   5
 -27  -1   0 91.1901 4.95999   3
 -27   1   0 95.9450 4.48014   5
  27   1   0 89.5000 5.20936   3
  27   1   0 92.7786 5.57769   6
  27   1   0 91.8113 4.22672   4
 -27  -1   0 95.3197 4.37488   5
  27  -1   0 92.8999 4.35192   4
  27  -1   0 92.4549 5.57264   6
 -27   1   0 94.3829 5.26733   6
  27  -1   0 96.1583 5.07203   3
 -28  -1   0 0.91130 1.69394   3
  28  -1   0 -0.3575 1.67426   3
  28   1   0 0.16053 1.62672   3
 -28  -1   0 0.13196 1.23408   5
 -28   1   0 0.81903 1.33080   5
  28  -1   0 1.16161 1.17481   4
  28   1   0 2.01158 2.01864   6
  28   1   0 1.86453 1.11902   4
  28  -1   0 2.32032 2.02908   6
 -28   1   0 0.18514 1.61222   6
 -29  -1   0 103.476 4.90753   5
  29  -1   0 112.525 4.94215   4
  29   1   0 105.931 6.19949   6
  29  -1   0 110.819 5.77447   3
  29   1   0 108.054 4.80789   4
 -29   1   0 109.914 5.05054   5
 -29  -1   0 107.694 5.59892   3
  29  -1   0 101.266 6.14898   6
  30   1   0 1.91503 2.07748   6
  30  -1   0 0.36046 1.23999   4
 -30  -1   0 2.12956 1.83981   3
 -30  -1   0 0.83841 1.25061   5
  30  -1   0 0.19268 1.58201   3
 -30   1   0 2.74593 1.47193   5
  30  -1   0 0.94042 2.23736   6
  30   1   0 0.99196 1.19576   4
  31   1   0 143.590 6.12155   4
  31  -1   0 145.946 7.09794   3
  31  -1   0 135.447 7.54505   6
 -31   1   0 135.108 6.32793   5
  31   1   0 144.740 7.64855   6
 -31  -1   0 150.355 7.01833   3
 -31  -1   0 146.976 6.24217   5
  32  -1   0 0.23074 2.08831   6
 -32   1   0 1.66893 1.58327   5
  32  -1   0 1.87438 1.33792   4
  32   1   0 2.28425 2.25283   6
 -32  -1   0 0.63788 1.85276   3
  32   1   0 0.55130 1.37745   4
  33  -1   0 165.663 6.93237   4
 -33  -1   0 153.929 6.92603   5
 -33   1   0 162.573 7.10542   5
 -33  -1   0 173.602 7.71684   3
  33   1   0 156.268 8.40637   6
  33  -1   0 158.002 8.34575   6
  33   1   0 161.877 6.83703   4
 -34   1   0 -2.2624 1.45194   5
  34  -1   0 -1.1949 2.15146   6
  34  -1   0 1.37395 1.39245   4
 -34  -1   0 1.99397 1.51661   5
  34   1   0 0.35894 1.30472   4
 -34  -1   0 0.73888 2.27457   3
  34   1   0 3.44190 2.43250   6
  35  -1   0 68.7222 5.33964   6
  35  -1   0 69.6082 3.85312   4
 -35  -1   0 70.8815 3.91627   5
  35   1   0 75.5600 5.42981   6
 -35  -1   0 68.1235 4.66989   3
  35   1   0 68.5396 3.73624   4
 -35   1   0 69.8516 4.11801   5
  36   1   0 -0.5396 2.25157   6
  36   1   0 0.74597 1.36285   4
  36  -1   0 0.09035 1.46057   4
 -36   1   0 -2.0064 1.62985   5
 -36  -1   0 -0.6028 1.52203   5
 -36  -1   0 0.27121 2.03537   3
  36  -1   0 0.36406 2.36872   6
 -37  -1   0 77.2940 5.10470   3
  37  -1   0 82.8006 5.89573   6
 -37  -1   0 78.9310 4.35154   5
  37   1   0 83.5002 5.96914   6
  37  -1   0 86.3997 4.33763   4
  37   1   0 87.7528 4.28256   4
 -37   1   0 80.0846 4.52241   5
  38   1   0 1.00750 2.48851   6
 -38  -1   0 1.38649 1.55464   5
  38   1   0 0.36766 1.44873   4
 -38   1   0 -1.7778 1.68050   5
  38  -1   0 4.21011 2.64953   6
  38  -1   0 1.63574 1.56359   4
  39  -1   0 -0.8083 1.52882   4
 -39   1   0 0.69523 1.74960   5
 -39  -1   0 -1.3000 1.54972   5
  39  -1   0 1.69118 2.68501   6
  39   1   0 0.66459 1.47373   4
  40  -1   0 -0.7106 2.62080   6
  40  -1   0 1.58250 1.62792   4
  40   1   0 0.82404 2.56227   6
 -40  -1   0 1.57408 1.67805   5
  40   1   0 0.80999 1.46048   4
   0  -2   0 4218.92 182.190   2
  -1  -2   0 0.58004 0.34729   3
  -1   2   0 0.14782 0.31488   3
  -1  -2   0 0.11047 0.22675   4
  -1  -2   0 0.24214 0.35418   6
   1   2   0 0.54382 0.37313   6
  -1  -2   0 0.52938 0.26197   5
   1   2   0 0.12736 0.23639   4
   1   2   0 0.36238 0.33728   3
   1  -2   0 0.00754 0.31400   3
   1  -2   0 0.25266 0.36538   6
  -1   2   0 0.83451 0.25125   4
  -1   2   0 0.07688 0.34875   6
   1  -2   0 0.69413 0.25586   4
  -2  -2   0 695.041 25.3610   4
   2   2   0 715.360 25.4238   5
  -2   2   0 666.652 25.4782   3
   2   2   0 687.626 25.3634   4
  -2  -2   0 654.814 25.5076   3
   2  -2   0 677.751 25.4909   3
   2  -2   0 764.372 25.5531   6
   2   2   0 659.530 25.5225   3
  -2   2   0 687.973 25.3768   4
  -2   2   0 757.230 25.5206   6
   3   2   0 0.49299 0.25056   4
   3  -2   0 0.18384 0.35840   6
   3   2   0 0.21869 0.45483   6
  -3  -2   0 0.28962 0.35533   3
   3   2   0 0.33347 0.27687   5
  -3   2   0 0.25915 0.33959   6
   3  -2   0 0.54257 0.26230   4
  -3  -2   0 0.03762 0.24981   4
  -3  -2   0 0.65093 0.29491   5
  -3   2   0 0.36884 0.24892   4
   3   2   0 0.35060 0.34934   3
   3  -2   0 0.55893 0.35166   3
  -4   2   0 1215.39 72.8213   2
   4   2   0 1228.94 53.1237   1
   4  -2   0 1288.28 52.4717   1
  -4  -2   0 1225.23 78.4406   2
   4  -2   0 1331.26 73.7675   2
   4   2   0 1342.02 82.5586   2
  -4  -2   0 1281.36 53.4813   1
  -5   2   0 0.82682 0.42239   6
  -5   2   0 0.21888 0.28420   4
   5   2   0 -0.0289 0.29725   5
   5   2   0 1.50365 0.60554   6
  -5  -2   0 0.07187 0.29832   5
   5  -2   0 0.40757 0.29357   4
   5   2   0 0.50636 0.42570   3
  -5  -2   0 0.20695 0.40670   3
   5  -2   0 0.12137 0.43162   6
   5   2   0 0.50968 0.28744   4
  -5  -2   0 -0.1108 0.25373   4
   6   2   0 48.0044 2.34626   6
  -6  -2   0 41.1846 2.07645   3
  -6   2   0 47.4751 2.07563   6
   6  -2   0 41.4110 1.86956   4
   6   2   0 43.5413 1.89280   5
   6   2   0 45.4687 2.14314   3
  -6   2   0 43.5438 1.86787   4
   6  -2   0 45.8355 2.11527   6
   6   2   0 43.5676 1.83518   4
  -6  -2   0 45.5914 1.87966   5
   7  -2   0 1.11615 0.39130   4
   7   2   0 0.63621 0.49120   3
  -7   2   0 0.77661 0.52241   6
   7   2   0 0.58144 0.36018   5
  -7   2   0 0.64521 0.34473   4
   7  -2   0 1.04315 0.38152   5
   7   2   0 0.55936 0.63699   6
   7   2   0 0.67242 0.34567   4
   7  -2   0 1.04334 0.54785   6
  -7  -2   0 0.38115 0.59189   6
  -7  -2   0 0.38018 0.32471   5
  -7  -2   0 1.53428 0.57869   3
  -8  -2   0 616.437 24.0373   3
   8   2   0 641.368 24.1174   3
   8  -2   0 661.088 23.8413   5
   8   2   0 650.585 23.7771   4
  -8   2   0 670.974 24.0779   6
   8  -2   0 686.101 24.1396   6
   8  -2   0 618.056 23.8188   4
  -8  -2   0 652.313 24.3531   6
  -8  -2   0 672.325 23.8105   5
   8   2   0 675.469 23.8467   5
  -8   2   0 610.624 23.7924   4
  -9   2   0 0.42571 0.40097   4
   9   2   0 1.32250 0.79741   6
  -9  -2   0 1.34206 0.74770   6
   9   2   0 1.15354 0.64930   3
   9  -2   0 0.63236 0.66380   6
   9   2   0 0.61391 0.43081   5
  -9  -2   0 1.45146 0.65308   3
  -9  -2   0 1.02700 0.42771   5
   9  -2   0 1.38439 0.46107   4
   9  -2   0 0.61373 0.40560   5
  10  -2   0 1431.04 48.5213   5
 -10   2   0 1266.02 48.2839   4
 -10   2   0 1391.72 48.6641   6
 -10  -2   0 1270.04 48.5770   3
  10  -2   0 1361.24 48.7289   6
  10  -2   0 1269.40 48.4308   3
 -10  -2   0 1329.04 48.9434   6
  10  -2   0 1271.73 48.3182   4
  10   2   0 1348.33 48.3316   5
  10   2   0 1322.90 48.9510   3
  11  -2   0 0.73977 0.48086   5
 -11  -2   0 0.78170 0.82018   6
 -11   2   0 0.43037 0.46296   4
  11   2   0 2.43257 0.81334   3
  11   2   0 0.37485 0.82728   6
  11  -2   0 0.58733 0.79100   6
 -11  -2   0 0.71282 0.48293   5
 -11  -2   0 1.53814 0.75907   3
  11  -2   0 0.72900 0.50367   4
  11  -2   0 0.60341 0.56053   3
 -11   2   0 -0.1431 0.69028   6
  12  -2   0 212.588 8.10384   3
 -12   2   0 202.326 7.86581   4
 -12  -2   0 200.293 8.22539   3
  12  -2   0 213.505 8.42205   6
 -12  -2   0 206.249 7.86327   5
  12  -2   0 206.611 7.91561   4
  12  -2   0 204.287 7.87854   5
 -12  -2   0 200.573 8.56931   6
  12   2   0 214.136 8.36320   3
 -12   2   0 213.099 8.31974   6
  12   2   0 203.766 7.90318   5
 -13  -2   0 0.97788 0.79519   3
 -13  -2   0 1.23482 0.97082   6
 -13  -2   0 2.37037 0.61453   5
  13   2   0 0.64129 0.99136   6
  13  -2   0 1.98884 0.56829   5
  13  -2   0 -0.4409 0.59222   3
  13  -2   0 0.96274 0.61356   4
 -13   2   0 0.61417 0.92148   6
  13   2   0 0.53749 0.76643   3
  13   2   0 1.10257 0.56263   5
  13  -2   0 1.60089 0.95959   6
  14   2   0 2357.48 86.0771   3
 -14  -2   0 2331.50 85.9416   3
  14  -2   0 2372.59 85.5673   5
  14   2   0 2366.49 85.5932   5
  14  -2   0 2334.40 85.8133   3
 -15   2   0 0.36080 0.90609   6
 -15  -2   0 0.78923 0.63956   5
  15   2   0 0.43284 0.90134   3
 -15  -2   0 0.96112 1.11778   6
 -15  -2   0 1.48886 1.00146   3
  15  -2   0 -0.0568 0.65935   4
  15   2   0 0.05945 1.02799   6
 -15   2   0 0.67242 0.69967   5
  15  -2   0 0.41221 0.76782   3
  15   2   0 0.02438 0.61438   5
  15  -2   0 0.79738 0.57261   5
  16   2   0 19.9201 1.47356   5
 -16   2   0 18.8089 1.90637   6
 -16  -2   0 20.1719 1.42440   5
  16  -2   0 18.8665 2.09630   6
  16  -2   0 20.3806 1.35188   5
 -16  -2   0 21.7773 2.21635   6
  16   2   0 18.0481 1.89988   3
 -16  -2   0 19.8540 1.87506   3
 -16   2   0 19.2466 1.48422   5
  16   2   0 19.1826 2.19274   6
  16  -2   0 19.1617 1.73647   3
  16  -2   0 20.8875 1.66745   4
 -17  -2   0 0.72217 1.23501   6
  17   2   0 4.71205 0.90416   5
 -17  -2   0 0.73298 0.74858   5
  17  -2   0 1.78351 0.77111   4
  17  -2   0 0.05241 1.11553   6
  17  -2   0 1.33822 0.94467   3
  17  -2   0 1.05538 0.65945   5
  17   2   0 1.04363 1.05426   3
 -17   2   0 0.98031 0.80473   5
 -17   2   0 2.98724 1.17440   6
  17   2   0 1.22603 1.23964   6
 -17  -2   0 1.21319 1.04729   3
  18  -2   0 905.806 34.4427   6
 -18  -2   0 896.321 34.1332   3
  18  -2   0 898.186 33.6304   5
  18  -2   0 906.447 34.0290   3
 -18   2   0 952.174 34.3109   6
 -18  -2   0 928.320 33.6792   5
 -18   2   0 892.082 33.7218   5
  18   2   0 916.321 34.3168   3
  18  -2   0 903.539 33.6946   4
  18   2   0 952.946 34.6379   6
  18   2   0 892.476 33.6911   5
 -18  -2   0 931.390 34.6390   6
  19  -2   0 0.42484 0.73480   5
 -19  -2   0 0.90582 1.13453   3
 -19   2   0 0.52319 0.86229   5
  19   2   0 -1.3694 0.73041   5
  19  -2   0 0.47143 1.03489   3
  19  -2   0 -0.5595 1.28838   6
 -19  -2   0 0.91938 0.81086   5
  19  -2   0 2.31637 0.90556   4
 -19   2   0 -0.0241 1.08586   6
 -19  -2   0 -0.0875 1.21737   6
  19   2   0 0.55583 1.15102   3
  19   2   0 -0.5688 1.27991   6
  20   2   0 168.686 7.44991   3
 -20   2   0 163.883 6.79139   5
 -20  -2   0 168.997 6.68510   5
  20  -2   0 156.604 6.71442   4
 -20   2   0 175.549 7.42205   6
  20   2   0 157.527 6.73497   5
 -20  -2   0 166.602 7.73125   6
  20   2   0 173.171 7.75020   6
  20  -2   0 171.994 7.19024   3
  20  -2   0 170.851 7.65559   6
  20  -2   0 169.309 6.68682   5
 -20  -2   0 157.068 7.18348   3
  21   2   0 0.83422 1.51277   6
  21  -2   0 1.07985 1.13554   3
  21  -2   0 1.11428 1.47939   6
 -21   2   0 1.70339 1.33536   6
 -21  -2   0 1.52163 1.31510   3
  21  -2   0 -0.3855 0.87019   4
  21   2   0 1.12142 1.27264   3
 -21   2   0 0.44319 0.96981   5
  21  -2   0 2.15596 0.83799   5
 -21  -2   0 1.77693 0.93110   5
  21   2   0 0.61012 0.85521   5
  22   2   0 182.295 8.09486   3
  22   2   0 178.793 7.34217   5
  22  -2   0 187.718 8.31246   6
  22  -2   0 184.567 7.79894   3
 -22  -2   0 171.317 7.78426   3
 -22   2   0 175.299 7.37432   5
 -22  -2   0 183.567 8.40863   6
  22   2   0 178.577 8.33939   6
  22  -2   0 186.932 7.35391   4
  22  -2   0 177.183 7.24238   5
 -22  -2   0 179.532 7.23767   5
 -22   2   0 181.601 7.99929   6
 -23  -2   0 -0.2536 0.91879   5
 -23  -2   0 -1.5618 1.43983   6
  23   2   0 1.29942 1.65067   6
  23  -2   0 1.96208 0.92358   5
  23  -2   0 4.01592 1.82444   6
  23  -2   0 -0.5321 1.17000   3
 -23  -2   0 1.85788 1.43737   3
  23   2   0 2.70317 1.21014   5
 -23   2   0 -0.0926 1.04542   5
  23   2   0 -0.0556 1.46194   3
 -23   2   0 -0.3506 1.30757   6
  23  -2   0 1.48058 1.06107   4
 -24   2   0 40.4280 2.63491   5
  24   2   0 38.2521 3.23841   3
  24  -2   0 39.1579 2.47500   4
  24  -2   0 36.8509 2.91493   3
 -24  -2   0 38.5813 3.12890   3
  24   2   0 38.1066 2.48572   5
 -24   2   0 37.0780 3.13938   6
  24  -2   0 41.6298 2.40856   5
  24  -2   0 43.1931 3.56825   6
 -24  -2   0 35.8132 2.41232   5
 -24  -2   0 40.4843 3.53535   6
  24   2   0 40.9567 3.56795   6
  25  -2   0 1.47076 1.77660   6
 -25   2   0 2.35157 1.61975   6
  25  -2   0 0.56265 1.37528   3
  25   2   0 -0.6088 1.41728   3
  25  -2   0 3.00562 1.00805   5
 -25  -2   0 1.25836 1.47266   3
  25   2   0 1.42573 1.78162   6
  25  -2   0 0.80961 1.13755   4
  25   2   0 1.60102 1.08080   5
 -25  -2   0 1.18214 1.10032   5
 -25   2   0 1.90245 1.26551   5
 -26  -2   0 560.862 21.7014   3
 -26  -2   0 556.977 21.0660   5
 -26   2   0 533.758 21.1868   5
  26  -2   0 562.195 21.1577   4
  26  -2   0 576.421 21.7733   3
  26   2   0 589.642 21.2516   5
  26   2   0 569.392 22.0728   3
 -26   2   0 552.612 21.9455   6
  26  -2   0 566.698 22.2949   6
  26   2   0 545.632 22.2688   6
  27  -2   0 1.71607 1.24324   4
 -27  -2   0 2.38507 1.16175   5
 -27   2   0 2.86681 1.38096   5
 -27  -2   0 2.69336 1.64636   3
  27   2   0 3.08472 1.81797   3
  27  -2   0 1.85112 1.47493   3
  27  -2   0 6.55747 2.20900   6
 -27   2   0 3.26559 1.78223   6
  27   2   0 1.84758 1.91999   6
  28  -2   0 664.117 26.1530   6
  28   2   0 654.322 26.1590   6
 -28  -2   0 643.104 25.4599   3
  28  -2   0 663.096 25.5718   3
 -28  -2   0 671.819 24.8559   5
 -28   2   0 673.437 25.0233   5
 -28   2   0 663.232 25.8044   6
  28  -2   0 683.766 24.9665   4
  29  -2   0 0.73511 1.52527   3
 -29  -2   0 0.90468 1.73842   3
  29  -2   0 1.48979 2.04895   6
 -29   2   0 2.26620 1.81002   6
 -29  -2   0 0.73286 1.20620   5
  29   2   0 0.77777 2.52553   6
  29  -2   0 2.65435 1.38368   4
 -29   2   0 1.07884 1.42710   5
  30  -2   0 25.9050 4.06652   6
  30   2   0 35.3803 3.94057   6
  30  -2   0 26.2637 2.99614   3
 -30  -2   0 27.4789 2.38219   5
 -30  -2   0 26.1662 2.93939   3
 -30   2   0 24.1074 2.41355   5
  31   2   0 4.35374 2.30114   6
  31  -2   0 3.64553 1.41139   4
 -31  -2   0 4.46183 1.96666   3
  31  -2   0 5.27930 2.35395   6
 -31  -2   0 3.46906 1.38243   5
  31  -2   0 3.07206 1.76154   3
  32  -2   0 765.713 28.1034   4
 -32  -2   0 751.662 28.7145   3
 -32  -2   0 717.215 28.6242   5
  32   2   0 742.679 29.4727   6
  32  -2   0 754.021 28.9731   3
  32   2   0 757.053 27.9736   4
  32  -2   0 757.884 29.4965   6
  33  -2   0 3.53801 2.50018   6
  33  -2   0 1.72952 1.46492   4
  33   2   0 1.20958 1.31133   4
  33   2   0 -0.6768 2.16470   6
 -33  -2   0 0.31145 2.58170   3
 -33  -2   0 0.40006 1.42053   5
 -34  -2   0 58.7043 3.52762   5
  34   2   0 61.0351 5.06769   6
  34  -2   0 60.3992 3.56931   4
 -34  -2   0 58.6948 4.33715   3
  34  -2   0 59.3720 5.08330   6
  34   2   0 57.2787 3.31994   4
  35   2   0 2.45343 1.34369   4
  35  -2   0 -0.3912 1.49753   4
 -35  -2   0 -0.6182 1.95685   3
  35   2   0 3.31212 2.51245   6
  35  -2   0 2.90524 2.42825   6
 -35  -2   0 -0.0154 1.44304   5
 -36  -2   0 140.060 7.08349   3
 -36  -2   0 135.638 6.18124   5
  36   2   0 142.666 6.07575   4
  36  -2   0 148.739 6.33899   4
  36  -2   0 132.380 7.78841   6
  36   2   0 127.910 7.72985   6
 -37  -2   0 2.01495 2.14733   3
 -37  -2   0 -0.1335 1.52871   5
  37   2   0 -0.3037 2.43854   6
  37   2   0 0.37799 1.33021   4
  37  -2   0 -0.5023 1.55978   4
  37  -2   0 0.77779 2.49365   6
  38   2   0 3.93772 1.53835   4
  38  -2   0 4.54744 2.79859   6
  38  -2   0 1.47305 1.67885   4
  38   2   0 5.94520 2.85272   6
 -38  -2   0 4.67298 2.31884   3
 -38  -2   0 4.12703 1.75678   5
  39   2   0 0.39528 3.10400   6
  39  -2   0 -0.0443 1.57835   4
 -39  -2   0 -0.8069 2.15082   3
 -39  -2   0 1.12348 1.61230   5
  39   2   0 1.73571 1.45334   4
  39  -2   0 1.30924 3.20759   6
  40   2   0 95.7841 6.71187   6
 -40  -2   0 99.9197 5.98894   3
  40  -2   0 102.655 6.85182   6
  40   2   0 100.951 4.85458   4
 -40  -2   0 96.0380 5.00261   5
   0  -3   0 2.00825 0.42204   4
   0  -3   0 1.88418 0.65682   6
   0   3   0 1.87262 0.52849   3
   0  -3   0 2.04730 0.56635   3
   0   3   0 1.19391 0.39635   4
   0   3   0 2.31398 0.63680   6
  -1   3   0 2070.71 114.749   2
  -1  -3   0 2044.08 115.721   2
   1  -3   0 2075.70 115.087   2
   1  -3   0 2065.66 84.2634   1
   1   3   0 2154.50 84.9045   1
  -1  -3   0 2159.23 115.985   2
   2   3   0 0.88970 0.53211   3
  -2   3   0 -0.3827 0.47954   6
  -2  -3   0 -0.4146 0.35434   5
   2  -3   0 -0.8631 0.52222   6
   2  -3   0 0.05400 0.47940   3
  -2   3   0 0.29874 0.46119   3
   2   3   0 0.06098 0.52378   6
  -2   3   0 0.22685 0.34148   4
  -2  -3   0 0.16186 0.46956   3
  -2  -3   0 0.49330 0.34899   4
   2   3   0 -0.2936 0.32603   4
   2  -3   0 0.98117 0.36855   4
  -3  -3   0 1590.06 99.7461   2
   3  -3   0 1685.37 97.4394   2
  -3  -3   0 1542.63 66.7206   1
  -3   3   0 1642.44 95.6992   2
   3   3   0 1744.57 103.784   2
   3  -3   0 1596.40 66.7458   1
   3   3   0 1603.29 67.6053   1
  -4  -3   0 1.15015 0.40337   4
   4   3   0 2.10120 0.82848   6
   4   3   0 1.40572 0.40578   4
  -4   3   0 1.58110 0.41927   4
  -4   3   0 1.92112 0.59618   6
   4  -3   0 2.27143 0.60764   3
   4   3   0 0.79868 0.55767   3
  -4  -3   0 1.51099 0.57199   3
   4   3   0 2.16728 0.65383   6
   4  -3   0 1.17902 0.61626   6
   4  -3   0 1.68707 0.44084   4
   4   3   0 2.44497 0.50504   5
  -4  -3   0 1.75813 0.47810   5
   5   3   0 3486.22 179.553   2
   5  -3   0 3370.29 132.716   1
  -5   3   0 3371.35 165.507   2
   5  -3   0 3483.95 167.452   2
  -5  -3   0 3507.05 176.548   2
   5   3   0 3420.30 134.350   1
  -5  -3   0 3340.44 134.007   1
  -5   3   0 3431.69 136.235   1
  -6   3   0 1.04176 0.70128   4
   6   3   0 0.84422 0.47183   5
   6   3   0 3.24462 0.93538   6
  -6   3   0 0.68938 0.59545   6
   6  -3   0 2.24629 0.65421   3
  -6  -3   0 1.05823 0.59812   3
   6  -3   0 1.29912 0.67153   6
  -6  -3   0 0.81247 0.47244   5
   6   3   0 1.03184 0.40891   4
  -6  -3   0 1.23005 0.40814   4
   6  -3   0 0.45462 0.45405   4
   7   3   0 108.602 4.12432   4
   7  -3   0 110.072 4.48253   6
  -7  -3   0 96.9238 4.40872   3
   7   3   0 103.630 4.48065   3
  -7  -3   0 106.549 4.10223   4
   7   3   0 107.306 4.74813   6
  -7   3   0 111.400 4.39462   6
  -7  -3   0 106.033 4.17338   5
   7  -3   0 101.332 4.16482   4
   7   3   0 108.628 4.22607   5
  -7   3   0 102.249 4.14845   4
   8   3   0 4.13460 1.04840   6
  -8   3   0 4.63082 0.59791   4
  -8  -3   0 2.94331 0.56164   5
   8  -3   0 2.10810 0.54002   4
  -8  -3   0 2.67137 0.48348   4
   8  -3   0 2.55764 0.77692   6
   8   3   0 2.31698 0.49233   4
  -8  -3   0 1.93224 0.74619   3
   8   3   0 1.01704 0.66736   3
  -8   3   0 2.45754 0.71754   6
  -9  -3   0 4754.08 245.895   2
  -9   3   0 5207.76 238.049   2
  -9   3   0 5013.39 197.257   1
  -9  -3   0 4791.81 194.436   1
   9  -3   0 4894.01 233.583   2
   9   3   0 4869.97 194.428   1
   9   3   0 5527.15 260.601   2
   9  -3   0 5063.14 192.805   1
  10   3   0 3.39617 0.86906   3
 -10  -3   0 3.20536 0.60922   5
  10   3   0 2.56743 0.56223   4
 -10  -3   0 2.37261 0.83079   3
 -10   3   0 2.53294 0.57338   4
  10  -3   0 5.15932 0.68635   5
  10   3   0 5.38954 1.20648   6
  10  -3   0 3.36250 0.63067   4
  10   3   0 2.07136 0.60982   5
 -10   3   0 3.64478 0.90166   6
  11  -3   0 1031.78 37.4291   6
  11   3   0 1024.28 37.0416   5
 -11   3   0 1064.93 37.3363   6
 -11  -3   0 980.814 37.7258   6
  11   3   0 997.925 37.4312   3
 -11  -3   0 965.645 37.3050   3
  11   3   0 1014.45 36.9495   4
 -11  -3   0 1048.69 36.9848   5
 -11   3   0 958.551 36.9604   4
  11  -3   0 1025.96 37.0232   5
  12   3   0 1.60759 0.63365   5
 -12  -3   0 -0.2260 0.76428   3
 -12   3   0 0.63757 0.82870   6
  12  -3   0 1.68679 0.96588   6
 -12  -3   0 0.49029 0.95107   6
  12   3   0 0.28601 0.50724   4
 -12   3   0 0.66239 0.52561   4
  12  -3   0 1.83834 0.60663   5
 -12  -3   0 1.31422 0.58414   5
  12  -3   0 1.13755 0.62358   4
  12   3   0 0.41342 0.79075   3
  12   3   0 0.76635 1.05273   6
 -13   3   0 2619.50 99.5100   4
  13   3   0 2810.44 99.4895   4
  13   3   0 2758.54 100.072   3
  13  -3   0 2766.19 99.5480   5
 -14  -3   0 2.64494 1.03975   3
  14   3   0 2.13730 0.68333   4
  14  -3   0 5.09637 0.76520   5
  14   3   0 4.48479 1.38627   6
 -14  -3   0 3.96543 1.29726   6
  14  -3   0 2.73398 1.16141   6
  14   3   0 1.15558 0.98047   3
  14   3   0 5.05319 0.85498   5
 -14   3   0 2.09598 0.67729   4
  14  -3   0 2.04638 0.80155   3
  14  -3   0 2.34305 0.74500   4
 -14   3   0 4.40621 1.09567   6
 -14  -3   0 2.70310 0.73424   5
 -15   3   0 1216.18 44.0752   6
  15  -3   0 1175.19 43.8013   3
  15  -3   0 1189.50 43.5890   5
  15   3   0 1177.16 43.6363   5
  15   3   0 1206.92 44.2117   3
  15   3   0 1224.75 43.5588   4
 -15  -3   0 1178.96 43.5461   5
 -15   3   0 1172.41 43.5702   4
  15   3   0 1206.39 44.5010   6
  15  -3   0 1184.50 43.6479   4
 -15  -3   0 1157.46 44.3664   3
 -15  -3   0 1164.06 44.5070   6
  15  -3   0 1230.10 44.2671   6
  16   3   0 1.66434 1.29855   6
 -16   3   0 0.80486 1.05018   6
  16  -3   0 1.06834 0.65047   5
 -16  -3   0 0.44641 1.02101   3
  16   3   0 -0.5355 0.66716   4
  16  -3   0 0.13578 0.74295   4
 -16  -3   0 -0.2645 1.25228   5
 -16  -3   0 0.29694 1.16500   6
  16  -3   0 0.53247 1.17076   6
  16  -3   0 1.19690 0.83985   3
  16   3   0 0.77167 1.03730   3
 -16   3   0 -0.3073 0.60938   4
  16   3   0 0.73751 0.73254   5
 -17   3   0 2238.08 78.3689   6
  17  -3   0 2149.69 78.7617   6
 -17  -3   0 2128.65 77.7334   5
  17   3   0 2132.61 77.8417   5
  17  -3   0 2134.36 77.7623   5
 -17  -3   0 2020.90 78.7409   6
  17   3   0 2164.79 78.4802   3
  17  -3   0 2130.50 77.8538   4
  17   3   0 2177.51 77.7451   4
  17  -3   0 2109.04 78.3538   3
 -17  -3   0 2092.69 78.2285   3
 -18  -3   0 6.08548 1.68558   6
 -18  -3   0 2.88580 1.25315   3
 -18  -3   0 4.56653 0.92083   5
  18  -3   0 2.09859 0.92711   4
  18  -3   0 2.14861 0.76867   5
  18   3   0 3.06411 0.87076   4
 -18   3   0 4.46465 1.31647   6
  18   3   0 0.95872 1.18184   3
  18   3   0 3.57791 1.53936   6
  18   3   0 3.53756 0.95054   5
  18  -3   0 3.70544 1.48522   6
  18  -3   0 2.92689 1.02989   3
  19   3   0 1699.28 61.3115   5
  19   3   0 1709.35 62.0038   3
 -19  -3   0 1627.31 61.6980   3
  19  -3   0 1673.30 61.5574   3
  19  -3   0 1694.63 62.1053   6
 -19   3   0 1709.60 61.8451   6
 -19  -3   0 1673.43 61.1779   5
  19   3   0 1652.19 62.2643   6
  19  -3   0 1639.71 61.2002   5
 -20   3   0 0.60327 1.20432   6
 -20  -3   0 0.86506 1.25444   3
  20  -3   0 0.13049 0.91198   4
  20  -3   0 1.26942 1.52805   6
 -20  -3   0 0.43826 1.42892   6
  20   3   0 0.07832 0.83681   5
  20   3   0 -1.4889 1.37188   6
  20   3   0 0.39005 1.18905   3
  20  -3   0 2.06583 1.08792   3
 -20  -3   0 0.41854 0.87457   5
 -21  -3   0 596.829 22.2669   5
 -21   3   0 606.376 22.9817   6
  21  -3   0 588.255 22.2778   5
  21   3   0 596.355 22.4090   5
  21  -3   0 604.807 23.3057   6
 -21  -3   0 588.834 23.4718   6
  21  -3   0 614.233 22.7497   3
  21   3   0 602.488 23.4475   6
  21  -3   0 604.185 22.4130   4
 -21  -3   0 578.522 22.8326   3
  22  -3   0 2.59598 1.28797   3
 -22  -3   0 4.91550 1.85569   6
 -22   3   0 1.77254 1.42220   6
  22   3   0 3.62247 1.59759   3
  22  -3   0 2.03669 1.63118   6
  22   3   0 2.51223 1.77214   6
 -22  -3   0 2.33718 0.96339   5
  22  -3   0 2.17288 0.87898   5
  22   3   0 1.91258 1.05387   5
  22  -3   0 2.81078 1.14214   4
 -22  -3   0 4.26362 1.51830   3
 -23   3   0 2002.18 72.2512   6
  23   3   0 1947.95 72.4113   3
 -23  -3   0 1965.21 73.5326   6
  23   3   0 1971.24 71.6172   5
  23  -3   0 1952.94 71.5953   4
 -23  -3   0 1885.25 72.0488   3
  23  -3   0 2020.56 72.6372   6
  23  -3   0 1908.18 71.4840   5
 -23  -3   0 1980.33 71.4711   5
  23  -3   0 1932.58 71.9663   3
  24   3   0 1.96919 1.61284   3
 -24  -3   0 2.35833 1.62622   3
  24   3   0 2.79341 1.85747   6
 -24   3   0 0.80876 1.45809   6
  24  -3   0 2.58443 1.34315   3
  24  -3   0 0.82895 1.17851   4
  24  -3   0 1.64068 1.82937   6
 -24  -3   0 1.72750 1.06589   5
  24   3   0 -0.0804 1.02899   5
 -25  -3   0 120.605 5.25987   5
 -25   3   0 121.505 6.06365   6
  25  -3   0 116.913 6.47668   6
  25  -3   0 122.323 5.43049   4
  25   3   0 120.501 5.41036   5
  25  -3   0 117.097 5.80465   3
 -25  -3   0 119.434 6.02372   3
  25   3   0 124.825 6.80782   3
  25   3   0 130.305 6.64136   6
 -26  -3   0 1.71823 1.65560   3
 -26  -3   0 2.17479 1.19359   5
  26   3   0 4.54206 2.09898   6
  26  -3   0 2.74610 2.06014   6
  26  -3   0 2.39854 1.29059   4
  26  -3   0 2.54201 1.45918   3
  27  -3   0 1068.15 39.6326   3
 -27   3   0 1052.39 39.8486   6
  27   3   0 1004.43 40.2457   6
 -27  -3   0 1030.65 38.9688   5
  27  -3   0 1091.89 39.1641   4
 -27  -3   0 1068.58 39.6862   3
  27  -3   0 1076.39 40.3336   6
  28  -3   0 1.36690 1.34529   4
  28   3   0 6.05372 4.09495   6
 -28   3   0 1.67532 1.70916   6
  28  -3   0 3.34563 2.17202   6
  28  -3   0 1.46628 1.52406   3
 -28  -3   0 2.39553 1.28494   5
 -28  -3   0 3.15089 1.85875   3
 -29   3   0 334.669 14.3166   6
  29   3   0 354.674 14.9456   6
  29  -3   0 354.632 13.9609   4
 -29  -3   0 346.155 14.2294   3
  29  -3   0 344.916 14.7640   3
  29  -3   0 348.268 14.8881   6
 -29  -3   0 353.743 13.4913   5
  30  -3   0 1.69001 1.61871   3
 -30   3   0 1.79399 2.43090   6
  30   3   0 1.13936 2.19017   6
 -30  -3   0 3.92011 1.39610   5
  30  -3   0 3.69252 1.48034   4
  30  -3   0 7.66729 3.35201   6
 -30  -3   0 4.13357 1.92765   3
 -31  -3   0 1185.62 42.7908   5
  31   3   0 1076.55 43.1186   6
  31  -3   0 1092.92 43.0936   6
  31  -3   0 1122.59 42.4325   3
  31  -3   0 1165.81 41.8581   4
  32  -3   0 3.09846 1.72388   3
  32  -3   0 7.30641 1.65066   4
 -32  -3   0 6.22780 2.16568   3
  33   3   0 412.649 17.6967   6
 -33  -3   0 421.927 16.9368   3
  33  -3   0 435.015 16.3112   4
  33  -3   0 415.056 17.6382   6
 -33  -3   0 409.661 16.0919   5
 -34  -3   0 1.89270 1.44560   5
  34   3   0 2.00555 2.39021   6
  34  -3   0 -1.0730 1.45042   4
 -34  -3   0 2.34499 2.12816   3
  34  -3   0 3.35959 2.43673   6
 -35  -3   0 221.888 9.98353   3
  35  -3   0 225.719 9.28666   4
  35   3   0 227.100 9.00168   4
 -35  -3   0 225.681 9.12053   5
  35  -3   0 221.230 10.7848   6
  35   3   0 209.633 10.6817   6
 -36  -3   0 1.97835 1.57236   5
  36  -3   0 3.69382 2.63896   6
  36   3   0 1.30442 2.52015   6
  36   3   0 4.74598 1.44918   4
 -36  -3   0 0.95169 2.18921   3
  36  -3   0 2.00843 1.60870   4
  37  -3   0 386.823 16.9594   6
 -37  -3   0 399.355 15.2946   5
  37   3   0 400.531 15.1672   4
 -37  -3   0 393.846 16.1500   3
  37  -3   0 394.428 15.4123   4
  37   3   0 376.098 16.9390   6
 -38  -3   0 1.41281 1.66101   5
  38  -3   0 3.15534 2.71294   6
 -38  -3   0 -0.6950 2.22656   3
  38   3   0 2.11551 1.41574   4
  38  -3   0 0.27135 1.64919   4
 -39  -3   0 13.9984 2.10248   5
  39   3   0 12.5205 1.84120   4
 -39  -3   0 12.7764 2.83172   3
  39   3   0 15.5634 3.55618   6
   0  -4   0 141.792 5.96559   6
   0  -4   0 151.130 5.64026   4
   0  -4   0 144.319 5.89332   3
   0   4   0 146.908 5.75895   4
   0   4   0 147.911 5.92529   6
   0   4   0 145.136 5.88047   3
   1  -4   0 0.28197 0.67794   6
  -1  -4   0 0.63892 0.73927   6
   1  -4   0 0.38785 0.61395   3
  -1  -4   0 -0.2426 0.58302   3
  -1   4   0 0.22698 0.54668   3
   1   4   0 -0.1232 0.57858   3
   1  -4   0 0.38201 0.47317   4
  -1  -4   0 0.15524 0.54206   5
  -1   4   0 -0.0884 0.61468   6
  -1  -4   0 0.25810 0.43523   4
   1   4   0 1.21423 0.69418   6
  -1   4   0 0.56821 0.44617   4
  -2  -4   0 19.0785 1.13711   4
   2   4   0 19.3451 1.49581   6
   2   4   0 18.7940 1.42978   3
  -2  -4   0 18.0557 1.25142   5
   2   4   0 21.8747 1.26603   4
  -2   4   0 19.7946 1.13369   4
  -2   4   0 19.5465 1.40040   3
  -2   4   0 20.8974 1.43277   6
   2  -4   0 18.1972 1.39466   3
   2  -4   0 21.7174 1.55103   6
   2  -4   0 17.8867 1.13007   4
  -2  -4   0 18.4422 1.42063   3
  -3   4   0 0.80501 0.67388   6
  -3   4   0 -0.1664 0.56363   3
  -3   4   0 1.76800 0.49725   4
   3   4   0 0.20306 0.52901   4
   3   4   0 1.10994 0.89374   6
   3   4   0 0.27122 0.67639   6
  -3  -4   0 1.00351 0.54671   5
   3   4   0 0.74310 0.63868   3
  -3  -4   0 0.86298 0.64378   3
   3  -4   0 0.46519 0.63468   3
  -3  -4   0 0.96057 0.47160   4
   3  -4   0 0.33432 0.70084   6
   3  -4   0 0.78111 0.48481   4
   4  -4   0 452.472 16.8922   6
  -4   4   0 447.253 16.5597   4
   4   4   0 465.264 16.6772   4
   4  -4   0 444.357 16.8013   3
  -4  -4   0 450.790 16.6286   5
   4   4   0 458.129 17.1756   6
   4  -4   0 435.882 16.5702   4
  -4   4   0 445.922 16.7708   3
   4   4   0 447.838 16.8832   3
  -4   4   0 448.042 16.7749   6
  -4  -4   0 449.086 16.5293   4
  -4  -4   0 433.032 16.8348   3
  -5  -4   0 0.92537 0.49745   4
   5  -4   0 1.31662 0.79514   6
  -5  -4   0 0.66064 0.67931   3
   5  -4   0 0.86204 0.67938   3
  -5  -4   0 1.12738 0.55927   5
  -5   4   0 1.13889 0.51034   4
   5  -4   0 1.60255 0.55485   4
   5   4   0 1.01095 0.67599   3
   5   4   0 1.90311 1.00473   6
   5   4   0 0.95813 0.80197   6
  -5   4   0 1.75092 0.71743   6
  -6   4   0 6.16390 0.72512   4
  -6   4   0 3.52329 0.84513   6
   6  -4   0 4.13022 0.68528   4
   6   4   0 5.13558 0.93671   3
   6  -4   0 4.62614 0.96376   6
  -6  -4   0 5.12486 0.66956   4
  -6  -4   0 6.68944 0.97896   3
   6   4   0 6.28775 1.27886   6
  -6  -4   0 5.77346 0.75541   5
   6   4   0 4.48390 0.75234   4
   6   4   0 7.75762 0.84885   5
   6   4   0 5.20763 1.05552   6
   6  -4   0 4.61725 0.88874   3
   7   4   0 1.14936 0.59509   5
  -7   4   0 0.91717 0.51132   4
   7   4   0 1.49200 0.52370   4
  -7  -4   0 1.07889 0.77791   3
   7  -4   0 0.73939 0.79723   6
  -7  -4   0 0.56717 0.57450   5
   7   4   0 1.58904 0.76639   3
  -7   4   0 0.45232 0.68926   6
  -7  -4   0 1.26136 0.51255   4
   7  -4   0 1.63867 0.60120   4
   7   4   0 1.67992 1.04567   6
   7  -4   0 1.96542 0.75470   3
   8  -4   0 574.065 20.5875   6
   8   4   0 538.878 20.5853   3
  -8   4   0 531.674 20.1657   4
  -8  -4   0 551.565 20.2072   5
  -8  -4   0 540.905 20.1039   4
   8  -4   0 534.936 20.4483   3
   8  -4   0 534.951 20.2050   4
  -8  -4   0 520.507 20.4843   3
   8   4   0 555.796 20.1420   4
   8   4   0 558.779 20.9239   6
   8   4   0 551.536 20.2710   5
  -8   4   0 568.135 20.4344   6
   9  -4   0 2.59027 0.95497   6
   9  -4   0 2.41561 0.84755   3
   9   4   0 1.23321 0.57175   4
   9   4   0 2.02627 1.17808   6
  -9   4   0 1.20552 0.55736   4
  -9  -4   0 2.67125 0.90787   3
  -9  -4   0 2.37784 0.66176   5
   9   4   0 1.45878 0.83137   3
  -9  -4   0 1.78197 0.56442   4
   9   4   0 1.65866 0.67022   5
   9  -4   0 2.64617 0.67205   4
  -9   4   0 2.76057 0.86038   6
  10   4   0 1983.63 70.7182   4
  10   4   0 1892.43 71.2212   3
 -10   4   0 2011.08 71.0619   6
  10  -4   0 1998.99 71.1981   6
  10  -4   0 1949.12 71.0599   3
 -10   4   0 1887.29 70.7409   4
 -10  -4   0 1872.30 71.0979   3
  10   4   0 1956.20 70.8513   5
 -11  -4   0 2.47127 0.71753   5
  11  -4   0 2.29339 1.05681   6
 -11   4   0 1.20053 0.89337   6
  11   4   0 2.22906 0.74146   5
  11   4   0 1.58280 0.64157   4
  11   4   0 3.01627 1.32150   6
  11   4   0 1.88318 0.91686   3
 -11   4   0 2.59375 0.65724   4
  11  -4   0 1.32973 0.77089   4
 -12  -4   0 226.210 9.47357   3
 -12   4   0 226.345 9.05041   4
  12   4   0 238.660 9.03430   4
  12   4   0 251.843 10.0359   6
  12  -4   0 241.761 9.61283   6
  12   4   0 239.464 9.17916   5
  12  -4   0 244.165 9.16529   5
 -12   4   0 231.813 10.2941   6
 -12  -4   0 239.682 9.07577   5
  12   4   0 238.467 9.64016   3
 -13  -4   0 0.67205 0.68920   5
  13   4   0 0.76719 0.93786   3
  13  -4   0 -0.1448 0.66954   4
  13   4   0 0.39726 0.64981   4
  13  -4   0 0.63874 0.67545   5
  13  -4   0 0.12658 1.01723   6
  13   4   0 0.58069 1.18549   6
  13   4   0 0.09574 0.70003   5
 -13   4   0 -0.2915 0.88954   6
 -13   4   0 0.37987 0.60292   4
 -13  -4   0 2.54785 1.01027   3
  14  -4   0 453.087 17.7560   6
  14   4   0 450.835 17.2529   5
  14  -4   0 473.977 17.2416   5
 -14  -4   0 455.401 17.1510   5
  14   4   0 469.774 17.8283   3
 -14   4   0 447.305 17.1512   4
 -14   4   0 460.743 17.5688   6
  14   4   0 475.200 17.1424   4
 -14  -4   0 453.400 17.6004   3
  14   4   0 466.168 18.1524   6
  15  -4   0 1.35781 1.22443   6
  15   4   0 1.20756 0.77394   5
 -15   4   0 0.49448 0.67414   4
  15  -4   0 0.95272 0.71356   5
  15   4   0 0.80609 0.70734   4
 -15  -4   0 1.51755 0.77239   5
  15   4   0 2.77782 1.40567   6
 -15  -4   0 1.12222 1.09036   3
  15  -4   0 1.26189 0.77914   4
  15   4   0 2.38618 1.12322   3
 -15   4   0 1.69234 1.06811   6
  16   4   0 1.37811 0.83638   5
  16  -4   0 2.66772 1.33125   6
  16   4   0 1.55469 1.13498   3
 -16  -4   0 2.12416 1.17222   3
 -16   4   0 4.32313 0.86034   4
 -16   4   0 2.78273 1.20379   6
  16  -4   0 3.00653 0.90202   4
  16   4   0 1.70540 0.79004   4
  16   4   0 2.94800 1.52131   6
  16  -4   0 3.01750 1.05790   3
  16  -4   0 2.46589 0.83709   5
 -16  -4   0 2.25147 0.81134   5
  17  -4   0 0.56371 0.85285   3
  17   4   0 0.15092 0.74735   4
  17   4   0 0.95438 1.14171   3
  17  -4   0 1.14913 1.33990   6
 -17  -4   0 2.10446 1.23345   3
  17  -4   0 1.17624 0.89715   4
 -17  -4   0 -0.1458 0.73736   5
  17  -4   0 -0.5563 0.70386   5
 -17   4   0 0.44183 0.96406   4
 -17   4   0 1.29244 1.16495   6
  17   4   0 0.85020 1.48338   6
  17   4   0 0.42713 0.84243   5
  18   4   0 93.6965 4.26146   5
  18  -4   0 92.3587 4.95564   6
 -18   4   0 93.9561 4.12950   4
  18  -4   0 97.3268 4.26452   4
  18  -4   0 102.616 4.45962   3
  18  -4   0 93.7392 4.14915   5
  18   4   0 93.1904 5.27183   6
  18   4   0 92.2936 4.10022   4
 -18  -4   0 101.936 4.77753   3
 -18   4   0 94.7424 4.68618   6
 -18  -4   0 94.9373 4.09598   5
  19  -4   0 0.84553 0.93512   4
  19   4   0 -0.1453 1.14565   3
  19   4   0 0.58407 0.95858   5
 -19   4   0 1.30812 1.28366   6
 -19  -4   0 1.10109 1.26838   3
  19  -4   0 -0.2140 0.97413   3
  19   4   0 0.83872 0.88934   4
  19  -4   0 1.48452 1.51054   6
  19   4   0 0.71007 1.52283   6
 -19  -4   0 1.23682 0.90459   5
 -19   4   0 -0.7312 0.74607   4
  19  -4   0 1.03956 0.83274   5
  20  -4   0 276.540 11.3242   6
  20   4   0 266.934 11.5400   6
  20  -4   0 254.954 10.6021   3
  20  -4   0 262.024 10.4457   4
  20  -4   0 258.604 10.3201   5
  20   4   0 280.164 10.3530   4
 -20   4   0 269.792 10.9434   6
  20   4   0 274.399 11.2535   3
 -20  -4   0 261.281 10.9403   3
 -20  -4   0 264.760 10.2856   5
  21   4   0 0.64672 1.02553   5
  21   4   0 -0.0949 1.30610   3
 -21  -4   0 -0.3275 0.94739   5
 -21   4   0 0.60585 1.33189   6
  21   4   0 2.22061 1.79885   6
  21  -4   0 0.49329 1.59927   6
  21   4   0 0.19108 0.95293   4
  21  -4   0 0.40336 1.04446   4
 -21  -4   0 1.06011 1.38946   3
  21  -4   0 0.14518 0.89293   5
  21  -4   0 0.10639 1.05533   3
 -22  -4   0 322.782 12.7728   5
  22  -4   0 330.284 13.2000   3
 -22   4   0 336.497 13.4790   6
  22  -4   0 336.688 12.9781   4
 -22  -4   0 327.379 13.4608   3
  22   4   0 346.565 13.8248   3
  22   4   0 329.713 12.9798   5
  22  -4   0 322.910 13.8474   6
  22   4   0 330.438 14.0920   6
  22   4   0 365.550 13.7956   4
 -23  -4   0 2.02229 1.09194   5
  23  -4   0 1.03139 1.11444   4
  23   4   0 -0.4692 1.08889   5
  23  -4   0 1.66416 1.21230   3
 -23  -4   0 2.41192 1.59662   3
 -23   4   0 1.73505 1.46609   6
  23   4   0 1.25951 1.08016   4
  23  -4   0 0.08890 1.80183   6
  23   4   0 1.08180 1.96512   6
  24  -4   0 231.192 9.52532   3
  24   4   0 218.116 10.3536   6
 -24  -4   0 229.638 9.79498   3
  24  -4   0 241.143 9.24688   4
  24  -4   0 226.427 10.2802   6
  24   4   0 229.738 9.54660   5
  24   4   0 234.247 9.10791   4
 -24   4   0 223.732 9.71917   6
 -24  -4   0 217.188 9.00702   5
  25  -4   0 1.64469 2.08609   6
 -25  -4   0 1.57261 1.17379   5
  25   4   0 0.27272 1.93069   6
  25   4   0 1.82229 1.15365   4
  25  -4   0 1.54045 1.32874   3
 -25   4   0 0.34568 1.52085   6
 -25  -4   0 1.07827 1.71305   3
  25  -4   0 0.65833 1.22279   4
 -26  -4   0 3.72898 1.82179   3
  26  -4   0 3.12816 2.25712   6
 -26  -4   0 3.10737 1.27852   5
  26   4   0 4.12462 1.56236   4
  26  -4   0 3.05662 1.38672   4
  26  -4   0 5.94170 1.65282   3
 -26   4   0 4.96188 1.82022   6
  26   4   0 2.81155 2.13167   6
  27  -4   0 -0.4691 1.33178   3
  27   4   0 0.32378 2.06757   6
 -27   4   0 -0.1935 1.52942   6
 -27  -4   0 2.10109 1.78156   3
  27  -4   0 0.44979 2.17026   6
 -27  -4   0 0.21698 1.22529   5
  28  -4   0 174.048 7.61193   3
  28  -4   0 175.562 7.19636   4
 -28   4   0 157.363 7.68093   6
 -28  -4   0 171.363 7.87685   3
  28  -4   0 156.994 8.38919   6
  28   4   0 159.497 8.37086   6
 -28  -4   0 163.137 6.93782   5
  29  -4   0 -0.2317 3.54717   6
 -29   4   0 3.35364 1.80363   6
  29   4   0 1.30398 2.23996   6
  29  -4   0 2.37385 1.58089   3
 -29  -4   0 1.91737 1.29834   5
  29  -4   0 -0.6658 1.37722   4
 -30  -4   0 -0.0246 1.86976   3
  30  -4   0 0.78128 1.48364   4
 -30   4   0 -0.4597 1.69097   6
  30   4   0 0.16102 2.16689   6
  30  -4   0 0.32000 1.52111   3
  30  -4   0 3.48417 2.47998   6
  31  -4   0 1.54618 2.33195   6
  31  -4   0 0.26868 1.49731   4
  31   4   0 0.62909 2.23672   6
  31  -4   0 1.29349 1.60428   3
 -31  -4   0 1.65214 2.06535   3
 -31  -4   0 1.30818 1.38610   5
 -32  -4   0 38.1381 2.89632   5
  32   4   0 35.3892 4.31527   6
 -32  -4   0 42.1143 3.95923   3
  32  -4   0 36.9864 4.34087   6
  32  -4   0 41.4502 3.06723   4
  32  -4   0 47.1978 3.52190   3
 -33  -4   0 0.01263 2.00877   3
  33  -4   0 -1.1247 1.66487   3
  33   4   0 1.02234 2.38044   6
 -33  -4   0 3.71117 1.53119   5
  33  -4   0 -0.1222 2.31438   6
  33  -4   0 -0.5173 1.57391   4
 -34  -4   0 110.138 6.21944   3
 -34  -4   0 108.681 5.21264   5
  34   4   0 114.882 6.96547   6
  34  -4   0 105.970 6.87167   6
  34  -4   0 114.943 5.45024   4
  35   4   0 3.05215 2.63843   6
 -35  -4   0 1.60207 1.55570   5
  35  -4   0 2.21984 1.74814   4
 -35  -4   0 1.22388 2.19791   3
  35  -4   0 1.86556 2.60355   6
 -36  -4   0 69.8407 4.88445   3
  36   4   0 59.3879 5.29633   6
  36  -4   0 66.8658 4.01479   4
 -36  -4   0 61.0086 3.66787   5
  36  -4   0 63.2244 5.49431   6
 -37  -4   0 1.49466 2.27249   3
 -37  -4   0 1.20792 1.58420   5
  37  -4   0 4.60345 2.92634   6
  37  -4   0 0.99143 1.74748   4
  38   4   0 6.84030 3.05807   6
  38  -4   0 10.3811 3.66413   6
 -38  -4   0 10.5864 1.97708   5
  38   4   0 9.54737 1.71559   4
 -38  -4   0 7.97495 2.62892   3
   0   5   0 2.16772 0.92229   6
   0  -5   0 1.38452 0.83878   3
   0   5   0 1.44294 0.61693   4
   0   5   0 2.21741 0.85549   3
   0  -5   0 5.00597 1.17157   6
   0  -5   0 2.09544 0.64033   4
   1  -5   0 686.168 25.2994   6
  -1  -5   0 674.138 24.9808   5
  -1   5   0 666.640 25.1541   3
  -1   5   0 674.889 24.8511   4
  -1  -5   0 652.858 24.8304   4
   1   5   0 709.786 25.2661   6
  -1  -5   0 647.590 25.1491   3
   1   5   0 687.825 24.8560   4
   1  -5   0 668.712 24.8536   4
  -1   5   0 714.191 25.3063   6
  -1  -5   0 685.445 25.2974   6
   1   5   0 658.003 25.1685   3
   1  -5   0 659.210 25.1489   3
  -2   5   0 -0.2342 0.70397   3
   2  -5   0 -0.9743 0.88308   6
   2  -5   0 0.82884 0.60797   4
   2  -5   0 -0.2700 0.73372   3
  -2  -5   0 1.02908 0.69536   5
   2   5   0 0.03719 0.71717   3
  -2  -5   0 0.90618 0.82116   3
  -2   5   0 1.13962 0.60684   4
   2   5   0 0.16937 0.87574   6
  -2  -5   0 0.44366 0.57779   4
   2   5   0 0.19153 0.57959   4
  -3   5   0 590.263 22.0197   4
   3  -5   0 571.255 22.3090   3
   3  -5   0 610.754 22.4730   6
  -3  -5   0 599.632 22.0002   4
  -3   5   0 602.688 22.8328   6
   3   5   0 608.474 22.0209   4
  -3   5   0 593.429 22.3051   3
   3   5   0 626.498 22.4795   6
  -3  -5   0 577.972 22.3402   3
   3   5   0 623.473 22.7533   6
   3  -5   0 577.525 22.0270   4
  -3  -5   0 601.064 22.1367   5
   3   5   0 582.682 22.3716   3
   4   5   0 3.18440 1.27540   6
   4   5   0 1.86938 0.97471   6
  -4   5   0 2.27355 0.96089   6
   4  -5   0 1.78898 1.01845   6
  -4   5   0 1.52842 0.63444   4
  -4  -5   0 2.90850 0.69515   4
   4   5   0 1.31632 0.85500   3
  -4  -5   0 2.83274 0.90486   3
  -4  -5   0 2.54174 0.79231   5
   4  -5   0 1.88971 0.68613   4
   4  -5   0 2.07709 0.87242   3
   4   5   0 1.82458 0.64859   4
  -4   5   0 1.34962 0.80206   3
   5  -5   0 2266.16 83.5000   3
  -5   5   0 2308.79 83.4977   6
  -5   5   0 2217.26 83.1910   4
   5   5   0 2257.66 83.5979   3
   5  -5   0 2329.60 83.6454   6
   5   5   0 2320.28 83.1902   4
   5   5   0 2314.54 83.6743   6
   6   5   0 1.77331 1.28838   6
   6  -5   0 0.67431 0.97155   6
   6   5   0 1.04885 0.65021   4
  -6  -5   0 2.10511 0.90744   3
  -6  -5   0 1.09688 0.64243   4
  -6   5   0 1.96398 0.65044   4
   6   5   0 0.33886 0.83407   3
   6   5   0 0.67566 0.97126   6
   6  -5   0 1.40419 0.88343   3
  -6   5   0 0.28433 0.88851   6
  -6  -5   0 0.41178 0.72163   5
   6  -5   0 1.72397 0.78032   4
  -7  -5   0 137.738 5.48501   4
   7  -5   0 137.942 6.02108   6
   7  -5   0 142.467 5.63271   4
   7   5   0 135.548 5.98265   3
  -7   5   0 139.636 6.29209   6
   7   5   0 141.578 6.40129   6
   7   5   0 141.552 6.10187   6
  -7   5   0 141.695 5.54099   4
  -7  -5   0 139.991 5.94220   3
  -7  -5   0 138.875 5.62510   5
   7   5   0 141.779 5.51719   4
  -8  -5   0 3.01362 0.70441   4
   8   5   0 2.06673 0.70462   4
   8  -5   0 3.90899 1.14647   6
  -8  -5   0 2.39526 0.99399   3
   8   5   0 2.64196 1.09734   6
   8   5   0 1.55964 0.73759   5
   8  -5   0 2.68346 0.80059   4
  -8   5   0 1.60453 0.67069   4
   8   5   0 3.56313 1.36678   6
   8   5   0 2.19708 0.99058   3
   8  -5   0 2.24237 0.96053   3
   9  -5   0 2338.65 87.4307   6
   9  -5   0 2393.83 87.3335   3
   9   5   0 2374.95 87.1131   5
   9   5   0 2415.22 86.9483   4
  -9   5   0 2494.01 87.7251   6
   9   5   0 2330.38 87.4808   3
  10   5   0 0.76812 0.69228   4
  10   5   0 1.23217 0.94476   3
 -10   5   0 1.85735 1.01914   6
  10   5   0 2.10618 0.80729   5
  10  -5   0 3.09075 1.20816   6
  10  -5   0 1.46055 0.97514   3
  10   5   0 3.93803 1.51586   6
  10  -5   0 4.65614 0.86345   4
 -10  -5   0 1.98398 0.79235   5
 -10  -5   0 2.86885 0.74964   4
 -10   5   0 1.60102 0.68654   4
 -10  -5   0 1.49177 1.01722   3
  11   5   0 348.720 12.9571   4
 -11  -5   0 336.391 12.8947   4
  11   5   0 379.579 14.0882   6
 -11   5   0 333.754 12.9831   4
  11  -5   0 359.352 13.5826   6
 -11   5   0 350.209 13.3098   6
  11   5   0 341.766 13.1239   5
  11   5   0 345.325 13.5798   3
  11  -5   0 335.072 13.0476   4
 -11  -5   0 327.222 13.3983   3
  11  -5   0 336.433 13.3696   3
 -11  -5   0 349.984 13.0309   5
  12   5   0 -0.5176 0.69315   4
 -12   5   0 1.00642 1.01951   6
 -12   5   0 1.14847 0.71153   4
  12  -5   0 1.04102 0.78913   4
 -12  -5   0 1.37630 0.82967   5
  12   5   0 0.68550 1.03150   3
  12  -5   0 0.41463 1.17874   6
  12   5   0 1.12307 0.80672   5
  12  -5   0 1.42594 1.07412   3
 -12  -5   0 1.44919 1.09736   3
  12   5   0 1.37682 1.37334   6
 -13  -5   0 710.139 26.8622   3
  13  -5   0 723.783 26.4948   5
 -13   5   0 708.041 26.7279   6
  13   5   0 696.406 27.3925   6
 -13   5   0 698.161 26.3805   4
  13   5   0 729.656 26.3636   4
  13  -5   0 734.530 26.8263   3
 -13  -5   0 697.091 26.3807   5
  13   5   0 733.328 27.0746   3
  13  -5   0 699.804 26.4683   4
  13   5   0 731.233 26.5503   5
  14   5   0 1.59097 0.81235   4
 -14  -5   0 1.30628 1.13682   3
  14  -5   0 0.60101 1.27245   6
 -14   5   0 2.71695 1.14871   6
 -14  -5   0 2.17893 0.85717   5
  14  -5   0 0.85790 1.31693   5
  14  -5   0 4.78111 1.31291   3
  14   5   0 1.81735 0.88559   5
  14  -5   0 3.31839 0.94289   4
  14   5   0 2.13290 1.33441   3
  14   5   0 4.92241 1.79865   6
  15   5   0 265.368 10.4085   5
 -15  -5   0 260.957 10.7959   3
 -15   5   0 273.650 10.7034   6
  15  -5   0 250.628 10.3544   4
  15   5   0 285.118 11.5138   6
  15   5   0 273.766 10.2461   4
 -15   5   0 261.098 10.2739   4
  15  -5   0 265.509 10.9682   6
 -15  -5   0 266.414 10.2735   5
  15  -5   0 271.870 10.3866   5
  15   5   0 272.387 11.0484   3
  16  -5   0 0.25118 0.88540   4
 -16  -5   0 2.19330 1.28357   3
  16   5   0 1.21750 1.59850   6
  16   5   0 1.34831 1.24403   3
  16   5   0 0.65703 0.87025   5
  16   5   0 0.97699 0.81007   4
 -16   5   0 1.02530 0.75641   4
 -16   5   0 0.37621 1.12439   6
 -16  -5   0 1.50826 0.85012   5
  16  -5   0 2.07409 0.90583   5
  16  -5   0 -0.0185 1.32185   6
  17  -5   0 401.771 15.3283   5
 -17  -5   0 406.379 15.8549   3
  17   5   0 405.126 16.4666   6
  17  -5   0 400.798 15.3826   4
  17  -5   0 393.558 16.0232   6
  17   5   0 410.641 15.2386   4
 -17   5   0 394.822 15.6984   6
  17   5   0 435.975 16.1935   3
 -17  -5   0 402.156 15.2440   5
 -17   5   0 398.430 15.2690   4
  18  -5   0 1.62105 1.02567   3
  18   5   0 0.92581 1.77448   6
  18   5   0 0.64368 0.90119   4
 -18  -5   0 2.40834 0.98715   5
  18   5   0 2.18357 1.40943   3
  18   5   0 2.63755 1.04517   5
 -18   5   0 1.23486 0.85122   4
  18  -5   0 2.17088 1.05312   4
 -18   5   0 3.59140 1.35424   6
  18  -5   0 1.66135 0.94052   5
 -18  -5   0 1.36825 1.35632   3
  18  -5   0 1.83969 1.52391   6
  19  -5   0 514.565 19.8777   6
  19   5   0 529.130 19.9429   3
 -19   5   0 509.070 19.4718   6
  19  -5   0 483.843 19.1522   3
  19   5   0 520.990 18.9407   4
  19   5   0 507.411 20.2581   6
 -19  -5   0 492.157 19.5324   3
  19  -5   0 487.546 19.0733   4
  19  -5   0 520.198 19.1483   5
  19   5   0 502.062 19.1252   5
 -19  -5   0 495.197 18.9193   5
  20  -5   0 -0.7699 1.00429   3
 -20  -5   0 0.07658 0.96514   5
  20   5   0 2.19745 1.88284   6
 -20  -5   0 -0.2513 1.43880   3
  20  -5   0 1.88392 1.15784   4
  20  -5   0 0.24113 1.68078   6
  20   5   0 -0.8805 0.91617   4
  20   5   0 1.42037 1.09675   5
 -20   5   0 1.35191 1.33271   6
 -21  -5   0 206.825 8.87035   3
  21  -5   0 198.671 9.23968   6
  21   5   0 201.443 9.55808   6
  21   5   0 204.545 8.40936   5
  21   5   0 211.185 8.23372   4
  21  -5   0 207.830 8.50202   3
 -21   5   0 202.566 8.78693   6
 -21  -5   0 210.526 8.20815   5
  21  -5   0 207.522 8.39322   4
  22  -5   0 2.54619 1.19807   3
 -22  -5   0 3.63147 1.71580   3
  22   5   0 1.76158 1.06834   4
  22  -5   0 2.87264 2.00239   6
 -22   5   0 3.16690 1.55288   6
 -22  -5   0 4.01992 1.18833   5
  22   5   0 0.26092 1.69156   5
  22   5   0 5.74632 2.19451   6
  22  -5   0 4.41473 1.29831   4
  23  -5   0 1319.18 49.4008   6
  23  -5   0 1314.94 48.6029   3
 -23  -5   0 1303.19 48.2129   5
  23  -5   0 1330.98 48.4669   4
 -23   5   0 1312.79 48.8735   6
 -23  -5   0 1290.70 48.9051   3
  23   5   0 1339.19 48.2588   4
  23   5   0 1294.20 49.6617   6
 -24  -5   0 -0.5839 1.13192   5
  24   5   0 1.13362 2.09661   6
  24   5   0 1.59257 1.18480   4
 -24   5   0 1.54051 1.55245   6
  24  -5   0 0.06791 1.21835   3
  24  -5   0 1.76322 1.36877   4
  24  -5   0 0.31777 2.03767   6
 -24  -5   0 0.80271 1.74194   3
  25  -5   0 27.7230 2.65439   3
 -25   5   0 35.9573 3.09357   6
  25  -5   0 39.4464 3.91820   6
 -25  -5   0 33.2523 2.42578   5
 -25  -5   0 27.9853 3.21771   3
  26  -5   0 1.26891 1.34961   3
 -26   5   0 1.22649 1.62600   6
 -26  -5   0 2.13669 1.25898   5
  26  -5   0 2.52981 1.43155   4
 -26  -5   0 0.96123 1.84247   3
  26  -5   0 3.35455 2.29315   6
  26   5   0 1.89336 2.20544   6
 -27  -5   0 516.925 19.5373   5
  27  -5   0 490.249 20.8862   6
  27   5   0 530.552 21.2066   6
 -27  -5   0 522.394 20.4754   3
  27  -5   0 515.351 19.7968   4
  27  -5   0 524.643 20.0714   3
  28  -5   0 0.48335 1.45484   4
  28   5   0 4.18423 2.41147   6
  28  -5   0 2.59931 1.49679   3
 -28  -5   0 3.37883 2.00292   3
 -28  -5   0 1.36428 1.34334   5
 -28   5   0 4.22336 1.79492   6
  29  -5   0 102.413 5.19290   4
  29  -5   0 105.670 6.56967   6
 -29   5   0 112.639 5.70996   6
 -29  -5   0 102.354 4.89270   5
  29   5   0 114.929 6.67015   6
 -29  -5   0 102.825 5.91575   3
  29  -5   0 99.9145 5.39408   3
  30  -5   0 4.63698 1.76064   3
 -30  -5   0 0.51093 1.35921   5
  30  -5   0 -0.4408 2.34094   6
 -30  -5   0 0.47333 2.01383   3
  30   5   0 2.81590 2.45241   6
  30  -5   0 -0.6326 1.52299   4
 -30   5   0 -0.8658 1.64708   6
  31  -5   0 186.449 9.78881   6
  31  -5   0 198.566 8.79353   3
 -31  -5   0 205.451 8.21943   5
 -31  -5   0 206.697 9.25105   3
  31   5   0 188.092 9.80313   6
 -31   5   0 189.791 8.92807   6
  31  -5   0 203.466 8.50277   4
  32  -5   0 -0.1370 1.55512   3
 -32  -5   0 2.34590 2.19417   3
  32   5   0 4.13153 2.55632   6
 -32  -5   0 2.26088 1.53558   5
  32  -5   0 0.39211 1.58482   4
  32  -5   0 1.00680 2.58716   6
  33  -5   0 101.860 5.12672   4
 -33  -5   0 95.0747 4.75190   5
  33  -5   0 100.921 6.66188   6
  33  -5   0 84.8415 5.59655   3
  33   5   0 105.847 6.67116   6
 -33  -5   0 98.6694 5.89370   3
  34   5   0 2.82108 2.61827   6
  34  -5   0 1.65391 2.76146   6
 -34  -5   0 1.78058 1.53825   5
 -34  -5   0 0.75357 2.17874   3
  34  -5   0 1.09171 1.75543   4
  35  -5   0 129.042 6.42697   4
  35   5   0 135.404 8.05488   6
  35  -5   0 136.399 8.01990   6
 -35  -5   0 142.007 6.20383   5
 -35  -5   0 136.191 7.20042   3
 -36  -5   0 3.33378 1.62650   5
 -36  -5   0 3.78989 2.35464   3
  36  -5   0 2.90700 2.66881   6
  37  -5   0 328.028 13.0952   4
  37   5   0 295.955 14.5094   6
 -37  -5   0 328.440 12.8354   5
  37  -5   0 323.065 15.0090   6
 -37  -5   0 331.054 13.8455   3
   0   6   0 2775.89 100.327   4
   0   6   0 2733.90 100.689   6
   0   6   0 2768.64 100.710   3
   1  -6   0 2.14400 1.06798   3
  -1  -6   0 3.44964 0.85547   4
   1   6   0 4.08929 1.21712   6
   1  -6   0 4.02849 1.43711   6
   1  -6   0 4.76011 0.86126   4
  -1   6   0 2.54069 0.78687   4
  -1   6   0 3.80549 1.18845   6
   1   6   0 4.07781 1.12390   3
  -1  -6   0 1.25167 0.91753   5
   1   6   0 1.85508 0.79573   4
  -1   6   0 1.95391 0.98771   3
  -1  -6   0 2.31805 1.03028   3
   2   6   0 31.4809 2.32768   6
   2  -6   0 23.4777 2.36232   6
  -2  -6   0 27.0706 1.90151   4
   2  -6   0 30.3073 1.77656   4
  -2   6   0 27.8660 2.17677   6
   2   6   0 30.4307 2.14545   3
   2  -6   0 31.1223 2.23028   3
   2   6   0 30.7186 1.73059   4
  -2  -6   0 29.2960 2.17906   3
   2   6   0 33.7294 2.72373   6
  -2   6   0 29.2751 2.09654   3
  -2   6   0 28.9971 1.72379   4
  -2  -6   0 28.1734 1.91744   5
   3  -6   0 0.46896 0.95739   3
   3  -6   0 -0.7597 1.20009   6
  -3  -6   0 0.92579 1.00294   3
  -3   6   0 0.43190 0.89189   3
  -3   6   0 0.91843 0.73153   4
  -3   6   0 0.54227 1.02287   6
  -3  -6   0 -0.5623 0.83611   5
   3   6   0 0.85340 0.73354   4
   3  -6   0 1.12386 0.77624   4
   3   6   0 2.01954 1.43573   6
   3   6   0 0.16702 0.91879   3
   3   6   0 0.03137 1.04497   6
  -4   6   0 1447.52 53.9950   6
   4   6   0 1450.44 54.2000   6
  -4   6   0 1488.45 53.7237   4
  -4  -6   0 1489.24 53.8513   5
   4   6   0 1472.37 54.5516   6
  -4   6   0 1497.79 54.0518   3
   4   6   0 1472.86 54.1778   3
   4  -6   0 1417.49 54.2255   6
   4   6   0 1499.34 53.7093   4
   4  -6   0 1504.39 54.0993   3
  -4  -6   0 1446.88 54.1105   3
   4  -6   0 1465.48 53.7446   4
   5  -6   0 4.73269 1.15755   3
  -5  -6   0 3.01287 1.09977   3
   5  -6   0 6.38405 1.41777   6
  -5   6   0 3.82737 1.01443   3
   5  -6   0 4.72101 0.91080   4
  -5   6   0 3.69696 0.85520   4
   5   6   0 5.75635 1.34474   6
   5   6   0 3.91168 1.11673   3
  -5  -6   0 4.28198 0.97509   5
   5   6   0 2.80538 0.80622   4
  -5   6   0 5.89668 1.21095   6
  -6  -6   0 291.865 11.3208   5
   6   6   0 315.498 11.7784   3
   6   6   0 286.249 11.7555   6
  -6  -6   0 299.455 11.6532   3
   6  -6   0 279.963 11.8866   6
  -6  -6   0 290.138 11.3492   4
   6   6   0 299.887 11.2022   4
   6   6   0 295.636 12.1643   6
  -6   6   0 296.924 11.2222   4
  -6   6   0 281.535 11.4707   6
   6  -6   0 308.729 11.6440   3
   6  -6   0 298.471 11.2702   4
   7  -6   0 1.27714 0.82090   4
   7  -6   0 0.85107 1.00972   3
   7   6   0 0.10393 0.71543   4
   7   6   0 -0.3354 1.38704   6
  -7   6   0 0.03194 0.95010   6
  -7   6   0 0.20582 0.71164   4
  -7  -6   0 -0.5854 0.79521   5
  -7  -6   0 1.85171 1.06266   3
   7   6   0 0.27902 1.02468   3
   7   6   0 -0.3217 1.11521   6
  -7  -6   0 1.52079 0.78077   4
  -8  -6   0 1483.29 53.8610   4
  -8  -6   0 1484.00 54.0081   5
   8   6   0 1506.07 54.5079   3
   8   6   0 1446.14 54.8534   6
  -8   6   0 1407.05 54.1564   6
   8  -6   0 1453.20 53.9797   4
   8  -6   0 1494.16 54.9839   6
  -8   6   0 1467.24 53.9329   4
   8   6   0 1525.23 53.9214   4
  -8  -6   0 1452.66 54.3514   3
   8   6   0 1459.97 54.5214   6
   8  -6   0 1533.30 54.3455   3
   9  -6   0 8.69634 1.40843   3
  -9  -6   0 9.40551 1.16675   5
   9   6   0 7.79742 1.05954   4
  -9   6   0 6.69469 1.01897   4
  -9  -6   0 6.28169 1.35105   3
  10   6   0 1783.24 66.5055   6
  10   6   0 1872.26 65.4619   4
  10   6   0 1853.16 66.1303   3
 -10  -6   0 1779.30 65.9412   3
 -10  -6   0 1768.42 65.3804   4
 -10  -6   0 1770.74 65.5210   5
  10   6   0 1831.00 66.1741   6
  10  -6   0 1760.69 65.5404   4
  10  -6   0 1814.60 65.9054   3
  10  -6   0 1767.23 66.0326   6
 -10   6   0 1740.05 65.7414   6
  11   6   0 0.25070 1.10429   3
 -11   6   0 2.97977 0.83764   4
  11   6   0 -1.1850 1.23838   6
  11   6   0 -0.2586 0.79800   4
 -11  -6   0 1.78335 0.95027   5
 -11  -6   0 1.58195 1.18363   3
 -11   6   0 0.35571 1.07628   6
 -11  -6   0 0.85828 0.78747   4
  11  -6   0 -1.0563 1.28230   6
  11  -6   0 1.12172 1.16526   3
  11   6   0 2.27757 1.64265   6
  11   6   0 1.76876 0.89733   5
  11  -6   0 1.31386 0.91668   4
 -12  -6   0 10.6914 1.25250   5
  12   6   0 9.14517 1.12104   4
 -12  -6   0 8.73613 1.58187   3
 -12  -6   0 9.94323 1.12660   4
  12   6   0 9.59460 1.56908   3
  12  -6   0 11.0765 1.63657   3
 -12   6   0 8.45502 1.11990   4
 -12   6   0 8.16076 1.44589   6
  12   6   0 11.9685 1.37805   5
  12  -6   0 7.11631 1.67642   6
  12  -6   0 8.88073 1.21672   4
  12   6   0 11.5271 2.24612   6
  13   6   0 2.99915 1.29543   3
  13  -6   0 1.30772 1.22653   3
  13   6   0 1.16534 0.86448   4
 -13   6   0 4.45160 0.92609   4
  13  -6   0 1.78808 1.48020   6
  13  -6   0 2.33488 0.99103   4
 -13   6   0 3.58634 1.24381   6
  13   6   0 4.76359 1.78480   6
 -13  -6   0 3.14977 1.02785   5
  13   6   0 3.09415 1.22986   5
 -13  -6   0 1.88580 1.24596   3
 -14  -6   0 805.055 30.2455   5
  14  -6   0 814.955 30.3493   4
  14   6   0 851.418 30.2257   4
 -14  -6   0 819.500 30.7772   3
  14   6   0 865.233 31.0641   3
  14   6   0 815.392 30.4229   5
  14  -6   0 860.200 30.7779   3
 -14   6   0 788.523 30.5535   6
  14  -6   0 775.786 30.8690   6
  14   6   0 795.832 31.4073   6
  15   6   0 1.84705 0.92515   4
 -15  -6   0 1.14221 1.30110   3
  15   6   0 1.22198 0.99332   5
  15  -6   0 2.85855 1.01886   5
  15  -6   0 1.61995 0.99104   4
 -15   6   0 0.50499 1.20190   6
  15  -6   0 1.24672 1.47098   6
 -15   6   0 1.79400 0.87177   4
 -15  -6   0 1.87098 0.97856   5
  15  -6   0 -0.1239 1.21045   3
  15   6   0 2.55578 1.34254   3
  15   6   0 2.97202 1.82325   6
 -16  -6   0 1.03446 0.94692   5
  16  -6   0 1.12655 1.30313   3
  16   6   0 1.15143 0.90121   4
  16   6   0 2.24441 1.89444   6
 -16  -6   0 2.48294 1.44054   3
  16   6   0 1.35895 0.98942   5
  16  -6   0 1.66522 1.05428   4
 -16   6   0 0.16623 1.18855   6
  16  -6   0 0.61069 1.49280   6
  17   6   0 1.78474 1.86231   6
  17  -6   0 2.76884 1.43587   3
 -17  -6   0 1.94372 1.05521   5
  17  -6   0 3.48085 1.72495   6
 -17   6   0 4.54773 1.40606   6
  17  -6   0 2.14416 1.09221   4
 -17  -6   0 3.54191 1.54490   3
  17   6   0 1.18873 1.02825   5
  17   6   0 1.82443 0.98038   4
 -18  -6   0 1381.79 50.5876   5
  18   6   0 1359.53 51.9326   6
  18   6   0 1368.61 50.8066   5
  18  -6   0 1425.09 51.2068   3
 -18   6   0 1336.34 51.0055   6
  18  -6   0 1357.66 51.4268   6
 -18  -6   0 1414.46 51.2524   3
  18  -6   0 1396.73 50.7628   4
 -19   6   0 5.24661 1.54732   6
  19  -6   0 4.34784 1.87729   6
  19  -6   0 4.53996 1.25568   4
  19  -6   0 2.68233 1.49425   3
 -19  -6   0 3.41729 1.11956   5
  19   6   0 2.33759 1.06896   4
  19   6   0 3.93029 2.16567   6
 -19  -6   0 4.16094 1.63327   3
  20   6   0 9.61679 2.60044   6
  20  -6   0 7.50630 1.84628   3
  20  -6   0 6.20992 2.14844   6
 -20  -6   0 7.01635 1.91581   3
  20  -6   0 5.50121 1.34824   3
  20  -6   0 8.89123 1.49969   4
  20   6   0 7.15670 1.29234   4
 -20  -6   0 7.54263 1.36196   5
 -20   6   0 6.86250 1.69695   6
  21   6   0 -0.1638 1.02561   4
 -21   6   0 0.69802 1.36748   6
  21   6   0 2.92232 2.18931   6
  21  -6   0 3.71916 1.35313   4
  21  -6   0 0.37186 1.09535   3
 -21  -6   0 2.11050 1.71990   3
 -21  -6   0 2.74065 1.15853   5
  21  -6   0 1.14752 1.87240   6
 -22  -6   0 908.111 34.5859   5
  22   6   0 939.165 34.6252   4
  22  -6   0 904.043 35.6930   6
  22  -6   0 965.539 34.9561   3
 -22  -6   0 974.897 35.4041   3
  22  -6   0 956.180 34.9303   4
  22   6   0 936.865 36.1724   6
 -22   6   0 906.758 35.1411   6
  23  -6   0 4.79229 1.44716   4
 -23  -6   0 5.47949 1.35829   5
 -23  -6   0 6.31577 2.02520   3
  23  -6   0 2.29804 1.27289   3
  23   6   0 7.12298 2.88187   6
  23  -6   0 7.26416 2.34339   6
  24  -6   0 461.836 19.3611   6
  24  -6   0 488.982 18.4259   4
  24   6   0 476.152 19.7647   6
 -24  -6   0 478.061 18.1389   5
 -24  -6   0 497.069 19.0995   3
 -24   6   0 476.552 18.7189   6
  24  -6   0 475.106 18.4722   3
  25  -6   0 0.66306 1.21940   3
 -25  -6   0 2.69131 1.29976   5
  25  -6   0 1.41697 2.25013   6
  25   6   0 2.04629 2.44930   6
 -25   6   0 1.76637 1.60171   6
  25  -6   0 0.55786 1.44016   4
 -25  -6   0 0.26642 1.84240   3
 -26  -6   0 71.8004 4.21287   5
 -26   6   0 71.8737 4.39103   6
  26  -6   0 78.1247 4.15473   4
  26  -6   0 71.5212 5.37197   6
  26  -6   0 84.0829 4.29206   3
  26   6   0 71.1838 5.55799   6
 -26  -6   0 81.8483 4.88163   3
  27  -6   0 3.26733 1.48448   3
  27   6   0 5.16957 2.66628   6
 -27  -6   0 4.00691 1.41286   5
  27  -6   0 2.17494 1.58560   4
  27  -6   0 4.08007 2.60897   6
 -27   6   0 1.54712 1.70037   6
 -27  -6   0 2.77795 1.98224   3
  28   6   0 526.874 21.9370   6
 -28  -6   0 533.843 20.1661   5
  28  -6   0 514.619 21.6855   6
  28  -6   0 530.493 20.4902   4
 -28  -6   0 550.314 21.1282   3
  28  -6   0 539.363 20.6910   3
  29  -6   0 -0.3622 1.43904   3
  29  -6   0 -1.6588 1.52419   4
 -29   6   0 0.62332 1.76722   6
  29  -6   0 1.30463 2.39162   6
 -29  -6   0 1.43657 1.39952   5
  29   6   0 2.22076 2.63673   6
 -29  -6   0 1.90276 2.04474   3
 -30  -6   0 3.71181 1.54386   5
 -30   6   0 2.00179 1.81834   6
 -30  -6   0 0.60438 2.13007   3
  30  -6   0 3.07752 1.62168   3
  30   6   0 5.62389 2.85882   6
  30  -6   0 4.26319 1.72901   4
  30  -6   0 3.10446 2.64466   6
  31  -6   0 -0.7125 2.37993   6
 -31  -6   0 2.01674 1.47789   5
  31   6   0 -0.6490 2.54651   6
  31  -6   0 1.62879 1.71307   4
 -31   6   0 0.50429 2.51428   6
  31  -6   0 0.08379 1.41827   3
 -31  -6   0 1.48411 2.14313   3
 -32  -6   0 337.623 13.7291   3
  32  -6   0 308.277 14.3822   6
 -32  -6   0 323.159 12.6081   5
  32  -6   0 320.771 13.2221   3
  32  -6   0 328.219 12.9699   4
  32   6   0 311.864 14.4094   6
 -32   6   0 306.541 13.1983   6
  33  -6   0 -0.3604 1.66948   4
 -33  -6   0 1.46877 1.51050   5
 -33  -6   0 3.37532 2.29765   3
  33   6   0 2.71726 2.72388   6
  33  -6   0 -0.6069 2.49845   6
 -34  -6   0 9.66287 1.88008   5
  34  -6   0 7.10755 3.17254   6
  34  -6   0 14.1401 3.60492   4
 -34  -6   0 9.06910 2.65223   3
 -35  -6   0 3.39389 2.39485   3
  35  -6   0 -0.4759 1.81482   4
  35  -6   0 3.82228 2.97828   6
  35   6   0 3.30893 2.94886   6
 -35  -6   0 2.20829 1.58610   5
 -36  -6   0 532.692 20.2403   5
  36  -6   0 560.416 20.6434   4
  36   6   0 505.012 22.2034   6
  36  -6   0 512.686 23.9852   6
   0  -7   0 1.04777 0.87733   4
   0   7   0 0.35263 0.81233   4
   0  -7   0 3.13351 1.52020   6
   0   7   0 2.20871 1.27318   6
   0   7   0 1.24878 1.06778   3
   0  -7   0 1.79727 1.05015   5
   0  -7   0 1.07956 1.11680   3
  -1  -7   0 526.416 19.6423   4
   1   7   0 517.343 20.5455   6
   1  -7   0 535.777 20.1166   3
   1  -7   0 499.599 20.2454   6
  -1  -7   0 521.160 19.8334   5
   1  -7   0 521.397 19.6486   4
   1   7   0 507.780 20.0708   6
   1   7   0 532.402 20.1227   3
  -1   7   0 537.612 20.1004   3
  -1   7   0 509.951 20.0390   6
   1   7   0 548.784 19.6738   4
  -1  -7   0 545.019 20.1217   3
   1  -7   0 540.354 19.8662   5
  -1   7   0 539.224 19.6588   4
  -2   7   0 0.36271 1.06189   3
   2   7   0 -0.8923 0.81834   4
  -2   7   0 1.38984 0.85222   4
  -2   7   0 -0.5515 1.19377   6
   2  -7   0 -0.8401 1.34074   6
   2  -7   0 0.34302 0.86726   4
  -2  -7   0 1.16449 0.87310   4
   2  -7   0 -1.0764 1.10857   3
   2   7   0 0.76078 1.08129   3
   2   7   0 1.49018 1.23720   6
   2   7   0 1.93201 1.62627   6
  -2  -7   0 2.27799 1.16116   3
  -2  -7   0 0.60976 0.98719   5
   3  -7   0 123.799 5.03410   4
   3  -7   0 124.119 5.48122   3
   3   7   0 126.327 4.99317   4
  -3  -7   0 117.642 4.95821   4
   3   7   0 109.632 5.47588   6
   3   7   0 119.305 6.00511   6
  -3   7   0 123.354 5.16996   4
   3  -7   0 108.664 5.60245   6
   3   7   0 124.583 5.49807   3
  -3  -7   0 117.801 5.17928   5
  -3  -7   0 129.653 5.54348   3
  -3   7   0 126.897 5.44196   3
  -3   7   0 106.397 5.31437   6
   4   7   0 0.46603 1.23345   6
   4  -7   0 -1.3446 1.08625   3
  -4   7   0 -0.5142 0.97132   3
  -4  -7   0 -0.8996 0.92739   5
  -4  -7   0 -0.9432 0.80087   4
   4   7   0 -0.1935 1.00248   3
   4  -7   0 -1.7003 1.22163   6
   4  -7   0 0.58429 0.86959   4
  -4   7   0 -0.4252 1.48534   4
   4   7   0 0.65698 1.58845   6
   4   7   0 -0.5609 0.78574   4
  -4   7   0 -0.2181 1.11390   6
  -4  -7   0 0.80324 1.13760   3
  -5  -7   0 3.93533 0.97472   4
  -5  -7   0 3.95540 1.33318   3
   5   7   0 1.64379 0.90634   4
   5   7   0 5.64088 1.89492   6
   5  -7   0 2.63845 1.22540   3
  -5   7   0 2.82921 1.13943   3
   5   7   0 3.37446 1.41741   6
   5  -7   0 4.67764 1.62809   6
  -5   7   0 3.88686 0.95230   4
   5   7   0 3.10049 1.23008   3
   5  -7   0 5.10088 1.07310   4
  -5  -7   0 3.85457 1.14227   5
  -6  -7   0 2.70213 0.92788   4
   6   7   0 2.56459 1.39256   6
   6  -7   0 1.63987 1.20186   3
   6  -7   0 1.92075 1.42034   6
  -6   7   0 1.68932 1.10887   6
  -6   7   0 1.86983 0.86068   4
   6   7   0 1.97474 1.71453   6
  -6  -7   0 2.25715 1.03477   5
   6  -7   0 2.62809 0.98007   4
   6   7   0 0.91731 0.84353   4
  -6  -7   0 0.97206 1.17530   3
   6   7   0 1.45842 1.11997   3
   7  -7   0 15.1579 2.08480   6
  -7  -7   0 16.0130 1.41969   4
   7   7   0 15.4968 2.52079   6
  -7  -7   0 16.6591 1.94636   3
   7   7   0 15.4017 1.40509   4
  -7   7   0 15.5975 1.88121   6
   7   7   0 16.7297 1.93250   3
   7  -7   0 17.3181 2.04301   3
  -7  -7   0 15.8025 1.56199   5
   7  -7   0 14.8421 1.50706   4
   7   7   0 15.1237 2.07728   6
  -7   7   0 15.0194 1.39129   4
  -8  -7   0 0.09532 1.00692   5
  -8  -7   0 0.39206 1.19693   3
   8   7   0 1.44890 1.38903   6
   8   7   0 -0.4714 0.79131   4
   8  -7   0 0.62790 1.18564   3
   8  -7   0 2.65436 0.99441   4
   8  -7   0 0.86163 1.41275   6
  -8   7   0 0.55289 1.15044   6
   8   7   0 1.81581 1.70891   6
  -8  -7   0 0.70592 0.87378   4
  -8   7   0 1.31428 0.88561   4
   8   7   0 0.57455 1.12096   3
   9  -7   0 207.544 9.10460   3
  -9  -7   0 207.179 9.15948   3
  -9  -7   0 215.980 8.59615   4
   9   7   0 212.699 9.29108   3
  -9   7   0 232.897 9.00337   6
  -9  -7   0 225.362 8.79396   5
   9   7   0 220.843 8.64607   4
   9   7   0 231.545 9.46148   6
   9  -7   0 232.319 9.46833   6
   9   7   0 250.689 10.0381   6
   9  -7   0 208.903 8.71022   4
  -9   7   0 218.698 8.66436   4
 -10  -7   0 0.30163 1.21254   3
  10  -7   0 0.45981 0.95818   4
 -10   7   0 0.46610 1.14979   6
  10  -7   0 0.78580 1.50847   6
 -10  -7   0 1.67972 0.88868   4
 -10   7   0 0.23255 0.84689   4
  10   7   0 0.67179 1.46284   3
  10   7   0 -0.3945 1.70197   6
 -10  -7   0 2.29292 1.01642   5
  10   7   0 -0.2167 0.84505   4
  10  -7   0 -0.0896 1.17027   3
 -11  -7   0 3.69169 0.98370   4
 -11  -7   0 3.59891 1.13560   5
 -11   7   0 5.24814 1.36348   6
 -11   7   0 4.46024 1.23116   4
 -11  -7   0 2.80427 1.42751   3
  11   7   0 5.93360 1.65978   6
  11  -7   0 3.18158 1.34891   3
  11  -7   0 4.31845 1.12193   4
  11   7   0 5.36222 1.03156   4
  11  -7   0 7.16765 1.79330   6
  11   7   0 4.30804 2.07711   6
  12  -7   0 2.60840 1.34920   3
  12  -7   0 0.93919 0.97932   4
  12   7   0 2.36427 1.53588   6
 -12  -7   0 0.63217 0.88187   4
 -12  -7   0 1.13365 1.32135   3
 -12   7   0 0.75782 1.18257   6
 -12  -7   0 1.91145 1.02989   5
  12  -7   0 1.44017 1.53515   6
  12   7   0 0.74934 0.90583   4
  12   7   0 1.58450 1.87140   6
 -13  -7   0 217.643 8.56941   5
 -13  -7   0 211.860 8.39278   4
  13  -7   0 200.609 9.22908   6
  13   7   0 218.495 9.86260   6
 -13  -7   0 232.103 9.20810   3
  13   7   0 214.211 9.39573   6
 -13   7   0 202.862 8.80653   6
  13  -7   0 217.960 8.65094   4
  13  -7   0 229.360 9.14637   3
 -14  -7   0 -0.3864 0.98450   5
  14   7   0 -0.5206 1.42408   6
  14   7   0 0.36455 0.95505   4
  14  -7   0 -0.2609 1.07789   4
 -14   7   0 -0.2145 1.20945   6
 -14  -7   0 1.52152 1.47974   3
  14  -7   0 -0.7562 1.33521   3
  14  -7   0 2.26698 1.64491   6
  14   7   0 1.82329 1.92751   6
 -15  -7   0 110.809 4.63386   5
  15  -7   0 102.286 5.16894   3
 -15   7   0 98.2531 4.86986   6
  15   7   0 103.482 4.49298   4
 -15  -7   0 103.012 5.18074   3
  15  -7   0 102.765 4.69900   4
  15   7   0 99.5411 5.97857   6
  15  -7   0 98.1993 5.38002   6
  16   7   0 1.82384 1.01390   4
  16  -7   0 1.55597 1.16798   4
 -16   7   0 0.18540 1.31563   6
  16  -7   0 0.82906 1.40062   3
 -16  -7   0 1.00666 1.52297   3
 -16  -7   0 3.18446 1.17637   5
  16   7   0 2.77381 2.10936   6
  16  -7   0 1.86983 1.72476   6
  17  -7   0 163.770 7.08865   3
  17  -7   0 152.652 6.55066   4
  17  -7   0 146.681 7.28195   6
 -17   7   0 146.881 6.74387   6
 -17  -7   0 163.043 7.18870   3
  17   7   0 144.966 7.83362   6
 -17  -7   0 153.525 6.38335   5
  17   7   0 158.064 6.36182   4
 -18   7   0 0.35544 1.34314   6
  18  -7   0 -0.3498 1.78479   6
  18   7   0 0.81352 1.05883   4
  18  -7   0 0.49752 1.17302   4
  18  -7   0 1.30865 1.50121   3
 -18  -7   0 -0.2839 1.14130   5
  18   7   0 2.36060 2.18362   6
 -18  -7   0 0.86537 1.58837   3
 -19   7   0 61.1071 3.81882   6
  19  -7   0 71.0801 3.92954   4
  19  -7   0 55.6696 4.37323   6
  19  -7   0 72.3915 4.19941   3
 -19  -7   0 69.9744 3.46962   5
  19   7   0 64.2666 5.00194   6
 -19  -7   0 76.7655 4.39176   3
  19   7   0 67.4247 3.39276   4
  20   7   0 1.79044 2.29345   6
  20  -7   0 0.99533 1.64016   3
  20   7   0 -1.0484 1.09647   4
 -20   7   0 2.62611 1.49517   6
  20  -7   0 1.80294 2.01582   6
  20  -7   0 1.58582 1.33350   4
 -20  -7   0 3.94126 1.27307   5
 -20  -7   0 2.43639 3.14237   3
 -21  -7   0 15.0716 1.75620   5
 -21   7   0 18.6503 2.26606   6
  21  -7   0 13.3147 1.78948   3
 -21  -7   0 11.1170 2.23876   3
  21  -7   0 14.3676 1.87525   4
  21  -7   0 15.7729 2.85605   6
  22  -7   0 1.32978 1.39201   4
  22  -7   0 -0.6635 1.64290   3
 -22   7   0 -0.0543 1.46831   6
  22  -7   0 -0.5017 1.16155   3
  22  -7   0 0.03866 2.09660   6
 -22  -7   0 1.15164 1.27880   5
  22   7   0 -0.3691 2.23893   6
 -22  -7   0 1.25176 1.75543   3
  23  -7   0 24.7011 2.44197   3
  23  -7   0 35.1747 3.75038   6
 -23  -7   0 23.1869 2.82227   3
  23  -7   0 26.5644 2.96888   3
  23   7   0 36.8939 4.21166   6
  23  -7   0 28.2002 2.63396   4
 -23   7   0 31.0511 2.82889   6
 -23  -7   0 28.6757 2.72586   5
 -24   7   0 -1.1827 1.48067   6
  24  -7   0 0.59937 2.17626   6
 -24  -7   0 0.07849 1.30709   5
  24  -7   0 0.02188 1.25425   3
  24   7   0 -0.3835 2.37867   6
  24  -7   0 0.62452 1.45307   4
  24  -7   0 -0.0458 1.81561   3
 -24  -7   0 1.58562 1.91151   3
  25   7   0 -0.4229 2.51054   6
  25  -7   0 1.77347 1.34475   3
 -25  -7   0 3.60920 2.04158   3
 -25   7   0 0.52609 1.59182   6
  25  -7   0 1.95798 1.57997   4
 -25  -7   0 2.23190 1.43633   5
  25  -7   0 -0.1758 1.84846   3
  25  -7   0 -0.4436 2.37475   6
  26  -7   0 1.22697 1.41457   3
 -26  -7   0 0.05301 1.35944   5
 -26  -7   0 0.36870 1.88220   3
  26  -7   0 0.66586 2.41891   6
 -26   7   0 0.44138 1.62418   6
  26   7   0 2.53119 2.77752   6
  26  -7   0 0.66336 1.97027   3
  26  -7   0 -1.8820 1.49427   4
  27  -7   0 9.06653 2.87235   6
 -27  -7   0 6.00424 1.58753   5
  27  -7   0 5.76732 1.76429   4
  27   7   0 5.52449 2.81850   6
 -27   7   0 9.08161 2.04066   6
  27  -7   0 6.16894 2.27924   3
 -27  -7   0 4.56607 2.24451   3
  27  -7   0 3.07919 1.55859   3
 -28  -7   0 -0.3915 1.41648   5
  28  -7   0 0.32665 2.01482   3
  28  -7   0 1.91503 2.65288   6
  28   7   0 0.55331 2.74878   6
 -28  -7   0 1.23623 2.04341   3
  28  -7   0 -0.8917 1.52824   4
  28  -7   0 0.97360 1.49136   3
  29  -7   0 18.9648 2.57523   3
  29  -7   0 13.2189 3.30703   6
 -29  -7   0 15.7066 2.04539   5
  29   7   0 13.7919 3.45861   6
  29  -7   0 15.7268 2.86613   3
  29  -7   0 13.7237 2.21738   4
 -29  -7   0 18.0784 2.91967   3
  30  -7   0 2.14619 1.47584   3
  30  -7   0 0.80839 2.10016   3
 -30  -7   0 0.17822 2.15722   3
  30   7   0 2.52620 2.78342   6
  30  -7   0 -0.5763 1.68269   4
  30  -7   0 1.09082 2.71568   6
 -30  -7   0 -0.5465 1.42745   5
 -31  -7   0 85.2039 5.33904   3
  31  -7   0 82.7052 4.61381   4
 -31  -7   0 71.5139 4.08326   5
  31  -7   0 65.0382 5.95722   6
  31   7   0 79.9431 6.18926   6
 -32  -7   0 2.56916 2.32424   3
 -32  -7   0 0.85473 1.54618   5
  32  -7   0 1.88847 2.91740   6
  32   7   0 1.60285 2.85534   6
 -33  -7   0 111.443 5.36533   5
  33  -7   0 114.949 5.83660   4
  33  -7   0 110.503 7.49311   6
 -34  -7   0 1.30000 2.41854   3
  34   7   0 1.96151 2.91763   6
  34  -7   0 -0.7103 1.87367   4
  34  -7   0 0.38566 2.81141   6
 -34  -7   0 3.86217 1.68360   5
   0   8   0 214.450 9.44504   6
   0  -8   0 209.654 8.64438   5
   0   8   0 205.497 8.89051   6
   0  -8   0 207.329 8.41441   4
   0   8   0 223.170 8.43777   4
   0  -8   0 222.260 8.98742   3
  -1   8   0 0.44858 1.76054   6
   1   8   0 0.37518 0.92114   4
   1  -8   0 2.02235 1.04081   4
  -1  -8   0 0.45339 1.26344   3
   1   8   0 2.35780 1.39955   6
   1  -8   0 3.28726 1.65277   6
   1   8   0 3.32287 1.89063   6
   1  -8   0 0.30888 1.29239   3
  -1   8   0 0.54629 0.92048   4
  -1  -8   0 1.04970 1.18907   5
  -1  -8   0 0.07082 0.94325   4
  -1   8   0 0.79024 1.32109   6
   1  -8   0 -0.5020 1.19081   5
  -2  -8   0 23.6897 2.47135   3
   2   8   0 21.3175 1.78385   4
   2  -8   0 26.5016 1.94198   4
   2  -8   0 23.7104 2.66367   6
  -2   8   0 27.7071 2.94302   6
   2   8   0 25.8943 2.52432   6
   2  -8   0 20.0590 2.40790   3
  -2   8   0 24.7486 1.83697   4
  -2   8   0 20.1826 2.37006   6
  -2  -8   0 22.0519 2.11966   5
   2   8   0 26.0147 3.12614   6
   2  -8   0 23.4222 2.17548   5
  -2  -8   0 21.9505 1.88913   4
  -3  -8   0 1.11987 0.97458   4
  -3   8   0 1.40165 1.34483   6
   3  -8   0 -0.1066 1.26762   3
   3  -8   0 -1.3073 1.50298   6
  -3  -8   0 0.24802 1.26366   3
   3  -8   0 0.29038 1.18715   5
   3   8   0 0.41469 1.38233   6
   3   8   0 0.23489 0.94870   4
   3  -8   0 1.40566 1.06053   4
  -3   8   0 -0.0921 0.90390   4
  -3  -8   0 0.08203 1.14169   5
   3   8   0 0.71393 1.77799   6
  -4  -8   0 575.124 21.0324   3
   4   8   0 544.985 21.5391   6
  -4  -8   0 546.623 20.6275   5
   4   8   0 524.815 20.9814   6
   4  -8   0 576.666 21.0118   3
  -4  -8   0 541.663 20.4141   4
  -4   8   0 561.405 20.4838   4
   4  -8   0 536.745 20.4865   4
   4  -8   0 526.207 21.1696   6
   4   8   0 558.050 20.4623   4
  -4   8   0 527.011 20.7784   6
   5  -8   0 2.08955 1.04828   4
   5  -8   0 2.63234 1.68674   6
  -5   8   0 2.89838 1.38232   6
   5   8   0 3.13891 1.55682   6
   5  -8   0 1.46523 1.33606   3
  -5  -8   0 3.43945 1.43590   3
  -5  -8   0 2.79766 1.03902   4
  -5  -8   0 1.94657 1.23373   5
   5   8   0 1.49430 1.02112   4
   5   8   0 4.38490 2.05581   6
  -6  -8   0 360.909 13.9881   5
   6   8   0 366.436 14.7027   6
   6  -8   0 362.474 13.9038   4
   6  -8   0 345.934 14.5810   6
   6  -8   0 373.140 14.3871   3
   6   8   0 371.929 13.8442   4
  -6  -8   0 366.936 13.7870   4
  -6  -8   0 367.990 14.4095   3
   6   8   0 367.326 15.0153   6
  -6   8   0 351.963 14.1517   6
   7   8   0 -0.7181 0.97640   4
  -7  -8   0 -1.0888 1.29167   3
   7   8   0 -0.8797 1.46772   6
   7  -8   0 0.51687 1.66448   6
  -7  -8   0 -0.8982 1.13592   5
  -7   8   0 0.13100 1.27603   6
   7  -8   0 0.34819 1.33399   3
   7   8   0 1.61517 2.00831   6
  -7  -8   0 -0.8295 0.96639   4
   7  -8   0 0.15475 1.08352   4
   8   8   0 826.969 32.2229   6
   8   8   0 864.854 32.7504   6
   8   8   0 883.198 31.5333   4
  -8  -8   0 846.360 31.4531   4
   8  -8   0 866.108 31.6232   4
   8  -8   0 846.174 32.3051   6
  -8   8   0 791.718 31.7519   6
   8  -8   0 888.233 32.0761   3
  -8  -8   0 860.840 31.6672   5
  -8  -8   0 855.127 32.0792   3
  -9  -8   0 5.61133 1.66343   3
   9   8   0 5.68383 1.85501   6
  -9  -8   0 6.17617 1.15767   4
  -9   8   0 7.51352 1.56214   6
   9   8   0 3.57846 1.11104   4
   9   8   0 10.6300 2.47905   6
   9  -8   0 3.59692 1.47786   3
 -10  -8   0 975.017 36.1332   4
 -10  -8   0 987.460 36.8058   3
 -10   8   0 952.052 36.4904   6
  10   8   0 1004.73 36.2252   4
  10   8   0 986.378 37.0560   6
  10  -8   0 956.659 37.0133   6
 -10  -8   0 985.284 36.3314   5
  10   8   0 1010.67 37.5656   6
  10  -8   0 994.568 36.7761   3
  10  -8   0 971.615 36.3239   4
  11  -8   0 1.66689 1.77281   6
 -11   8   0 0.32403 1.30435   6
  11  -8   0 2.54665 1.17607   4
 -11  -8   0 2.21868 1.03251   4
  11   8   0 1.12265 0.98718   4
 -11  -8   0 2.65471 1.20850   5
 -11  -8   0 1.31800 1.47073   3
  11   8   0 1.25260 1.56947   6
  11   8   0 2.78558 2.10729   6
  11  -8   0 1.14128 1.45694   3
 -12  -8   0 35.4926 3.02937   3
  12   8   0 31.6011 2.15043   4
  12   8   0 31.3300 3.76058   6
  12  -8   0 32.7077 2.39457   4
 -12   8   0 26.2298 2.51483   6
 -12  -8   0 34.6771 2.44896   5
  12  -8   0 37.3065 2.93731   3
 -12  -8   0 29.8392 2.10252   4
  12  -8   0 29.6096 3.24848   6
  13  -8   0 0.94730 1.79706   6
 -13  -8   0 5.18105 1.14452   4
  13   8   0 3.92632 2.36348   6
  13  -8   0 1.32849 1.48736   3
 -13   8   0 4.21228 1.50930   6
  13  -8   0 2.57617 1.20360   4
 -13  -8   0 4.40388 1.65582   3
 -13  -8   0 0.83183 1.16857   5
  13   8   0 2.23061 1.12085   4
 -14  -8   0 425.519 16.2007   3
 -14  -8   0 408.890 15.5396   5
 -14  -8   0 395.719 15.3230   4
  14  -8   0 385.826 16.3110   6
  14  -8   0 425.543 16.1080   3
  14  -8   0 406.196 15.6055   4
 -14   8   0 386.117 15.7314   6
  14   8   0 414.806 15.4564   4
  14   8   0 410.433 16.9649   6
  15   8   0 1.37816 1.22222   4
  15  -8   0 -0.1296 1.79199   6
  15  -8   0 1.37319 1.26185   4
  15   8   0 0.88410 2.21432   6
  15  -8   0 1.34689 1.56245   3
 -15  -8   0 1.00681 1.21294   5
 -15   8   0 0.97581 1.38735   6
 -16   8   0 9.59791 1.78816   6
  16   8   0 11.5541 2.80732   6
 -16  -8   0 18.4445 2.45666   3
  16  -8   0 16.6003 2.01542   4
  16  -8   0 11.2607 2.09425   3
  16  -8   0 10.6385 2.42737   6
 -16  -8   0 13.6063 1.66460   5
  17   8   0 4.47669 2.48546   6
  17  -8   0 6.54773 2.18592   6
  17  -8   0 3.27238 1.39962   4
 -17  -8   0 0.50004 1.68842   3
 -17  -8   0 1.43154 1.26548   5
 -17   8   0 3.94170 1.55435   6
  17  -8   0 0.85870 1.81703   3
  18   8   0 524.291 21.0819   6
 -18   8   0 476.053 19.6450   6
  18  -8   0 494.633 20.3814   6
  18  -8   0 525.573 19.6143   4
 -18  -8   0 542.848 20.1972   3
  18  -8   0 525.062 20.3073   3
 -18  -8   0 509.396 19.4092   5
  19  -8   0 2.21332 2.02933   6
  19   8   0 4.13448 2.64373   6
 -19   8   0 2.00827 1.55535   6
  19  -8   0 4.12316 1.49907   4
  19  -8   0 0.30344 1.75797   3
 -19  -8   0 1.95958 1.86325   3
  20  -8   0 101.574 6.22812   6
  20   8   0 113.702 6.95834   6
 -20  -8   0 115.788 6.01287   3
  20  -8   0 113.467 5.38040   4
  20  -8   0 118.331 5.91926   3
 -20   8   0 113.898 5.47298   6
 -20  -8   0 114.574 5.15068   5
 -21   8   0 0.29551 1.49918   6
 -21  -8   0 1.98528 1.34341   5
  21  -8   0 0.39323 1.81640   3
  21  -8   0 4.04738 1.55122   4
 -21  -8   0 0.38320 1.87692   3
  21   8   0 3.20901 2.61878   6
  21  -8   0 1.25373 2.09432   6
 -22   8   0 461.422 19.7788   6
  22   8   0 510.552 21.3173   6
  22  -8   0 511.039 19.7954   4
 -22  -8   0 512.140 19.5321   5
  22  -8   0 549.605 19.8675   3
 -22  -8   0 532.336 20.4240   3
  22  -8   0 534.183 20.3953   3
  23   8   0 5.48276 2.98287   6
  23  -8   0 3.89362 2.46019   6
  23  -8   0 3.32197 1.59595   4
  23  -8   0 4.27442 2.00865   3
 -23  -8   0 5.35094 2.13968   3
  23  -8   0 1.02246 1.37609   3
 -23  -8   0 2.96052 1.43349   5
 -23   8   0 2.69931 1.61366   6
  24  -8   0 221.053 10.6785   6
 -24  -8   0 239.398 10.2927   3
 -24   8   0 218.563 9.60864   6
 -24  -8   0 231.302 9.32670   5
  24  -8   0 235.593 10.2402   3
  24   8   0 234.383 11.2857   6
  24  -8   0 231.748 9.62619   3
  24  -8   0 230.232 9.61817   4
 -25  -8   0 2.77030 2.12014   3
  25  -8   0 -0.2843 1.56842   4
  25  -8   0 0.20347 1.91586   3
 -25  -8   0 0.27657 1.40964   5
  25  -8   0 -1.2183 1.28846   3
  25   8   0 0.00901 2.68753   6
  25  -8   0 -0.6864 2.40179   6
  26  -8   0 226.359 9.83995   3
  26  -8   0 231.797 9.30776   4
  26  -8   0 218.889 9.25924   3
 -26   8   0 186.868 9.01960   6
 -26  -8   0 227.145 9.94140   3
 -26  -8   0 214.143 8.82842   5
  26  -8   0 212.097 10.4224   6
  26   8   0 212.790 10.8369   6
  27  -8   0 3.65470 2.12608   3
  27   8   0 3.07072 2.87765   6
 -27  -8   0 4.50424 2.24257   3
 -27  -8   0 5.35387 1.58833   5
  27  -8   0 4.46964 2.73021   6
  27  -8   0 1.99919 1.47912   3
  27  -8   0 2.79525 1.74641   4
 -27   8   0 4.34710 1.85359   6
 -28  -8   0 332.685 13.0398   5
  28  -8   0 322.642 14.7026   6
 -28  -8   0 336.983 14.1078   3
  28  -8   0 340.219 13.4979   4
  28   8   0 339.987 15.1960   6
  28  -8   0 320.638 14.0378   3
  29   8   0 1.79534 2.85518   6
  29  -8   0 -1.1304 2.01163   3
  29  -8   0 0.40278 1.84199   4
  29  -8   0 -0.1515 2.56780   6
 -29  -8   0 -0.4044 1.47501   5
 -29  -8   0 1.61419 2.23607   3
  30  -8   0 7.89868 2.53843   3
  30   8   0 6.00276 3.22823   6
  30  -8   0 3.09974 2.95090   6
 -30  -8   0 6.12918 1.72761   5
  31  -8   0 5.27849 3.06155   6
 -31  -8   0 3.86707 2.77390   3
 -31  -8   0 3.40430 1.60813   5
  31  -8   0 1.58752 1.95023   4
   0  -9   0 3.52365 1.58223   3
   0  -9   0 5.29556 1.56281   5
   0   9   0 6.27151 1.81558   6
   0  -9   0 7.83589 1.34319   4
   1  -9   0 622.572 22.5412   3
   1  -9   0 591.255 22.1864   5
   1   9   0 579.700 22.9322   6
  -1  -9   0 603.059 21.9097   4
  -1  -9   0 592.024 22.1788   5
   1  -9   0 592.396 21.9267   4
  -1  -9   0 632.576 22.5661   3
  -1   9   0 570.234 22.8579   6
   1   9   0 534.697 22.3397   6
  -1   9   0 535.697 22.2834   6
  -2  -9   0 0.53903 1.14833   4
  -2   9   0 -3.4859 1.85604   6
  -2  -9   0 -2.5844 1.37937   5
  -2  -9   0 -0.3945 1.45369   3
   2  -9   0 -1.5579 1.41498   5
   2  -9   0 0.92791 1.19874   4
  -2   9   0 -2.5273 1.53048   6
   2  -9   0 0.65698 1.48397   3
   2   9   0 2.19978 1.85347   6
   2  -9   0 1.32820 1.77636   6
   2   9   0 -2.0296 1.96370   6
   3  -9   0 132.118 5.82440   5
   3  -9   0 111.307 6.30954   6
   3   9   0 118.864 6.77122   6
   3   9   0 127.518 6.73425   6
  -3  -9   0 142.584 6.20257   3
   3  -9   0 142.494 6.16501   3
  -3   9   0 113.467 5.82871   6
  -3  -9   0 130.455 5.77465   5
   3  -9   0 130.410 5.52627   4
  -3   9   0 114.851 6.46060   6
  -3  -9   0 135.880 5.47790   4
   4   9   0 6.70408 2.33145   6
  -4   9   0 2.21902 1.52042   6
   4  -9   0 2.38144 1.44827   5
  -4  -9   0 1.71738 1.37331   5
   4  -9   0 2.30133 1.82617   6
   4  -9   0 3.97536 1.22533   4
  -4  -9   0 1.88989 1.13792   4
  -4   9   0 3.15749 1.99916   6
   4  -9   0 1.31026 1.52759   3
   4   9   0 3.55310 1.66794   6
  -4  -9   0 1.79851 1.51222   3
  -5  -9   0 437.343 15.8424   5
   5   9   0 398.676 16.7625   6
   5  -9   0 406.129 15.6186   4
  -5  -9   0 457.968 16.2874   3
  -5   9   0 385.377 16.3604   6
   5   9   0 378.878 16.1576   6
  -5   9   0 369.105 15.8418   6
   5  -9   0 449.158 16.2649   3
  -5  -9   0 421.926 15.5412   4
   5  -9   0 391.724 16.4089   6
   6   9   0 4.15675 2.28065   6
  -6  -9   0 3.15586 1.59148   3
  -6  -9   0 0.65630 1.32248   5
   6  -9   0 -0.0718 1.79421   6
   6   9   0 0.40817 1.60774   6
  -6   9   0 1.35820 1.41563   6
  -6  -9   0 2.48957 1.18323   4
   6  -9   0 1.24781 1.49705   3
   6  -9   0 0.21880 1.18140   4
  -7  -9   0 0.93943 1.14071   4
   7  -9   0 2.03338 1.60244   3
  -7  -9   0 0.69449 1.29185   5
   7   9   0 1.82312 1.71501   6
   7   9   0 2.05090 2.24009   6
  -7  -9   0 1.17465 1.72332   3
  -7   9   0 -0.3154 1.36445   6
   7  -9   0 0.66163 1.88764   6
   7  -9   0 1.84389 1.19945   4
   8  -9   0 1.53474 1.86782   6
  -8   9   0 0.42406 1.32859   6
  -8  -9   0 -0.5358 1.25467   5
   8   9   0 3.96080 2.32326   6
  -8  -9   0 0.51926 1.12487   4
   8  -9   0 1.79999 1.23303   4
   8  -9   0 0.35564 1.55004   3
   8   9   0 0.26407 1.65073   6
   9  -9   0 274.244 12.3263   6
  -9  -9   0 296.610 11.5855   5
  -9   9   0 261.972 11.6150   6
   9   9   0 268.266 12.7184   6
   9  -9   0 298.388 11.5276   4
   9  -9   0 328.884 12.1403   3
  -9  -9   0 297.271 11.3503   4
  -9  -9   0 322.339 12.1889   3
  10   9   0 1.24964 2.16332   6
 -10  -9   0 4.28969 1.44795   5
  10  -9   0 3.08597 2.08655   4
 -10   9   0 1.93630 1.41461   6
  10  -9   0 2.68197 2.06128   6
 -10  -9   0 3.46162 1.70193   3
 -10  -9   0 0.78900 1.09496   4
  10  -9   0 2.65326 1.65909   3
 -11  -9   0 22.0618 2.19633   5
  11   9   0 19.6165 3.36938   6
 -11   9   0 19.6991 2.22858   6
  11  -9   0 21.4939 2.28569   4
 -11  -9   0 25.5262 2.89603   3
  11  -9   0 21.8620 2.97682   6
 -11  -9   0 23.2238 1.97851   4
  11  -9   0 23.7680 3.22858   3
  12  -9   0 0.90533 1.74217   3
  12   9   0 4.05242 2.49589   6
  12  -9   0 1.45433 1.98818   6
 -12  -9   0 0.51687 1.10727   4
  12  -9   0 2.01741 1.32969   4
 -12  -9   0 1.21575 1.70353   3
 -12   9   0 2.90035 1.52443   6
 -13   9   0 707.222 28.4539   6
  13  -9   0 772.960 28.4194   4
 -13  -9   0 763.482 28.1343   4
  13  -9   0 705.972 29.1486   6
  13  -9   0 804.832 28.9567   3
 -13  -9   0 740.569 28.3522   5
 -13  -9   0 829.038 29.0546   3
  13   9   0 748.818 29.7521   6
  14  -9   0 6.29225 1.51890   4
 -14   9   0 7.37166 1.72094   6
  14  -9   0 4.57680 1.83218   3
 -14  -9   0 5.37241 1.47820   5
 -14  -9   0 5.33906 1.96276   3
  15   9   0 328.284 14.5182   6
  15  -9   0 332.496 13.5391   3
 -15   9   0 310.846 13.0395   6
  15  -9   0 308.797 13.8511   6
  15  -9   0 337.852 13.0301   4
 -15  -9   0 361.896 13.6952   3
 -15  -9   0 337.317 12.9371   5
 -16  -9   0 0.03925 1.77867   3
 -16   9   0 0.29473 1.42618   6
 -16  -9   0 -0.5051 1.39334   5
  16   9   0 1.44280 3.06350   6
  16  -9   0 0.12976 1.63989   3
  16  -9   0 0.73874 1.31827   4
  16  -9   0 -1.6944 2.05805   6
  17   9   0 128.772 7.72694   6
  17  -9   0 127.180 7.17871   6
 -17  -9   0 147.583 6.13210   5
  17  -9   0 148.318 6.27183   4
  17  -9   0 156.508 6.89839   3
 -17   9   0 122.605 6.14868   6
  18  -9   0 5.24465 1.54826   4
  18   9   0 6.78852 2.92751   6
 -18  -9   0 2.59319 2.02218   3
  18  -9   0 1.11304 1.80155   3
 -18   9   0 6.06294 1.62224   6
 -18  -9   0 6.28373 1.59315   5
 -19  -9   0 341.484 13.3152   5
 -19   9   0 302.888 13.3874   6
  19   9   0 345.172 15.1575   6
  19  -9   0 353.012 13.5203   4
 -19  -9   0 373.690 14.2164   3
  19  -9   0 317.445 14.3882   6
  19  -9   0 360.303 14.0863   3
 -20   9   0 1.39972 1.49669   6
 -20  -9   0 3.16002 2.01479   3
  20  -9   0 1.05875 1.53231   4
  20   9   0 1.07089 2.69221   6
  20  -9   0 0.91841 2.27798   6
  20  -9   0 1.51070 1.81055   3
 -20  -9   0 1.01522 1.46493   5
  21  -9   0 13.2550 2.42068   3
 -21  -9   0 13.8811 1.90933   5
  21   9   0 12.8734 3.42706   6
  21  -9   0 12.3053 2.86551   6
  21  -9   0 10.3995 1.97785   4
 -21  -9   0 15.2547 2.54620   3
  22  -9   0 -0.2624 1.50400   4
 -22  -9   0 4.35650 2.14533   3
  22   9   0 2.81708 2.84798   6
  22  -9   0 0.70739 2.34891   6
 -22   9   0 4.22708 1.57161   6
  22  -9   0 -0.0460 1.82724   3
 -22  -9   0 3.94130 1.51865   5
  23  -9   0 190.575 8.42329   3
  23  -9   0 183.624 7.77309   4
 -23   9   0 154.215 7.46944   6
  23  -9   0 156.305 8.69466   6
 -23  -9   0 193.894 8.61355   3
  23  -9   0 190.378 7.78166   3
 -23  -9   0 172.427 7.46711   5
  23   9   0 169.942 9.46342   6
  24  -9   0 1.03298 1.99886   3
 -24  -9   0 2.18080 2.17246   3
 -24  -9   0 1.78294 1.46490   5
  24  -9   0 0.35928 1.61405   4
  24  -9   0 -0.5162 2.39887   6
  24  -9   0 0.53209 1.47393   3
  24   9   0 1.42818 2.88582   6
 -24   9   0 1.95355 1.49787   6
  25  -9   0 0.86800 1.70018   4
  25  -9   0 0.15924 2.45052   6
 -25  -9   0 1.87906 1.57198   5
  25   9   0 -1.2080 2.74055   6
  25  -9   0 -1.4300 1.92174   3
 -25  -9   0 1.32958 2.09925   3
  26  -9   0 3.09842 2.77198   6
  26  -9   0 -0.5279 2.53649   4
 -26  -9   0 3.44242 2.37889   3
  26  -9   0 2.86939 2.16179   3
 -26  -9   0 0.56390 1.51563   5
  26   9   0 1.62165 2.89640   6
  27  -9   0 349.975 13.8055   3
 -27  -9   0 312.952 12.6485   5
  27  -9   0 301.019 14.2063   6
  27   9   0 316.378 14.7973   6
  28  -9   0 5.07358 2.02112   4
 -28  -9   0 6.85584 1.80100   5
  28   9   0 3.70566 3.34279   6
  28  -9   0 7.25994 2.95585   6
 -28  -9   0 0.67428 2.24127   3
  28  -9   0 1.92340 2.44136   3
  29  -9   0 49.2448 5.29720   6
  29  -9   0 49.4275 3.87573   4
 -29  -9   0 53.3972 3.43665   5
 -29  -9   0 49.5987 4.55781   3
   0 -10   0 29.6608 2.96936   3
   0  10   0 21.1091 3.15921   6
   0  10   0 20.6196 2.55690   6
   0 -10   0 24.5578 2.41766   5
   0 -10   0 24.2517 2.22073   4
   1  10   0 2.07515 1.66389   6
  -1  10   0 -0.0127 2.70061   6
  -1 -10   0 -2.3351 1.37002   5
   1 -10   0 1.40460 1.39203   4
   1 -10   0 0.16381 1.59955   3
   1 -10   0 3.89954 1.59494   5
   1  10   0 0.19069 2.14729   6
  -1 -10   0 0.36586 1.59475   3
  -1 -10   0 -0.8398 1.20207   4
  -1  10   0 -2.8732 2.00553   6
  -2  10   0 0.54412 2.07986   6
  -2 -10   0 1.95626 1.65616   3
  -2 -10   0 2.33974 1.28890   4
  -2  10   0 3.36263 2.04764   6
   2 -10   0 2.06539 1.55663   5
   2 -10   0 -0.6577 1.60961   3
   2  10   0 1.40838 2.30222   6
   2  10   0 3.49286 1.70116   6
  -2 -10   0 -0.0657 1.43026   5
   3  10   0 2.18105 1.66828   6
  -3  10   0 -0.6918 1.97368   6
   3 -10   0 1.95155 1.45874   4
  -3  10   0 0.98305 1.55293   6
   3 -10   0 2.70161 1.62274   5
  -3 -10   0 0.67721 1.49687   5
   3 -10   0 2.23581 1.97556   6
   3  10   0 0.51330 2.26591   6
   3 -10   0 0.51801 1.63403   3
  -3 -10   0 -0.4852 1.22943   4
  -3 -10   0 2.10410 1.70501   3
   4 -10   0 9.32380 2.07852   3
   4 -10   0 10.5544 1.63346   4
  -4  10   0 16.3404 2.79680   6
   4  10   0 14.0714 2.29830   6
   4  10   0 14.1809 2.94816   6
  -4 -10   0 8.09289 2.05909   3
   4 -10   0 9.04048 1.95593   5
   4 -10   0 13.2826 2.52407   6
  -4 -10   0 11.3836 1.89074   5
  -4  10   0 13.6978 2.10327   6
  -4 -10   0 9.68862 1.59190   4
   5 -10   0 0.05093 1.21210   4
  -5 -10   0 -2.5112 1.31101   5
   5 -10   0 -1.3101 1.97776   6
  -5  10   0 -0.8465 2.05552   6
   5  10   0 -0.5411 1.80675   6
   5 -10   0 -2.0168 1.54330   3
   5  10   0 -2.0296 2.22229   6
  -5  10   0 0.75759 1.44719   6
  -5 -10   0 -0.7704 1.17111   4
   5 -10   0 -2.4905 1.41117   5
  -5 -10   0 -0.1296 1.69658   3
   6 -10   0 7.84007 1.55463   4
  -6 -10   0 5.09196 1.60299   5
  -6  10   0 6.13564 1.70540   6
   6 -10   0 4.00130 1.74160   5
   6 -10   0 3.86469 1.77529   3
  -6 -10   0 4.71948 1.84584   3
   6  10   0 10.4671 2.80805   6
  -6  10   0 7.39678 2.41248   6
   6 -10   0 4.72929 2.14529   6
  -6 -10   0 7.50091 1.45594   4
  -7 -10   0 0.13684 1.38966   5
  -7 -10   0 0.52071 1.19376   4
   7 -10   0 0.42484 1.96971   6
  -7 -10   0 1.22564 1.64811   3
  -7  10   0 -0.5406 1.99673   6
   7  10   0 1.44860 2.34086   6
   7 -10   0 2.92831 1.36680   4
  -7  10   0 -0.0874 1.39502   6
   7 -10   0 -1.5579 1.52441   3
   8  10   0 9.68018 2.84349   6
  -8  10   0 12.0801 1.88346   6
   8 -10   0 8.23288 2.37083   6
  -8  10   0 11.0371 2.39722   6
  -8 -10   0 7.33878 1.67544   5
  -8 -10   0 5.65564 1.96808   3
  -8 -10   0 6.92529 1.42192   4
   8 -10   0 7.41599 1.55945   4
   8 -10   0 7.13259 2.02831   3
   9 -10   0 1.23991 1.34904   4
  -9  10   0 0.54729 1.45468   6
  -9 -10   0 0.31197 1.17064   4
   9  10   0 -3.0180 2.19550   6
   9 -10   0 0.19846 2.21479   6
  -9  10   0 -1.2989 1.83084   6
  -9 -10   0 1.32671 1.50942   5
   9 -10   0 -0.8754 1.60300   3
  -9 -10   0 -1.0703 1.62666   3
 -10 -10   0 9.87736 1.51137   4
 -10 -10   0 10.4826 1.75563   5
  10 -10   0 8.03674 3.01298   6
 -10 -10   0 6.46690 2.00726   3
  10  10   0 11.9954 3.16567   6
  10 -10   0 8.42337 1.67152   4
 -10  10   0 8.41021 1.71164   6
  10 -10   0 8.04222 1.99447   3
  11 -10   0 1.35257 1.68902   3
 -11 -10   0 1.11300 1.23384   4
 -11  10   0 0.31023 1.43806   6
 -11 -10   0 0.42466 1.37008   5
  11 -10   0 0.36736 1.36447   4
  11  10   0 0.86152 2.46041   6
 -11 -10   0 1.94671 1.80494   3
 -12 -10   0 6.90894 1.43112   4
 -12  10   0 7.94648 1.76907   6
  12 -10   0 7.74181 1.69484   4
  12 -10   0 8.34986 2.52710   6
  12 -10   0 7.14461 1.95819   3
 -12 -10   0 8.80074 1.72037   5
  12  10   0 7.30218 2.77112   6
 -12 -10   0 8.78700 2.19983   3
  13 -10   0 -0.7401 1.69256   3
  13  10   0 -0.7483 2.98022   6
  13 -10   0 0.86210 1.39316   4
 -13 -10   0 0.59000 1.40345   5
 -13 -10   0 0.07415 1.82886   3
 -13  10   0 1.01205 1.44493   6
 -13 -10   0 -0.2142 1.27490   4
  13 -10   0 -0.9245 2.18535   6
 -14  10   0 11.4938 1.87264   6
  14  10   0 13.3601 3.24159   6
 -14 -10   0 19.9241 2.67661   3
 -14 -10   0 15.2014 1.98923   5
  14 -10   0 12.4912 2.75873   6
  14 -10   0 18.6944 2.10883   4
  14 -10   0 17.6322 2.50371   3
 -15 -10   0 3.15938 1.55674   5
  15 -10   0 -0.4881 1.40840   4
 -15 -10   0 2.64360 1.92881   3
  15 -10   0 1.34505 2.25056   6
 -15  10   0 2.51970 1.42461   6
  15  10   0 1.21188 2.65455   6
  15 -10   0 0.47654 1.74044   3
 -16 -10   0 9.98401 1.88805   5
  16 -10   0 12.7987 2.32132   3
  16 -10   0 12.5234 1.93494   4
  16  10   0 11.8398 3.29255   6
 -16 -10   0 13.5754 2.53508   3
  16 -10   0 13.3414 2.88684   6
  17 -10   0 0.77072 1.45746   4
  17 -10   0 0.19764 2.32017   6
 -17 -10   0 0.80119 1.46851   5
 -17 -10   0 -0.0782 1.88044   3
  17  10   0 1.79897 2.79879   6
 -17  10   0 1.72587 1.41975   6
  17 -10   0 0.58689 1.76910   3
  18 -10   0 14.5218 2.51896   3
  18  10   0 19.4700 3.77916   6
 -18  10   0 20.1624 2.30830   6
 -18 -10   0 15.2898 2.63073   3
  18 -10   0 17.0470 3.08011   6
  18 -10   0 20.0588 2.33975   4
 -18 -10   0 13.0433 2.00515   5
  19  10   0 -0.2238 2.82238   6
 -19 -10   0 0.40598 2.01819   3
 -19 -10   0 0.51196 1.51003   5
 -19  10   0 0.63707 1.39048   6
  19 -10   0 1.12134 1.87455   3
  19 -10   0 1.19885 1.55368   4
  19 -10   0 1.92264 2.43828   6
 -20 -10   0 18.7968 2.86346   3
 -20  10   0 18.6017 2.62671   6
  20  10   0 22.0717 4.06857   6
  20 -10   0 15.0653 3.22408   6
  20 -10   0 20.3112 2.80950   3
  20 -10   0 20.5961 2.37662   4
 -20 -10   0 16.8050 2.08481   5
  21  10   0 3.47172 3.00328   6
 -21 -10   0 0.68116 2.12013   3
  21 -10   0 -1.2754 1.88549   3
 -21 -10   0 1.00976 1.53526   5
  21 -10   0 2.20636 1.64196   4
  21 -10   0 -2.4483 2.28687   6
 -22 -10   0 10.1057 3.23025   3
  22  10   0 16.2342 3.89372   6
  22 -10   0 13.8656 3.11481   6
  22 -10   0 13.3770 2.15504   4
  22 -10   0 14.4286 2.67916   3
 -22 -10   0 16.3875 2.06989   5
 -23 -10   0 -0.1730 1.53617   5
  23  10   0 0.03220 2.97580   6
  23 -10   0 -1.6974 1.89481   3
  23 -10   0 0.26378 2.54061   6
 -24 -10   0 3.94820 1.71864   5
  24 -10   0 4.94886 2.25145   3
  24 -10   0 4.93614 2.88485   6
  24  10   0 4.13821 3.35014   6
 -24 -10   0 6.37210 2.48139   3
  24 -10   0 7.05295 1.92469   4
  25  10   0 -2.1592 2.90080   6
  25 -10   0 1.82603 2.64444   6
 -25 -10   0 1.96682 2.25497   3
  25 -10   0 -1.7272 1.58204   4
 -25 -10   0 1.18264 1.57402   5
   0  11   0 10.6690 2.79500   6
   0  11   0 7.34778 2.07571   6
   0 -11   0 6.39310 1.92945   3
   0 -11   0 4.28586 1.77277   5
   0 -11   0 3.13334 1.49401   4
  -1 -11   0 427.652 16.5622   5
  -1  11   0 418.047 17.3358   6
  -1 -11   0 441.140 17.0211   3
   1 -11   0 431.604 16.3111   4
   1  11   0 420.550 17.4567   6
   1 -11   0 443.688 17.0167   3
   1  11   0 400.949 16.7478   6
  -1 -11   0 427.228 16.2580   4
   1 -11   0 441.432 16.6458   5
  -1  11   0 391.492 16.6279   6
   2 -11   0 -1.3906 1.76124   3
  -2 -11   0 1.20087 1.40765   4
   2 -11   0 1.65859 1.42461   4
   2  11   0 -1.1432 2.32614   6
  -2  11   0 -0.0007 1.72513   6
  -2 -11   0 -0.2143 1.67971   5
  -2 -11   0 -0.1000 1.77986   3
   2 -11   0 -0.3802 1.70625   5
  -2  11   0 -1.8645 2.32524   6
  -3  11   0 6.57182 2.01011   6
   3  11   0 3.96655 2.58265   6
   3 -11   0 0.47132 1.71940   5
   3 -11   0 7.63702 1.67030   4
  -3  11   0 3.84534 2.53317   6
  -3 -11   0 6.76551 1.60841   4
  -3 -11   0 9.10359 2.18080   3
  -3 -11   0 3.26643 1.76174   5
   3 -11   0 5.98357 2.10209   3
  -4  11   0 3.27920 2.31306   6
   4 -11   0 -0.8998 1.70878   3
  -4 -11   0 1.03550 1.34779   4
   4 -11   0 3.98186 1.51352   4
  -4 -11   0 3.20338 1.71897   5
   4 -11   0 1.59731 1.66941   5
   4  11   0 3.59883 2.50539   6
  -4 -11   0 1.72550 1.87721   3
  -5 -11   0 336.108 12.9684   3
  -5 -11   0 314.022 12.4004   5
   5 -11   0 331.325 12.8965   3
  -5  11   0 286.878 12.9217   6
   5  11   0 290.055 13.4201   6
  -5 -11   0 301.594 12.0525   4
   5 -11   0 307.961 12.1921   4
   5 -11   0 318.640 12.5623   5
   5 -11   0 289.088 13.1409   6
  -6 -11   0 0.58371 1.29139   4
  -6 -11   0 3.52601 1.92743   3
   6 -11   0 2.21618 2.26805   6
   6  11   0 2.24379 2.66628   6
   6 -11   0 1.60192 1.50054   4
  -6 -11   0 1.35100 1.58920   5
   6 -11   0 -0.6499 1.68714   5
   6 -11   0 -0.7198 1.74798   3
  -6  11   0 1.09890 1.59703   6
  -6  11   0 -0.0985 2.22185   6
   7  11   0 5.90876 2.94395   6
  -7 -11   0 4.29750 1.76675   5
   7 -11   0 6.59809 1.93856   5
   7 -11   0 5.39783 2.04093   3
  -7  11   0 9.29021 2.41177   6
  -7  11   0 3.68441 2.37740   6
   7 -11   0 3.75243 2.41701   6
  -7 -11   0 5.93852 2.16030   3
   7 -11   0 5.36395 1.59432   4
  -7 -11   0 7.65960 1.59649   4
   8 -11   0 2.69793 1.43611   4
   8  11   0 0.82598 2.53970   6
  -8 -11   0 1.68298 1.58600   5
  -8 -11   0 -1.4093 1.80007   3
   8 -11   0 0.00134 2.22241   6
  -8 -11   0 0.41153 1.31247   4
  -8  11   0 0.39303 2.09914   6
   8 -11   0 -1.2405 1.69946   5
   8 -11   0 0.14387 1.72355   3
   9  11   0 135.458 10.2514   6
  -9  11   0 120.083 6.61398   6
   9 -11   0 140.614 6.17204   4
   9 -11   0 119.507 7.10400   6
  -9  11   0 136.712 6.91409   6
  -9 -11   0 131.220 6.22674   5
   9 -11   0 140.913 6.76755   3
   9 -11   0 145.500 6.53485   5
  -9 -11   0 139.010 5.89434   4
  -9 -11   0 150.527 6.98712   3
 -10  11   0 -0.9046 1.90194   6
 -10 -11   0 1.98481 1.35303   4
  10 -11   0 1.02724 2.34365   6
 -10 -11   0 2.19917 1.57522   5
 -10 -11   0 0.13550 1.91220   3
  10 -11   0 2.21771 1.52796   4
  10  11   0 0.40337 2.59396   6
  10 -11   0 -0.3968 1.76991   3
 -10  11   0 2.34973 1.53484   6
  11 -11   0 44.4549 3.09958   4
 -11  11   0 45.5023 3.10366   6
 -11 -11   0 45.0892 2.87719   4
  11 -11   0 39.1347 3.60492   3
 -11 -11   0 41.6471 3.20865   5
  11 -11   0 41.2627 4.24215   6
  11  11   0 36.0918 4.41382   6
 -11  11   0 39.4197 3.69179   6
 -11 -11   0 43.7969 3.88602   3
 -12 -11   0 2.75008 1.36722   4
  12 -11   0 1.69705 2.34887   6
 -12 -11   0 1.19206 1.96828   3
 -12  11   0 3.22727 1.49406   6
 -12 -11   0 0.87929 1.53173   5
  12 -11   0 0.59397 1.49638   4
  12  11   0 4.17664 2.80956   6
 -12  11   0 2.65659 2.03953   6
  12 -11   0 1.28463 1.82255   3
 -13 -11   0 348.134 13.6618   3
 -13 -11   0 317.536 12.5227   4
 -13  11   0 288.202 12.6456   6
  13  11   0 327.846 14.4578   6
  13 -11   0 338.194 13.4734   3
  13 -11   0 332.800 12.8762   4
  13 -11   0 309.534 13.8811   6
 -13 -11   0 328.970 12.8301   5
 -13  11   0 316.032 13.0796   6
 -14 -11   0 3.51661 1.71130   5
  14 -11   0 1.34495 1.89627   3
  14 -11   0 3.08468 1.59374   4
 -14 -11   0 3.86974 2.11988   3
  14 -11   0 4.94900 2.60846   6
 -14  11   0 5.71435 2.59463   6
  14  11   0 10.0130 3.20045   6
  15  11   0 138.473 7.97672   6
  15 -11   0 129.455 6.62943   3
  15 -11   0 120.001 7.23188   6
 -15 -11   0 135.120 6.86500   3
  15 -11   0 123.481 6.07380   4
 -15 -11   0 136.364 6.09287   5
  16 -11   0 -2.2652 2.36855   6
 -16 -11   0 1.49572 1.63128   5
  16 -11   0 -0.3854 1.87874   3
  16 -11   0 -0.8304 1.50314   4
  16  11   0 -0.1397 2.95040   6
 -16 -11   0 1.58432 2.18665   3
  17  11   0 50.6794 5.36144   6
  17 -11   0 47.9198 3.43624   4
  17 -11   0 37.8217 4.58006   6
  17 -11   0 50.6799 4.06192   3
 -17 -11   0 49.5342 3.37368   5
 -18 -11   0 2.92875 1.74755   5
  18 -11   0 1.74622 2.45615   6
  18  11   0 5.29558 3.14752   6
  18 -11   0 2.81751 2.04901   3
  19 -11   0 263.299 11.0797   3
  19 -11   0 228.493 11.3470   4
 -19 -11   0 272.043 11.2523   3
 -19 -11   0 262.915 10.3159   5
  19  11   0 241.787 12.1866   6
  19 -11   0 228.934 11.5332   6
  20 -11   0 -0.9829 2.05729   3
 -20 -11   0 2.19871 2.22739   3
  20  11   0 4.80634 3.27036   6
 -20 -11   0 4.34601 1.69666   5
  20 -11   0 -1.7754 2.49071   6
  20 -11   0 1.11386 1.71836   4
  21 -11   0 14.8745 2.30650   4
  21 -11   0 15.1127 3.32612   6
  21  11   0 7.83633 3.44277   6
 -21 -11   0 11.8321 2.69942   3
   0 -12   0 224.773 9.34694   3
   0 -12   0 204.174 8.50452   4
   0  12   0 181.688 9.51480   6
   0 -12   0 204.956 8.86918   5
  -1 -12   0 2.49346 1.85270   5
  -1  12   0 1.85946 2.50600   6
   1 -12   0 0.37629 1.72785   5
   1 -12   0 0.01047 1.89671   3
   1  12   0 -0.5234 2.44359   6
  -1 -12   0 2.02130 1.93230   3
  -1 -12   0 1.31600 1.44800   4
   1 -12   0 2.11160 1.53968   4
   2  12   0 7.75228 2.99216   6
  -2  12   0 9.00326 2.79500   6
   2 -12   0 12.5033 1.94789   4
   2 -12   0 11.3989 2.20480   5
  -2 -12   0 13.9996 2.52535   3
  -2 -12   0 11.7639 2.24678   5
  -2 -12   0 12.3139 1.89768   4
   2 -12   0 16.5616 2.62755   3
  -3 -12   0 -1.0624 1.87628   3
  -3 -12   0 -0.7821 1.36776   4
   3 -12   0 -0.2801 1.84333   5
  -3 -12   0 -1.0514 1.72145   5
   3 -12   0 0.56113 1.44885   4
   3 -12   0 -0.3311 1.86925   3
  -3  12   0 0.78975 2.41277   6
   3  12   0 1.40578 2.52324   6
  -4 -12   0 140.330 6.25643   4
  -4 -12   0 154.637 7.19673   3
   4 -12   0 150.506 7.09115   3
   4 -12   0 146.879 6.38705   4
  -4 -12   0 142.447 6.65489   5
   4 -12   0 139.031 6.74257   5
  -4  12   0 122.896 7.15771   6
   4  12   0 134.075 7.70833   6
  -5 -12   0 1.18198 1.72274   5
   5 -12   0 1.40959 1.78573   5
  -5 -12   0 4.48661 2.07072   3
   5 -12   0 0.57086 1.90752   3
   5  12   0 3.58397 2.61105   6
  -5  12   0 1.08236 2.27205   6
   5 -12   0 1.54309 1.50706   4
  -5 -12   0 1.61096 1.46467   4
  -6 -12   0 37.6405 3.71373   3
   6 -12   0 39.8406 3.00331   4
  -6 -12   0 37.0676 3.16237   5
  -6  12   0 28.2246 3.49294   6
   6 -12   0 42.8865 3.71924   3
   6 -12   0 38.4471 3.47903   5
  -6 -12   0 37.5435 2.80042   4
   7  12   0 -2.1415 2.50545   6
  -7 -12   0 0.01208 1.97106   3
  -7 -12   0 -1.8523 1.55258   5
   7 -12   0 -0.2039 1.98655   5
   7 -12   0 4.61659 2.47749   6
   7 -12   0 -1.1371 1.85821   3
  -7 -12   0 -0.5536 1.37920   4
   7 -12   0 0.66600 1.55029   4
  -7  12   0 -2.1087 2.10928   6
   8 -12   0 53.0338 4.83697   6
  -8 -12   0 62.1423 3.51808   4
  -8 -12   0 66.7686 5.58728   3
   8 -12   0 67.3889 3.90319   4
   8 -12   0 69.6909 4.45673   3
  -8 -12   0 60.7711 3.99974   5
   8  12   0 55.5602 5.38385   6
   9 -12   0 4.28217 2.09129   3
  -9 -12   0 2.42329 1.70989   5
  -9 -12   0 1.19007 1.43056   4
   9 -12   0 3.53751 2.50707   6
  -9  12   0 -0.0809 2.14021   6
   9  12   0 2.65611 2.84523   6
   9 -12   0 3.99717 1.66426   4
  10 -12   0 92.8310 5.18056   3
  10 -12   0 95.7900 4.66237   4
 -10 -12   0 82.3982 4.58088   5
 -10 -12   0 87.0499 4.28449   4
  10  12   0 67.2661 6.01008   6
  10 -12   0 75.0159 5.76094   6
 -11 -12   0 0.27808 2.19863   3
 -11 -12   0 1.45009 1.39816   4
  11 -12   0 -1.0667 1.85325   3
  11 -12   0 0.44241 1.96972   5
  11  12   0 -0.1052 2.83744   6
  11 -12   0 0.61718 2.40280   6
  11 -12   0 -0.5143 1.57710   4
 -11  12   0 -1.3479 2.32899   6
 -11 -12   0 -0.9642 1.69531   5
  12 -12   0 28.0685 3.32335   3
  12 -12   0 21.5660 3.51072   6
 -12 -12   0 25.0708 2.27428   4
 -12 -12   0 29.6978 3.32060   3
  12  12   0 21.9760 3.95691   6
  12 -12   0 23.8635 2.88947   5
  13 -12   0 2.05552 2.55064   6
 -13 -12   0 2.35390 1.39243   4
 -13 -12   0 1.73351 2.19641   3
  13  12   0 1.31149 3.05187   6
  14  12   0 83.4673 6.65031   6
 -14 -12   0 95.7024 4.58659   4
 -14 -12   0 103.503 5.92420   3
  14 -12   0 92.1485 4.95095   4
   1   0  -1 -0.0793 0.57599   1
  -2   0  -1 0.20175 0.17754   6
  -2   0  -1 0.38127 0.08518   4
   2   0   1 0.03369 0.18097   6
   2   0   1 0.05711 0.12405   5
   2   0  -1 0.26820 0.13655   3
  -2   0   1 0.13488 0.14417   3
   2   0  -1 0.28734 0.06895   5
   2   0   1 0.23619 0.08185   4
  -2   0  -1 0.22827 0.14540   5
  -3   0   1 0.75708 0.19717   3
   3   0   1 0.75095 0.19392   5
   3   0   1 0.21027 0.11211   4
   3   0  -1 0.31718 0.10481   5
   3   0  -1 0.20381 0.17488   3
  -3   0  -1 0.58019 0.26936   6
  -3   0   1 0.56182 0.10955   5
   3   0   1 0.32567 0.20058   3
   3   0   1 0.23689 0.23880   6
  -3   0  -1 0.35753 0.18972   5
   4   0   1 0.24685 0.25434   3
   4   0  -1 0.72917 0.25015   3
   4   0   1 0.70933 0.23221   5
   4   0  -1 0.08288 0.13226   5
   4   0   1 0.12422 0.13927   4
  -4   0  -1 0.39536 0.21310   5
  -4   0   1 0.25416 0.14109   5
   4   0   1 -0.0711 0.27121   6
  -4   0  -1 0.31931 0.27297   3
  -4   0  -1 0.36588 0.14574   4
  -4   0  -1 0.27905 0.30319   6
   5   0  -1 0.55215 0.33402   6
   5   0   1 0.03996 0.35825   6
   5   0   1 0.40857 0.26306   5
  -5   0   1 0.56906 0.30222   3
  -5   0   1 0.28380 0.19764   5
   5   0  -1 0.67982 0.20077   5
   5   0   1 0.60090 0.19322   4
  -5   0  -1 0.24367 0.32209   3
  -5   0  -1 0.43149 0.37156   6
  -5   0  -1 1.09307 0.21343   4
   5   0   1 0.30362 0.32772   3
   5   0  -1 0.62329 0.30968   3
  -5   0  -1 0.34737 0.26155   5
   6   0   1 0.07893 0.33650   3
  -6   0  -1 0.50691 0.42937   6
   6   0   1 0.14979 0.21444   4
   6   0  -1 0.17841 0.22698   5
  -6   0   1 0.50523 0.24827   5
  -6   0   1 0.26961 0.34601   3
  -6   0  -1 0.69987 0.38681   3
   6   0  -1 0.83728 0.41448   6
  -6   0  -1 0.86063 0.31556   5
   6   0   1 0.43927 0.29726   5
   6   0   1 0.32475 0.43773   6
   7   0  -1 1.22266 0.29784   5
   7   0   1 0.43841 0.26279   4
   7   0  -1 0.78666 0.46398   6
  -7   0  -1 0.88395 0.36398   5
   7   0   1 1.36096 0.54234   6
   7   0  -1 1.98796 0.48866   3
  -7   0   1 1.27378 0.43543   3
  -7   0   1 0.31633 0.43615   6
  -7   0   1 0.53032 0.27682   5
   7   0   1 1.50940 0.38167   5
  -7   0  -1 1.67273 0.58619   6
   8   0  -1 0.85088 0.32778   5
   8   0   1 1.22487 0.52039   3
  -8   0   1 0.73836 0.45865   3
   8   0  -1 0.99431 0.48979   3
  -8   0  -1 0.03436 0.52170   6
  -8   0   1 0.50754 0.48562   6
   8   0   1 0.77497 0.30656   4
  -8   0  -1 0.46057 0.47587   3
   8   0   1 0.67656 0.59002   6
  -8   0  -1 0.31712 0.38483   5
   8   0  -1 0.35729 0.52277   6
  -8   0   1 0.47121 0.29889   5
  -9   0  -1 0.74089 0.54343   3
   9   0  -1 1.42966 0.56351   3
   9   0   1 1.10665 0.37153   4
  -9   0  -1 1.05931 0.44034   5
   9   0  -1 0.61214 0.34129   5
   9   0  -1 0.60646 0.56632   6
   9   0   1 0.45508 0.39527   5
  -9   0   1 2.45939 0.62512   3
   9   0   1 0.24170 0.51595   3
  -9   0   1 0.54609 0.60242   6
  -9   0  -1 0.42541 0.64189   6
   9   0   1 0.42117 0.62828   6
  -9   0   1 0.18947 0.33686   5
  10   0  -1 0.26952 0.37492   5
  10   0   1 0.30290 0.42771   5
  10   0   1 0.96060 0.62686   3
 -10   0   1 0.08066 0.36379   5
 -10   0  -1 0.30366 0.59117   3
  10   0  -1 0.01772 0.61587   6
  10   0   1 1.95370 0.82190   6
  10   0   1 0.97891 0.41062   4
 -10   0   1 0.76010 0.55836   3
 -10   0   1 1.82684 0.68738   6
 -10   0  -1 1.77722 0.76924   6
  10   0  -1 -0.0067 0.53170   3
 -10   0  -1 -0.3813 0.41973   5
  11   0   1 0.59473 0.76599   6
  11   0   1 0.38873 0.65561   3
 -11   0   1 0.12611 0.41484   5
  11   0   1 0.47924 0.45263   5
  11   0   1 1.20723 0.45079   4
 -11   0   1 0.82593 0.63081   3
 -11   0  -1 -0.0876 0.46429   5
 -11   0  -1 -0.7033 0.73943   6
 -11   0   1 -0.1056 0.63092   6
 -11   0  -1 0.21920 0.65435   3
  11   0  -1 0.99918 0.75319   6
  11   0  -1 0.52610 0.42044   5
  12   0   1 0.04130 0.79634   6
  12   0   1 0.08475 0.47655   5
 -12   0   1 0.75505 0.45837   5
 -12   0  -1 1.20233 0.83429   6
  12   0   1 1.16253 0.49656   4
 -12   0   1 0.28082 0.67985   3
 -12   0   1 1.10309 0.76380   6
  12   0  -1 0.64042 0.47228   5
  12   0   1 1.60072 0.79715   3
  12   0  -1 0.38630 0.65416   3
  12   0  -1 2.55494 0.90798   6
 -12   0  -1 1.15945 0.57223   5
 -12   0  -1 0.81342 0.72123   3
  13   0  -1 1.14725 0.78328   3
 -13   0  -1 2.60741 1.01425   6
 -13   0  -1 0.49852 0.74226   3
 -13   0  -1 -0.4645 0.53616   5
  13   0   1 2.72004 0.59425   4
  13   0   1 1.52219 0.58305   5
  13   0  -1 0.72493 0.86405   6
 -13   0   1 0.88816 0.51914   5
 -13   0   1 0.11657 0.70613   3
  13   0   1 -0.0403 0.83364   6
 -13   0   1 -0.1425 0.79596   6
  13   0  -1 0.00282 0.46690   5
  13   0   1 -0.3492 0.81531   3
  14   0   1 -0.2654 0.51793   5
  14   0   1 0.25779 0.92775   6
 -14   0   1 -0.4812 0.83280   6
 -14   0   1 1.20034 0.56222   5
  14   0   1 0.80764 0.55003   4
  14   0  -1 0.75243 0.89148   6
 -14   0  -1 -0.0932 0.60370   5
  14   0  -1 0.42519 0.53643   5
  14   0  -1 0.41594 0.77617   3
 -14   0  -1 1.58230 0.89219   3
  14   0   1 2.49593 0.88799   3
 -14   0   1 -0.1479 0.73545   3
 -14   0  -1 0.99334 0.95876   6
 -15   0   1 0.82333 0.85777   3
  15   0  -1 0.99898 0.60428   5
 -15   0  -1 1.25007 0.90663   3
  15   0   1 -0.1348 0.83487   3
 -15   0  -1 -0.6763 0.62020   5
 -15   0   1 0.04262 0.93644   6
  15   0  -1 -0.0579 0.81225   3
  15   0   1 0.59742 0.58706   5
 -15   0  -1 0.85341 1.00570   6
  15   0  -1 -0.3872 0.91240   6
  15   0   1 1.28933 1.08774   6
 -15   0   1 0.51138 0.59224   5
  15   0   1 1.62531 0.62376   4
  16   0  -1 0.06742 1.00975   6
  16   0   1 0.06640 0.62346   5
  16   0   1 0.61414 0.60555   4
 -16   0  -1 0.78101 1.02150   6
 -16   0  -1 0.38879 0.70968   5
 -16   0   1 0.71452 1.03499   6
  16   0  -1 0.26352 0.87476   3
 -16   0   1 0.78231 0.65279   5
  16   0   1 1.68233 0.99612   3
 -16   0  -1 2.03254 1.01618   3
  16   0  -1 -0.6734 0.57789   5
  16   0   1 2.25734 1.19000   6
 -16   0   1 0.52610 0.86877   3
  17   0   1 1.01501 0.99289   3
 -17   0   1 1.75717 0.96672   3
  17   0   1 -0.2452 1.12922   6
 -17   0  -1 -0.6567 0.81973   5
  17   0  -1 0.77670 0.98187   3
 -17   0  -1 0.74021 1.00577   3
  17   0  -1 0.23404 1.11927   6
  17   0  -1 0.51208 0.64359   5
  17   0   1 0.85047 0.70156   5
 -17   0   1 -0.4408 0.66183   5
 -17   0  -1 0.47549 1.08167   6
 -17   0   1 0.39733 1.07072   6
  17   0   1 2.02700 0.69798   4
 -18   0   1 -0.2448 1.10630   6
 -18   0  -1 0.59719 0.80046   5
  18   0   1 1.71492 0.76981   5
  18   0   1 0.81527 1.20485   6
 -18   0   1 1.36308 1.00156   3
  18   0   1 1.98468 1.14244   3
  18   0   1 1.87129 0.73670   4
 -18   0  -1 0.34667 1.10617   6
 -18   0  -1 0.42677 1.07634   3
  18   0  -1 1.03247 1.38328   6
  18   0  -1 1.03685 1.02870   3
  18   0  -1 0.69064 0.64548   5
 -18   0   1 0.40166 0.71546   5
 -19   0  -1 1.51631 1.15273   3
  19   0   1 2.73611 1.19450   3
 -19   0  -1 -0.0614 1.12023   6
  19   0   1 0.38944 1.31332   6
  19   0  -1 1.11023 1.03913   3
 -19   0  -1 0.38557 0.78357   5
  19   0  -1 0.83505 1.26754   6
  19   0   1 0.88820 0.73954   5
  19   0  -1 1.33360 0.74401   5
 -19   0   1 0.26299 0.78965   5
 -19   0   1 0.69567 1.06408   3
 -19   0   1 0.21539 1.17713   6
  20   0   1 0.69829 0.79832   5
 -20   0   1 -0.5438 0.73210   5
  20   0  -1 -0.0503 0.72969   5
 -20   0   1 1.55358 1.28935   6
  20   0   1 -0.0318 1.08892   3
  20   0  -1 -0.2157 1.08940   3
  20   0   1 -0.6288 0.73214   4
 -20   0  -1 0.07601 0.82278   5
 -20   0   1 0.55360 1.05159   3
  20   0   1 0.02688 1.32453   6
 -20   0  -1 2.54394 1.21924   3
 -20   0  -1 0.53802 1.15992   6
  20   0  -1 -0.2069 1.24405   6
  21   0  -1 0.95317 0.74682   5
  21   0   1 0.91341 0.80350   5
  21   0  -1 1.31945 1.19450   3
  21   0   1 -0.9455 1.40373   6
 -21   0   1 0.57165 1.25524   6
 -21   0   1 0.85090 1.13012   3
 -21   0  -1 0.71130 1.25005   3
 -21   0  -1 -0.8222 0.89178   5
  21   0   1 0.14113 1.15768   3
 -21   0   1 0.60959 0.89070   5
  21   0  -1 0.17724 1.34308   6
 -21   0  -1 -0.1770 1.24909   6
  21   0   1 0.11137 0.79841   4
 -22   0  -1 -1.0443 1.22336   6
 -22   0   1 -0.2094 0.88713   5
  22   0  -1 0.71758 0.79142   5
 -22   0   1 -0.1157 1.32082   6
  22   0   1 -0.1604 1.50635   6
  22   0   1 0.24967 0.82115   4
  22   0  -1 0.61969 1.44788   6
  22   0   1 0.42010 1.22036   3
  22   0  -1 0.81060 1.23612   3
 -22   0  -1 -0.2247 1.20711   3
 -22   0  -1 0.28147 0.94800   5
 -22   0   1 1.09650 1.24264   3
 -23   0   1 0.39368 1.45738   6
  23   0   1 0.88577 0.87998   5
  23   0   1 0.92871 0.89492   4
 -23   0   1 0.67475 0.97090   5
  23   0  -1 0.06782 1.48036   6
 -23   0   1 0.91239 1.44174   3
  23   0   1 1.12898 1.53913   6
  23   0  -1 0.92378 1.34122   3
 -23   0  -1 0.63285 1.46974   6
  23   0  -1 1.55759 0.87824   5
 -23   0  -1 1.20192 1.38000   3
 -23   0  -1 -1.8769 0.90317   5
  23   0   1 -0.2929 1.24635   3
 -24   0  -1 -0.9568 1.35292   6
 -24   0   1 -0.3701 1.27799   3
  24   0  -1 0.13350 1.29812   3
  24   0  -1 0.48856 0.96851   4
 -24   0   1 -0.2549 1.37249   6
 -24   0  -1 0.72484 1.42292   3
  24   0   1 1.17505 0.88981   5
  24   0   1 -0.0852 1.62321   6
  24   0   1 -0.8203 1.32330   3
  24   0  -1 0.23888 0.85188   5
 -24   0  -1 0.71642 1.09698   5
 -24   0   1 0.12088 1.02225   5
  24   0   1 -0.1559 0.91321   4
  24   0  -1 0.20201 1.59917   6
  25   0  -1 0.66553 1.65565   6
 -25   0   1 -0.0105 2.41634   6
 -25   0  -1 -0.3506 1.43967   3
  25   0   1 -1.1447 0.90537   4
 -25   0  -1 0.35056 1.54714   6
  25   0   1 0.55355 1.00652   5
 -25   0   1 -0.1856 1.37273   3
  25   0  -1 1.22237 1.41785   3
  25   0  -1 0.33476 0.87770   5
  25   0  -1 2.67599 1.08057   4
  25   0   1 -0.0145 1.62926   6
 -25   0  -1 0.58011 1.09090   5
 -25   0   1 -0.9586 0.99036   5
  26   0  -1 -0.4556 1.03235   4
 -26   0   1 1.27927 1.44849   3
  26   0   1 1.45172 1.80359   6
 -26   0   1 0.13553 1.56437   6
  26   0   1 0.65294 1.43250   3
  26   0  -1 -0.8486 0.92714   5
  26   0  -1 -1.8715 1.59610   6
 -26   0  -1 0.28071 1.50798   3
 -26   0  -1 0.08769 1.13581   5
  26   0   1 -0.2915 0.96766   4
 -26   0   1 -1.0538 1.07892   5
  26   0  -1 -0.2577 1.44946   3
 -26   0  -1 0.12809 1.78370   6
 -27   0  -1 -1.1781 1.44569   3
 -27   0  -1 -0.0984 1.22041   5
  27   0   1 -2.3664 1.36488   3
  27   0   1 0.20957 1.86397   6
  27   0  -1 2.41273 1.96492   6
  27   0  -1 1.27800 1.14801   4
  27   0  -1 -1.1636 1.36543   3
 -27   0   1 0.99923 1.54096   3
  27   0   1 0.54112 1.06897   4
 -27   0   1 0.62716 1.14503   5
 -27   0   1 -0.7871 1.52197   6
  27   0  -1 0.71601 0.89985   5
  28   0   1 1.20054 1.57389   3
  28   0  -1 0.15841 1.12292   4
  28   0   1 0.56590 1.10195   4
  28   0   1 0.59664 1.91438   6
 -28   0  -1 1.05840 1.64828   3
 -28   0   1 -1.2543 1.15578   5
 -28   0   1 0.20332 1.54565   3
 -28   0  -1 -0.6240 1.21572   5
  28   0  -1 2.89319 1.95227   6
 -28   0   1 -1.3275 1.52355   6
 -29   0  -1 -1.4374 1.24304   5
  29   0   1 -1.1501 1.06655   4
 -29   0   1 0.08368 1.22311   5
  29   0  -1 -0.9175 1.57123   3
  29   0  -1 0.03260 1.87254   6
  29   0   1 2.26767 2.06876   6
  29   0  -1 1.50718 1.16924   4
 -29   0   1 -0.6782 1.51326   3
 -30   0  -1 0.04424 1.34727   5
  30   0  -1 1.69086 1.23644   4
  30   0  -1 0.66949 2.04805   6
  30   0   1 1.91559 2.11215   6
  30   0   1 -0.9809 1.13078   4
 -30   0   1 -1.4896 1.29031   5
 -30   0   1 0.80999 1.61438   3
  30   0  -1 -0.9195 1.50643   3
  31   0   1 -0.7219 1.17466   4
 -31   0   1 -0.6085 1.26722   5
 -31   0   1 0.04890 1.68554   3
  31   0   1 -0.0107 1.96583   6
  31   0  -1 0.46102 1.78390   3
  31   0  -1 0.97247 2.16477   6
 -32   0   1 -0.3053 1.36063   5
  32   0   1 2.10409 2.19615   6
 -32   0   1 0.12147 1.76650   3
  32   0   1 1.54719 1.25021   4
  32   0  -1 0.62608 1.30675   4
  32   0  -1 -0.3924 2.10386   6
 -32   0  -1 -1.5844 1.36832   5
  33   0   1 1.78745 1.31231   4
  33   0  -1 -1.7189 1.22176   4
 -33   0  -1 -2.8416 1.44343   5
  33   0  -1 -1.0418 2.06512   6
  33   0   1 -0.2900 2.22490   6
 -33   0   1 -0.0528 1.80563   3
  34   0  -1 0.37990 1.35387   4
  34   0  -1 1.45295 2.25456   6
 -34   0   1 -1.3683 1.73826   3
  34   0   1 -0.6507 1.23944   4
  34   0   1 1.35390 2.26506   6
 -34   0   1 -0.7290 1.53649   5
 -34   0  -1 -0.6982 1.45600   5
 -35   0  -1 0.68227 1.54522   5
  35   0  -1 -0.8469 1.35982   4
  35   0  -1 0.14779 2.33735   6
  35   0   1 -0.1556 1.33798   4
 -35   0   1 -1.1153 1.47476   5
  35   0   1 -0.2234 2.28826   6
  36   0   1 2.14599 1.40375   4
  36   0   1 -1.0241 2.35640   6
 -36   0   1 2.93606 1.64183   5
  36   0  -1 0.27012 1.45511   4
  36   0  -1 4.32166 2.50575   6
 -36   0  -1 -1.5070 1.57953   5
  37   0   1 0.27474 2.48449   6
 -37   0  -1 -0.0037 1.55067   5
  37   0   1 -0.8806 1.40301   4
  37   0  -1 -0.9348 1.38822   4
  37   0  -1 1.49182 2.47338   6
 -37   0   1 -0.1790 1.61061   5
  38   0  -1 -0.2375 1.45630   4
  38   0   1 0.89264 1.44519   4
  38   0   1 1.31201 2.61617   6
 -38   0   1 -2.7739 1.60113   5
 -38   0  -1 -0.9635 1.59795   5
  38   0  -1 1.11937 2.58434   6
 -39   0   1 1.86733 1.72711   5
  39   0  -1 1.89433 2.65173   6
  39   0  -1 -0.1068 1.52885   4
  39   0   1 -3.6416 1.38794   4
 -39   0  -1 1.03589 1.80417   5
 -40   0  -1 -1.4749 1.70443   5
  40   0  -1 -0.1756 1.54431   4
  40   0   1 -0.8897 1.43982   4
  40   0   1 1.22962 2.76708   6
 -40   0   1 -0.9706 1.72414   5
  40   0  -1 1.72647 2.71593   6
   0   1   1 0.29370 0.19792   5
   0  -1   1 0.27219 0.28951   6
   0  -1  -1 0.49141 0.19359   5
   0  -1   1 1.09680 0.20560   4
   0   1  -1 0.27321 0.17635   4
   0  -1  -1 0.65848 0.14962   6
   0  -1   1 -0.0495 0.25423   3
   0   1  -1 0.10427 0.27745   6
   0   1  -1 0.06320 0.26251   3
   1   1  -1 65.1778 2.75116   3
  -1  -1  -1 75.5436 2.67845   3
  -1  -1  -1 73.1993 2.66510   5
  -1   1   1 61.9581 2.58319   3
   1   1  -1 76.0396 2.81252   6
   1  -1   1 68.3355 2.79579   6
   1  -1   1 64.4880 2.75075   3
  -1   1   1 74.5636 2.61581   4
  -1  -1  -1 70.0673 2.57252   4
  -1   1  -1 71.4021 2.64886   4
   1   1   1 72.0351 2.66990   3
  -1  -1   1 64.1993 2.74977   3
  -1  -1   1 69.9539 2.78372   6
   1  -1  -1 73.3819 2.61153   4
   1  -1  -1 65.6569 2.58454   3
   1   1   1 70.3928 2.57109   4
  -1   1  -1 72.2513 2.80533   6
  -1   1  -1 66.9646 2.75215   3
   1   1   1 70.2127 2.66359   5
   2  -1   1 5343.21 219.487   2
   2   1  -1 5437.21 220.774   2
  -2  -1  -1 5729.94 218.894   2
  -2   1   1 5047.48 200.968   2
   2  -1  -1 5488.07 201.831   2
  -2  -1   1 5172.44 219.078   2
  -2   1  -1 5401.76 220.434   2
  -3  -1  -1 413.043 14.1177   6
   3   1  -1 361.871 13.9869   3
   3  -1   1 389.528 14.0567   6
  -3  -1  -1 387.982 13.9917   3
   3  -1   1 388.712 13.8806   5
   3   1  -1 377.303 13.8237   5
  -3   1   1 379.841 13.8661   4
  -3  -1  -1 372.915 13.8819   5
   3   1   1 402.771 14.0699   6
  -3   1  -1 373.162 13.8815   5
  -3  -1   1 375.014 13.8172   5
  -3   1  -1 362.405 13.8519   4
   3   1   1 366.190 13.7792   4
  -3   1  -1 381.652 14.0433   6
   3   1   1 391.840 13.9945   3
  -3  -1   1 360.850 13.8643   4
  -3  -1   1 353.374 13.9739   3
   3  -1  -1 392.453 13.8764   4
   4  -1   1 1201.33 71.8572   2
  -4   1   1 1282.10 48.9385   1
  -4   1   1 1252.40 60.7416   2
  -4  -1  -1 1286.85 52.5359   1
  -4  -1  -1 1350.77 77.7877   2
   4   1  -1 1262.28 73.0815   2
   4   1  -1 1155.20 50.6607   1
   4  -1   1 1316.31 52.0028   1
   4  -1  -1 1340.83 63.6296   2
   4  -1  -1 1287.47 48.8300   1
  -4  -1   1 1218.48 71.3026   2
  -4   1  -1 1255.33 51.4769   1
  -4  -1   1 1176.82 50.7380   1
   4   1   1 1233.98 52.0729   1
  -4   1  -1 1259.58 73.5422   2
   4   1   1 1165.00 74.0511   2
   5  -1   1 452.356 16.8236   5
  -5  -1  -1 482.486 17.1787   6
  -5   1   1 487.164 16.8372   6
   5   1  -1 467.749 16.7602   5
   5  -1   1 435.722 16.7844   4
   5  -1   1 482.908 17.0573   6
   5   1  -1 438.460 16.9593   3
  -5  -1  -1 444.034 16.8178   5
  -5  -1  -1 449.125 16.9922   3
   5   1   1 475.460 17.1232   6
  -5  -1   1 457.230 16.7469   5
   5   1   1 459.915 17.0095   3
  -5   1  -1 439.601 16.7788   4
   5   1   1 455.581 16.8347   5
   5  -1  -1 458.580 16.8403   3
   5  -1  -1 467.526 16.8419   4
   5  -1  -1 484.785 16.9206   6
  -5  -1   1 434.098 16.9360   3
   6   1  -1 223.787 8.07194   5
  -6  -1  -1 220.239 8.14002   5
  -6  -1  -1 209.976 8.33709   3
   6   1  -1 197.090 8.26776   3
   6  -1   1 207.906 8.09179   4
  -6   1   1 217.785 8.25412   3
   6  -1  -1 220.674 8.16595   4
   6   1   1 250.421 8.55060   6
   6   1   1 215.995 8.36349   3
   6   1   1 229.255 8.16530   5
   6  -1  -1 223.418 8.09931   5
   6  -1  -1 201.013 8.17205   3
  -6   1  -1 237.069 8.18375   5
  -6  -1   1 197.320 8.24784   3
  -6  -1   1 225.453 8.06464   5
  -6   1  -1 199.802 8.07819   4
  -6   1  -1 244.254 8.42869   6
  -7  -1  -1 1202.97 44.5923   3
   7   1   1 1246.91 44.3879   5
   7   1   1 1207.67 44.6207   3
   8  -1   1 1144.36 40.4857   5
  -8   1   1 1097.40 40.5449   3
   8   1  -1 1114.81 40.6840   3
   8   1  -1 1147.23 40.4130   5
   8  -1   1 1074.22 40.6083   3
   8   1   1 1134.81 40.5014   5
   8  -1  -1 1116.72 40.6001   3
  -8  -1   1 1072.74 40.6270   3
  -8   1  -1 1069.31 40.4049   4
   8  -1  -1 1136.73 40.4143   5
   9   1  -1 6.65194 0.87012   3
  -9   1   1 7.55743 0.85658   3
   9   1  -1 8.41390 0.66590   5
   9   1  -1 9.85842 1.16284   6
   9  -1   1 8.28695 1.10736   6
   9  -1   1 8.30101 0.71826   5
  -9  -1  -1 8.71419 1.05590   3
  -9   1   1 10.8853 0.99958   6
   9  -1   1 7.76516 0.88850   3
  -9  -1  -1 7.68442 0.75376   5
   9  -1   1 8.66059 0.70024   4
  -9  -1  -1 10.1481 1.22871   6
  -9   1   1 8.38936 0.69840   5
   9  -1  -1 8.38502 0.65319   5
  -9  -1   1 7.97089 0.93896   3
  -9  -1   1 8.28312 0.67278   5
   9   1   1 7.36072 0.95962   3
  -9   1  -1 7.34055 0.63227   4
   9  -1  -1 8.61917 1.03777   6
   9  -1  -1 8.45617 0.76599   4
   9  -1  -1 7.95434 0.91348   3
  -9   1  -1 7.12710 1.00214   6
   9   1   1 7.11383 0.70999   5
  -9   1  -1 9.33081 0.79707   5
 -10   1   1 649.145 23.5741   5
  10   1  -1 641.309 23.5523   5
  10   1  -1 625.681 23.8670   3
  10  -1   1 627.711 23.5527   4
 -10  -1  -1 629.965 23.6001   5
 -10  -1  -1 610.586 23.8963   3
  10  -1   1 658.439 23.6289   5
  10  -1   1 686.604 24.0865   6
 -10  -1  -1 684.653 24.2311   6
 -10   1   1 607.789 23.7159   3
  10   1  -1 676.308 24.1008   6
  10  -1   1 627.459 23.7941   3
 -10   1   1 671.378 23.8723   6
  10  -1  -1 637.154 23.5400   5
 -10  -1   1 650.916 24.0592   6
  10   1   1 635.867 23.6384   5
 -10   1  -1 644.118 23.6505   5
  10   1   1 664.522 24.1518   6
  10  -1  -1 622.361 23.7779   3
 -10   1  -1 664.484 24.0266   6
 -10   1  -1 618.948 23.5324   4
 -10  -1   1 602.438 23.7878   3
  10  -1  -1 623.434 23.6249   4
  10  -1  -1 677.712 23.9914   6
 -10  -1   1 641.715 23.5352   5
 -11  -1  -1 943.489 34.6853   3
 -11  -1  -1 932.362 34.3459   5
  11   1  -1 929.868 34.2915   5
 -11   1   1 945.043 34.3103   5
  11  -1   1 981.914 34.8654   6
  11  -1   1 911.629 34.2879   4
  11  -1   1 934.778 34.3582   5
 -11   1   1 975.365 34.6524   6
 -11   1   1 897.556 34.4781   3
  11   1  -1 918.581 34.6332   3
  11  -1   1 929.547 34.5625   3
 -11  -1   1 907.221 34.5588   3
 -11   1  -1 912.997 34.3781   5
  11   1   1 960.823 34.9234   6
  11   1   1 925.182 34.8150   3
 -11  -1   1 977.125 34.8549   6
 -11   1  -1 1008.52 34.8460   6
  11  -1  -1 922.409 34.3687   4
  11  -1  -1 999.033 34.7992   6
 -11  -1   1 947.220 34.2779   5
  11  -1  -1 924.430 34.2748   5
 -11   1  -1 880.032 34.2556   4
  11  -1  -1 935.781 34.5631   3
  12   1  -1 2245.55 80.2285   5
 -12  -1   1 2170.28 80.4996   3
  12   1   1 2206.08 80.6849   3
 -13  -1  -1 202.505 8.01369   3
 -13  -1  -1 205.133 8.33324   6
  13  -1   1 197.127 7.91014   3
 -13  -1  -1 195.966 7.61655   5
 -13   1   1 192.039 7.57383   5
  13  -1   1 210.169 8.24537   6
 -13   1   1 204.912 8.00656   6
  13  -1   1 196.991 7.62812   5
 -13   1   1 197.318 7.81847   3
  13   1  -1 188.199 7.55875   5
  13  -1   1 196.038 7.56097   4
  13   1  -1 195.803 7.99289   3
  13  -1  -1 201.140 8.13078   6
 -13   1  -1 208.897 8.18148   6
  13   1   1 198.820 8.06923   3
  13  -1  -1 194.446 7.88204   3
  13   1   1 192.385 7.65030   5
  13  -1  -1 196.226 7.57610   5
 -13  -1   1 199.006 8.18306   6
  13  -1  -1 205.266 7.66688   4
 -13  -1   1 190.471 7.87780   3
 -13  -1   1 193.821 7.54194   5
  13   1   1 203.663 8.28967   6
 -13   1  -1 193.351 7.66063   5
 -14  -1  -1 418.702 15.7275   6
 -14  -1  -1 398.612 15.3300   3
 -14   1   1 427.146 15.4034   6
 -14   1   1 390.636 14.9018   5
  14   1  -1 394.296 14.9368   5
  14  -1   1 395.884 15.2972   3
  14   1  -1 427.267 15.6328   6
 -14   1   1 380.425 15.1366   3
  14  -1   1 382.250 14.8706   4
  14   1  -1 385.425 15.8222   3
 -14  -1  -1 397.264 14.9440   5
  14  -1   1 422.763 15.6265   6
  14  -1   1 405.172 14.9664   5
 -14  -1   1 374.200 15.1983   3
  14   1   1 403.042 15.6463   6
  14   1   1 375.137 15.3662   3
 -14  -1   1 403.491 15.5583   6
 -14   1  -1 428.735 15.5766   6
  14  -1  -1 401.742 15.2529   3
  14  -1  -1 399.712 14.8752   5
  14  -1  -1 397.606 15.4786   6
 -14   1  -1 392.237 14.9874   5
  14   1   1 393.684 14.9909   5
 -14  -1   1 390.022 14.8651   5
  14  -1  -1 420.319 15.0041   4
 -15   1   1 205.613 8.23559   6
  15   1  -1 186.967 7.45892   5
  15  -1   1 174.976 7.80360   3
 -15   1   1 190.632 7.47875   5
  15  -1   1 193.529 7.46108   4
 -15  -1  -1 198.736 8.29330   6
  15   1  -1 210.648 8.02662   3
  15  -1   1 199.146 8.22556   6
  15  -1   1 195.323 7.53202   5
 -15   1   1 186.508 7.73713   3
 -15  -1  -1 182.451 7.87780   3
 -15  -1  -1 192.439 7.51679   5
  15   1  -1 188.596 8.16215   6
  15  -1  -1 199.784 7.56143   4
 -15   1  -1 192.912 7.57299   5
  15   1   1 188.647 7.54972   5
 -15   1  -1 203.170 8.16908   6
  15  -1  -1 194.719 7.85636   3
  15   1   1 182.613 7.97147   3
 -15  -1   1 184.739 7.80380   3
 -15  -1   1 196.713 7.44498   5
  15   1   1 193.486 8.25202   6
  15  -1  -1 202.393 8.14638   6
 -15  -1   1 194.675 8.16225   6
  15  -1  -1 197.211 7.45020   5
 -16   1   1 4922.90 269.015   2
 -16  -1  -1 5368.17 208.641   1
  16  -1   1 5431.47 287.577   2
  16  -1   1 4994.99 206.685   1
  16   1  -1 5276.52 286.374   2
 -16  -1  -1 5219.38 286.170   2
  16   1  -1 4982.95 204.307   1
 -16   1  -1 5018.73 204.746   1
  16   1   1 4792.75 206.019   1
  16  -1  -1 5036.77 205.103   1
  16  -1  -1 5380.07 280.603   2
 -16   1  -1 5113.27 279.416   2
  16   1   1 5725.25 301.133   2
 -16  -1   1 5073.60 273.636   2
 -16  -1   1 4919.89 204.299   1
  17  -1   1 154.885 6.74812   3
 -17  -1  -1 153.057 6.75669   3
  17  -1   1 155.244 7.12426   6
  17  -1   1 154.879 6.33834   5
  17   1  -1 160.493 6.31142   5
 -17   1   1 159.098 6.85052   6
  17   1  -1 155.119 6.82968   3
 -17   1   1 156.705 6.30905   5
  17  -1   1 157.299 6.28800   4
 -17  -1  -1 184.496 7.31038   5
 -17   1   1 158.946 6.63609   3
 -17  -1  -1 159.647 7.17565   6
  17   1  -1 152.114 7.57116   6
 -17  -1   1 151.605 7.00705   6
 -17   1  -1 157.147 6.40718   5
  17  -1  -1 161.772 6.28212   5
  17   1   1 160.720 6.91040   3
 -17  -1   1 162.976 6.27807   5
  17  -1  -1 161.604 6.37350   4
  17   1   1 156.968 6.38623   5
 -17   1  -1 167.727 7.08355   6
 -17  -1   1 150.386 6.66950   3
  17  -1  -1 161.037 6.74603   3
  17  -1  -1 166.010 7.08038   6
 -18  -1  -1 404.965 15.8830   3
  18  -1   1 365.665 14.8315   6
 -18   1   1 365.376 14.5490   6
 -18  -1  -1 361.609 14.0177   5
  18   1  -1 367.709 13.9944   5
 -18   1   1 381.998 14.3393   3
  18  -1   1 360.845 14.0169   5
  18   1  -1 380.819 14.8739   6
  18  -1   1 375.099 14.4988   3
 -18   1   1 352.196 13.9761   5
 -18  -1  -1 375.569 14.9233   6
  18   1  -1 367.494 14.5624   3
  18   1   1 364.985 14.8520   6
 -18   1  -1 383.259 14.7885   6
  18   1   1 371.971 14.6285   3
  18  -1  -1 388.304 14.0703   4
 -18  -1   1 360.770 14.3985   3
 -18   1  -1 374.551 14.0880   5
 -18  -1   1 371.717 13.9455   5
  18  -1  -1 378.661 14.8133   6
  18   1   1 368.237 14.0820   5
  18  -1  -1 367.512 13.9609   5
 -18  -1   1 356.255 14.7362   6
  19  -1   1 149.920 6.92123   6
  19   1  -1 150.284 6.62468   3
 -19  -1  -1 144.452 6.47717   3
 -19   1   1 144.735 6.33789   3
 -19  -1  -1 144.952 6.02110   5
 -19  -1  -1 146.658 6.90756   6
  19  -1   1 149.658 5.98831   4
  19  -1   1 149.665 6.03582   5
 -19   1   1 146.149 6.21018   5
 -19   1   1 150.810 6.62345   6
  19  -1   1 142.731 6.50920   3
  19   1  -1 151.909 6.01273   5
  19   1  -1 154.165 6.93195   6
  19  -1  -1 150.736 6.50298   3
  19  -1  -1 151.725 6.83322   6
  19  -1  -1 156.031 6.07505   4
  19   1   1 145.035 6.64568   3
 -19  -1   1 151.196 6.85131   6
  19   1   1 144.480 6.89542   6
 -19   1  -1 144.753 6.09732   5
 -19   1  -1 155.217 6.83743   6
  19  -1  -1 142.447 5.95066   5
 -19  -1   1 150.261 5.95814   5
 -19  -1   1 145.549 6.42398   3
  19   1   1 150.099 6.10910   5
  20   1  -1 1011.88 36.5754   6
 -20  -1  -1 966.420 35.6164   5
  20   1  -1 923.397 36.1733   3
  20  -1   1 947.699 36.1109   3
 -20   1   1 920.060 35.8803   3
  20  -1   1 997.696 36.5760   6
  20  -1   1 950.462 35.5541   4
 -20  -1  -1 1011.59 36.6552   6
 -20   1   1 1009.97 36.2776   6
 -20  -1  -1 921.705 36.0341   3
 -20   1   1 946.467 35.5812   5
  20  -1   1 943.550 35.6180   5
  20   1  -1 970.975 35.5994   5
 -20   1  -1 1032.47 36.5096   6
  20   1   1 1023.44 36.6267   6
  20  -1  -1 919.419 36.0373   3
  20  -1  -1 992.599 36.4635   6
  20   1   1 978.836 35.6944   5
  20  -1  -1 969.547 35.5616   5
 -20  -1   1 975.111 35.5416   5
 -20   1  -1 979.348 35.6811   5
 -20  -1   1 953.926 36.4414   6
  20  -1  -1 965.216 35.6254   4
  20   1   1 955.295 36.2520   3
 -20  -1   1 907.928 35.9713   3
  21   1  -1 587.902 23.1431   6
  21  -1   1 593.904 23.1750   6
  21  -1   1 583.598 22.7454   3
  21   1  -1 612.060 22.2206   5
  21  -1   1 582.875 22.1545   4
 -21  -1  -1 602.210 23.2479   6
 -21   1   1 579.079 22.1871   5
 -21   1   1 614.348 22.8971   6
  21  -1   1 585.056 22.2238   5
 -21   1   1 584.449 22.5427   3
 -21  -1  -1 594.578 22.2154   5
  21   1  -1 574.429 22.8264   3
 -21  -1  -1 583.774 22.6841   3
  21  -1  -1 617.362 23.1314   6
  21   1   1 595.024 23.1688   6
  21   1   1 598.511 22.9021   3
  21  -1  -1 589.625 22.1556   5
 -21  -1   1 600.715 22.1366   5
  21  -1  -1 590.107 22.7194   3
  21  -1  -1 602.798 22.2321   4
 -21   1  -1 607.158 23.0867   6
 -21  -1   1 594.012 23.0923   6
  21   1   1 610.450 22.3127   5
 -21   1  -1 610.908 22.2935   5
 -22   1   1 419.305 16.3238   6
  22   1  -1 422.599 15.6189   5
  22  -1   1 419.426 16.2211   3
  22  -1   1 385.479 16.5228   6
  22  -1   1 404.446 15.6274   5
  22   1  -1 413.046 16.3032   3
 -22  -1  -1 407.526 16.0995   3
  22   1  -1 411.089 16.5848   6
 -22   1   1 410.195 15.6056   5
 -22  -1  -1 410.241 16.6382   6
  22  -1   1 413.990 15.5643   4
 -22  -1  -1 407.305 15.6108   5
 -22   1   1 410.870 15.9828   3
 -22   1  -1 410.952 16.4703   6
 -22  -1   1 398.192 16.0289   3
  22   1   1 407.585 16.3088   3
  22  -1  -1 420.280 15.5729   5
  22   1   1 406.606 15.4642   4
 -22  -1   1 418.093 15.5358   5
  22  -1  -1 427.918 15.6465   4
  22  -1  -1 422.807 16.1771   3
 -22   1  -1 414.516 15.6777   5
 -22  -1   1 399.924 16.4930   6
  22   1   1 415.697 16.6221   6
  22  -1  -1 422.243 16.5501   6
 -23   1   1 58.7809 3.62783   6
  23  -1   1 55.9772 3.93191   6
  23   1  -1 49.9529 3.46451   3
 -23   1   1 49.8409 2.83075   5
  23  -1   1 51.6027 3.38986   3
 -23  -1  -1 48.0247 2.76156   5
 -23   1   1 46.0439 3.23905   3
 -23  -1  -1 48.5558 3.71747   6
  23   1  -1 55.4249 2.78314   5
  23  -1   1 53.2977 2.81069   5
  23   1  -1 54.1888 3.85558   6
 -23  -1  -1 47.1253 3.37149   3
  23  -1   1 52.7932 2.76667   4
 -23  -1   1 52.0294 2.73691   5
 -23   1  -1 51.9280 2.88885   5
  23  -1  -1 53.5520 3.40772   3
  23   1   1 50.9235 2.84811   5
  23   1   1 50.1940 3.48354   3
 -23  -1   1 50.8696 3.27998   3
 -23  -1   1 52.7219 3.73946   6
  23  -1  -1 57.8487 2.75054   5
  23  -1  -1 59.2357 3.86560   6
  23   1   1 50.8312 3.84500   6
  23  -1  -1 57.9154 2.87741   4
  23   1   1 47.6272 2.62558   4
  24  -1   1 420.358 16.9748   3
  24  -1   1 440.364 17.4705   6
  24  -1   1 434.746 16.2979   4
  24  -1   1 435.517 16.3863   5
 -24  -1  -1 418.719 16.8696   3
 -24   1   1 415.674 17.1747   3
 -24   1   1 432.037 16.3593   5
 -24   1   1 455.101 17.2144   6
  24   1  -1 428.174 17.4006   6
 -24  -1  -1 421.285 16.3354   5
 -24  -1  -1 431.847 17.4657   6
  24   1  -1 419.210 17.0878   3
  24   1  -1 443.257 16.3635   5
 -24  -1   1 440.450 17.3706   6
 -24   1  -1 434.063 16.4269   5
  24   1   1 437.966 16.2284   4
 -24  -1   1 408.305 16.7730   3
  24  -1  -1 438.240 17.3687   6
  24  -1  -1 438.292 16.3820   4
  24   1   1 427.987 17.4386   6
  24   1   1 430.787 16.4321   5
  24   1   1 418.035 17.3659   3
 -24  -1   1 437.677 16.2827   5
  24  -1  -1 431.306 16.3557   5
  24  -1  -1 423.812 16.9420   3
 -24   1  -1 443.023 17.3424   6
 -25  -1  -1 703.041 27.7607   3
  25   1  -1 761.394 27.3092   5
 -25   1   1 717.268 27.2741   5
 -25   1   1 743.800 28.0975   6
  25  -1   1 722.440 28.3763   6
  25  -1   1 744.863 27.9785   3
  25   1  -1 710.206 28.0510   3
 -25  -1  -1 731.692 27.2779   5
 -25  -1  -1 727.767 28.5238   6
  25   1  -1 714.280 28.3308   6
  25  -1   1 741.284 27.2274   4
  25  -1   1 727.830 27.3590   5
 -25   1   1 757.923 27.7254   3
  25   1   1 754.132 27.3926   5
 -25  -1   1 745.701 27.2290   5
  25   1   1 740.091 28.0916   3
  25   1   1 708.225 28.3531   6
  25   1   1 746.425 27.1565   4
  25  -1  -1 741.357 27.3021   4
 -25   1  -1 733.181 28.2646   6
  25  -1  -1 728.872 27.2459   5
 -25  -1   1 737.367 28.2956   6
 -25   1  -1 738.470 27.3622   5
  25  -1  -1 732.422 27.9076   3
 -25  -1   1 703.756 27.7212   3
  25  -1  -1 737.918 28.3314   6
 -26   1   1 371.224 15.2675   6
 -26   1   1 326.028 13.4905   3
  26  -1   1 344.086 14.2834   6
 -26  -1  -1 334.974 13.6482   3
 -26   1   1 333.406 13.0949   5
  26   1  -1 341.630 13.9971   3
  26  -1   1 333.634 13.0167   4
 -26  -1  -1 337.521 13.0796   5
  26   1  -1 347.891 13.1052   5
  26   1  -1 322.591 14.1480   6
 -26  -1   1 353.842 13.0399   5
 -26  -1   1 322.607 13.5374   3
  26  -1  -1 344.823 13.1023   4
 -26   1  -1 341.684 14.1110   6
  26   1   1 346.076 14.2937   6
  26  -1  -1 339.150 13.7479   3
 -26  -1   1 324.475 14.0460   6
  26  -1  -1 341.580 13.0482   5
  26  -1  -1 327.075 14.1253   6
  26   1   1 341.470 13.9207   3
 -26   1  -1 347.073 13.1822   5
  26   1   1 337.998 12.9355   4
 -27   1   1 100.387 4.67652   5
  27  -1   1 98.2933 5.32968   3
  27  -1   1 100.633 5.85966   6
  27   1  -1 104.771 4.63128   5
 -27   1   1 101.247 5.52170   6
  27   1  -1 104.339 5.53148   3
 -27  -1  -1 106.655 5.36237   3
 -27  -1  -1 98.1053 4.58654   5
  27   1  -1 97.9531 5.76111   6
  27  -1   1 102.817 4.58514   4
 -27  -1   1 91.8113 5.12683   3
  27  -1  -1 104.284 4.59303   5
  27   1   1 99.9862 4.43950   4
  27  -1  -1 103.271 5.77606   6
 -27  -1   1 97.9036 4.54556   5
 -27  -1   1 93.0026 5.62840   6
 -27   1  -1 103.708 4.73981   5
  27  -1  -1 103.887 5.34906   3
  27   1   1 95.4679 5.79096   6
  27   1   1 102.091 5.47996   3
  27  -1  -1 102.304 4.65901   4
 -28   1   1 615.364 23.8994   6
  28   1  -1 622.754 23.9171   3
  28  -1   1 624.978 22.9500   4
  28   1  -1 590.361 24.1498   6
 -28   1   1 605.249 22.9993   5
 -28  -1  -1 615.567 22.9854   5
  28  -1   1 627.745 24.2831   6
 -28  -1  -1 620.251 23.6042   3
  28  -1   1 611.671 23.7317   3
  28  -1  -1 601.242 23.6762   3
  28   1   1 602.208 24.2105   6
  28  -1  -1 596.568 24.1110   6
 -28   1  -1 621.035 23.0814   5
 -28  -1   1 605.833 23.5011   3
 -28  -1   1 599.584 22.8882   5
  28  -1  -1 622.329 23.0034   4
  28   1   1 616.432 22.8365   4
 -29  -1  -1 148.728 6.20651   5
  29   1  -1 142.075 7.42808   6
 -29  -1  -1 146.658 6.86903   3
  29  -1   1 139.348 6.90962   3
 -29   1   1 138.948 7.08189   6
  29   1  -1 139.830 7.04225   3
 -29   1   1 149.201 6.24618   5
  29  -1   1 140.504 6.08362   4
  29  -1   1 147.892 7.54306   6
  29  -1  -1 142.522 7.41183   6
 -29  -1   1 141.075 6.06891   5
  29  -1  -1 131.032 6.82073   3
 -29  -1   1 139.876 6.72038   3
  29   1   1 138.654 7.70001   6
 -29   1  -1 142.842 6.27230   5
  29   1   1 137.322 5.96255   4
  29  -1  -1 149.077 6.17367   4
 -30   1   1 1314.55 47.6772   5
  30  -1   1 1313.49 47.5987   4
  30  -1   1 1246.78 49.2333   6
  30   1  -1 1313.02 47.5751   4
  30   1  -1 1268.74 49.2099   3
 -30  -1  -1 1274.47 47.6176   5
 -30   1   1 1357.52 49.6798   6
  30   1  -1 1163.71 49.7215   6
 -30  -1  -1 1292.11 48.2111   3
 -30  -1   1 1325.08 47.5731   5
 -30  -1   1 1275.55 48.1453   3
  30  -1  -1 1350.94 47.9590   4
 -30   1  -1 1289.19 47.7142   5
  30   1   1 1296.04 48.9431   6
  30   1   1 1297.35 47.4885   4
  30  -1  -1 1283.05 48.8554   6
  30  -1  -1 1303.62 48.4166   3
  31  -1   1 36.5798 2.70938   4
 -31   1   1 35.4503 2.89019   5
  31  -1   1 40.4077 4.13261   6
  31   1  -1 45.3109 3.07957   4
 -31  -1  -1 40.4286 3.55293   3
  31   1  -1 37.9321 4.06907   6
 -31   1  -1 34.4755 2.81155   5
  31   1   1 36.5753 2.56167   4
  31  -1  -1 42.8321 2.83571   4
 -31  -1   1 38.1271 3.51311   3
 -31  -1   1 40.7157 2.76820   5
  31  -1  -1 33.5105 4.14834   6
  31  -1  -1 41.1777 3.49531   3
  31   1   1 41.1503 4.12449   6
 -32  -1  -1 13.4216 2.49045   3
  32  -1   1 11.3399 2.01783   4
 -32  -1  -1 9.80881 1.77540   5
  32  -1   1 13.4243 2.88403   6
  32   1  -1 9.98930 1.68164   4
  32   1  -1 10.4507 2.74528   6
 -32   1   1 14.4852 1.99539   5
  32  -1  -1 10.5119 2.75688   6
 -32   1  -1 11.0516 1.88361   5
 -32  -1   1 13.5459 1.85130   5
  32  -1  -1 15.5793 1.94401   4
  32   1   1 12.6895 1.63991   4
 -32  -1   1 10.0796 2.23012   3
  32   1   1 11.4952 2.75138   6
  32  -1  -1 11.3749 2.34778   3
 -33  -1  -1 60.8127 3.52068   5
  33   1  -1 61.9975 3.36161   4
  33  -1   1 50.3837 3.29561   4
 -33   1   1 60.4981 3.58376   5
  33  -1   1 58.0349 4.88426   6
  33   1  -1 63.8829 4.94664   6
  33  -1  -1 57.7369 3.43825   4
  33   1   1 58.7195 4.29299   4
 -33  -1   1 57.6187 4.59670   5
 -33  -1   1 55.2944 4.15425   3
 -33   1  -1 56.3877 3.66987   5
  33  -1  -1 64.2402 4.94449   6
  33   1   1 49.9210 4.74391   6
 -34   1   1 707.054 25.9667   5
 -34  -1  -1 688.349 26.5552   3
  34   1  -1 690.787 25.8128   4
  34  -1   1 695.908 27.4103   6
  34  -1   1 704.439 25.8438   4
  34   1  -1 664.342 27.2986   6
 -34  -1  -1 682.945 25.8975   5
 -34   1  -1 693.705 25.9986   5
  34  -1  -1 670.226 27.2522   6
  34  -1  -1 691.957 25.8864   4
 -34  -1   1 681.701 25.8156   5
  34   1   1 679.007 27.3316   6
  34   1   1 690.622 25.7455   4
 -34  -1   1 692.557 26.4998   3
 -35  -1  -1 85.4457 4.53045   5
 -35   1   1 85.2696 4.54387   5
  35   1  -1 89.5258 4.36879   4
  35  -1   1 83.1809 4.38364   4
  35  -1   1 85.1266 6.01532   6
  35   1  -1 82.0441 5.91120   6
  35  -1  -1 89.4246 5.91127   6
  35   1   1 88.2622 4.25951   4
 -35  -1   1 87.1719 5.25816   3
 -35  -1   1 89.5787 4.43058   5
  35  -1  -1 87.8503 4.47382   4
  35   1   1 88.4834 5.97241   6
 -35   1  -1 91.7251 4.71525   5
  36   1  -1 111.029 5.10205   4
  36  -1   1 107.489 6.82400   6
 -36  -1  -1 110.575 5.25228   5
 -36   1   1 103.944 5.24612   5
  36  -1   1 102.001 5.07016   4
  36   1  -1 107.897 6.71799   6
 -36  -1   1 110.962 5.13935   5
  36   1   1 99.9199 4.91206   4
 -36  -1   1 112.538 5.93167   3
  36   1   1 102.524 6.59986   6
  36  -1  -1 109.678 5.13863   4
  36  -1  -1 106.547 6.63533   6
 -36   1  -1 106.375 5.36151   5
  37  -1   1 36.2583 2.83758   4
  37  -1   1 34.2716 4.30964   6
 -37  -1  -1 33.1567 2.97467   5
  37   1  -1 37.8485 2.81642   4
  37   1  -1 34.0501 4.22943   6
  37  -1  -1 34.0886 4.24301   6
 -37   1  -1 33.5511 3.15808   5
 -37  -1   1 34.5531 3.69182   3
 -37  -1   1 35.8732 2.94210   5
  37  -1  -1 34.2040 2.87679   4
  37   1   1 29.2845 3.99666   6
  37   1   1 41.6980 2.70632   4
 -38  -1  -1 225.340 9.46317   5
  38   1  -1 236.529 9.38242   4
  38  -1   1 224.578 9.36226   4
  38  -1   1 242.683 11.1977   6
  38   1  -1 217.434 10.9850   6
  38   1   1 225.970 9.25897   4
 -38   1  -1 230.260 9.63239   5
 -38  -1   1 227.831 9.39558   5
 -38  -1   1 222.513 10.0982   3
  38  -1  -1 231.852 9.44352   4
  38   1   1 219.364 10.9405   6
  38  -1  -1 226.153 10.9652   6
 -39  -1  -1 253.129 10.7339   5
  39   1  -1 270.138 10.6436   4
  39  -1   1 266.202 10.6496   4
 -39  -1   1 259.617 11.4299   3
  39   1   1 271.522 10.5557   4
  39  -1  -1 276.630 10.7569   4
 -39   1  -1 246.008 10.8299   5
 -39  -1   1 272.162 10.7178   5
  39  -1  -1 244.959 12.2161   6
  40  -1   1 69.4345 3.87364   4
  40  -1   1 69.4967 5.74229   6
  40   1  -1 66.3547 3.87987   4
 -40  -1  -1 64.2819 4.04486   5
  40   1  -1 62.4293 5.54138   6
 -40  -1   1 67.7203 4.01769   5
  40   1   1 73.2565 3.79233   4
  40   1   1 62.0705 5.54500   6
 -40   1  -1 58.5686 4.34667   5
   0  -2  -1 0.20942 0.28589   5
   0   2  -1 0.39125 0.26807   4
   0  -2   1 0.14229 0.35872   3
   0  -2  -1 0.50005 0.29152   3
   0  -2  -1 0.39649 0.32161   6
   0  -2   1 0.29040 0.26230   4
   0  -2  -1 1.19255 0.39328   6
   0   2   1 0.69318 0.23272   4
   0   2  -1 -0.2065 0.38645   6
   0   2   1 0.50255 0.29123   3
   0   2   1 0.49388 0.34224   6
   0  -2   1 -0.4804 0.35950   6
   0   2   1 0.25566 0.27837   6
   0   2  -1 0.16529 0.36339   3
   0  -2  -1 0.19447 0.20565   4
  -1   2   1 285.940 9.87970   6
  -1  -2  -1 253.522 9.95230   3
   1  -2   1 287.290 10.1687   6
  -1   2   1 253.609 9.91397   3
   1  -2   1 252.347 10.0762   3
  -1  -2  -1 265.811 9.84274   4
  -1   2   1 287.601 9.92891   6
   1  -2   1 256.670 9.90912   4
  -1   2   1 257.508 9.85736   4
   1   2  -1 288.150 10.1769   6
   1   2  -1 270.479 9.91864   4
   1   2  -1 253.845 10.0805   3
  -1  -2  -1 272.384 10.0755   6
  -1   2  -1 253.643 10.0685   3
   1  -2  -1 261.113 9.86256   4
   1  -2  -1 251.708 9.91527   3
  -1  -2   1 262.562 9.91078   4
  -1   2  -1 285.113 10.1617   6
  -1  -2   1 250.927 10.0763   3
  -1  -2   1 284.203 10.1739   6
   1   2   1 249.731 9.95373   3
   1   2   1 288.104 9.98156   6
   1  -2  -1 278.820 9.94210   6
   1   2   1 285.567 10.0498   6
   1   2   1 269.399 9.84445   4
   1   2   1 278.118 9.95917   5
   2   2  -1 679.716 24.6675   4
  -2   2   1 644.862 24.6169   4
   2  -2   1 719.592 24.9208   6
  -2  -2  -1 638.321 24.7304   3
  -2  -2  -1 691.504 24.7048   5
   2  -2   1 653.810 24.8357   3
   2   2  -1 651.412 24.8441   3
  -2  -2  -1 667.989 24.5846   4
  -2   2   1 707.947 24.6021   6
  -2  -2  -1 701.172 24.8930   6
  -2   2   1 646.199 24.6558   3
   2   2  -1 717.019 24.9233   6
   2   2   1 650.580 24.7416   3
   2   2   1 705.523 24.7549   6
   2  -2  -1 665.281 24.6266   4
  -2  -2   1 648.549 24.8346   3
   2  -2  -1 713.249 24.6801   6
   2  -2  -1 649.555 24.6618   3
   2   2   1 689.564 24.7117   5
  -2   2  -1 674.794 24.6652   4
  -2   2  -1 642.838 24.8158   3
  -2  -2   1 688.531 24.6676   4
   2   2   1 678.019 24.5887   4
  -2   2  -1 703.565 24.8928   6
   3  -2   1 1924.13 78.1974   1
   3   2  -1 1969.75 108.556   2
  -3  -2  -1 2000.35 102.915   2
   3   2  -1 2064.15 78.8336   1
  -3  -2  -1 1942.47 77.1185   1
  -3   2   1 1944.47 74.6509   1
  -3   2   1 1854.67 89.8821   2
   3  -2   1 1902.39 104.172   2
   3  -2  -1 1976.24 90.8506   2
  -3  -2   1 1956.48 108.455   2
   3  -2  -1 1957.31 74.8766   1
   3   2   1 2016.82 77.8363   1
  -3   2  -1 2020.25 78.3956   1
  -3   2  -1 1824.53 103.135   2
  -3  -2   1 1845.94 77.6831   1
   4  -2   1 355.194 13.1218   3
  -4  -2  -1 352.572 12.8239   4
  -4  -2  -1 346.610 12.9447   5
   4   2  -1 351.838 12.9198   4
   4  -2   1 367.708 13.1975   6
   4  -2   1 348.689 12.9226   4
   4   2  -1 362.632 12.9102   5
  -4  -2  -1 355.738 13.2632   6
   4   2  -1 351.430 13.1457   3
  -4   2   1 328.245 12.8807   4
  -4   2   1 364.051 12.8778   6
  -4  -2  -1 350.442 13.0590   3
  -4  -2   1 329.683 13.0986   3
   4  -2  -1 356.889 12.9537   6
   4   2   1 354.462 12.8300   4
  -4   2  -1 355.280 12.9170   4
  -4  -2   1 349.690 12.8901   5
   4  -2  -1 337.199 12.8988   4
   4   2   1 347.109 13.0680   3
   4   2   1 364.705 13.2367   6
   4  -2  -1 336.871 12.9235   3
  -4   2  -1 359.760 13.1526   6
  -4  -2   1 346.276 12.9090   4
  -5  -2  -1 506.245 18.3609   6
   5  -2   1 473.983 17.9357   4
   5   2  -1 500.263 17.9290   5
  -5   2   1 467.013 17.9177   4
  -5  -2  -1 464.167 18.0952   3
  -5  -2  -1 489.259 17.9650   5
  -5   2   1 518.999 17.9415   6
   5  -2   1 515.311 18.2436   6
   5   2  -1 493.281 17.9423   4
  -5  -2  -1 483.914 17.8369   4
   5   2  -1 470.167 18.1627   3
   5   2   1 486.991 17.8445   4
  -5  -2   1 488.329 17.9015   5
  -5  -2   1 467.110 17.9187   4
   5  -2  -1 515.917 18.0267   6
   5   2   1 498.633 17.9923   5
   5   2   1 481.668 18.1252   3
   5  -2  -1 463.788 17.9276   4
  -5   2  -1 477.025 17.9271   4
   5   2   1 500.466 18.3115   6
  -5   2  -1 514.972 18.2081   6
  -6   2   1 1191.10 44.9477   4
   6   2  -1 1207.73 45.2092   3
   6   2  -1 1240.29 44.9628   4
   6   2  -1 1294.61 44.9527   5
  -6  -2  -1 1154.06 45.1403   3
   6   2   1 1238.36 44.8656   4
   6  -2  -1 1310.43 45.1026   6
   6   2   1 1249.28 45.1941   3
   7  -2   1 2571.42 105.961   1
   7   2  -1 2610.35 105.923   1
  -7   2   1 2617.71 127.860   2
   7  -2   1 2890.53 143.909   2
   7   2  -1 2754.44 150.410   2
  -7  -2  -1 2678.20 147.394   2
  -7   2   1 2677.37 102.730   1
  -7  -2  -1 2624.35 107.803   1
   7   2   1 2591.97 147.554   2
   7   2   1 2670.43 106.882   1
  -7   2  -1 2579.17 105.462   1
  -7  -2   1 2474.60 105.427   1
   7  -2  -1 2649.71 129.132   2
   7  -2  -1 2694.82 103.030   1
  -7  -2   1 2716.95 145.428   2
  -7   2  -1 2802.42 144.733   2
   8  -2   1 1918.64 113.873   2
  -8  -2  -1 1936.13 80.7246   1
   8   2  -1 1914.02 121.488   2
   8   2  -1 1900.04 79.1289   1
   8  -2   1 1878.00 79.1041   1
  -8   2   1 1896.76 75.9121   1
  -8  -2  -1 1628.86 114.428   2
  -8   2   1 1812.37 101.743   2
  -8  -2   1 2087.73 136.785   2
   8   2   1 1771.13 79.1815   1
   8  -2  -1 1915.51 76.1242   1
   8   2   1 2041.61 126.439   2
   8  -2  -1 1850.53 104.623   2
  -8   2  -1 1917.05 78.6736   1
  -8   2  -1 1897.70 115.443   2
  -8  -2   1 1795.73 78.5843   1
  -9  -2  -1 84.6931 3.42848   5
   9   2  -1 82.6644 3.40974   4
   9  -2   1 88.3744 3.85408   6
   9  -2   1 79.2897 3.39651   4
  -9  -2  -1 81.8334 3.70209   3
   9   2  -1 86.2092 3.74250   3
   9   2  -1 87.4852 3.39691   5
  -9   2   1 90.0541 3.61443   6
   9   2  -1 86.3764 4.00463   6
  -9   2  -1 82.6888 3.39491   4
   9   2   1 86.2984 3.48048   5
   9  -2  -1 85.5090 3.49835   3
   9   2   1 88.6020 4.01577   6
  -9  -2   1 85.4708 3.35318   5
  -9   2  -1 84.3787 3.76336   6
   9  -2  -1 88.4342 3.42627   5
   9  -2  -1 79.1493 3.43099   4
   9   2   1 84.3745 3.31775   4
  -9  -2   1 83.8643 3.68631   3
   9  -2  -1 86.1818 3.72699   6
  10   2  -1 396.475 14.5088   5
 -10  -2  -1 392.352 14.5457   5
  10   2  -1 380.815 14.8743   3
 -10  -2  -1 404.421 15.2445   6
 -10  -2  -1 366.552 14.8296   3
 -10   2   1 418.370 14.7713   6
  10   2  -1 388.086 14.6639   4
  10  -2   1 400.610 14.9870   6
  10  -2   1 385.720 14.5521   5
  10   2  -1 407.409 15.1554   6
  10   2   1 391.090 14.5933   5
  10   2   1 400.901 15.1613   6
  10  -2  -1 396.265 14.5245   5
 -10  -2   1 369.835 14.7827   3
  10  -2  -1 414.749 14.9259   6
  10  -2  -1 371.557 14.6244   3
  10   2   1 390.775 14.9264   3
  10  -2  -1 384.807 14.5796   4
 -10   2  -1 418.164 14.9735   6
 -10  -2   1 397.108 14.4711   5
 -10   2  -1 364.954 14.4850   4
 -11  -2  -1 1634.93 58.2404   6
 -11   2   1 1714.88 57.7640   6
  11   2  -1 1628.86 57.4503   5
  11  -2   1 1569.64 57.4847   5
  11  -2  -1 1523.62 57.5129   4
  11   2   1 1554.02 57.5175   5
  11  -2  -1 1670.12 57.9191   6
 -11   2  -1 1550.47 57.5395   5
 -11   2  -1 1531.34 57.4333   4
  11  -2  -1 1587.02 57.4443   5
  11   2   1 1521.20 57.8738   3
  11  -2  -1 1521.01 57.5947   3
 -11  -2   1 1510.89 57.7351   3
  12   2  -1 287.162 10.4963   5
  12   2  -1 296.483 11.2298   6
  12  -2   1 293.141 11.0938   6
  12  -2   1 277.969 10.5288   5
  12  -2   1 280.599 10.7405   3
  12  -2   1 273.792 10.5038   4
 -12   2   1 299.799 10.8442   6
 -12  -2  -1 267.298 10.8609   3
 -12  -2  -1 273.411 10.5057   5
  12   2  -1 275.235 10.9178   3
 -12   2  -1 277.846 10.6030   5
  12  -2  -1 292.062 11.0058   6
 -12   2  -1 295.643 11.0122   6
  12   2   1 279.709 10.5714   5
  12  -2  -1 282.098 10.4798   5
 -12   2  -1 263.405 10.4513   4
 -12  -2   1 279.527 10.4405   5
  12  -2  -1 270.256 10.6773   3
  12  -2  -1 271.633 10.5593   4
 -12  -2   1 263.647 10.7819   3
  12   2   1 268.870 10.9559   3
  13  -2   1 342.156 13.1704   4
 -13  -2  -1 336.614 13.5539   3
  13  -2   1 364.691 13.7931   6
  13   2  -1 358.081 13.1947   5
  13  -2   1 344.588 13.1859   5
  13   2  -1 344.079 13.6140   3
 -13  -2  -1 345.359 13.1699   5
 -13  -2  -1 363.563 14.0228   6
 -13   2   1 381.506 13.5547   6
  13  -2   1 332.174 13.3845   3
  13  -2  -1 360.974 13.4080   3
  13  -2  -1 348.567 13.1359   5
  13   2   1 368.639 13.9576   6
 -13   2  -1 341.813 13.1218   4
  13  -2  -1 371.064 13.7329   6
 -13  -2   1 345.276 13.4949   3
 -13  -2   1 348.770 13.1021   5
  13   2   1 348.258 13.2436   5
  13   2   1 355.991 13.6981   3
  13  -2  -1 354.006 13.2494   4
 -13   2  -1 338.146 13.2586   5
 -13   2  -1 361.953 13.6997   6
  14  -2   1 98.7225 4.08249   5
 -14  -2  -1 100.801 4.90961   6
  14  -2   1 100.724 4.72755   6
  14   2  -1 98.0944 4.54722   3
 -14  -2  -1 95.0429 4.48865   3
  14  -2   1 95.7724 4.06830   4
 -14   2   1 104.769 4.47399   6
  14   2  -1 105.061 4.87397   6
  14   2  -1 96.3276 4.03452   5
 -14  -2  -1 101.782 4.08529   5
  14   2   1 95.6362 4.14216   5
  14   2   1 99.6697 4.86683   6
  14  -2  -1 97.9805 4.02472   5
  14  -2  -1 99.2966 4.32400   3
 -14   2  -1 103.989 4.65666   6
 -14   2  -1 94.9158 4.00567   4
 -14   2  -1 96.0650 4.17454   5
 -14  -2   1 96.8095 4.43520   3
  14  -2  -1 97.3757 4.15205   4
  14  -2  -1 106.536 4.70646   6
  14   2   1 95.0941 4.56700   3
 -14  -2   1 98.5521 3.99998   5
 -15  -2  -1 943.914 33.8837   6
 -15   2   1 957.594 33.3612   6
  15  -2   1 885.528 32.9162   4
 -15  -2  -1 897.246 32.9209   5
  15  -2   1 927.493 33.6443   6
  15  -2   1 885.055 32.9246   5
  15  -2   1 844.503 33.1784   3
  15   2  -1 886.256 32.8960   5
 -15  -2  -1 845.558 33.3172   3
  15   2  -1 884.724 33.4263   3
  15  -2  -1 884.668 33.1962   3
 -15   2  -1 955.130 33.5535   6
  15  -2  -1 905.744 33.2189   4
 -15   2  -1 885.440 33.0172   5
  15  -2  -1 948.794 33.5845   6
 -15  -2   1 906.436 32.8511   5
 -15  -2   1 850.491 33.2488   3
  15   2   1 889.802 32.9951   5
 -15   2  -1 852.249 32.8464   4
  15   2   1 920.204 34.2860   6
  15  -2  -1 890.612 32.8659   5
  15   2   1 881.173 33.4716   3
  16  -2   1 500.419 19.0094   5
 -16   2   1 542.237 19.5303   6
  16  -2   1 502.154 19.3238   3
  16   2  -1 519.514 19.5785   3
 -16  -2  -1 527.099 19.1882   5
  16   2  -1 518.131 19.8539   6
  16  -2   1 526.380 20.2768   6
 -16  -2  -1 502.335 19.8859   3
 -16  -2  -1 506.301 19.9289   6
  16   2  -1 505.227 18.9906   5
  16  -2   1 511.434 19.2194   4
  16  -2  -1 527.177 19.7022   6
 -16  -2   1 510.705 18.9347   5
  16   2   1 490.405 19.0724   5
 -16  -2   1 495.212 19.3655   3
  16   2   1 503.153 19.5942   3
  16  -2  -1 512.461 19.3257   3
 -16   2  -1 497.683 19.1030   5
 -16   2  -1 530.978 19.6601   6
  16  -2  -1 495.310 18.9439   5
  17   2  -1 957.693 35.3462   3
 -17  -2  -1 940.163 35.2147   3
  17   2  -1 955.696 34.7336   5
  17  -2   1 924.079 35.0707   3
  17   2  -1 964.063 35.6179   6
  17  -2   1 986.513 35.5815   6
  17  -2   1 935.205 34.7430   5
 -17   2   1 986.465 35.2367   6
  17  -2   1 945.993 34.7404   4
 -17  -2  -1 954.922 34.7450   5
 -17  -2  -1 958.274 35.7312   6
  17   2   1 910.481 34.8010   5
 -17  -2   1 909.206 35.1088   3
 -17  -2   1 943.826 34.6598   5
  17   2   1 937.326 35.3580   3
  17  -2  -1 925.730 35.0715   3
  17  -2  -1 917.503 34.6634   5
 -17   2  -1 963.460 35.4122   6
 -17   2  -1 917.701 34.8284   5
  17   2   1 943.382 35.6061   6
  17  -2  -1 971.267 35.4740   6
  18  -2   1 107.250 4.56677   4
  18  -2   1 110.068 4.55880   5
 -18  -2  -1 108.022 4.54937   5
 -18  -2  -1 104.009 5.49151   6
  18   2  -1 112.056 5.23975   3
 -18  -2  -1 108.897 5.10713   3
 -18   2   1 112.875 5.08987   6
  18   2  -1 111.707 4.56349   5
  18   2  -1 105.679 5.44363   6
  18  -2   1 106.650 4.95245   3
  18  -2   1 108.643 5.42318   6
  18   2   1 110.069 5.23448   3
 -18  -2   1 102.667 5.36261   6
  18  -2  -1 113.461 5.38749   6
 -18   2  -1 111.087 5.26825   6
 -18  -2   1 107.999 4.47832   5
  18  -2  -1 113.348 4.67943   4
 -18   2  -1 108.029 4.68295   5
  18  -2  -1 105.302 4.45699   5
  18   2   1 113.087 5.51172   6
  18  -2  -1 105.059 4.91291   3
  18   2   1 104.143 4.64441   5
 -18  -2   1 103.478 4.96594   3
  19  -2   1 367.421 14.4555   6
  19  -2   1 349.839 13.9296   3
  19   2  -1 350.258 13.5030   5
 -19  -2  -1 370.976 14.6003   6
 -19   2   1 372.395 14.0650   6
  19   2  -1 358.598 14.4667   6
  19  -2   1 348.364 13.5106   5
  19   2  -1 363.999 14.2126   3
  19  -2   1 355.761 13.5178   4
 -19  -2  -1 353.323 14.0294   3
 -19  -2  -1 358.984 13.5148   5
  19  -2  -1 354.320 13.5811   4
 -19  -2   1 341.035 13.9722   3
  19   2   1 345.014 14.1756   3
 -19  -2   1 349.156 14.4105   6
  19  -2  -1 350.063 13.4451   5
  19   2   1 343.127 13.5866   5
  19  -2  -1 374.198 14.3794   6
 -19   2  -1 350.346 13.6191   5
 -19   2  -1 371.845 14.2909   6
  19   2   1 357.367 14.4534   6
 -20  -2  -1 266.280 10.8390   3
 -20  -2  -1 264.623 10.2825   5
 -20   2   1 271.158 10.8640   6
  20  -2   1 275.374 11.3201   6
  20   2  -1 276.351 11.3437   6
  20  -2   1 261.150 10.7461   3
  20   2  -1 263.601 11.0004   3
  20   2  -1 260.034 10.2895   5
  20  -2   1 263.735 10.3013   5
 -20  -2  -1 265.055 11.9461   6
  20  -2   1 268.582 10.3097   4
  20   2   1 264.646 11.0195   3
 -20  -2   1 256.606 10.7504   3
 -20   2  -1 253.523 10.3926   5
  20   2   1 257.559 10.3899   5
  20  -2  -1 278.189 10.7542   3
 -20   2  -1 270.544 11.0854   6
 -20  -2   1 262.759 11.2418   6
  20  -2  -1 284.655 10.4198   4
 -20  -2   1 266.219 10.2209   5
  20  -2  -1 266.762 11.1462   6
  20  -2  -1 264.635 10.2326   5
  21   2  -1 1368.42 51.7127   3
 -21  -2  -1 1354.57 51.4874   3
  21   2  -1 1353.05 50.9808   5
  21  -2   1 1387.62 50.9938   4
  21  -2   1 1427.83 52.0322   6
  21  -2   1 1373.36 51.0213   5
  21  -2   1 1385.51 51.4836   3
 -21  -2  -1 1372.18 50.9838   5
 -21  -2  -1 1433.61 52.1632   6
  21   2  -1 1419.01 52.0604   6
 -21   2   1 1430.32 51.5990   6
 -21  -2   1 1355.85 51.4395   3
  21   2   1 1376.14 51.1085   5
  21   2   1 1360.67 51.9920   6
  21  -2  -1 1405.62 51.4483   3
  21  -2  -1 1375.60 50.9411   5
 -21  -2   1 1385.60 50.9174   5
  21  -2  -1 1441.19 51.0892   4
 -21  -2   1 1345.49 51.9517   6
 -21   2  -1 1372.35 51.0995   5
 -21   2  -1 1447.27 51.8499   6
  21  -2  -1 1439.70 51.9227   6
  22   2  -1 270.431 11.5223   6
 -22  -2  -1 264.718 10.4298   5
 -22  -2  -1 253.164 11.4891   6
  22  -2   1 272.191 11.5282   6
  22   2  -1 264.711 11.2219   3
  22  -2   1 258.799 10.4399   5
 -22   2   1 274.914 11.0757   6
  22  -2   1 271.544 10.4619   4
  22  -2   1 274.888 11.0263   3
 -22  -2  -1 265.407 10.9939   3
  22   2  -1 272.998 10.4799   5
  22  -2  -1 278.884 10.9729   3
  22  -2  -1 258.949 10.3665   5
 -22  -2   1 260.408 10.9560   3
 -22  -2   1 270.929 10.3706   5
  22  -2  -1 280.285 10.5543   4
  22   2   1 267.147 10.5595   5
  22  -2  -1 280.348 11.4390   6
  22   2   1 262.904 11.4810   6
 -22   2  -1 270.966 10.5934   5
 -22   2  -1 270.395 11.2965   6
  23  -2   1 32.8963 2.14956   5
  23  -2   1 32.2417 2.23536   4
  23  -2   1 33.4827 2.72710   3
  23   2  -1 33.3272 2.18566   5
  23  -2   1 36.2533 3.37837   6
 -23  -2  -1 34.9137 3.29300   6
 -23  -2  -1 30.8697 2.17856   5
 -23  -2  -1 33.1299 2.85711   3
  23   2  -1 28.7207 2.88863   3
  23   2  -1 37.1328 3.33130   6
 -23   2   1 32.7427 2.82614   6
 -23  -2   1 31.9798 2.83918   3
  23   2   1 35.1219 2.28369   5
  23   2   1 34.9811 3.29889   6
 -23   2  -1 34.6497 3.05406   6
  23  -2  -1 32.0577 2.04774   5
 -23  -2   1 31.4554 2.15478   5
  23  -2  -1 37.9410 3.29017   6
  23  -2  -1 33.3338 2.70314   3
  23   2   1 30.6497 2.89459   3
  23  -2  -1 33.3751 2.31746   4
 -23   2  -1 35.9431 2.50669   5
  24   2  -1 277.586 11.8464   3
  24  -2   1 280.697 10.9570   4
 -24  -2  -1 279.263 11.5393   3
  24  -2   1 286.012 12.1415   6
 -24   2   1 275.863 11.6006   6
  24  -2   1 277.235 10.9528   5
  24   2  -1 269.181 12.0474   6
  24  -2   1 288.392 11.5870   3
 -24  -2  -1 276.901 10.9321   5
  24   2  -1 280.503 12.0879   5
 -24   2  -1 278.849 11.8300   6
  24  -2  -1 291.379 12.0270   6
  24   2   1 268.558 12.0092   6
  24   2   1 274.403 11.0547   5
  24  -2  -1 287.931 11.5226   3
 -24   2  -1 280.480 11.0973   5
 -24  -2   1 279.973 11.5295   3
  24   2   1 286.296 11.8513   3
  24  -2  -1 294.415 11.0586   4
 -24  -2   1 281.615 10.8611   5
  24  -2  -1 284.660 10.8939   5
 -25  -2  -1 968.195 36.9475   3
 -25   2   1 1021.56 37.1393   6
  25   2  -1 1009.20 36.4420   5
  25   2  -1 976.064 37.2822   3
  25  -2   1 977.562 37.5673   6
  25   2  -1 974.592 37.5517   6
  25  -2   1 988.960 36.4037   4
  25  -2   1 985.891 37.0182   3
 -25  -2  -1 963.073 36.3800   5
 -25   2  -1 980.725 37.3137   6
  25   2   1 968.034 37.5311   6
 -25  -2   1 949.328 36.9069   3
  25   2   1 970.673 37.2744   3
 -25   2  -1 995.836 36.5503   5
  25  -2  -1 998.408 36.9543   3
  25   2   1 1006.25 36.6332   5
 -25  -2   1 1005.50 36.3245   5
  25  -2  -1 972.092 36.3582   5
  25  -2  -1 1000.63 36.4728   4
  25  -2  -1 982.836 37.4578   6
  26   2  -1 159.538 8.00131   6
  26  -2   1 165.465 6.80539   4
 -26  -2  -1 163.627 6.78884   5
  26  -2   1 166.659 8.05999   6
  26  -2   1 159.635 7.40918   3
  26   2  -1 161.657 6.80805   5
  26   2  -1 160.418 7.70429   3
 -26   2   1 161.957 7.51977   6
 -26  -2  -1 153.511 7.37766   3
  26  -2  -1 164.311 6.76278   5
 -26   2  -1 165.544 6.95181   5
  26   2   1 165.463 7.99710   6
  26  -2  -1 159.130 7.31907   3
 -26  -2   1 164.601 6.68774   5
 -26   2  -1 159.317 7.69064   6
  26  -2  -1 169.514 6.86097   4
  26   2   1 166.806 9.72745   3
 -26  -2   1 158.806 7.35349   3
  26  -2  -1 163.183 7.91916   6
  27   2  -1 170.554 6.97005   5
  27   2  -1 162.506 7.87926   3
 -27  -2  -1 164.673 6.89647   5
  27  -2   1 161.986 7.64956   3
  27  -2   1 171.457 6.96915   4
 -27  -2  -1 167.886 7.62572   3
  27   2  -1 158.901 8.11705   6
 -27   2   1 160.660 7.74484   6
  27  -2   1 172.220 8.28327   6
 -27  -2   1 165.480 7.57200   3
  27  -2  -1 166.691 7.53254   3
 -27  -2   1 162.268 6.80458   5
  27  -2  -1 171.986 7.00275   4
 -27   2  -1 163.451 7.12998   5
 -27   2  -1 163.878 7.84498   6
  27   2   1 163.230 8.12861   6
  27  -2  -1 169.883 8.14347   6
  28   2  -1 183.600 8.94150   6
  28  -2   1 184.634 8.37030   3
 -28  -2  -1 189.746 7.67808   5
  28   2  -1 187.598 8.73916   3
 -28  -2  -1 179.102 8.26414   3
  28  -2   1 187.027 7.68822   4
 -28   2   1 192.240 8.50154   6
  28  -2   1 180.295 8.95974   6
  28   2   1 182.086 8.91020   6
  28   2   1 186.611 7.45259   4
  28  -2  -1 190.204 7.73432   4
 -28  -2   1 180.163 7.53258   5
  28  -2  -1 181.830 8.27173   3
 -28   2  -1 189.873 7.90950   5
  28  -2  -1 201.672 9.00800   6
 -28  -2   1 173.477 8.18894   3
  29  -2   1 507.667 19.0928   4
  29  -2   1 502.447 19.8236   3
 -29  -2  -1 505.112 19.0660   5
 -29  -2  -1 501.247 19.7079   3
 -29   2   1 508.348 19.9155   6
  29  -2   1 511.498 20.4838   6
 -29  -2   1 500.628 19.6931   3
  29   2   1 510.659 18.8899   4
 -29   2  -1 507.087 19.2609   5
  29  -2  -1 497.420 19.1631   4
 -29  -2   1 499.175 18.9654   5
  29   2   1 480.550 20.4271   6
  29  -2  -1 512.329 20.3479   6
  29  -2  -1 490.640 19.7094   3
 -30  -2  -1 173.884 7.30313   5
 -30  -2  -1 171.985 8.04450   3
  30  -2   1 183.680 7.37628   4
  30  -2   1 178.634 8.79220   6
 -30   2   1 171.473 8.16505   6
  30   2  -1 171.835 8.64460   6
  30  -2   1 171.613 8.01045   3
  30   2   1 169.572 8.64335   6
  30  -2  -1 174.385 8.04231   3
  30   2   1 175.309 7.11877   4
 -30  -2   1 176.806 8.01447   3
  30  -2  -1 169.804 8.55853   6
 -30  -2   1 170.288 7.20137   5
  30  -2  -1 174.906 7.36906   4
  31   2  -1 251.903 12.0675   6
 -31  -2  -1 281.219 11.5196   3
 -31  -2  -1 265.762 10.8821   5
 -31   2   1 273.713 11.6912   6
  31  -2   1 283.608 10.8445   4
  31  -2   1 262.897 12.1697   6
  31  -2  -1 279.003 10.8510   4
  31   2   1 277.016 10.5775   4
  31  -2  -1 250.420 12.5705   6
  31  -2  -1 278.141 11.5276   3
 -31   2  -1 261.023 10.9198   5
  31   2   1 258.926 12.0910   6
 -31  -2   1 278.958 10.7057   5
 -31  -2   1 272.634 11.4587   3
 -32  -2  -1 4.31765 1.51675   5
  32  -2   1 4.04843 1.46372   4
  32  -2   1 6.08307 2.63935   6
 -32  -2  -1 6.04917 2.44227   3
  32   2  -1 0.51517 2.20717   6
 -32  -2   1 0.35226 1.89647   3
  32  -2  -1 2.19228 1.45320   4
  32  -2  -1 1.76749 2.29389   6
  32   2   1 2.64369 2.32933   6
  32   2   1 4.10328 1.25870   4
 -32   2  -1 2.56052 1.60304   5
 -32  -2   1 3.81356 1.45350   5
  32  -2  -1 2.55707 1.78511   3
 -33  -2  -1 268.747 11.3717   3
  33  -2   1 264.596 12.1304   6
 -33  -2  -1 261.194 10.5622   5
  33  -2   1 272.592 10.6046   4
  33   2  -1 258.655 12.0478   6
 -33   2  -1 259.931 10.7356   5
  33  -2  -1 270.354 10.6266   4
  33  -2  -1 264.582 11.9616   6
 -33  -2   1 268.071 11.2895   3
  33   2   1 261.358 10.3830   4
  33   2   1 254.960 12.0021   6
  33  -2  -1 250.963 11.2938   3
  34   2  -1 135.390 5.75851   4
  34   2  -1 125.496 7.37737   6
 -34  -2  -1 126.078 5.87944   5
 -34  -2  -1 129.439 6.69971   3
  34  -2   1 115.474 7.33604   6
  34  -2   1 127.952 5.85955   4
  34  -2  -1 127.761 5.92696   4
 -34  -2   1 148.652 9.00634   3
  34   2   1 130.467 5.62398   4
 -34  -2   1 131.922 5.78862   5
 -34   2  -1 138.816 6.12302   5
  34   2   1 124.866 7.28897   6
  34  -2  -1 122.566 7.27490   6
  35  -2   1 266.968 10.4711   4
  35  -2   1 253.449 12.0009   6
 -35  -2  -1 270.222 11.2503   3
  35   2  -1 265.971 10.3642   4
  35   2  -1 242.695 11.8502   6
 -35  -2  -1 265.235 10.4738   5
  35   2   1 262.347 10.2413   4
 -35  -2   1 258.122 10.3330   5
 -35  -2   1 249.088 11.1482   3
  35   2   1 245.829 11.8892   6
  35  -2  -1 252.034 11.8896   6
  35  -2  -1 263.833 10.5158   4
 -35   2  -1 253.103 10.6000   5
  36  -2   1 36.7789 2.93653   4
 -36  -2  -1 35.6839 2.92562   5
  36  -2   1 40.0028 4.60008   6
  36   2  -1 30.0039 3.98474   6
  36   2  -1 44.0991 2.91901   4
 -36  -2  -1 38.5522 3.86127   3
  36   2   1 38.9488 2.66190   4
  36  -2  -1 37.0666 4.40723   6
  36  -2  -1 35.4403 2.95494   4
 -36  -2   1 36.2233 2.91757   5
  36   2   1 33.9149 4.32605   6
 -36  -2   1 32.6380 3.77995   3
  37   2  -1 101.245 4.74731   4
  37  -2   1 97.4508 6.53208   6
  37   2  -1 96.9119 6.49950   6
 -37  -2  -1 86.5164 4.80412   5
  37  -2   1 98.4354 4.86592   4
 -37  -2  -1 101.243 5.81011   3
  37   2   1 90.2132 6.37461   6
  37  -2  -1 98.4691 6.46729   6
  37  -2  -1 94.6787 4.87913   4
 -37  -2   1 97.9955 4.79129   5
  37   2   1 102.524 4.64541   4
 -37  -2   1 96.3788 5.74314   3
 -38  -2  -1 112.939 6.11971   3
 -38  -2  -1 103.267 5.16089   5
  38  -2   1 97.0489 6.76578   6
  38   2  -1 107.704 5.04325   4
  38  -2   1 103.653 5.14925   4
  38   2  -1 100.720 6.80242   6
  38  -2  -1 107.242 6.76839   6
 -38  -2   1 108.492 6.07001   3
 -38  -2   1 98.7043 5.03859   5
  38   2   1 109.646 7.50899   6
  38   2   1 100.125 4.89825   4
  38  -2  -1 110.688 5.25344   4
 -39  -2  -1 357.252 15.3607   3
  39   2  -1 382.282 14.5285   4
  39   2  -1 394.214 19.5373   6
  39  -2   1 386.614 14.6494   4
 -39  -2  -1 382.072 14.6476   5
  39  -2  -1 350.750 16.1665   6
  39  -2  -1 383.107 15.2557   4
  39   2   1 340.731 16.2118   6
 -39  -2   1 365.372 14.5215   5
  39   2   1 380.875 14.4140   4
 -39  -2   1 368.823 15.3388   3
 -40  -2  -1 49.2985 3.60209   5
  40   2  -1 50.8027 5.17819   6
  40  -2   1 51.2443 5.20866   6
  40   2  -1 54.9589 3.41567   4
  40  -2   1 52.1616 3.91672   4
  40   2   1 51.8007 5.12492   6
 -40  -2   1 50.0531 3.53907   5
 -40  -2   1 60.7865 4.53059   3
  40  -2  -1 66.0201 7.74495   6
  40  -2  -1 52.7557 3.65579   4
  40   2   1 60.8007 3.37857   4
   0  -3   1 0.55450 0.36914   4
   0  -3   1 0.49694 0.54447   3
   0   3   1 0.16165 0.40190   3
   0   3  -1 0.10842 0.52986   6
   0  -3  -1 0.42944 0.49705   6
   0   3   1 0.85834 0.46379   6
   0   3   1 0.57338 0.32526   4
   0  -3  -1 0.62073 0.43344   3
   0   3   1 0.90984 0.55337   6
   0   3  -1 0.74114 0.52497   3
   0  -3  -1 0.95089 0.35075   4
   0  -3  -1 0.59600 0.41797   5
   0  -3   1 -0.1603 0.56877   6
   0   3  -1 0.54097 0.36830   4
  -1  -3  -1 59.3464 2.39546   4
  -1  -3  -1 56.9591 2.61504   6
  -1   3   1 59.5842 2.50710   6
  -1   3   1 58.0794 2.54288   3
  -1  -3  -1 59.3339 2.58199   3
   1  -3   1 59.3139 2.47223   4
   1   3  -1 60.1495 2.72780   3
  -1   3   1 61.4918 2.62090   6
   1  -3   1 59.4465 2.80404   6
  -1   3   1 60.1723 2.40683   4
   1   3  -1 60.0425 2.47478   4
   1  -3   1 57.7095 2.71154   3
   1   3  -1 60.4464 2.80468   6
  -1  -3   1 60.4985 2.46778   4
  -1   3  -1 59.9510 2.47430   4
  -1  -3   1 60.9594 2.81169   6
   1  -3  -1 59.3337 2.41519   4
   1   3   1 62.7694 2.60004   6
  -1   3  -1 61.5608 2.71778   3
   1  -3  -1 58.8226 2.60296   6
   1   3   1 58.8348 2.58324   3
   1   3   1 61.3412 2.70552   6
  -1   3  -1 62.5568 2.78831   6
   1   3   1 60.2280 2.39205   4
  -1  -3   1 56.0613 2.70653   3
   1  -3  -1 58.1758 2.54587   3
  -2  -3  -1 186.582 7.36230   3
  -2   3   1 190.032 7.19080   4
  -2   3   1 188.483 7.30492   3
   2   3  -1 183.216 7.48855   3
   2  -3   1 185.884 7.24383   4
  -2   3   1 198.744 7.25945   6
  -2  -3  -1 191.329 7.30236   5
   2  -3   1 195.634 7.57951   6
   2  -3   1 189.561 7.49063   3
  -2  -3  -1 190.429 7.16327   4
   2   3  -1 200.325 7.58524   6
   2   3  -1 191.772 7.24444   4
   2   3   1 200.757 7.53090   6
   2   3   1 198.198 7.17492   4
   2  -3  -1 182.856 7.30426   3
  -2   3  -1 199.523 7.54363   6
  -2  -3   1 194.775 7.24721   4
  -2  -3   1 187.136 7.48567   3
   2  -3  -1 187.377 7.19689   4
   2   3   1 201.614 7.40005   6
   2   3   1 190.559 7.38857   3
   2  -3  -1 199.107 7.37443   6
  -2  -3   1 193.605 7.26274   5
  -2   3  -1 188.643 7.46622   3
  -2   3  -1 192.610 7.24568   4
   3   3  -1 69.8991 2.85568   4
  -3  -3  -1 68.7517 2.90527   5
   3  -3   1 69.5633 3.19527   6
  -3   3   1 70.5418 2.80829   4
  -3   3   1 66.9074 2.90445   3
   3   3  -1 74.4274 3.22553   6
  -3  -3  -1 69.9416 2.76750   4
   3   3  -1 71.3233 3.14473   3
   3  -3   1 72.6906 2.87333   4
   3  -3   1 69.5039 3.11375   3
  -3  -3  -1 71.4880 3.02283   3
  -3   3   1 69.0732 2.84680   6
  -3   3  -1 70.6652 3.13800   6
  -3  -3   1 72.5027 2.86094   4
   3  -3  -1 68.8768 2.97106   6
  -3   3  -1 72.1158 3.10031   3
   3   3   1 69.8813 2.92188   5
   3   3   1 71.0679 2.77315   4
   3   3   1 71.3785 3.03953   6
   3   3   1 74.8703 3.22522   6
   3  -3  -1 70.4151 2.82468   4
  -3  -3   1 72.9846 2.88231   5
   3  -3  -1 65.1300 2.91841   3
  -3  -3   1 67.8322 3.11290   3
   3   3   1 69.9148 3.02799   3
  -3   3  -1 69.4514 2.85156   4
  -4   3   1 439.517 15.5955   6
  -4   3   1 401.168 15.5478   4
   4   3  -1 452.546 15.9756   6
   4  -3   1 439.606 15.9503   6
  -4  -3  -1 400.190 15.7441   3
   4  -3   1 408.950 15.8354   3
   4   3  -1 424.648 15.5955   4
  -4  -3  -1 423.143 15.5020   4
  -4  -3  -1 423.476 15.9999   6
   4  -3   1 404.824 15.5968   4
  -4  -3  -1 425.872 15.6449   5
   4   3  -1 415.889 15.8836   3
   4   3   1 416.633 15.7864   3
   4  -3  -1 407.913 15.6558   3
  -4  -3   1 395.822 15.8296   3
   4   3   1 447.801 15.9955   6
   4   3   1 436.776 15.6809   5
   4  -3  -1 441.988 15.7194   6
  -4  -3   1 422.755 15.5981   5
  -4  -3   1 425.159 15.5890   4
   4   3   1 429.752 15.5137   4
   4  -3  -1 412.700 15.5710   4
  -4   3  -1 412.057 15.5869   4
  -4   3  -1 443.760 15.8950   6
  -5   3   1 105.382 4.19221   4
   5   3  -1 110.008 4.55489   3
   5   3  -1 107.351 4.22334   4
   5  -3   1 111.091 4.59200   6
  -5  -3  -1 107.163 4.12134   4
   5  -3   1 105.585 4.49751   3
  -5  -3  -1 105.637 4.68807   6
  -5  -3  -1 105.540 4.27166   5
   5   3  -1 108.891 4.24239   5
  -5  -3  -1 108.037 4.43201   3
   5  -3   1 104.345 4.23305   4
  -5   3   1 112.639 4.24245   6
   5  -3  -1 107.371 4.21784   4
   5   3   1 112.858 4.32194   5
  -5  -3   1 105.417 4.50063   3
  -5   3  -1 112.453 4.34917   4
   5  -3  -1 106.062 4.31038   3
   5   3   1 108.901 4.13377   4
  -5   3  -1 110.704 4.52257   6
   5  -3  -1 107.283 4.35548   6
   5   3   1 111.524 4.49519   3
  -5  -3   1 104.527 4.21027   5
  -5  -3   1 103.623 4.20605   4
   5   3   1 111.600 4.67585   6
   6  -3   1 53.6543 2.60735   3
   6  -3   1 49.7748 2.31297   4
   6  -3   1 56.2168 2.72846   6
  -6   3   1 56.9370 2.35865   6
   6   3  -1 61.9521 2.35879   4
  -6  -3  -1 49.8343 2.53186   3
  -6  -3  -1 56.1938 2.38429   5
  -6  -3  -1 52.6669 2.19657   4
   6   3  -1 56.1758 2.34450   5
  -6  -3  -1 52.9848 2.82893   6
  -6   3   1 52.9171 2.29303   4
   6  -3  -1 51.4155 2.40919   3
   6  -3  -1 54.7265 2.48108   6
  -6   3  -1 57.7566 2.66139   6
  -6  -3   1 53.6498 2.30407   5
   6   3   1 55.5285 2.22639   4
   6  -3  -1 55.0417 2.32441   4
  -6   3  -1 54.6266 2.32407   4
   6   3   1 55.0175 2.82198   6
  -6  -3   1 49.2945 2.57360   3
   6   3   1 53.3082 2.58205   3
  -6  -3   1 56.9211 2.32020   4
  -7  -3  -1 402.996 15.0534   5
   7   3  -1 391.117 15.3781   3
   7  -3   1 432.525 15.4469   6
   7   3  -1 413.462 15.0376   4
  -7  -3  -1 401.012 14.9072   4
  -7   3   1 433.061 15.0975   6
  -7   3   1 391.796 14.9991   4
  -7  -3  -1 380.173 15.2442   3
   7  -3   1 383.577 15.0240   4
   7   3  -1 408.686 15.0391   5
   7   3   1 417.526 14.9330   4
   7   3   1 422.200 15.5695   6
   7  -3  -1 399.630 15.1209   3
   7   3   1 399.170 15.3149   3
  -7   3  -1 408.198 15.0216   4
   7  -3  -1 423.930 15.2159   6
  -7  -3   1 396.266 14.9918   4
  -7   3  -1 427.423 15.3569   6
   7   3   1 406.591 15.1027   5
  -7  -3   1 394.125 15.3038   3
   7  -3  -1 391.405 15.0233   4
  -7  -3   1 411.556 14.9964   5
   8   3  -1 52.3034 2.35856   4
  -8  -3  -1 47.5175 2.49954   3
   8  -3   1 52.5788 2.29933   5
  -8   3   1 54.6492 2.34814   6
   8   3  -1 54.1120 2.25404   5
   8  -3   1 53.3062 2.70498   6
   8   3  -1 52.2561 2.92932   6
  -8  -3  -1 47.0349 2.24102   5
   8  -3   1 47.5051 2.22502   4
  -8   3   1 49.2906 2.19925   4
  -8  -3  -1 50.6792 2.84599   6
   8   3  -1 47.9458 2.59596   3
  -8  -3   1 48.9550 2.18747   4
   8   3   1 49.0112 2.54850   3
  -8  -3   1 51.1001 2.19031   5
   8  -3  -1 49.3421 2.43525   6
   8   3   1 53.7532 2.83214   6
   8  -3  -1 51.8294 2.24276   4
   8   3   1 53.0768 2.31243   5
  -8   3  -1 50.8242 2.57050   6
   8   3   1 51.8100 2.12747   4
  -8  -3   1 49.1254 2.54986   3
  -8   3  -1 47.1176 2.18969   4
   9  -3   1 9.32209 1.25777   6
   9   3  -1 9.76870 0.89798   5
   9   3  -1 11.3316 0.91516   4
   9   3  -1 9.27112 1.14802   3
  -9   3   1 10.4819 0.85775   4
  -9   3   1 11.0283 1.07223   6
  -9  -3  -1 8.84225 1.13081   3
   9  -3   1 9.42791 0.91731   5
  -9  -3  -1 9.38781 0.87646   5
   9   3  -1 11.7622 1.54807   6
   9  -3   1 9.16484 0.89456   4
  -9  -3  -1 12.5492 1.57310   6
  -9  -3   1 9.50051 0.86697   5
   9  -3  -1 10.4642 0.91367   4
   9   3   1 13.6548 1.59326   6
  -9   3  -1 9.55927 0.86188   4
  -9  -3   1 7.86582 1.09431   3
   9   3   1 10.8890 0.96304   5
   9  -3  -1 12.5503 1.21460   6
   9   3   1 8.60909 0.78189   4
   9   3   1 9.42624 1.14296   3
  -9   3  -1 10.8236 1.36725   6
 -10  -3  -1 135.122 5.56547   3
 -10  -3  -1 133.416 5.22594   5
  10  -3   1 139.661 5.27536   5
 -10   3   1 136.308 5.38655   6
 -10  -3  -1 133.266 5.96912   6
  10  -3   1 129.975 5.22029   4
 -10   3   1 128.996 5.19204   4
  10   3  -1 133.659 5.20604   4
  10   3  -1 130.517 5.62074   3
  10  -3   1 130.269 5.68200   6
  10  -3  -1 136.976 5.53562   6
  10   3   1 130.208 5.27659   5
  10   3   1 129.993 5.87289   6
 -10   3  -1 129.148 5.17115   4
 -10   3  -1 133.945 5.60273   6
  10   3   1 138.503 5.11224   4
  10  -3  -1 129.307 5.23542   4
  10   3   1 134.090 5.63979   3
 -10  -3   1 131.199 5.54431   3
 -10  -3   1 129.667 5.14375   5
 -11  -3  -1 17.3154 1.87252   6
 -11  -3  -1 16.5769 1.21451   5
  11   3  -1 17.2920 1.88938   6
  11   3  -1 15.6253 1.14051   4
 -11  -3  -1 17.7001 1.54873   3
 -11   3   1 15.0022 1.34700   6
  11  -3   1 16.4496 1.71119   6
  11  -3   1 15.4507 1.15435   4
 -11   3   1 15.4709 1.12992   4
  11   3  -1 18.4822 1.17044   5
  11  -3   1 17.4310 1.17184   5
  11   3  -1 14.8524 1.54811   3
  11  -3  -1 16.9115 1.23183   4
  11   3   1 17.8902 1.88100   6
  11  -3  -1 15.2449 1.17018   5
  11   3   1 15.9919 1.56319   3
 -11   3  -1 13.8901 1.50998   6
 -11  -3   1 14.7850 1.50371   3
  11   3   1 15.6962 1.19240   5
 -11   3  -1 17.0731 1.09613   4
 -11  -3   1 14.0314 1.07656   5
  11   3   1 15.0354 1.02782   4
  11  -3  -1 14.4195 1.50958   6
  12  -3   1 136.022 5.66555   4
  12   3  -1 147.244 5.66188   5
 -12   3   1 140.193 5.64714   4
  12  -3   1 146.500 6.22655   6
 -12  -3  -1 138.929 6.02635   3
  12   3  -1 143.623 5.65053   4
 -12  -3  -1 143.800 5.66986   5
  12   3  -1 155.863 6.52353   6
  12  -3   1 141.748 5.67368   5
  12   3  -1 144.165 6.13274   3
 -12   3   1 155.658 5.93088   6
 -12  -3  -1 143.312 6.50402   6
  12   3   1 145.556 6.42591   6
 -12   3  -1 149.867 6.12948   6
  12  -3  -1 150.194 6.11742   6
  12   3   1 141.373 5.72735   5
  12  -3  -1 149.574 5.68205   5
 -12   3  -1 139.240 5.61448   4
  12   3   1 144.993 5.54516   4
 -12  -3   1 141.849 5.57960   5
  12  -3  -1 131.691 5.71065   3
  12  -3  -1 135.681 5.69589   4
 -12  -3   1 139.108 6.00810   3
  12   3   1 146.051 6.16671   3
 -13  -3  -1 58.0332 2.72581   5
  13  -3   1 58.8232 3.32486   6
  13   3  -1 57.2560 3.17330   3
 -13   3   1 58.5151 2.69241   4
 -13  -3  -1 60.7002 3.15916   3
  13  -3   1 61.3233 2.75753   5
  13  -3   1 59.3336 2.72843   4
 -13   3   1 68.9067 3.07371   6
  13   3  -1 62.3877 2.73012   4
 -13  -3  -1 61.6333 3.61507   6
  13   3  -1 59.7474 2.71408   5
  13   3  -1 59.2060 3.55615   6
  13  -3  -1 61.0973 2.85038   3
  13  -3  -1 61.0284 2.82815   4
 -13   3  -1 56.2316 2.64917   4
  13   3   1 59.2829 2.78826   5
  13  -3  -1 62.5997 3.25340   6
  13   3   1 63.2235 3.29138   3
 -13  -3   1 58.7905 2.64006   5
  13  -3  -1 65.3388 2.74694   5
  13   3   1 59.5965 3.54030   6
 -13   3  -1 60.6444 3.19239   6
 -13  -3   1 58.9487 3.11599   3
  14   3  -1 175.496 7.41798   6
 -14  -3  -1 165.740 7.44155   6
 -14  -3  -1 164.711 7.30246   3
  14  -3   1 161.348 7.10620   6
  14  -3   1 163.321 6.50043   5
  14   3  -1 168.531 6.49156   5
  14   3  -1 171.539 7.06315   3
 -14   3   1 171.509 6.81110   6
  14  -3   1 160.763 6.72209   4
 -14  -3  -1 163.910 6.49176   5
  14   3  -1 168.565 6.50157   4
  14   3   1 160.340 6.56113   5
 -14  -3   1 165.576 6.90521   3
  14   3   1 165.881 7.06202   3
  14   3   1 167.517 6.38595   4
  14  -3  -1 164.178 6.55687   4
 -14  -3   1 172.156 6.42889   5
  14  -3  -1 172.723 7.07515   6
  14  -3  -1 164.451 6.64280   3
 -14   3  -1 160.928 6.43739   4
  14   3   1 144.631 8.04988   6
 -14   3  -1 163.087 6.98557   6
  14  -3  -1 161.240 6.45458   5
  15  -3   1 7.02578 0.92639   5
 -15  -3  -1 5.51969 0.88729   5
 -15   3   1 6.07652 1.15324   6
  15   3  -1 6.39805 0.90066   5
  15   3  -1 5.82880 0.90800   4
 -15  -3  -1 6.96238 1.23873   3
 -15  -3  -1 8.50782 1.70333   6
  15   3  -1 7.33983 1.59100   6
  15  -3   1 6.85135 1.06313   3
  15   3  -1 5.23457 1.21296   3
  15  -3   1 6.64439 0.95240   4
  15  -3   1 5.15290 1.61892   6
  15  -3  -1 6.20206 1.37388   6
 -15  -3   1 7.02683 0.85242   5
  15   3   1 6.58994 1.32316   3
  15   3   1 5.36091 0.90481   5
  15  -3  -1 6.44923 0.84592   5
 -15   3  -1 5.13739 0.80243   4
  15  -3  -1 6.20602 0.94963   4
  15   3   1 5.49763 0.78820   4
 -15  -3   1 7.89085 1.30990   3
  15  -3  -1 6.04441 1.01102   3
  15   3   1 7.18817 1.58759   6
 -15   3  -1 6.30721 1.36113   6
  16   3  -1 187.172 7.49055   5
  16   3  -1 192.139 7.50478   4
 -16  -3  -1 188.676 7.48255   5
  16   3  -1 195.341 8.14752   3
 -16  -3  -1 186.734 7.96960   3
 -16  -3  -1 185.517 8.48899   6
  16  -3   1 186.844 7.48638   5
  16  -3   1 189.102 7.74623   3
  16  -3   1 183.711 7.50840   4
  16   3  -1 202.123 8.48813   6
 -16   3   1 210.151 8.67686   6
  16  -3   1 204.491 8.30186   6
  16   3   1 185.384 7.58192   5
  16  -3  -1 194.494 7.45910   5
  16   3   1 193.025 8.13307   3
 -16  -3   1 192.336 7.40755   5
  16  -3  -1 187.890 7.69989   3
 -16   3  -1 187.824 7.43456   4
  16   3   1 193.138 7.39148   4
 -16   3  -1 201.492 8.12056   6
  16  -3  -1 195.202 8.16946   6
  16   3   1 195.123 8.44113   6
  16  -3  -1 182.728 7.55960   4
 -16  -3   1 180.402 8.01750   3
  17  -3   1 15.8997 1.49071   4
  17   3  -1 16.5597 1.44388   5
  17   3  -1 19.7832 2.38939   6
  17   3  -1 18.5166 1.50537   4
  17  -3   1 18.2582 1.78530   3
  17  -3   1 18.7533 2.22396   6
  17  -3   1 18.5857 1.46910   5
 -17  -3  -1 15.1737 2.17545   6
  17   3  -1 17.5099 1.98016   3
 -17  -3  -1 18.6942 2.04052   3
 -17   3   1 19.3806 1.89137   6
 -17  -3  -1 16.4418 1.42998   5
  17  -3  -1 20.1951 2.26192   6
  17  -3  -1 19.2809 1.56257   4
  17  -3  -1 15.7013 1.65911   3
 -17   3  -1 18.2459 2.02273   6
 -17  -3   1 15.4050 1.86099   3
  17  -3  -1 19.2814 1.41887   5
 -17  -3   1 17.3064 1.41228   5
  17   3   1 16.8100 1.52011   5
  17   3   1 18.4257 2.10167   3
  17   3   1 20.7734 1.41014   4
 -17   3  -1 17.7328 1.37348   4
  17   3   1 19.9930 2.44195   6
  18  -3   1 89.6189 3.94228   4
  18   3  -1 90.8037 3.94256   4
  18   3  -1 87.9281 4.57383   3
 -18   3   1 93.2756 4.35454   6
  18   3  -1 93.2532 3.92613   5
 -18  -3  -1 87.5869 4.96010   6
 -18  -3  -1 79.5493 4.39997   3
  18  -3   1 89.1143 3.87420   5
  18  -3   1 86.7822 4.19635   3
  18  -3   1 93.4496 4.83101   6
  18   3  -1 93.7703 4.96614   6
 -18  -3  -1 86.2515 3.86513   5
 -18   3  -1 94.0880 4.59241   6
 -18   3  -1 82.4994 3.79459   4
 -18  -3   1 87.7940 3.84781   5
  18   3   1 89.4898 4.62794   3
  18   3   1 88.5490 4.02033   5
  18   3   1 93.3158 4.96477   6
  18  -3  -1 86.7257 3.81946   5
  18  -3  -1 87.1309 3.99012   4
 -18  -3   1 86.7262 4.35918   3
  18  -3  -1 89.1247 4.19087   3
 -19  -3  -1 137.475 6.97480   6
  19  -3   1 140.761 6.71555   6
  19   3  -1 141.217 6.83654   6
 -19   3   1 146.321 6.27501   6
  19   3  -1 139.880 5.80762   5
 -19  -3  -1 140.757 6.36539   3
 -19  -3  -1 144.590 5.78744   5
  19   3  -1 145.408 6.56811   3
  19  -3   1 147.849 5.86160   4
  19  -3   1 144.673 6.14746   3
  19   3  -1 144.158 5.83492   4
 -19   3  -1 138.258 6.46810   6
  19  -3  -1 140.578 6.10830   3
  19   3   1 140.108 6.56956   3
  19   3   1 141.738 5.91638   5
 -19  -3   1 140.288 6.30562   3
  19  -3  -1 139.978 6.61955   6
  19  -3  -1 136.989 5.72427   5
  19   3   1 134.219 6.77555   6
  19  -3  -1 144.495 5.90173   4
 -19  -3   1 136.872 5.68223   5
 -20  -3  -1 12.3438 2.28226   6
  20   3  -1 12.0180 1.89640   3
  20  -3   1 13.4032 1.65258   3
 -20  -3  -1 11.5886 1.80511   3
 -20  -3  -1 11.8289 1.33008   5
  20  -3   1 12.6322 2.17464   6
 -20   3   1 15.9184 1.92002   6
  20   3  -1 16.9185 2.50384   6
  20  -3   1 11.6084 1.35693   4
  20  -3   1 13.2479 1.33163   5
  20   3  -1 9.09184 1.26818   5
  20   3   1 14.4341 1.54354   5
 -20  -3   1 14.9988 1.36409   5
  20  -3  -1 13.2113 2.12542   6
  20  -3  -1 8.07857 1.31571   4
  20   3   1 11.9789 2.06968   6
  20  -3  -1 11.8021 1.64633   3
  20  -3  -1 15.1994 1.39225   5
 -20   3  -1 12.7109 1.91072   6
 -20  -3   1 13.3298 1.86013   3
  21   3  -1 84.5096 4.72527   3
  21  -3   1 86.6211 4.95891   6
  21   3  -1 85.7526 3.98452   5
 -21  -3  -1 86.1542 3.93983   5
  21  -3   1 84.2747 3.88818   5
 -21   3   1 95.6315 4.52347   6
  21  -3   1 80.2309 3.95135   4
 -21  -3  -1 79.2655 4.54042   3
  21   3  -1 95.0926 5.16471   6
 -21  -3  -1 90.9388 5.18187   6
  21  -3   1 84.5879 4.32173   3
  21  -3  -1 84.4584 4.28289   3
 -21   3  -1 97.5592 4.79052   6
  21   3   1 79.0877 4.69233   3
  21   3   1 83.7341 4.03846   5
 -21  -3   1 84.4211 3.82234   5
  21  -3  -1 86.8571 4.06810   4
  21  -3  -1 90.8800 4.93220   6
  21   3   1 88.1458 5.04730   6
 -21  -3   1 87.2087 4.53068   3
  21  -3  -1 84.9825 3.92973   5
  22  -3   1 2.30978 1.27165   3
 -22  -3  -1 6.25650 2.06015   6
 -22  -3  -1 2.33831 1.53254   3
  22   3  -1 4.96884 1.94247   6
  22  -3   1 2.76088 1.78777   6
 -22   3   1 3.69836 1.38558   6
 -22  -3  -1 3.55246 1.12410   5
  22  -3   1 3.92273 1.02403   5
  22  -3   1 4.46655 1.18070   4
  22   3  -1 3.53159 1.08061   5
  22  -3  -1 3.75094 1.33910   3
 -22  -3   1 4.21343 1.50488   3
  22   3   1 1.90807 1.56259   3
  22  -3  -1 3.19529 1.17093   4
  22   3   1 4.33070 1.21107   5
 -22  -3   1 3.87137 1.06065   5
 -22   3  -1 3.26001 1.59896   6
  22   3   1 4.79794 1.98759   6
  22  -3  -1 4.18951 1.85843   6
  22  -3  -1 5.27833 1.03510   5
 -23  -3  -1 6.59051 1.72913   3
  23  -3   1 5.01213 1.22933   4
  23   3  -1 2.63838 1.80797   6
 -23   3   1 2.21343 1.46510   6
  23  -3   1 3.20304 1.36636   3
  23   3  -1 6.12885 1.83431   3
 -23  -3  -1 3.15522 1.16681   5
  23  -3   1 4.12813 1.95210   6
 -23   3  -1 5.34428 1.78205   6
  23  -3  -1 2.02391 1.79077   6
  23   3   1 3.81383 1.93890   6
  23   3   1 3.52334 1.68140   3
  23   3   1 3.77730 1.17704   5
 -23  -3   1 5.75833 1.63639   3
  23  -3  -1 5.18845 1.29653   4
  23  -3  -1 3.74582 1.38744   3
 -23  -3   1 3.48500 1.09867   5
  23  -3  -1 5.20795 1.07415   5
  24   3  -1 6.83491 1.30993   5
 -24   3   1 9.05419 1.80114   6
 -24  -3  -1 7.00270 1.31234   5
 -24  -3  -1 8.14353 1.87625   3
  24  -3   1 7.02366 1.34016   4
  24  -3   1 7.93297 2.27961   6
  24   3  -1 9.74379 2.27524   6
  24  -3   1 7.99520 1.65261   3
  24   3  -1 5.10198 1.80376   3
 -24  -3   1 5.94119 1.25353   5
 -24   3  -1 7.85432 1.95014   6
  24  -3  -1 8.88059 1.25763   5
  24   3   1 7.66236 1.43931   5
  24  -3  -1 8.99530 2.20788   6
  24  -3  -1 9.11584 1.70488   3
  24   3   1 6.46639 2.17738   6
  24   3   1 5.96610 2.12390   3
  24  -3  -1 8.44507 1.47102   4
 -24  -3   1 8.22039 1.87942   3
 -25  -3  -1 11.1069 1.52061   5
  25  -3   1 9.09142 1.51780   4
  25  -3   1 13.0710 2.57969   6
 -25  -3  -1 9.09477 1.98076   3
  25   3  -1 7.54133 2.02786   3
 -25   3   1 9.65403 1.99067   6
  25   3  -1 12.6573 2.61700   6
  25   3  -1 7.84187 1.42511   5
  25  -3   1 9.35735 1.77478   3
 -25   3  -1 10.7886 2.12510   6
 -25  -3   1 7.72345 1.36043   5
  25  -3  -1 7.65408 1.71226   3
 -25  -3   1 6.60636 1.85023   3
  25  -3  -1 8.59991 1.55045   4
  25  -3  -1 12.9933 2.46394   6
  25   3   1 14.9008 2.62189   6
  26   3  -1 13.6496 2.70918   3
 -26  -3  -1 16.5189 2.32482   3
  26  -3   1 11.0653 2.59047   6
 -26  -3  -1 9.10365 1.57085   5
  26  -3   1 14.9338 2.05970   3
 -26   3   1 10.9475 2.13165   6
  26   3  -1 8.78188 2.48088   6
  26  -3   1 13.7022 1.72626   4
  26   3  -1 15.3463 1.75467   5
 -26   3  -1 11.7771 2.22878   6
  26  -3  -1 12.8651 1.99097   3
  26   3   1 11.1327 2.52173   6
 -26  -3   1 14.7428 2.26307   3
 -26  -3   1 12.1017 1.53356   5
  26  -3  -1 12.4527 2.52824   6
  26  -3  -1 12.4146 1.69639   4
 -27   3   1 20.7945 2.52872   6
 -27  -3  -1 16.9523 1.83840   5
  27  -3   1 18.9355 1.95539   4
  27  -3   1 16.0975 2.91331   6
 -27  -3  -1 17.0597 2.41429   3
  27   3  -1 19.7390 3.07196   6
  27  -3  -1 19.7484 3.02267   6
 -27  -3   1 18.1491 1.79527   5
  27  -3  -1 16.6368 2.25646   3
  27   3   1 18.8038 2.87700   6
  27  -3  -1 17.7192 1.98562   4
 -27  -3   1 14.5570 2.32399   3
 -27   3  -1 15.4471 2.53308   6
 -28  -3  -1 120.710 5.52109   5
  28  -3   1 133.406 6.23380   3
  28  -3   1 116.525 6.86058   6
 -28   3   1 122.223 6.23695   6
  28  -3   1 125.604 5.62614   4
 -28  -3  -1 130.356 6.35694   3
  28   3  -1 122.416 9.36319   6
  28  -3  -1 124.049 6.08686   3
  28  -3  -1 130.016 6.34766   4
 -28  -3   1 121.439 6.29812   3
  28   3   1 119.432 7.67200   6
  28  -3  -1 130.365 6.85512   6
 -28  -3   1 124.763 5.46434   5
 -29  -3  -1 5.65101 1.98155   3
 -29   3   1 2.96832 2.25237   6
  29   3  -1 2.88262 2.18025   6
  29  -3   1 4.55617 1.72116   3
 -29  -3  -1 4.35952 1.43827   5
  29  -3   1 3.78640 2.57410   4
  29  -3  -1 4.84118 2.28501   6
  29  -3  -1 5.24612 1.56009   4
  29  -3  -1 2.85803 1.59780   3
 -29  -3   1 4.81602 1.41441   5
  29   3   1 5.58680 2.34858   6
 -29  -3   1 1.27851 1.80939   3
  30  -3   1 63.8663 3.64560   4
 -30   3   1 68.8906 4.30265   6
  30  -3   1 58.6817 4.11656   3
  30  -3   1 67.7073 5.10630   6
  30   3  -1 71.6878 5.08150   6
 -30  -3   1 63.3205 4.39123   3
  30  -3  -1 61.5336 3.61785   4
  30  -3  -1 66.4417 4.93587   6
  30   3   1 65.2688 4.94030   6
  30  -3  -1 60.2649 4.03293   3
 -30  -3   1 57.7685 3.43822   5
  31   3  -1 3.33350 2.39375   6
  31  -3   1 5.93115 2.62131   6
 -31   3   1 6.99466 2.10498   6
 -31  -3  -1 5.94845 2.12469   3
 -31  -3  -1 7.00007 1.62280   5
  31  -3   1 4.19528 1.54175   4
  31  -3  -1 7.52226 2.55794   6
 -31  -3   1 4.10227 1.42675   5
  31  -3  -1 2.76029 1.94222   3
  31   3   1 3.92071 2.42750   6
 -31  -3   1 4.27674 2.05586   3
  31  -3  -1 7.46007 1.75553   4
  32   3  -1 32.6874 3.94660   6
 -32  -3  -1 18.1597 2.80862   3
 -32   3   1 25.0003 3.15062   6
 -32  -3  -1 29.1703 2.44619   5
  32  -3   1 28.7553 3.78772   6
  32  -3   1 25.0813 2.42784   4
  32   3   1 26.4965 2.16739   4
  32  -3  -1 25.6908 2.44307   4
  32  -3  -1 30.1193 3.73519   6
  32  -3  -1 24.0353 2.78615   3
  32   3   1 25.3045 3.57735   6
 -32  -3   1 28.8063 2.48357   5
 -33  -3  -1 35.5270 3.68425   3
  33  -3   1 32.2480 3.98112   6
  33  -3   1 29.9617 2.76904   4
 -33  -3  -1 32.2683 2.72458   5
  33   3  -1 33.4398 4.14110   6
 -33  -3   1 34.9408 2.61980   5
 -33  -3   1 36.8358 3.69545   3
  33  -3  -1 32.8641 2.91467   4
  33   3   1 34.3135 2.46589   4
  33  -3  -1 36.2164 4.26198   6
  33   3   1 32.4878 4.11623   6
  33  -3  -1 32.7845 3.21127   3
 -34  -3  -1 9.88212 2.44974   3
  34   3  -1 11.5915 2.95905   6
 -34  -3  -1 11.3374 1.89643   5
  34  -3   1 12.5341 1.92829   4
  34  -3   1 15.2690 3.28379   6
 -34  -3   1 11.4535 2.50749   3
  34   3   1 11.1676 1.66488   4
 -34  -3   1 13.5490 1.80270   5
  34   3   1 13.2870 3.03013   6
  34  -3  -1 9.60554 2.22414   3
  34  -3  -1 11.0980 1.98774   4
  34  -3  -1 16.6999 3.24392   6
  35  -3   1 6.23243 1.72695   4
  35   3  -1 10.9608 3.02201   6
 -35  -3  -1 6.13861 1.71599   5
  35  -3   1 9.48843 3.00130   6
 -35  -3  -1 4.74950 2.31551   3
  35   3   1 6.10583 1.48850   4
  35  -3  -1 5.95601 2.75961   6
 -35  -3   1 8.51850 2.42927   3
  35  -3  -1 4.87943 1.81130   4
 -35  -3   1 4.98125 1.66706   5
  35   3   1 7.17189 2.75630   6
 -36  -3  -1 12.2599 2.68856   3
 -36  -3  -1 14.3364 2.08048   5
  36  -3   1 15.3619 2.14873   4
  36  -3   1 13.4504 3.32259   6
  36   3  -1 15.1315 3.34004   6
 -36  -3   1 12.5744 1.98366   5
  36  -3  -1 15.3010 3.43043   6
  36   3   1 12.4311 3.09455   6
 -36  -3   1 11.3577 2.62472   3
  36   3   1 16.2176 1.83600   4
  36  -3  -1 14.0326 2.17270   4
 -37  -3  -1 21.3549 3.08094   3
  37   3  -1 23.4872 3.79068   6
 -37  -3  -1 18.9373 2.34702   5
  37  -3   1 24.0508 2.45509   4
  37  -3   1 21.4720 3.67434   6
  37   3  -1 29.2590 2.44506   4
  37   3   1 19.5989 3.57291   6
 -37  -3   1 20.3550 2.26431   5
  37  -3  -1 27.9602 4.07809   6
  37  -3  -1 26.2905 2.58451   4
  37   3   1 21.5307 2.08722   4
 -37  -3   1 23.6807 3.06883   3
  38   3  -1 2.10118 1.47979   4
 -38  -3  -1 0.78388 2.29505   3
  38  -3   1 4.98807 2.79398   6
 -38  -3  -1 -0.9585 1.67101   5
  38  -3   1 0.58768 1.61233   4
  38   3   1 1.24570 1.40782   4
  38  -3  -1 -0.1724 1.86210   4
 -38  -3   1 -0.9811 2.24075   3
  38  -3  -1 3.37898 2.69777   6
 -38  -3   1 2.97207 1.62435   5
 -39  -3  -1 11.1513 2.75406   3
  39   3  -1 11.5872 3.32944   6
  39   3  -1 12.3652 1.93419   4
  39  -3   1 16.6241 3.83265   6
 -39  -3  -1 16.8299 2.24157   5
  39   3   1 14.3673 1.88580   4
 -39  -3   1 16.8117 2.92871   3
  39  -3  -1 7.87899 2.61072   4
  39  -3  -1 15.1904 4.10869   6
  39   3   1 14.0979 3.35576   6
 -39  -3   1 14.0875 2.08373   5
   0   4   1 -0.0578 0.56785   3
   0  -4  -1 -0.1157 0.57873   3
   0  -4  -1 -0.6393 0.53484   5
   0  -4   1 -0.9130 0.66403   3
   0  -4  -1 -0.3304 0.65841   6
   0   4  -1 -1.7092 0.78794   6
   0   4   1 -0.1014 0.42378   4
   0  -4   1 0.01955 0.52302   4
   0  -4   1 -2.0463 0.77501   6
   0  -4  -1 0.45530 0.44419   4
   0   4  -1 0.12282 0.49106   4
   0   4   1 -0.4492 0.58831   6
   0   4  -1 -0.3889 0.63697   3
   0   4   1 1.87754 0.81250   6
  -1  -4  -1 1197.13 43.2264   6
   1  -4   1 1120.58 43.2568   3
   1   4  -1 1195.29 42.9897   4
   1  -4   1 1130.80 42.9757   4
  -1   4   1 1156.91 43.1173   3
   1   4  -1 1222.26 43.3996   6
  -1  -4  -1 1184.85 43.0734   5
  -1  -4  -1 1145.12 43.1311   3
  -1   4   1 1188.68 42.9265   4
   1   4  -1 1156.16 43.2769   3
  -1   4   1 1227.63 43.2532   6
  -1   4   1 1222.16 43.0823   6
  -1  -4  -1 1157.75 42.9090   4
   1  -4   1 1189.61 43.3911   6
  -1   4  -1 1133.77 43.2520   3
   1  -4  -1 1163.86 43.1253   3
  -1   4  -1 1185.17 42.9924   4
   1   4   1 1215.99 43.3211   6
   1  -4  -1 1149.34 42.9247   4
  -1  -4   1 1121.62 43.2579   3
   1   4   1 1139.82 43.1371   3
   1  -4  -1 1207.83 43.2202   6
   1   4   1 1175.17 42.9121   4
  -1  -4   1 1173.49 42.9793   4
   1   4   1 1246.35 43.1730   6
  -1  -4   1 1226.98 43.4242   6
  -2  -4  -1 539.391 20.4221   5
   2  -4   1 558.095 20.6641   3
  -2   4   1 536.828 20.4623   3
   2   4  -1 571.375 20.3652   4
   2   4  -1 536.887 20.6578   3
   2  -4   1 539.409 20.3479   4
  -2  -4  -1 542.589 20.5263   3
  -2   4   1 565.180 20.4207   6
   2   4  -1 575.466 20.7836   6
   2  -4   1 561.504 20.7705   6
  -2  -4  -1 549.279 20.2676   4
   2   4   1 565.928 20.5625   6
  -2   4  -1 549.389 20.6343   3
   2   4   1 550.997 20.7042   6
   2  -4  -1 550.849 20.5609   6
   2   4   1 559.056 20.2765   4
  -2  -4   1 551.798 20.6754   3
  -2   4  -1 516.317 21.1097   6
   2  -4  -1 535.878 20.4710   3
  -2  -4   1 558.936 20.3455   4
   2   4   1 546.626 20.5403   3
  -2   4  -1 567.022 20.3621   4
  -2  -4   1 573.697 20.4093   5
   2  -4  -1 535.563 20.2978   4
  -2  -4   1 574.086 20.7750   6
   3   4  -1 1374.26 50.0219   4
  -3  -4  -1 1381.21 49.9361   4
   3   4  -1 1347.11 50.3486   3
  -3   4   1 1363.62 50.1292   3
   3  -4   1 1303.86 50.3010   3
   3  -4   1 1395.98 50.4430   6
   3   4  -1 1434.13 50.4661   6
  -3  -4  -1 1378.26 50.0968   5
  -3   4   1 1358.64 49.9720   4
  -3  -4  -1 1351.90 50.2054   3
  -3   4   1 1410.15 50.0724   6
   3  -4  -1 1330.19 50.1335   3
   3  -4  -1 1414.69 50.2406   6
  -3   4  -1 1367.39 50.0220   4
  -3  -4   1 1312.81 50.3057   3
  -3  -4   1 1394.06 50.0649   5
  -3   4  -1 1339.80 50.2819   3
   3  -4  -1 1357.82 49.9861   4
  -3   4  -1 1349.60 50.8444   6
  -3  -4   1 1409.78 50.0217   4
   3   4   1 1399.05 49.9487   4
   3   4   1 1455.29 50.2869   6
   3   4   1 1338.88 50.2304   3
  -4  -4  -1 190.991 7.32372   4
   4  -4   1 192.177 7.43974   4
  -4   4   1 198.009 7.46466   6
   4   4  -1 187.930 7.76185   3
   4   4  -1 205.824 7.89548   6
  -4  -4  -1 189.765 7.62574   3
   4  -4   1 185.992 7.72593   3
  -4   4   1 185.814 7.35618   4
   4   4  -1 198.815 7.42789   4
  -4   4   1 189.381 7.51791   3
   4  -4   1 206.520 7.90512   6
  -4  -4  -1 198.466 7.49880   5
   4  -4  -1 190.143 7.54931   3
   4   4   1 205.857 7.71655   6
   4  -4  -1 198.882 7.65087   6
   4   4   1 210.116 7.93408   6
  -4  -4   1 186.354 7.72828   3
   4   4   1 203.820 7.53622   5
  -4   4  -1 184.942 7.67096   3
   4  -4  -1 191.302 7.39461   4
   4   4   1 189.008 7.66536   3
  -4   4  -1 198.207 7.42393   4
  -4  -4   1 192.256 7.45134   5
  -4  -4   1 193.495 7.40944   4
   4   4   1 192.784 7.33298   4
   5  -4   1 579.889 21.9103   6
  -5  -4  -1 581.856 21.3776   4
   5  -4   1 566.656 21.4924   4
   5  -4   1 583.857 21.8119   3
  -5  -4  -1 580.755 21.5402   5
   5   4  -1 591.861 21.4806   4
  -5   4   1 581.943 21.5059   6
   5   4  -1 598.000 21.9392   6
  -5  -4  -1 574.788 21.7143   3
   5   4  -1 573.755 21.8497   3
  -5   4   1 578.609 21.4428   4
   5   4   1 593.401 21.5905   5
   5   4   1 597.484 21.4019   4
  -5  -4   1 585.157 21.4652   4
   5  -4  -1 588.077 21.6882   6
  -5  -4   1 564.984 21.8000   3
   5  -4  -1 574.901 21.4629   4
   5  -4  -1 585.164 21.6160   3
   5   4   1 586.175 21.9940   6
   5   4   1 601.877 21.7991   6
  -5  -4   1 582.597 21.4953   5
   5   4   1 583.054 21.7571   3
  -5   4  -1 582.192 21.4842   4
   6   4  -1 364.808 13.6246   3
   6   4  -1 366.349 13.6834   6
   6  -4   1 353.628 13.5403   3
  -6   4   1 348.653 13.2201   6
   6  -4   1 346.182 13.2180   4
  -6   4   1 346.160 13.1599   4
  -6  -4  -1 351.241 13.4606   3
   6  -4   1 358.431 13.6455   6
   6   4  -1 363.257 13.2050   4
  -6  -4  -1 340.394 13.0756   4
  -6  -4   1 353.242 13.2059   5
   6  -4  -1 344.253 13.3309   3
  -6   4  -1 356.901 13.2025   4
   6  -4  -1 344.360 13.1838   4
   6   4   1 355.465 13.1058   4
  -6  -4   1 346.951 13.1675   4
  -6   4  -1 369.273 13.5935   6
   6   4   1 350.343 13.5008   3
   6   4   1 360.107 13.7660   6
   6   4   1 358.874 13.3115   5
  -6  -4   1 351.337 13.5443   3
   6  -4  -1 359.151 13.4309   6
  -7   4   1 3370.22 130.925   1
   7   4  -1 3519.79 136.784   1
   7  -4   1 3261.33 134.687   1
  -7   4   1 3189.63 166.746   2
   7  -4   1 3539.80 186.444   2
  -7  -4  -1 3303.63 185.472   2
  -7  -4  -1 3279.00 134.715   1
   7   4  -1 3425.08 196.146   2
  -7   4  -1 3446.32 134.785   1
   7   4   1 3308.02 134.800   1
  -7  -4   1 3323.53 189.092   2
   7  -4  -1 3391.59 131.651   1
   7   4   1 3334.05 190.273   2
  -7  -4   1 3082.97 134.210   1
   7  -4  -1 3607.59 171.308   2
  -7   4  -1 3107.87 179.027   2
  -8  -4  -1 526.732 19.3957   5
   8  -4   1 537.869 19.8521   6
  -8   4   1 515.665 19.4113   6
   8  -4   1 507.215 19.3734   4
  -8   4   1 512.865 19.3212   4
  -8  -4  -1 509.742 19.6446   3
   8  -4   1 524.229 19.7109   3
   8   4  -1 532.827 19.8249   3
   8   4  -1 532.610 19.4053   5
   8   4  -1 536.968 19.3579   4
  -8  -4  -1 503.661 19.2142   4
   8   4   1 535.402 19.2606   4
   8   4   1 523.630 20.0034   6
   8  -4  -1 521.681 19.6114   6
  -8   4  -1 530.125 19.7015   6
  -8  -4   1 530.195 19.3395   5
   8  -4  -1 523.213 19.5176   3
  -8  -4   1 527.357 19.7153   3
   8  -4  -1 506.025 19.3559   4
  -8  -4   1 527.415 19.3192   4
   8   4   1 533.228 19.4744   5
   8   4   1 525.774 19.7319   3
  -8   4  -1 518.308 19.3444   4
   9   4  -1 34.2262 2.30201   3
  -9   4   1 42.7265 2.01674   6
  -9  -4  -1 36.9941 1.89606   5
   9  -4   1 35.1828 1.90535   4
   9  -4   1 37.4043 2.41279   6
  -9   4   1 35.8056 1.79919   4
   9  -4   1 35.2421 2.24691   3
   9   4  -1 38.5639 1.86547   4
  -9  -4  -1 33.7290 2.17260   3
   9   4  -1 37.1414 1.90759   5
  -9  -4  -1 44.0924 2.69326   6
  -9  -4  -1 35.8581 1.70439   4
  -9   4  -1 37.9168 2.25919   6
   9   4   1 36.3530 1.93867   5
   9  -4  -1 39.8017 2.20492   6
  -9   4  -1 33.0645 1.80670   4
   9  -4  -1 34.7878 2.04903   3
   9   4   1 36.3051 1.74114   4
   9  -4  -1 36.1945 1.87374   4
  -9  -4   1 35.9194 1.84065   5
  -9  -4   1 34.0673 1.81190   4
  -9  -4   1 32.8179 2.18685   3
   9   4   1 33.0477 2.18460   3
  10  -4   1 224.497 8.92711   3
 -10  -4  -1 222.825 9.08716   3
 -10  -4  -1 228.864 8.58487   5
 -10  -4  -1 213.682 9.31370   6
  10   4  -1 223.682 9.04495   3
  10   4  -1 230.684 9.43502   6
 -10   4   1 222.678 8.65308   6
  10   4  -1 233.359 8.60176   5
  10  -4   1 230.897 8.62251   5
  10  -4   1 222.318 9.07315   6
  10   4  -1 232.423 8.54496   4
 -10   4  -1 225.515 8.93284   6
 -10   4  -1 215.274 8.50893   4
 -10  -4   1 223.079 8.50159   5
  10  -4  -1 222.946 8.73996   3
  10   4   1 217.457 8.96296   3
  10   4   1 218.852 9.26671   6
 -10  -4   1 220.893 8.48566   4
  10   4   1 222.685 8.65001   5
  10  -4  -1 218.072 8.55926   4
 -10  -4   1 216.650 8.90179   3
  10  -4  -1 224.935 8.86729   6
  11  -4   1 1856.80 68.2859   6
  11   4  -1 1929.66 67.8183   5
 -11   4   1 1838.00 67.7359   4
  11  -4   1 1837.17 67.7902   4
  11   4  -1 1862.49 68.2800   3
 -11  -4  -1 1795.31 68.0868   3
  11  -4   1 1913.34 67.8228   5
 -11  -4  -1 1787.83 68.5918   6
 -11   4   1 1922.56 67.9137   6
  11   4  -1 1918.24 67.7512   4
  11  -4  -1 1775.84 68.1484   4
 -11  -4   1 1882.04 67.7099   5
  11  -4  -1 1918.88 68.1221   6
  11   4   1 1850.88 68.2266   3
 -11  -4   1 1796.86 68.1701   3
  11   4   1 1888.80 67.6452   4
 -11   4  -1 1906.81 68.1752   6
  11   4   1 1867.89 67.8700   5
 -11   4  -1 1787.61 67.7153   4
 -12  -4  -1 292.382 11.8155   3
 -12   4   1 297.562 11.5939   6
  12  -4   1 299.671 12.0073   6
 -12  -4  -1 290.053 11.4818   5
  12   4  -1 307.785 11.4723   5
 -12   4   1 295.364 11.4054   4
  12   4  -1 309.942 12.0054   3
  12  -4   1 303.248 11.4766   4
  12   4  -1 304.011 12.3521   6
 -12  -4  -1 293.709 12.3381   6
  12  -4   1 317.671 11.5077   5
  12   4  -1 307.765 11.4267   4
  12  -4  -1 295.893 11.8189   6
  12   4   1 304.172 11.5510   5
  12  -4  -1 302.577 11.4851   4
  12   4   1 297.313 11.9303   3
 -12  -4   1 303.667 11.3709   5
 -12   4  -1 307.234 11.8692   6
 -12   4  -1 302.099 11.4059   4
  12   4   1 302.929 11.3149   4
 -12  -4   1 296.459 11.8875   3
  12   4   1 320.088 12.8404   6
 -13   4   1 644.099 23.2527   6
 -13  -4  -1 614.823 23.0264   5
  13   4  -1 606.050 23.5911   3
  13  -4   1 615.028 23.0699   4
  13  -4   1 613.231 23.7110   6
  13  -4   1 627.262 23.0767   5
  13   4  -1 630.577 23.0227   4
  13   4  -1 621.318 23.0660   5
  13   4  -1 666.001 24.0613   6
 -13  -4  -1 610.320 24.0077   6
 -13  -4  -1 610.986 23.4353   3
 -13   4   1 601.959 23.0020   4
  13   4   1 610.474 23.1323   5
 -13   4  -1 638.942 23.5106   6
 -13   4  -1 594.776 22.9792   4
  13   4   1 611.090 23.8837   6
 -13  -4   1 605.367 23.4307   3
  13  -4  -1 642.925 23.5008   6
  13   4   1 637.871 22.9174   4
  13  -4  -1 620.569 23.0895   4
  13  -4  -1 645.471 23.0782   5
  13   4   1 628.879 23.6070   3
 -13  -4   1 621.615 22.9571   5
 -14  -4  -1 91.7212 5.08662   6
 -14  -4  -1 100.732 4.61489   3
 -14   4   1 93.3659 4.34409   6
  14   4  -1 100.989 4.12346   4
  14   4  -1 100.193 5.12528   6
  14  -4   1 98.2130 4.80746   6
  14  -4   1 99.1167 4.15141   5
  14   4  -1 100.862 4.75704   3
 -14   4   1 99.9726 4.09640   4
  14   4  -1 102.042 4.16899   5
 -14  -4  -1 97.2271 4.13315   5
  14  -4   1 92.8336 4.13981   4
 -14  -4   1 97.3022 4.57129   3
  14  -4  -1 94.9503 4.62330   6
 -14  -4   1 94.4221 4.03045   5
  14   4   1 97.6546 3.98395   4
 -14   4  -1 98.1426 4.61047   6
  14   4   1 99.1409 4.71445   3
  14   4   1 97.5778 5.05472   6
  14  -4  -1 96.1413 4.18693   3
  14  -4  -1 97.6859 4.18001   4
  14   4   1 96.0416 4.20995   5
  14  -4  -1 97.0991 4.13402   5
 -14   4  -1 92.8044 4.05371   4
 -15   4   1 862.892 31.6062   6
  15  -4   1 835.522 31.3575   5
 -15  -4  -1 856.029 31.3318   5
  15   4  -1 872.925 32.0201   3
  15   4  -1 862.969 31.3842   5
  15  -4   1 851.715 31.3871   4
 -15  -4  -1 846.368 31.8044   3
 -15   4   1 838.148 31.3209   4
  15  -4   1 860.625 32.0405   6
  15   4  -1 860.601 31.3309   4
  15   4  -1 846.103 32.3491   6
 -15  -4  -1 802.369 32.3714   6
  15   4   1 851.288 32.2959   6
 -15  -4   1 854.538 31.7818   3
  15  -4  -1 858.043 31.8910   6
  15   4   1 879.297 32.0179   3
  15   4   1 848.817 31.2136   4
  15   4   1 856.565 31.4605   5
 -15   4  -1 853.093 31.8449   6
  15  -4  -1 862.558 31.3497   5
  15  -4  -1 816.235 31.4182   3
 -15   4  -1 820.815 31.2886   4
  15  -4  -1 863.935 31.4256   4
 -15  -4   1 862.191 31.4622   5
 -16  -4  -1 447.998 16.6478   5
  16   4  -1 443.364 16.6455   4
 -16  -4  -1 438.651 17.1351   3
  16   4  -1 455.928 16.7090   5
 -16  -4  -1 418.739 17.7346   6
 -16   4   1 448.695 16.9679   6
  16   4  -1 457.920 17.7472   6
  16  -4   1 438.135 17.3954   6
  16  -4   1 441.974 16.6844   5
 -16   4   1 425.995 16.6167   4
  16   4  -1 455.485 17.3866   3
  16  -4   1 444.670 16.7093   4
 -16   4  -1 453.505 17.2073   6
  16   4   1 442.990 16.7836   5
  16  -4  -1 438.846 16.6419   5
  16  -4  -1 460.760 16.7724   4
  16  -4  -1 439.223 17.2662   6
  16   4   1 451.434 17.3709   3
 -16  -4   1 452.331 16.5729   5
  16  -4  -1 428.780 16.7750   3
 -16  -4   1 442.687 17.1210   3
 -16   4  -1 439.688 16.6104   4
  16   4   1 445.646 17.6566   6
  16   4   1 447.920 16.5361   4
  17  -4   1 499.615 21.3707   5
  17  -4   1 553.732 20.9546   4
  17   4  -1 565.735 21.6358   3
  17  -4   1 562.410 21.7030   6
  17   4  -1 572.660 20.9067   4
  17   4  -1 571.251 22.0215   6
 -17  -4  -1 554.860 21.4109   3
 -17   4   1 605.924 21.6208   6
  17   4  -1 561.144 20.9448   5
 -17  -4  -1 519.280 22.2832   6
 -17  -4  -1 566.662 20.8935   5
  17   4   1 556.039 20.7788   4
  17   4   1 569.289 21.9612   6
  17  -4  -1 565.683 21.0131   4
  17   4   1 560.291 21.0331   5
  17  -4  -1 543.142 21.0461   3
 -17  -4   1 549.759 21.3696   3
 -17   4  -1 567.161 21.4848   6
 -17  -4   1 556.794 20.8048   5
  17   4   1 616.297 23.3700   3
  17  -4  -1 568.333 20.8981   5
  18   4  -1 63.8213 3.10067   5
  18   4  -1 62.7127 3.79461   3
  18  -4   1 58.6059 3.27557   3
  18  -4   1 59.9062 3.05086   5
  18  -4   1 67.0845 4.04266   6
 -18  -4  -1 63.4588 3.64312   3
 -18  -4  -1 62.6193 3.02707   5
 -18  -4  -1 65.1057 4.27416   6
 -18   4   1 68.9816 3.46441   6
  18   4  -1 62.9192 3.06572   4
  18  -4   1 62.0743 3.10164   4
  18   4  -1 75.1437 4.33647   6
  18   4   1 65.3997 4.22152   6
  18  -4  -1 66.5950 3.25555   5
 -18  -4   1 62.4272 2.97599   5
 -18   4  -1 65.2283 3.01700   4
  18   4   1 67.9239 3.86703   3
  18   4   1 62.4984 2.93060   4
  18   4   1 63.8204 3.23667   5
 -18  -4   1 57.6022 3.58818   3
  18  -4  -1 64.6277 3.86305   6
 -18   4  -1 63.5561 3.68050   6
  18  -4  -1 58.3926 3.19785   3
  18  -4  -1 60.1613 3.15430   4
  19   4  -1 480.511 18.3679   5
  19  -4   1 481.739 18.3373   5
 -19  -4  -1 471.759 19.5784   6
  19  -4   1 487.334 18.6133   3
  19  -4   1 501.510 19.2761   6
 -19   4   1 497.702 18.7071   6
  19  -4   1 493.733 18.4046   4
  19   4  -1 503.690 18.3547   4
 -19  -4  -1 473.665 18.8584   3
  19   4  -1 482.325 19.4779   6
 -19  -4  -1 484.187 18.3034   5
  19   4   1 504.296 19.1909   3
 -19  -4   1 487.772 18.2274   5
  19  -4  -1 506.017 18.4837   4
 -19  -4   1 487.565 18.8565   3
  19   4   1 484.780 19.4258   6
  19  -4  -1 491.493 18.5558   3
 -19   4  -1 488.589 18.9626   6
  19  -4  -1 480.659 19.1240   6
  19   4   1 482.712 18.4629   5
  19  -4  -1 491.641 18.3058   5
 -19   4  -1 478.320 18.2689   4
  19   4   1 488.343 18.2165   4
 -20  -4  -1 213.446 8.51998   5
  20   4  -1 218.179 9.74518   6
  20  -4   1 219.435 8.57441   5
  20  -4   1 219.903 9.57354   6
 -20   4   1 212.169 8.91976   6
 -20  -4  -1 195.946 9.71719   6
  20   4  -1 225.522 9.46798   3
 -20  -4  -1 213.583 9.12202   3
  20  -4   1 214.989 8.86044   3
  20  -4   1 216.761 8.63060   4
  20   4  -1 219.444 8.60941   5
  20   4  -1 225.975 8.75346   4
  20  -4  -1 217.965 8.69543   4
 -20   4  -1 233.611 9.31161   6
  20   4   1 214.981 9.40839   3
  20   4   1 216.994 8.44000   4
 -20  -4   1 225.498 9.17503   3
 -20   4  -1 208.092 8.46232   4
  20  -4  -1 208.056 9.39563   6
  20  -4  -1 212.840 8.49674   5
 -20  -4   1 218.709 8.44320   5
  20   4   1 208.631 9.64425   6
  20   4   1 209.065 8.68729   5
  21   4  -1 1263.33 48.9561   6
  21   4  -1 1335.58 47.8628   5
  21   4  -1 1347.10 47.8073   4
  21  -4   1 1267.56 48.0929   3
 -21  -4  -1 1245.46 48.3241   3
  21  -4   1 1298.88 48.7643   6
 -21  -4  -1 1312.90 47.7550   5
 -21   4   1 1347.46 48.2207   6
  21   4  -1 1336.17 48.7183   3
  21  -4   1 1397.56 48.3125   5
  21  -4   1 1278.87 47.8493   4
 -21   4  -1 1315.88 48.4976   6
  21  -4  -1 1302.75 48.0641   3
 -21  -4   1 1275.19 48.2906   3
 -21  -4   1 1301.31 47.6725   5
  21  -4  -1 1274.16 47.7147   5
  21   4   1 1286.93 47.9328   5
  21   4   1 1272.37 48.9223   6
 -21   4  -1 1245.46 47.7792   4
  21   4   1 1316.50 48.7081   3
  21  -4  -1 1305.26 48.7009   6
  21   4   1 1318.49 47.6709   4
  21  -4  -1 1283.26 47.9084   4
  22   4  -1 150.579 6.08527   4
  22   4  -1 142.844 6.08096   5
  22   4  -1 150.312 7.37062   6
  22  -4   1 135.892 6.33448   3
  22  -4   1 146.842 6.13720   4
  22  -4   1 150.761 7.18081   6
 -22  -4  -1 142.073 6.71988   3
 -22  -4  -1 142.185 6.00963   5
 -22   4   1 146.650 6.49684   6
  22   4  -1 148.271 6.97164   3
  22   4   1 149.786 7.33446   6
 -22  -4   1 147.021 6.70490   3
 -22   4  -1 147.992 6.80083   6
 -22  -4   1 141.758 5.90764   5
  22  -4  -1 138.515 5.94727   5
  22   4   1 137.595 5.91069   4
  22  -4  -1 140.156 7.00748   6
  22  -4  -1 136.952 6.16300   4
  22   4   1 139.631 6.20002   5
  22  -4  -1 143.479 6.35029   3
  23   4  -1 18.5422 1.79472   4
 -23  -4  -1 16.4161 1.70954   5
  23   4  -1 16.8752 1.77983   5
  23  -4   1 21.7006 2.24459   3
 -23   4   1 18.0149 2.19905   6
  23   4  -1 13.1071 2.51980   6
 -23  -4  -1 24.7008 2.65439   3
  23   4  -1 17.4319 2.43764   3
  23  -4   1 20.9532 1.96691   4
  23  -4   1 15.2773 2.66785   6
  23   4   1 17.1734 1.60419   4
  23   4   1 19.7716 2.88444   6
 -23   4  -1 15.9136 2.39882   6
  23  -4  -1 19.6471 1.93874   4
 -23  -4   1 18.1245 2.26231   3
  23  -4  -1 18.6543 2.05238   3
 -23  -4   1 19.0281 1.80044   5
  23  -4  -1 16.2035 2.55732   6
  24  -4   1 148.336 6.74092   3
  24   4  -1 151.764 7.66677   6
 -24  -4  -1 152.494 6.28646   5
  24  -4   1 150.648 6.40584   4
  24   4  -1 150.215 6.34131   4
  24   4  -1 151.265 6.38897   5
  24  -4   1 142.808 7.48024   6
 -24   4   1 147.631 6.75588   6
 -24  -4  -1 147.523 7.04070   3
  24  -4  -1 147.252 6.43304   4
 -24  -4   1 148.235 6.15964   5
  24  -4  -1 151.657 7.45601   6
 -24  -4   1 155.994 7.04230   3
  24  -4  -1 145.784 6.64208   3
  24   4   1 140.928 7.48754   6
 -24   4  -1 149.347 7.10168   6
 -25  -4  -1 1069.35 40.9170   5
  25   4  -1 1111.54 41.0701   5
 -25   4   1 1147.26 41.5123   6
  25  -4   1 1114.61 41.0869   4
  25   4  -1 1072.79 42.3082   6
  25  -4   1 1106.62 42.1918   6
  25  -4   1 1123.60 41.4599   3
 -25  -4  -1 1113.80 41.6510   3
  25  -4  -1 1103.83 42.0953   6
 -25   4  -1 1098.57 41.7911   6
  25  -4  -1 1137.07 41.1591   4
  25   4   1 1080.38 42.2098   6
 -25  -4   1 1121.87 41.6167   3
  25  -4  -1 1120.79 41.4173   3
  25   4   1 1138.65 40.9138   4
 -25  -4   1 1101.28 40.8644   5
 -26  -4  -1 141.365 6.04707   5
 -26   4   1 136.274 6.55965   6
 -26  -4  -1 143.146 6.88705   3
  26   4  -1 146.758 7.55059   6
  26  -4   1 141.470 6.55281   3
  26  -4   1 137.208 6.12320   4
  26  -4   1 138.750 7.40794   6
  26  -4  -1 133.885 6.41943   3
  26   4   1 144.332 5.98247   4
 -26  -4   1 146.072 6.84274   3
 -26   4  -1 138.375 6.87719   6
 -26  -4   1 138.254 5.92646   5
  26  -4  -1 139.690 6.20144   4
  26  -4  -1 132.403 7.21370   6
  26   4   1 146.700 7.46329   6
  27  -4   1 162.566 8.44828   6
 -27  -4  -1 167.968 7.83117   3
  27   4  -1 169.395 8.53845   6
 -27   4   1 171.658 7.60043   6
  27  -4   1 160.422 7.24785   4
 -27  -4  -1 169.685 7.02555   5
  27  -4  -1 162.605 7.46029   3
 -27   4  -1 165.622 7.88024   6
  27   4   1 175.220 6.98425   4
 -27  -4   1 164.691 7.76160   3
  27  -4  -1 159.358 7.33564   4
 -27  -4   1 168.261 6.91220   5
  27  -4  -1 167.777 8.28962   6
  27   4   1 168.014 8.58343   6
 -28   4   1 144.001 7.01129   6
  28  -4   1 149.813 7.06216   3
  28  -4   1 135.608 8.69111   6
 -28  -4  -1 152.600 6.48551   5
  28   4  -1 148.113 7.95952   6
  28  -4   1 149.059 6.61811   4
  28  -4  -1 159.453 7.03624   3
  28  -4  -1 149.769 7.83919   6
  28  -4  -1 164.390 6.76312   4
 -28  -4   1 160.285 7.32991   3
 -28  -4   1 154.343 6.40799   5
  28   4   1 140.183 7.82782   6
  29  -4   1 589.931 24.7732   6
  29  -4   1 621.306 24.0182   3
 -29  -4  -1 644.647 24.2092   3
 -29  -4  -1 629.729 24.0089   5
  29   4  -1 606.913 24.8894   6
 -29   4   1 620.214 24.0072   6
  29  -4   1 640.937 23.5663   4
  29  -4  -1 628.375 23.6050   4
  29   4   1 602.154 24.7913   6
  29  -4  -1 606.523 24.7197   6
 -29  -4   1 646.421 24.2385   3
 -29  -4   1 623.929 23.3233   5
  29  -4  -1 618.000 23.9435   3
 -30  -4  -1 178.328 7.40298   5
  30   4  -1 171.185 8.94837   6
  30  -4   1 174.237 7.53032   4
  30  -4   1 174.022 8.01938   3
 -30  -4  -1 187.316 8.33106   3
  30  -4   1 167.072 8.89391   6
  30  -4  -1 178.381 7.61101   4
 -30  -4   1 180.041 7.32989   5
  30  -4  -1 169.503 7.90686   3
 -30  -4   1 167.336 9.10097   3
  30  -4  -1 192.488 12.0406   6
  30   4   1 164.322 8.78557   6
 -31  -4  -1 216.684 9.13546   5
  31  -4   1 233.573 9.32210   4
  31   4  -1 217.199 10.6962   6
 -31   4   1 214.026 9.74847   6
  31  -4   1 230.652 10.8598   6
 -31  -4  -1 223.336 10.0141   3
  31   4   1 217.319 10.6311   6
  31  -4  -1 229.167 9.39472   4
  31  -4  -1 227.935 10.7031   6
 -31  -4   1 233.695 10.0673   3
  31  -4  -1 223.688 9.74235   3
 -31  -4   1 222.405 9.36842   5
 -32  -4  -1 3.68192 1.48413   5
  32   4  -1 5.95073 2.65057   6
  32  -4   1 2.69453 2.51834   6
  32  -4   1 1.89874 1.58736   4
 -32   4   1 0.40453 1.86161   6
 -32  -4  -1 1.47303 2.12212   3
  32   4   1 2.11638 2.39137   6
  32  -4  -1 1.44923 1.62927   4
  32  -4  -1 3.79324 2.49367   6
 -32  -4   1 3.17177 2.13551   3
 -32  -4   1 1.80271 1.42396   5
  33   4  -1 241.259 11.6584   6
  33  -4   1 262.021 10.2957   4
 -33  -4  -1 254.800 10.0954   5
 -33   4   1 240.371 10.7368   6
  33  -4   1 233.890 11.6605   6
 -33  -4  -1 263.419 11.0361   3
 -33  -4   1 249.081 10.9621   3
  33  -4  -1 267.318 10.3616   4
  33  -4  -1 247.439 11.6505   6
  33  -4  -1 239.238 10.6715   3
  33   4   1 237.159 11.5732   6
 -33  -4   1 247.655 9.97882   5
  34   4  -1 129.494 7.66157   6
 -34  -4  -1 136.445 7.04814   3
  34  -4   1 129.750 6.20797   4
 -34  -4  -1 137.212 6.11666   5
  34  -4   1 132.321 7.84232   6
  34  -4  -1 134.127 7.66645   6
  34  -4  -1 147.367 6.39548   4
  34  -4  -1 122.132 6.61467   3
  34   4   1 128.186 7.70643   6
 -34  -4   1 144.348 7.12588   3
 -34  -4   1 139.592 6.00433   5
  35  -4   1 248.225 11.9630   6
  35  -4   1 265.505 10.4400   4
 -35  -4  -1 270.804 11.2550   3
  35   4  -1 240.064 11.8922   6
 -35  -4  -1 241.366 10.2181   5
  35  -4  -1 261.502 10.4918   4
  35   4   1 235.524 11.8117   6
  35  -4  -1 235.148 10.8674   3
  35   4   1 258.379 9.99451   4
 -35  -4   1 249.403 10.1188   5
 -35  -4   1 256.036 11.1504   3
  35  -4  -1 255.288 11.8816   6
  36  -4   1 35.0002 3.08779   4
  36   4  -1 31.1738 4.26201   6
 -36  -4  -1 34.9940 2.95594   5
  36  -4   1 38.3542 4.58926   6
 -36  -4  -1 33.5666 4.00065   3
  36  -4  -1 34.5290 3.08451   4
  36  -4  -1 43.2357 4.64932   6
  36   4   1 36.7427 4.52855   6
  36   4   1 34.8180 2.59958   4
 -36  -4   1 33.0436 3.84224   3
 -36  -4   1 34.9771 2.89685   5
  37  -4   1 81.4104 6.16025   6
  37  -4   1 85.4428 4.59613   4
 -37  -4  -1 88.2264 5.59519   3
 -37  -4  -1 79.4970 4.43203   5
 -37  -4   1 77.5762 4.30497   5
  37   4   1 86.9314 4.14830   4
 -37  -4   1 87.0143 5.50975   3
  37  -4  -1 72.9501 5.93259   6
 -38  -4  -1 80.6433 4.34517   5
  38   4  -1 81.7712 6.23343   6
 -38  -4  -1 83.7694 5.45685   3
  38  -4  -1 74.2877 6.05593   6
  38   4   1 79.6272 4.02711   4
  38   4   1 74.9681 5.94320   6
  38  -4  -1 78.0036 4.52990   4
 -38  -4   1 80.8259 5.43584   3
 -38  -4   1 76.3550 4.25642   5
   0   5   1 0.49949 0.73932   6
   0  -5  -1 0.64708 0.72199   3
   0   5  -1 -0.8008 0.55289   4
   0  -5   1 -0.0622 0.59628   4
   0   5  -1 0.35065 0.76170   3
   0  -5   1 -0.6643 0.78662   3
   0   5   1 1.33444 0.97223   6
   0   5   1 -0.2869 0.51070   4
   0   5   1 -0.1248 0.66029   3
   0  -5  -1 -0.1363 0.83565   6
   0  -5  -1 -0.0559 0.51191   4
   0   5  -1 -0.1440 0.89110   6
   0  -5  -1 -0.4220 0.63340   5
   0  -5   1 -0.0228 0.94320   6
  -1   5   1 32.2923 2.13650   6
  -1   5   1 33.0723 1.61259   4
  -1  -5  -1 27.0462 2.01686   6
  -1  -5  -1 29.5010 1.79520   5
  -1  -5  -1 31.0498 1.59311   4
  -1   5   1 30.7072 1.87934   3
  -1  -5  -1 31.2983 1.92544   3
   1  -5   1 30.2754 2.07487   3
   1  -5   1 31.4047 1.72312   4
   1   5  -1 27.2503 2.17254   6
   1   5  -1 32.0904 1.68345   4
   1  -5   1 30.9014 2.23729   6
   1   5  -1 30.6241 2.06098   3
  -1   5   1 30.0872 1.87446   6
  -1  -5   1 30.1516 2.08348   3
   1   5   1 31.7764 1.57860   4
  -1  -5   1 26.1306 2.16764   6
  -1   5  -1 29.7444 1.67807   4
  -1   5  -1 29.1500 2.10341   6
  -1  -5   1 31.6481 1.70560   4
   1  -5  -1 29.9400 1.90182   3
   1  -5  -1 30.9295 2.03828   6
   1  -5  -1 29.9783 1.61474   4
   1   5   1 28.7993 1.92073   6
   1   5   1 28.2311 1.88345   3
   1  -5  -1 31.9976 1.81698   5
  -1   5  -1 33.8042 2.08449   3
   1   5   1 29.2838 2.19494   6
  -2  -5  -1 885.746 32.6493   4
   2   5  -1 892.609 33.2081   6
  -2   5   1 895.274 32.8482   6
   2  -5   1 865.827 32.7351   4
  -2  -5  -1 891.353 32.9688   3
  -2   5   1 910.024 32.6872   4
  -2  -5  -1 883.118 32.8371   5
  -2   5   1 912.582 33.0659   6
   2  -5   1 901.203 33.2463   6
   2  -5   1 878.322 33.0962   3
   2   5  -1 896.644 32.7411   4
   2   5  -1 862.486 33.1001   3
  -2   5   1 898.914 32.9222   3
  -2  -5   1 888.049 33.1153   3
  -2  -5   1 895.829 32.8127   5
   2  -5  -1 884.020 33.0494   6
  -2   5  -1 891.006 33.1229   6
   2   5   1 927.152 32.6780   4
  -2   5  -1 900.736 32.7425   4
   2   5   1 914.146 32.9988   6
   2  -5  -1 885.619 32.6910   4
   2   5   1 914.971 33.2105   6
   2   5   1 875.763 32.9742   3
   2  -5  -1 894.825 32.9305   3
  -2   5  -1 893.551 33.0813   3
  -2  -5   1 870.912 32.7123   4
  -3  -5  -1 491.079 18.0363   4
  -3  -5  -1 478.736 18.3628   3
   3   5  -1 502.450 18.1370   4
  -3   5   1 485.583 18.2906   3
   3  -5   1 492.113 18.1426   4
   3   5  -1 484.095 18.5237   3
  -3  -5  -1 481.531 18.2174   5
  -3   5   1 478.759 18.0638   4
   3  -5   1 491.768 18.6470   6
  -3   5   1 486.660 18.2059   6
   3   5  -1 510.035 18.6483   6
   3  -5   1 483.273 18.5271   3
   3  -5  -1 483.200 18.3129   3
  -3  -5   1 477.882 18.5975   3
   3  -5  -1 479.597 18.0811   4
  -3   5  -1 505.125 18.5361   6
   3   5   1 498.047 18.0473   4
   3  -5  -1 487.204 18.4380   6
  -3   5  -1 485.789 18.1197   4
   3   5   1 475.040 18.3832   3
  -3   5  -1 492.747 18.4646   3
  -3  -5   1 485.635 18.1826   5
   3   5   1 495.969 18.6430   6
  -3  -5   1 494.671 18.1175   4
  -4   5   1 6.20272 1.00206   6
   4  -5   1 4.52640 1.19655   3
  -4   5   1 7.99049 0.83166   4
  -4  -5  -1 7.72424 1.11642   3
  -4  -5  -1 4.37687 0.75354   4
   4   5  -1 5.78943 1.09242   3
  -4   5   1 5.66158 0.95116   3
   4   5  -1 5.09664 0.81010   4
   4  -5   1 6.87827 0.91752   4
   4  -5   1 8.11791 1.39390   6
   4   5  -1 7.68018 1.37956   6
  -4  -5  -1 5.66201 0.95193   5
  -4   5  -1 6.45373 0.82629   4
   4   5   1 6.94504 0.81660   4
   4  -5  -1 3.98612 1.12011   6
   4  -5  -1 5.02788 0.97894   3
   4   5   1 7.92869 1.42351   6
   4   5   1 6.49980 1.09011   3
  -4   5  -1 6.97827 1.24765   6
   4  -5  -1 5.87570 0.81281   4
  -4  -5   1 5.71486 0.85379   4
   4   5   1 6.86572 1.14376   6
  -4  -5   1 4.87869 0.86739   5
  -4   5  -1 4.88259 1.02485   3
  -5   5   1 64.6580 2.89307   6
   5   5  -1 64.8418 3.38063   6
  -5   5   1 62.1519 2.74576   4
  -5  -5  -1 61.0717 2.68833   4
   5  -5   1 64.9250 3.37645   6
   5   5  -1 57.0971 3.21725   3
   5   5  -1 64.8550 2.80789   4
  -5  -5   1 62.5005 2.86452   5
   5  -5  -1 64.1684 2.79195   4
   5   5   1 63.3096 3.14655   3
  -5  -5   1 56.2667 3.41429   3
  -5   5  -1 60.5935 2.79284   4
   5   5   1 61.3808 2.70836   4
  -5  -5   1 63.8189 2.79901   4
   5  -5  -1 64.7796 3.20815   6
   5  -5  -1 55.9105 2.98093   3
  -5   5  -1 66.6656 3.24201   6
   5   5   1 69.8532 3.24991   6
   6   5  -1 1642.63 61.1865   3
   6   5  -1 1686.95 60.7251   4
  -6  -5  -1 1656.97 60.8592   5
   6  -5   1 1711.58 61.2773   6
   6   5  -1 1697.94 61.2876   6
   6  -5   1 1682.80 61.1354   3
  -6   5   1 1637.00 60.6811   4
  -6  -5  -1 1662.59 60.6093   4
  -6  -5  -1 1614.68 61.0189   3
   6  -5   1 1638.62 60.7507   4
  -6   5   1 1649.73 60.7662   6
  -6  -5   1 1673.27 60.6953   4
   6   5   1 1735.53 61.1354   6
   6   5   1 1670.31 61.1056   3
  -6  -5   1 1665.55 60.7593   5
  -6   5  -1 1640.21 60.7198   4
   6  -5  -1 1661.53 60.7274   4
  -6   5  -1 1672.31 61.0855   6
   6   5   1 1706.79 60.6467   4
   6  -5  -1 1651.68 60.9129   3
  -6  -5   1 1589.55 61.0936   3
   6  -5  -1 1721.09 61.0530   6
   6   5   1 1642.83 61.3583   6
   7   5  -1 263.703 10.1904   3
   7  -5   1 248.905 9.68009   4
   7   5  -1 252.544 10.2338   6
  -7   5   1 243.861 9.68262   6
  -7  -5  -1 244.151 9.69666   5
  -7  -5  -1 250.075 9.96667   3
   7  -5   1 258.576 10.2339   6
  -7   5   1 249.579 9.60549   4
  -7  -5  -1 253.875 9.52548   4
   7  -5   1 262.674 10.0885   3
   7   5  -1 262.099 9.65943   4
   7   5   1 250.504 10.0406   3
  -7  -5   1 258.274 9.62184   4
   7   5   1 259.223 9.55863   4
  -7  -5   1 248.911 10.0531   3
  -7  -5   1 255.876 9.67566   5
   7   5   1 257.695 10.1044   6
   7   5   1 249.297 10.3381   6
   7  -5  -1 249.803 9.97128   4
   7  -5  -1 249.904 9.84199   3
   7  -5  -1 253.660 9.99421   6
  -7   5  -1 252.167 9.63984   4
   7   5   1 246.796 9.76280   5
  -7   5  -1 253.279 10.0352   6
   8   5  -1 810.139 29.5069   4
   8   5  -1 805.970 30.0285   3
   8   5  -1 845.522 30.5281   6
  -8  -5  -1 802.698 29.3779   4
   8  -5   1 805.155 29.9270   3
  -8   5   1 789.556 29.4662   4
   8   5  -1 825.598 30.1279   6
  -8  -5  -1 798.360 29.8420   3
   8  -5   1 802.599 30.0609   6
  -8  -5  -1 796.608 29.5539   5
   8  -5   1 804.063 29.5559   4
  -8   5   1 797.751 29.5681   6
   8   5   1 831.893 29.4250   4
  -8  -5   1 785.762 29.4553   4
   8  -5  -1 821.681 29.7402   3
   8  -5  -1 799.547 29.8395   6
  -8   5  -1 797.490 29.8578   6
  -8   5  -1 786.707 29.4989   4
   8  -5  -1 788.649 29.5163   4
  -8  -5   1 785.592 29.5046   5
   8   5   1 803.846 29.9504   6
   8   5   1 795.869 29.9271   3
  -8  -5   1 778.236 29.9058   3
   8   5   1 798.877 29.6428   5
   8   5   1 802.434 30.2462   6
   9   5  -1 30.6418 1.73910   4
  -9   5   1 31.5153 1.86355   6
   9  -5   1 29.7745 2.23070   3
   9   5  -1 30.3400 2.37385   6
   9   5  -1 28.9854 2.25734   3
  -9  -5  -1 29.7249 2.14077   3
  -9  -5  -1 29.6319 1.84055   5
   9  -5   1 27.7739 1.75810   4
   9   5  -1 36.4375 2.87090   6
   9  -5   1 30.7986 2.43204   6
  -9   5   1 28.5116 1.66485   4
  -9  -5  -1 27.4316 1.57780   4
  -9   5  -1 29.7718 1.70556   4
   9  -5  -1 30.8887 2.19910   6
   9   5   1 27.3796 1.60381   4
   9  -5  -1 30.9046 1.80037   4
  -9  -5   1 27.3723 2.18669   3
  -9   5  -1 31.3258 2.17564   6
   9   5   1 29.9163 1.85922   5
  -9  -5   1 29.2782 1.70761   4
  -9  -5   1 30.0661 1.75239   5
   9   5   1 29.1249 2.17700   3
   9   5   1 28.8341 2.55571   6
  10   5  -1 39.3663 3.14506   6
 -10   5   1 37.8121 2.25075   6
  10   5  -1 41.4444 2.23593   5
  10   5  -1 46.9996 2.80082   3
  10   5  -1 45.0915 2.19022   4
 -10   5   1 43.4809 2.14198   4
  10  -5   1 42.2079 2.23176   4
  10  -5   1 42.9867 2.69406   3
 -10  -5  -1 41.1543 2.01428   4
 -10  -5  -1 45.2664 2.61697   3
 -10  -5  -1 42.0143 2.22146   5
 -10   5  -1 42.6511 2.12604   4
 -10  -5   1 42.4349 2.32622   5
  10  -5  -1 44.1889 2.23973   4
  10  -5  -1 42.7480 2.46986   3
  10   5   1 40.3872 2.31121   5
 -10   5  -1 38.0040 2.52620   6
 -10  -5   1 44.7781 2.69764   3
  10  -5  -1 39.2538 2.56066   6
  10   5   1 45.0036 2.07491   4
  10   5   1 44.1098 2.65725   3
 -11   5   1 536.850 20.3042   6
 -11   5   1 532.436 20.1726   4
  11   5  -1 555.442 21.2704   6
  11  -5   1 549.028 20.6807   3
  11   5  -1 566.421 20.8595   3
 -11  -5  -1 543.547 20.6161   3
  11   5  -1 547.662 20.2009   4
 -11  -5  -1 541.618 20.2340   5
  11  -5   1 539.539 20.8139   6
  11  -5   1 543.037 20.2645   4
  11   5  -1 552.853 20.2916   5
 -11  -5  -1 526.767 20.0358   4
  11   5   1 548.452 20.0993   4
 -11  -5   1 553.209 20.6720   3
  11   5   1 552.742 20.3680   5
  11  -5  -1 545.797 20.4622   3
  11   5   1 560.945 20.7696   3
  11  -5  -1 542.085 20.6064   6
 -11   5  -1 546.224 20.6181   6
 -11  -5   1 514.030 20.3692   5
  11   5   1 559.798 21.1047   6
 -11  -5   1 529.966 20.1287   4
 -11   5  -1 543.996 20.1945   4
  11  -5  -1 525.306 20.2316   4
  12  -5   1 513.963 20.0824   6
  12   5  -1 526.751 19.5452   5
  12   5  -1 523.741 20.0837   3
 -12  -5  -1 509.630 19.8703   3
  12  -5   1 512.404 19.5171   4
 -12  -5  -1 531.605 19.5008   5
  12   5  -1 530.424 19.4630   4
  12   5  -1 530.720 20.5252   6
 -12   5   1 524.370 19.5909   6
  12  -5   1 521.691 19.9334   3
 -12   5   1 510.444 19.4336   4
  12  -5   1 534.998 19.5651   5
 -12   5  -1 513.407 19.4382   4
  12   5   1 529.932 20.0469   3
 -12   5  -1 511.284 19.8656   6
  12  -5  -1 513.917 19.8856   6
 -12  -5   1 530.380 19.9345   3
  12   5   1 524.933 19.3486   4
  12   5   1 524.437 19.6158   5
  12   5   1 516.921 20.3720   6
  12  -5  -1 546.950 19.7721   3
 -12  -5   1 522.913 19.4267   5
  12  -5  -1 522.579 19.5216   4
  13  -5   1 3.02790 1.22258   3
  13   5  -1 3.07731 0.87005   4
  13   5  -1 3.13696 1.62401   6
 -13  -5  -1 3.85743 0.92588   5
  13  -5   1 3.21149 0.90016   4
 -13   5   1 3.44163 0.81266   4
  13   5  -1 3.10309 0.90405   5
 -13   5   1 5.35916 1.13850   6
  13   5  -1 3.80562 1.24289   3
  13  -5   1 5.35205 0.98711   5
 -13  -5  -1 5.79859 1.28223   3
  13  -5   1 4.77044 1.44870   6
 -13   5  -1 4.36232 1.25833   6
 -13   5  -1 4.33987 0.86682   4
  13  -5  -1 4.52113 1.35232   6
 -13  -5   1 3.41212 0.85163   5
 -13  -5   1 5.23327 1.31431   3
  13  -5  -1 4.98312 0.96671   4
  13  -5  -1 3.31255 1.11835   3
  13   5   1 3.24401 1.20033   3
  13   5   1 3.38331 0.79652   4
  13   5   1 1.84193 0.89415   5
  13   5   1 5.37851 1.65356   6
  14   5  -1 16.6667 1.48741   4
 -14   5   1 16.2114 1.67109   6
  14   5  -1 14.4362 1.86402   3
 -14  -5  -1 17.1512 2.03061   3
  14   5  -1 18.9524 2.51070   6
  14  -5   1 18.5987 2.24010   6
  14  -5   1 14.1789 1.80470   3
  14  -5   1 15.5306 1.54556   5
  14  -5   1 15.1644 1.41264   4
  14   5  -1 15.8320 1.45284   5
 -14  -5  -1 16.2436 1.54759   5
  14  -5  -1 18.2014 2.02567   6
  14   5   1 20.5896 2.58241   6
  14   5   1 14.6243 1.25630   4
 -14   5  -1 14.5773 1.43244   4
  14  -5  -1 14.4685 1.66493   3
  14   5   1 15.9016 1.51890   5
 -14   5  -1 17.3298 1.97531   6
 -14  -5   1 16.4687 1.41734   5
  14   5   1 12.4725 1.94802   3
 -14  -5   1 14.2272 1.79106   3
  14  -5  -1 14.6771 1.44385   4
  15  -5   1 327.529 12.3240   5
 -15  -5  -1 311.770 12.2319   5
 -15   5   1 308.526 12.4104   6
  15   5  -1 328.915 12.2400   4
 -15  -5  -1 318.914 12.7276   3
  15  -5   1 318.195 12.3122   4
  15   5  -1 332.445 12.3430   5
 -15   5   1 316.655 12.2140   4
  15  -5   1 318.010 12.9820   6
  15   5   1 305.900 13.2273   6
 -15  -5   1 332.835 12.7898   3
  15   5   1 333.398 12.9763   3
  15   5   1 318.938 12.4610   5
  15  -5  -1 326.401 12.3478   4
 -15   5  -1 320.176 12.2059   4
  15  -5  -1 313.971 12.5465   5
 -15  -5   1 315.723 12.1615   5
 -15   5  -1 326.190 12.7513   6
  15   5   1 330.313 12.1280   4
 -16  -5  -1 436.951 16.6740   5
  16   5  -1 446.301 16.7735   5
  16   5  -1 450.464 16.6873   4
  16  -5   1 420.923 17.4197   6
 -16   5   1 440.178 17.0361   6
  16   5  -1 452.927 17.4877   3
 -16   5   1 442.404 16.6791   4
 -16  -5  -1 451.121 17.2425   3
  16  -5   1 444.048 16.7533   5
  16  -5   1 445.798 16.7648   4
  16   5  -1 432.976 17.8544   6
  16  -5  -1 448.368 16.7977   4
  16   5   1 481.819 17.5329   3
  16   5   1 441.970 16.8524   5
 -16  -5   1 442.326 16.6126   5
  16   5   1 447.911 17.7972   6
 -16   5  -1 436.429 17.1960   6
  16  -5  -1 434.744 17.2937   6
  16  -5  -1 459.624 16.7633   5
 -16  -5   1 444.849 17.2263   3
 -16   5  -1 419.235 16.6290   4
  16   5   1 449.090 16.5723   4
  17  -5   1 175.601 6.81051   5
 -17   5   1 169.729 6.70778   4
  17  -5   1 154.462 7.51329   6
  17   5  -1 173.087 7.56493   3
  17   5  -1 170.500 6.72430   4
  17   5  -1 169.927 7.98930   6
 -17  -5  -1 171.393 7.33790   3
  17  -5   1 166.043 6.81900   4
 -17  -5  -1 160.734 6.69011   5
  17   5  -1 173.796 6.82269   5
  17   5   1 166.486 7.48324   3
  17   5   1 162.871 6.58092   4
 -17  -5   1 173.768 7.35104   3
  17  -5  -1 165.069 6.74222   5
  17  -5  -1 163.398 6.81647   3
  17  -5  -1 156.156 7.37086   6
 -17   5  -1 170.035 6.69320   4
  17  -5  -1 165.996 6.84150   4
  17   5   1 164.486 6.88798   5
 -17   5  -1 162.430 7.26328   6
  17   5   1 162.526 7.87251   6
 -17  -5   1 163.192 6.62503   5
 -18  -5  -1 2.35440 1.04950   5
  18   5  -1 1.56518 1.76009   6
  18   5  -1 1.36327 1.01908   4
  18   5  -1 2.17514 1.34706   3
  18  -5   1 0.50263 1.51489   6
  18  -5   1 3.46385 0.99975   5
 -18   5   1 2.55916 1.23211   6
  18  -5   1 1.75334 1.08392   4
  18   5  -1 1.84899 0.99627   5
 -18  -5  -1 3.47911 1.44748   3
 -18   5   1 2.19400 0.87466   4
  18   5   1 3.56249 1.86116   6
  18  -5  -1 3.32772 1.56125   6
  18   5   1 3.43828 1.13679   5
 -18   5  -1 1.91297 1.30457   6
  18  -5  -1 3.17736 1.11756   4
  18  -5  -1 1.60010 0.95014   5
  18   5   1 2.76944 1.35527   3
  18   5   1 4.03774 0.94650   4
  18  -5  -1 1.50058 0.98855   3
 -18  -5   1 3.51067 0.97471   5
 -18   5  -1 1.97143 0.87993   4
 -18  -5   1 4.47074 1.52174   3
  19   5  -1 25.8336 3.23064   6
  19  -5   1 26.9835 2.99221   6
  19   5  -1 27.7977 1.95796   4
  19   5  -1 28.6408 2.81946   3
 -19  -5  -1 27.0539 2.61136   3
 -19  -5  -1 26.3845 1.96520   5
 -19   5   1 28.5630 2.30045   6
  19  -5   1 26.5421 2.04871   4
  19   5   1 24.6432 2.14310   5
  19   5   1 24.4538 1.83636   4
 -19  -5   1 25.8258 2.58918   3
  19  -5  -1 25.7143 2.07707   4
  19  -5  -1 23.3690 2.00140   3
 -19   5  -1 25.3832 2.55596   6
  19   5   1 30.0578 3.26887   6
  19  -5  -1 27.9658 2.87258   6
 -19  -5   1 25.0634 1.89422   5
  19  -5  -1 27.1574 1.97309   5
  20   5  -1 739.912 29.4599   6
  20  -5   1 742.931 28.2656   4
  20   5  -1 830.500 29.8695   3
  20  -5   1 766.172 28.4558   3
 -20   5   1 750.880 28.4630   6
  20  -5   1 746.886 29.1140   6
 -20  -5  -1 761.166 28.7790   3
  20   5  -1 773.695 28.1830   4
 -20  -5  -1 748.828 28.1260   5
  20   5  -1 743.435 28.2545   5
  20   5   1 760.298 28.0465   4
  20   5   1 732.978 29.3581   6
  20   5   1 753.662 28.3664   5
  20  -5  -1 802.765 28.6890   3
  20  -5  -1 748.500 29.0006   6
 -20   5  -1 738.222 28.7659   6
  20  -5  -1 760.144 28.3218   4
 -20  -5   1 746.562 28.0558   5
 -20  -5   1 773.555 28.7823   3
 -21  -5  -1 216.068 9.31838   3
  21  -5   1 211.373 9.70539   6
  21   5  -1 217.973 10.0303   6
  21   5  -1 221.527 8.77093   5
 -21   5   1 204.305 8.91900   6
  21   5  -1 221.477 8.67737   4
 -21  -5  -1 214.813 8.62603   5
  21  -5   1 223.095 8.79927   4
  21  -5   1 225.594 8.98530   3
 -21  -5   1 225.525 9.34868   3
  21  -5  -1 218.329 8.86960   3
  21   5   1 213.160 8.52394   4
  21   5   1 206.644 9.88517   6
 -21   5  -1 216.834 9.32828   6
  21  -5  -1 218.754 9.60577   6
  21  -5  -1 212.621 8.78911   4
 -21  -5   1 220.236 8.55501   5
  22  -5   1 114.712 5.24495   4
  22  -5   1 115.087 6.27715   6
  22  -5   1 117.801 5.45454   3
 -22  -5  -1 118.006 5.12217   5
  22   5  -1 115.747 5.22979   5
  22   5  -1 121.531 5.18469   4
  22   5  -1 116.124 6.54437   6
 -22  -5  -1 119.393 5.86966   3
 -22   5   1 118.300 5.48681   6
 -22   5  -1 106.937 5.74475   6
  22  -5  -1 115.616 5.30850   4
 -22  -5   1 115.797 5.81976   3
  22  -5  -1 113.147 6.09255   6
  22   5   1 121.685 6.53532   6
  22   5   1 115.680 4.99934   4
  22  -5  -1 120.191 5.37038   3
 -22  -5   1 115.826 5.02539   5
 -23   5   1 0.84919 1.39925   6
  23  -5   1 1.52065 1.94002   6
  23  -5   1 2.50875 1.28181   4
  23   5  -1 1.65293 1.18344   5
  23   5  -1 0.79938 1.96414   6
  23  -5   1 1.97325 1.29466   3
 -23  -5  -1 0.84242 1.16156   5
 -23  -5  -1 4.99307 1.79690   3
  23  -5  -1 2.24996 1.30381   4
  23   5   1 4.33713 2.18211   6
  23  -5  -1 0.69740 1.89284   6
  23   5   1 1.46331 1.22455   4
  23  -5  -1 3.39051 1.32394   3
 -23  -5   1 1.25094 1.07299   5
 -23  -5   1 3.54366 1.76210   3
  24  -5   1 210.724 8.44025   4
 -24  -5  -1 201.990 8.23863   5
  24  -5   1 213.834 8.69960   3
 -24  -5  -1 211.635 9.06699   3
  24  -5   1 202.908 9.56030   6
 -24   5   1 202.381 8.67900   6
  24   5  -1 192.386 9.68416   6
  24   5   1 195.480 9.63755   6
  24   5   1 207.415 8.19236   4
  24  -5  -1 209.134 8.51889   4
 -24  -5   1 213.323 9.07901   3
 -24   5  -1 192.905 8.97549   6
 -24  -5   1 204.851 8.17409   5
  24  -5  -1 206.201 8.60755   3
  24  -5  -1 198.135 9.41187   6
 -25   5   1 257.984 11.0712   6
  25  -5   1 270.485 11.1478   3
  25   5  -1 279.844 13.4142   6
 -25  -5  -1 269.557 10.7107   5
 -25  -5  -1 284.459 11.5561   3
  25  -5   1 308.333 12.2742   4
  25  -5   1 257.144 11.9877   6
  25  -5  -1 286.332 11.1504   4
 -25  -5   1 287.050 11.5281   3
 -25   5  -1 258.052 11.4493   6
 -25  -5   1 263.921 10.5951   5
  25  -5  -1 276.045 11.0909   3
  25   5   1 271.927 10.6382   4
  25   5   1 261.908 12.3989   6
  25  -5  -1 257.243 11.8915   6
  26   5  -1 484.840 20.4354   6
 -26  -5  -1 499.611 18.8855   5
 -26   5   1 511.088 19.3477   6
 -26  -5  -1 487.436 20.3024   3
  26  -5   1 505.642 19.0822   4
  26  -5   1 501.602 20.3209   6
  26  -5   1 505.915 19.3802   3
 -26   5  -1 478.840 19.6782   6
  26  -5  -1 480.558 20.1266   6
  26   5   1 471.175 20.2483   6
 -26  -5   1 518.227 19.7001   3
 -26  -5   1 505.061 18.8167   5
  26  -5  -1 503.662 19.1318   4
  26   5   1 514.038 18.8617   4
  26  -5  -1 505.153 19.3303   3
  27  -5   1 2.73903 1.49374   4
  27  -5   1 0.89797 1.56192   3
  27   5  -1 2.91769 2.40574   6
 -27   5   1 3.50110 1.67674   6
 -27  -5  -1 5.91684 2.18654   5
 -27  -5  -1 3.11467 1.96685   3
  27  -5  -1 1.01974 2.30724   6
  27   5   1 3.57791 2.34046   6
  27  -5  -1 1.25695 1.48974   4
 -27  -5   1 2.62673 2.93335   3
  27  -5  -1 2.43002 1.46479   3
 -27   5  -1 4.28004 1.86040   6
 -27  -5   1 2.99572 1.27386   5
  28   5  -1 6.14542 2.69378   6
 -28  -5  -1 3.60793 1.43776   5
  28  -5   1 3.07361 1.56550   3
  28  -5   1 2.75606 1.51368   4
  28  -5   1 0.25334 2.31874   6
 -28   5   1 1.68983 1.62704   6
 -28  -5  -1 3.91395 2.15531   3
 -28  -5   1 3.92767 2.05050   3
  28  -5  -1 2.26031 1.57459   4
  28  -5  -1 4.62963 1.61344   3
 -28  -5   1 2.72920 1.36150   5
  28   5   1 0.86191 2.29663   6
  28  -5  -1 1.45625 2.30795   6
 -29   5   1 131.427 6.51122   6
  29  -5   1 126.511 7.61922   6
 -29  -5  -1 152.361 7.13217   3
  29  -5   1 143.155 6.61613   3
  29  -5   1 135.694 6.26118   4
 -29  -5  -1 138.221 6.09996   5
  29   5  -1 132.617 7.69869   6
 -29  -5   1 133.863 5.97954   5
  29  -5  -1 147.187 6.37793   4
  29   5   1 127.573 7.56582   6
  29  -5  -1 135.823 6.51357   3
 -29  -5   1 149.470 7.09469   3
  30   5  -1 187.262 9.81646   6
  30  -5   1 203.178 8.42759   4
 -30  -5  -1 200.029 9.15322   3
 -30  -5  -1 199.804 8.23398   5
  30  -5   1 196.697 8.81646   3
  30  -5   1 190.455 9.86521   6
 -30   5   1 195.904 8.69903   6
 -30  -5   1 210.131 9.19115   3
  30   5   1 182.866 9.69609   6
  30  -5  -1 202.300 8.46669   4
  30  -5  -1 207.487 8.74962   3
 -30  -5   1 201.886 8.42359   5
  30  -5  -1 183.010 9.62661   6
 -31  -5  -1 28.3508 3.31547   3
 -31   5   1 31.0354 3.08051   6
 -31  -5  -1 29.0477 2.62639   5
  31   5  -1 36.3283 4.34319   6
  31  -5   1 31.9897 2.79385   4
  31  -5   1 26.1431 3.83253   6
 -31  -5   1 29.9810 3.66616   3
  31  -5  -1 30.9115 2.79614   4
  31   5   1 24.5963 3.69585   6
  31  -5  -1 29.8780 2.98345   3
  31  -5  -1 28.0474 3.83964   6
 -31  -5   1 30.3248 2.58527   5
  32  -5   1 2.75717 2.61168   6
 -32  -5  -1 -1.1378 1.96394   3
  32   5  -1 2.87959 2.53789   6
  32  -5   1 -0.8223 1.54552   4
 -32  -5  -1 -0.1167 1.42203   5
  32  -5  -1 -0.9924 1.55803   4
 -32  -5   1 2.49004 2.21641   3
  32  -5  -1 3.16242 2.82797   3
  32   5   1 1.50128 2.56252   6
  32  -5  -1 3.38499 2.56500   6
 -32  -5   1 0.73519 1.42333   5
 -33  -5  -1 9.30689 1.78761   5
 -33  -5  -1 5.72789 2.34119   3
  33  -5   1 8.41479 2.00549   4
  33   5  -1 10.5270 3.04561   6
  33  -5   1 9.47869 3.06795   6
 -33  -5   1 6.63721 2.45175   3
  33   5   1 8.44946 2.93789   6
  33  -5  -1 7.33044 1.91733   3
  33  -5  -1 7.92776 2.94617   6
  33  -5  -1 8.02248 1.97220   4
 -33  -5   1 6.68560 1.68989   5
  34   5  -1 291.046 14.2184   6
 -34  -5  -1 345.720 13.6834   3
 -34  -5  -1 308.812 12.5794   5
  34  -5   1 328.712 12.8646   4
  34  -5   1 312.623 14.4455   6
 -34  -5   1 316.744 12.5025   5
  34   5   1 306.863 14.2374   6
  34  -5  -1 296.351 13.1770   3
  34  -5  -1 338.713 12.9561   4
  34  -5  -1 299.613 14.2094   6
 -34  -5   1 350.833 13.7128   3
  35  -5   1 55.9966 5.66069   6
  35   5  -1 62.4222 5.55135   6
  35  -5   1 60.9747 3.97493   4
 -35  -5  -1 66.0966 4.92689   3
 -35  -5  -1 66.8273 3.81574   5
  35  -5  -1 63.7146 5.54375   6
  35   5   1 56.4683 5.44558   6
 -35  -5   1 66.0028 3.75218   5
 -35  -5   1 66.9763 4.93954   3
  35  -5  -1 61.2425 3.98993   4
 -36  -5  -1 4.19230 1.72931   5
  36  -5   1 3.80505 2.91015   6
  36  -5   1 -0.3954 2.79492   4
 -36  -5  -1 3.21649 2.37673   3
  36   5  -1 5.93770 3.45424   6
 -36  -5   1 2.98333 1.63477   5
  36  -5  -1 3.15384 2.70733   6
 -36  -5   1 4.83492 2.51779   3
  37  -5   1 2.04265 1.89922   4
  37   5  -1 4.86536 3.01068   6
 -37  -5  -1 3.58460 1.74917   5
 -37  -5   1 1.93171 2.43348   3
  37   5   1 7.89145 3.16872   6
  37  -5  -1 2.12165 1.94114   4
  37  -5  -1 3.08711 2.77939   6
 -37  -5   1 2.58594 1.61761   5
   0   6   1 0.66714 1.15268   6
   0   6   1 0.66717 0.86806   3
   0   6  -1 0.70407 0.91959   3
   0   6  -1 -0.7249 0.98072   6
   0   6   1 1.51442 0.68829   4
   0  -6   1 0.55942 1.19509   6
   0  -6  -1 0.87718 0.91716   3
   0  -6  -1 1.19307 0.86128   5
   0  -6   1 0.28561 0.97653   3
   0   6  -1 0.75012 0.68612   4
   0  -6  -1 1.53689 0.71157   4
   0   6   1 0.90202 0.90412   6
   0  -6  -1 -0.5406 0.98252   6
   0  -6   1 0.69325 0.74753   4
  -1  -6  -1 8.61999 1.21882   5
  -1   6   1 15.7487 1.93908   6
  -1   6   1 12.5286 1.13020   4
   1   6  -1 13.4731 1.71692   6
  -1  -6  -1 12.1821 1.43513   3
   1  -6   1 10.8500 1.16647   4
   1  -6   1 11.5034 1.54851   3
   1  -6   1 13.3396 1.82189   6
   1   6  -1 11.9888 1.50242   3
   1   6  -1 11.2988 1.14506   4
  -1   6   1 9.86164 1.29530   3
  -1  -6  -1 12.1751 1.11906   4
  -1   6  -1 12.0291 1.64225   6
  -1  -6   1 9.54127 1.42987   3
  -1   6  -1 11.5089 1.14350   4
  -1  -6   1 10.9045 1.67846   6
  -1  -6   1 13.4566 1.24527   4
   1   6   1 12.8244 1.16855   4
   1   6   1 12.2384 1.41597   3
   1  -6  -1 10.6540 1.27140   5
  -1   6  -1 10.6661 1.42953   3
   1  -6  -1 11.2512 1.60783   4
   1   6   1 12.9527 1.49592   6
   1  -6  -1 12.5867 1.63099   6
   1   6   1 13.2287 1.79476   6
  -1  -6   1 11.7415 1.28218   5
   1  -6  -1 13.2630 1.56943   3
   2   6  -1 234.315 8.92733   4
   2  -6   1 224.674 9.33820   3
  -2   6   1 239.443 9.40005   6
   2  -6   1 226.745 9.49262   6
  -2   6   1 236.991 9.09611   6
  -2   6   1 233.148 9.17676   3
  -2  -6  -1 231.195 9.05595   5
   2   6  -1 232.615 9.47513   6
   2  -6   1 232.083 8.93848   4
  -2  -6  -1 219.741 9.18239   3
   2   6  -1 225.770 9.36540   3
  -2   6   1 231.334 8.85666   4
  -2  -6  -1 229.992 8.83575   4
   2   6   1 233.547 9.22016   6
   2  -6  -1 232.111 9.19319   3
  -2   6  -1 235.925 8.92902   4
   2   6   1 234.013 8.84988   4
   2   6   1 235.378 9.51842   6
  -2  -6   1 237.026 9.03022   5
  -2   6  -1 235.650 9.34565   3
  -2   6  -1 236.890 9.39536   6
   2  -6  -1 231.089 9.33917   6
  -2  -6   1 233.213 8.90594   4
   2  -6  -1 231.259 9.07512   4
   2   6   1 215.665 9.17674   3
  -2  -6   1 230.275 9.36100   3
  -3  -6  -1 117.061 4.61507   4
  -3   6   1 113.097 4.92702   3
  -3  -6  -1 116.562 4.83079   5
   3   6  -1 110.945 4.67059   4
   3   6  -1 107.115 5.11615   3
  -3   6   1 116.258 4.62968   4
   3  -6   1 114.478 5.32172   6
   3   6  -1 115.843 5.30268   6
  -3  -6  -1 108.097 4.97374   3
   3  -6   1 111.758 4.69184   4
   3  -6   1 105.236 5.07883   3
  -3   6   1 116.116 4.84484   6
   3  -6  -1 114.860 4.96144   3
   3  -6  -1 115.942 5.15736   6
  -3  -6   1 110.829 4.66926   4
   3  -6  -1 112.473 4.65574   4
  -3  -6   1 111.059 4.76722   5
  -3  -6   1 110.032 5.12121   3
   3   6   1 121.640 5.41376   6
   3   6   1 116.427 5.06079   6
  -3   6  -1 110.258 5.05616   3
  -3   6  -1 117.222 5.17470   6
   3   6   1 112.539 4.59585   4
   3   6   1 113.608 5.03449   3
  -3   6  -1 112.819 4.66675   4
  -4   6   1 51.7560 2.52275   4
   4   6  -1 55.7735 2.59996   4
  -4  -6  -1 53.5499 2.92262   3
   4  -6   1 53.1146 2.60782   4
   4   6  -1 53.3063 3.07658   3
  -4  -6  -1 56.7327 2.77029   5
  -4   6   1 51.9700 2.79776   3
   4  -6   1 51.3293 3.06328   3
  -4  -6  -1 50.7211 2.49974   4
   4  -6   1 55.9627 3.34957   6
  -4   6   1 51.2142 2.70743   6
   4   6  -1 57.8583 3.26874   6
  -4   6  -1 52.4472 2.58150   4
   4  -6  -1 52.0474 3.07989   6
  -4   6  -1 54.8451 3.08433   6
   4   6   1 53.0337 2.94979   3
   4   6   1 53.5586 3.34411   6
  -4  -6   1 54.9563 2.60566   4
   4   6   1 58.3607 3.05493   6
   4   6   1 52.2197 2.47531   4
  -4  -6   1 50.6991 2.68278   5
   4  -6  -1 54.7234 2.58977   4
  -4  -6   1 54.0933 3.08656   3
   4  -6  -1 49.9380 2.85282   3
  -4   6  -1 56.4359 2.98991   3
   5  -6   1 122.995 5.70667   6
  -5   6   1 119.770 4.98224   4
  -5  -6  -1 119.301 5.38282   3
  -5  -6  -1 125.397 5.17563   5
  -5   6   1 121.105 5.25687   3
   5   6  -1 126.885 5.73157   6
   5   6  -1 125.021 5.05939   4
   5  -6   1 124.538 5.52377   3
  -5   6   1 119.705 5.13457   6
   5   6  -1 123.033 5.57218   3
   5  -6   1 116.041 5.06334   4
  -5  -6  -1 124.076 4.94641   4
  -5  -6   1 120.944 5.50961   3
  -5  -6   1 124.880 5.04139   4
   5  -6  -1 123.577 5.05071   4
   5   6   1 126.769 5.47399   3
   5  -6  -1 125.123 5.51401   6
   5  -6  -1 121.586 5.32226   3
  -5  -6   1 126.687 5.15496   5
  -5   6  -1 127.440 5.07305   4
   5   6   1 123.429 5.48980   6
  -5   6  -1 121.596 5.49988   6
   5   6   1 126.316 5.81653   6
   5   6   1 127.304 4.96954   4
   6   6  -1 23.0419 2.72289   6
  -6   6   1 21.5246 1.50027   4
  -6  -6  -1 19.2809 1.45378   4
  -6   6   1 17.5425 1.61956   6
   6  -6   1 17.7805 2.26498   6
  -6  -6  -1 23.7348 1.99126   3
   6   6  -1 19.2856 2.19595   6
   6  -6   1 19.5228 1.98367   3
   6   6  -1 19.7003 1.53513   4
  -6  -6  -1 20.7331 1.71787   5
   6  -6   1 22.1607 1.65921   4
   6   6  -1 23.4708 2.10748   3
  -6   6  -1 19.8101 1.98700   6
   6   6   1 20.5369 2.03588   6
   6   6   1 24.2335 2.45853   6
  -6   6  -1 20.5847 1.51990   4
   6  -6  -1 17.6658 2.06384   6
  -6  -6   1 19.9700 1.65695   5
   6   6   1 18.3104 1.42022   4
  -6  -6   1 22.0086 1.56682   4
  -6  -6   1 21.0813 2.05335   3
   6  -6  -1 20.9481 1.87730   3
   6  -6  -1 22.3346 1.56937   4
   6   6   1 20.5820 1.93346   3
  -7  -6  -1 497.877 18.4326   4
   7   6  -1 511.685 18.5667   4
   7   6  -1 494.622 19.1154   3
  -7   6   1 491.158 18.6122   6
  -7  -6  -1 486.548 18.6264   5
  -7  -6  -1 475.514 18.8830   3
   7  -6   1 503.036 19.2181   6
  -7   6   1 480.615 18.4951   4
   7  -6   1 475.861 18.9741   3
   7   6  -1 517.798 19.2575   6
   7  -6   1 475.523 18.5799   4
   7   6  -1 552.833 19.7594   6
   7   6   1 500.136 18.4628   4
   7  -6  -1 513.101 19.0287   6
  -7   6  -1 495.169 18.5572   4
   7  -6  -1 502.135 18.8268   3
  -7  -6   1 488.608 18.5069   4
  -7  -6   1 498.921 18.6056   5
  -7  -6   1 482.797 19.0052   3
   7  -6  -1 476.495 18.5395   4
   7   6   1 501.675 19.0147   3
   7   6   1 515.726 19.0585   6
   7   6   1 517.633 19.7452   6
  -7   6  -1 493.159 18.9540   6
   8   6  -1 50.7063 3.19998   6
   8  -6   1 47.8991 3.03005   3
   8   6  -1 48.7432 3.09858   3
  -8   6   1 48.5062 2.44633   4
  -8   6   1 46.3036 2.55605   6
  -8  -6  -1 50.2914 2.58908   5
  -8  -6  -1 48.1126 2.36337   4
   8  -6   1 51.8520 3.26485   6
   8  -6   1 51.3424 2.56360   4
  -8  -6  -1 50.7256 2.95167   3
   8   6  -1 52.6528 2.51841   4
   8   6  -1 50.9538 3.69922   6
  -8  -6   1 44.9100 2.43415   4
  -8  -6   1 49.6745 3.02548   3
   8  -6  -1 49.4406 3.05355   6
  -8   6  -1 48.6550 2.94633   6
   8   6   1 48.5580 2.35461   4
   8  -6  -1 46.5970 2.78703   3
   8   6   1 52.8231 3.01196   3
  -8   6  -1 45.7441 2.46404   4
   8   6   1 49.1422 3.45310   6
  -8  -6   1 49.6633 2.57278   5
   8   6   1 51.1916 3.05226   6
   8  -6  -1 53.3064 2.57121   4
   9  -6   1 24.6972 1.71267   4
  -9   6   1 18.2493 1.51700   4
  -9  -6  -1 21.5404 1.68152   5
  -9  -6  -1 20.9895 2.04838   3
   9  -6   1 22.0310 2.19986   3
   9   6  -1 22.5759 2.81925   6
  -9   6   1 20.1816 1.68258   6
   9  -6   1 22.5529 2.43286   6
  -9  -6  -1 19.1802 1.44702   4
   9   6  -1 21.7322 2.36888   6
   9   6  -1 21.2600 1.57883   4
  -9  -6   1 17.9953 1.54105   4
  -9  -6   1 21.5179 2.15245   3
   9  -6  -1 19.4749 2.11752   6
  -9  -6   1 21.0073 1.66872   5
   9  -6  -1 19.3172 1.87631   3
   9   6   1 22.3867 1.70477   5
   9  -6  -1 21.0957 1.68710   4
  -9   6  -1 21.5643 2.04736   6
   9   6   1 20.4218 1.47128   4
   9   6   1 21.5221 2.20532   6
   9   6   1 23.2247 2.64113   6
  10   6  -1 41.8284 2.96720   6
 -10  -6  -1 31.3022 2.51898   3
  10  -6   1 33.3228 2.65439   3
 -10   6   1 36.8204 2.21301   6
 -10  -6  -1 37.1386 2.24243   5
 -10  -6  -1 33.9055 1.92920   4
  10   6  -1 36.2029 2.09442   4
  10  -6   1 37.7251 2.14040   4
  10   6  -1 39.6909 2.77029   3
  10   6  -1 41.5545 3.44699   6
  10  -6   1 39.6830 2.95558   6
 -10   6   1 34.4465 2.05251   4
  10   6   1 38.8830 2.77414   6
 -10  -6   1 38.2319 2.67184   3
  10   6   1 33.2615 2.56148   3
 -10  -6   1 36.9759 2.14037   5
  10   6   1 42.3419 3.22991   6
  10  -6  -1 34.0462 2.38615   3
  10   6   1 35.0343 1.95630   4
 -10  -6   1 33.8309 2.06307   4
  10   6   1 38.5743 2.70752   5
 -10   6  -1 39.2530 2.57063   6
  10  -6  -1 37.1861 2.66744   6
  10  -6  -1 33.3288 2.10087   4
 -10   6  -1 32.4661 2.03370   4
 -11   6   1 249.571 9.80930   4
 -11  -6  -1 262.515 9.91263   5
 -11  -6  -1 258.166 10.3193   3
  11   6  -1 254.149 10.5171   3
  11   6  -1 265.211 9.86261   4
  11   6  -1 256.510 11.0470   6
  11  -6   1 257.658 9.93551   4
  11   6  -1 273.419 11.1559   6
  11  -6   1 261.418 10.4007   3
 -11   6   1 253.167 9.92856   6
  11  -6   1 260.178 10.5848   6
 -11  -6  -1 249.873 9.69284   4
  11   6   1 257.346 10.4706   6
 -11   6  -1 246.377 9.81605   4
  11  -6  -1 256.703 10.1752   3
 -11  -6   1 243.199 10.3243   3
 -11  -6   1 255.917 9.78443   4
 -11  -6   1 252.362 9.84207   5
  11   6   1 261.514 10.4523   3
  11   6   1 261.867 9.75230   4
  11  -6  -1 247.353 10.5979   6
 -11   6  -1 242.477 10.2284   6
  11   6   1 251.714 10.0803   5
  11   6   1 263.762 10.8951   6
  11  -6  -1 240.516 9.86138   4
 -12   6   1 78.7287 3.53027   4
 -12   6   1 77.4312 3.68834   6
  12  -6   1 78.3473 4.39932   6
  12  -6   1 75.7420 3.67602   4
 -12  -6  -1 82.1031 3.65868   5
 -12  -6  -1 79.1019 4.11051   3
  12   6  -1 79.4944 3.66928   5
  12   6  -1 79.7111 3.59046   4
  12  -6   1 78.5993 4.15586   3
  12   6  -1 89.1636 4.94087   6
  12   6  -1 79.5034 4.28507   3
  12   6  -1 78.5490 4.36678   6
  12   6   1 80.9338 3.75167   5
  12   6   1 81.3742 4.72252   6
  12   6   1 76.3600 4.13101   3
  12   6   1 79.8187 3.46434   4
  12  -6  -1 78.2052 3.64250   4
 -12  -6   1 76.0303 4.11513   3
 -12   6  -1 77.7231 4.04113   6
 -12   6  -1 79.5703 3.56154   4
  12  -6  -1 81.2340 4.63433   6
  12  -6  -1 74.4877 3.89732   3
 -12  -6   1 80.6458 3.59322   5
 -12  -6   1 83.2898 3.55500   4
  13  -6   1 52.5091 2.89839   4
 -13   6   1 56.0618 2.94306   6
  13  -6   1 56.7500 3.41909   3
 -13  -6  -1 58.3618 3.39636   3
 -13  -6  -1 56.2323 2.86200   5
  13   6  -1 52.6025 3.45901   3
  13  -6   1 58.2559 2.91746   5
  13   6  -1 56.5529 2.90746   5
  13   6  -1 55.1348 2.80557   4
  13   6  -1 63.7760 4.20810   6
  13  -6   1 57.7250 3.69787   6
 -13   6   1 50.6343 2.72918   4
 -13   6  -1 53.7943 2.72798   4
  13  -6  -1 55.0528 2.91989   4
 -13  -6   1 60.7823 2.85433   5
  13   6   1 57.0580 3.00752   5
 -13  -6   1 51.0199 3.33908   3
  13  -6  -1 56.5149 3.43037   6
 -13   6  -1 51.6596 3.26414   6
  13  -6  -1 56.3935 3.19941   3
  13   6   1 60.5966 4.01779   6
  13   6   1 59.3319 2.69634   4
  13   6   1 56.8727 3.42618   3
  14  -6   1 23.6237 1.86039   4
 -14  -6  -1 23.6948 2.40566   3
 -14  -6  -1 23.2991 1.81404   5
  14  -6   1 23.6710 1.86096   5
 -14   6   1 24.1876 1.96283   6
  14  -6   1 22.5259 2.56937   6
  14   6  -1 24.1638 1.85337   5
 -14   6   1 22.3748 1.71911   4
  14   6  -1 24.8785 3.14980   6
  14  -6   1 22.3315 2.36853   3
  14   6  -1 22.5766 2.48371   3
  14   6  -1 22.2452 1.79715   4
  14   6   1 25.4839 2.39772   3
 -14  -6   1 21.9924 2.38832   3
  14  -6  -1 21.5216 2.17876   3
 -14   6  -1 23.9414 2.29131   6
  14  -6  -1 20.1584 2.41217   6
  14   6   1 23.0973 1.64126   4
  14  -6  -1 22.6452 1.83991   4
  14   6   1 24.9642 2.98448   6
 -14  -6   1 22.8716 1.78728   5
  14   6   1 22.5398 1.91454   5
 -14   6  -1 23.2682 1.66986   4
  15   6  -1 5.06500 1.36686   5
  15   6  -1 5.04086 1.54298   3
 -15  -6  -1 4.65723 1.46752   3
 -15  -6  -1 5.46088 1.11580   5
  15  -6   1 5.23753 1.75932   6
  15  -6   1 3.37443 1.45659   3
 -15   6   1 5.05838 1.25662   6
 -15   6   1 6.41695 1.06079   4
  15   6  -1 5.90192 2.07896   6
  15  -6   1 5.98369 1.17000   4
  15  -6   1 8.99767 1.97182   5
  15   6   1 5.95997 0.99996   4
  15  -6  -1 5.73034 1.41488   3
  15   6   1 4.75929 1.16373   5
 -15  -6   1 4.56384 1.50251   3
  15   6   1 4.36451 2.32955   3
 -15  -6   1 5.45364 1.09116   5
  15  -6  -1 7.08916 1.27494   4
  15   6   1 6.45070 2.04691   6
  15  -6  -1 3.81581 1.58713   6
 -15   6  -1 4.39800 1.50329   6
  16   6  -1 188.948 8.77645   6
  16   6  -1 177.462 7.45654   5
  16   6  -1 190.184 7.36577   4
  16  -6   1 186.160 8.25544   6
  16  -6   1 187.328 8.02045   3
 -16  -6  -1 181.427 7.95378   3
  16  -6   1 178.109 7.45915   4
 -16  -6  -1 188.352 7.40252   5
 -16   6   1 175.304 8.02252   6
  16   6   1 178.333 7.54652   5
  16  -6  -1 182.800 7.46726   4
 -16  -6   1 181.722 7.95991   3
 -16  -6   1 184.228 7.29811   5
  16  -6  -1 185.283 7.78491   3
  16  -6  -1 179.808 8.01508   6
  16   6   1 184.336 7.23693   4
  16   6   1 180.705 8.57142   6
 -16   6  -1 187.899 7.91406   6
  17  -6   1 9.43498 1.81548   3
  17   6  -1 8.96401 1.30883   4
 -17  -6  -1 8.59205 1.32864   5
  17   6  -1 10.7760 2.43395   6
  17   6  -1 9.64211 1.39301   5
  17  -6   1 7.76462 1.98446   6
  17  -6   1 9.77401 1.40957   4
 -17  -6  -1 7.87052 1.73265   3
  17   6   1 11.5166 1.25648   4
  17  -6  -1 10.0786 1.41173   4
  17   6   1 14.3487 2.54063   6
 -17  -6   1 10.7472 1.89493   3
  17  -6  -1 10.0754 2.00972   6
  17   6   1 9.86233 1.59808   5
  17  -6  -1 10.2758 1.71983   3
 -17   6  -1 8.14204 1.75476   6
 -17  -6   1 10.0272 1.30589   5
 -18  -6  -1 1.28184 1.51426   3
 -18   6   1 6.88202 1.57660   6
  18  -6   1 2.64579 1.54420   3
  18   6  -1 1.88134 1.08590   4
  18  -6   1 3.10743 1.83406   6
  18   6  -1 2.95926 1.13491   5
  18  -6   1 5.89348 1.28937   4
  18   6  -1 5.21763 2.20593   6
 -18  -6  -1 4.54269 1.21411   5
 -18  -6   1 4.42324 1.13090   5
 -18   6  -1 5.65190 1.61526   6
  18   6   1 3.08741 1.02831   4
  18  -6  -1 2.87616 1.05632   3
  18  -6  -1 4.26674 1.50281   3
  18   6   1 4.49436 2.14071   6
  18  -6  -1 4.91456 1.27854   4
 -18  -6   1 5.12756 1.71382   3
  18  -6  -1 4.30253 1.76435   6
  19   6  -1 151.922 6.53759   5
  19   6  -1 150.389 6.42125   4
  19  -6   1 150.929 6.54900   4
  19  -6   1 156.134 7.15210   3
 -19   6   1 158.622 6.65627   6
 -19  -6  -1 153.380 6.40578   5
  19   6  -1 158.894 7.95477   6
 -19  -6  -1 149.930 7.09364   3
  19  -6   1 150.993 7.42057   6
  19  -6  -1 150.394 6.91171   3
 -19  -6   1 153.294 6.33641   5
  19  -6  -1 160.244 6.63294   4
 -19  -6   1 154.604 7.12185   3
  19  -6  -1 160.083 7.60477   3
  19   6   1 152.332 6.28312   4
  19  -6  -1 156.075 7.30931   6
 -19   6  -1 162.588 7.07470   6
  19   6   1 157.990 7.85705   6
  20   6  -1 27.8631 2.22514   4
 -20  -6  -1 34.5212 2.35860   5
  20  -6   1 37.0999 2.52072   4
  20   6  -1 32.3347 3.83099   6
  20  -6   1 31.1321 3.45904   6
 -20   6   1 35.0342 2.59906   6
  20  -6   1 37.0535 3.24979   3
  20   6  -1 34.4041 2.44052   5
 -20  -6  -1 40.2828 3.22252   3
 -20  -6   1 32.2582 3.06593   3
  20   6   1 32.1361 3.73555   6
  20  -6  -1 35.5675 3.31918   6
  20  -6  -1 33.3553 2.90708   3
 -20   6  -1 38.1398 3.02739   6
  20  -6  -1 33.0418 2.56783   4
  20  -6  -1 35.1527 2.41383   3
 -20  -6   1 37.7227 2.33348   5
  20   6   1 34.1779 2.20137   4
  21  -6   1 157.066 6.74305   4
 -21  -6  -1 160.721 6.59280   5
 -21  -6  -1 147.797 7.25176   3
  21  -6   1 158.967 7.70956   6
 -21   6   1 163.105 6.82082   6
  21  -6   1 153.539 6.82759   3
  21   6  -1 156.884 8.12453   6
  21   6   1 151.378 6.67475   4
 -21   6  -1 152.387 7.18940   6
 -21  -6   1 154.643 7.30384   3
  21  -6  -1 154.984 6.70323   3
  21  -6  -1 161.825 6.79279   4
 -21  -6   1 162.828 6.49959   5
  21  -6  -1 158.589 7.57047   6
  21   6   1 165.958 8.10890   6
 -22  -6  -1 4.36658 1.30579   5
 -22  -6  -1 5.03260 1.88102   3
  22  -6   1 5.34656 2.24758   6
  22   6  -1 6.55760 2.51975   6
  22  -6   1 3.48082 1.38315   3
 -22   6   1 5.69955 1.54481   6
  22  -6   1 7.13822 1.56051   4
 -22   6  -1 6.36607 2.25052   6
 -22  -6   1 5.55872 1.90368   3
  22  -6  -1 4.35650 1.60208   4
 -22  -6   1 5.14447 1.26501   5
  22  -6  -1 5.70023 2.11811   6
  22   6   1 2.88121 1.14585   4
  22  -6  -1 5.37929 1.35204   3
  22   6   1 6.77171 2.47866   6
 -23  -6  -1 0.53750 1.24095   5
 -23   6   1 1.41005 1.41625   6
  23   6  -1 2.90179 2.61687   6
  23  -6   1 1.12934 2.23596   6
  23  -6   1 2.39151 1.39833   4
  23  -6   1 1.84880 1.31033   3
 -23   6  -1 2.63006 1.70599   6
  23   6   1 1.89465 1.11558   4
  23  -6  -1 -0.5581 1.91733   6
 -23  -6   1 0.20597 1.15205   5
  23  -6  -1 -1.6823 1.22968   4
  23  -6  -1 0.32991 1.17415   3
 -23  -6   1 2.68810 1.77824   3
  23   6   1 0.13687 2.22241   6
  24  -6   1 8.97144 1.66215   4
  24  -6   1 7.35570 2.46831   6
 -24  -6  -1 8.96910 1.57564   5
 -24   6   1 8.48944 1.75974   6
  24   6  -1 8.74384 2.72507   6
  24  -6   1 4.54390 1.49225   3
 -24  -6  -1 5.96657 2.05597   3
  24  -6  -1 5.78114 1.62245   4
  24   6   1 5.96552 1.30280   4
 -24  -6   1 7.46224 1.43597   5
  24  -6  -1 6.10177 2.26842   6
 -24   6  -1 7.57703 1.92863   6
  24  -6  -1 8.42099 1.61649   3
  24   6   1 6.38472 2.58385   6
  25  -6   1 153.309 6.84945   4
 -25   6   1 154.873 6.92133   6
  25  -6   1 155.547 8.24019   6
  25   6  -1 160.006 8.38722   6
  25  -6   1 150.070 7.00030   3
 -25  -6  -1 161.613 7.56587   3
  25  -6  -1 158.619 7.95643   6
 -25   6  -1 153.709 7.35652   6
  25   6   1 162.731 6.83776   4
 -25  -6   1 156.659 6.57530   5
 -25  -6   1 154.635 7.48012   3
  25  -6  -1 155.141 6.94051   3
  25  -6  -1 155.693 6.93977   4
  25   6   1 166.957 8.36764   6
 -26  -6  -1 2.12583 1.97036   3
 -26  -6  -1 4.43382 1.47601   5
  26  -6   1 3.66420 2.48151   6
  26  -6   1 3.05219 1.53870   4
  26   6  -1 1.25569 2.43154   6
 -26   6   1 5.02835 1.67183   6
 -26  -6   1 3.75306 1.39166   5
  26  -6  -1 5.24145 1.52067   3
 -26   6  -1 4.54144 1.86461   6
  26   6   1 2.53947 2.38900   6
  26  -6  -1 3.93196 1.62291   4
  26  -6  -1 2.66333 2.30937   6
 -26  -6   1 3.70726 2.03690   3
 -27   6   1 18.5618 2.27382   6
 -27  -6  -1 12.1305 2.47407   3
 -27  -6  -1 15.1411 1.91029   5
  27   6  -1 15.7540 3.31337   6
  27  -6   1 14.2039 2.07171   3
  27  -6   1 12.1330 2.01446   4
  27  -6   1 18.6311 3.36775   6
  27  -6  -1 15.8985 3.17306   6
 -27   6  -1 19.7020 2.65172   6
 -27  -6   1 14.7333 2.55686   3
  27  -6  -1 14.0664 2.15555   4
  27  -6  -1 16.7810 2.12495   3
  27   6   1 14.7460 3.16314   6
 -27  -6   1 13.9786 1.81139   5
 -28   6   1 8.84609 1.89583   6
  28  -6   1 7.66421 1.80505   3
  28  -6   1 4.20123 1.70139   4
  28  -6   1 8.52735 2.94853   6
 -28  -6  -1 4.67692 2.26373   3
 -28  -6  -1 5.33121 1.62277   5
  28   6  -1 7.10523 2.93450   6
 -28  -6   1 4.89047 1.61879   5
  28  -6  -1 8.83351 3.14550   6
  28  -6  -1 7.73977 1.75092   3
 -28  -6   1 6.34103 2.23156   3
  28  -6  -1 5.66899 1.80641   4
  28   6   1 6.98178 2.81836   6
  29  -6   1 27.4119 3.83803   6
  29  -6   1 29.2523 2.76978   4
 -29  -6  -1 30.2978 2.58767   5
  29   6  -1 21.5937 3.71883   6
  29  -6   1 27.0960 2.80649   3
 -29  -6  -1 24.8428 3.08630   3
 -29   6   1 27.3413 2.82395   6
  29  -6  -1 22.1807 2.51400   4
 -29  -6   1 28.0253 2.49278   5
 -29  -6   1 29.4240 3.57821   3
  29  -6  -1 24.5909 2.67094   3
  29   6   1 27.8275 3.78410   6
  29  -6  -1 29.7310 3.82726   6
  30  -6   1 44.3501 3.39708   4
 -30  -6  -1 53.0675 3.21832   5
  30  -6   1 45.7233 4.95543   6
  30   6  -1 49.9977 5.00299   6
  30  -6   1 40.3308 3.47351   3
 -30  -6  -1 43.9396 4.16574   3
  30  -6  -1 46.5520 4.75214   6
  30   6   1 42.5809 4.74457   6
 -30  -6   1 51.9072 4.23898   3
  30  -6  -1 47.5542 3.40864   3
 -30  -6   1 52.9614 3.08932   5
  30  -6  -1 51.1596 3.54784   4
 -31  -6  -1 2.29673 2.22331   3
 -31  -6  -1 -0.7000 1.46370   5
  31   6  -1 0.01716 2.60050   6
  31  -6   1 -0.1840 1.65040   4
 -31   6   1 -1.1189 1.57731   6
  31  -6   1 0.55639 2.72390   6
  31  -6  -1 -1.4791 2.45954   6
  31   6   1 0.74301 2.59243   6
 -31  -6   1 0.13744 2.14914   3
 -31  -6   1 2.03588 1.48123   5
  31  -6  -1 0.62613 1.47950   3
  31  -6  -1 -1.5853 1.63452   4
 -32  -6  -1 0.54357 1.61402   5
 -32   6   1 1.04727 1.76279   6
  32  -6   1 0.24501 2.68048   6
  32   6  -1 -0.2048 2.64957   6
  32  -6   1 1.27013 1.81783   4
 -32  -6  -1 1.29922 2.17077   3
 -32  -6   1 2.42113 1.54572   5
  32  -6  -1 2.21940 2.72130   6
  32  -6  -1 -0.2576 1.72908   4
  32   6   1 4.81353 2.88576   6
  32  -6  -1 1.49536 1.83348   3
 -32  -6   1 -0.0086 2.14688   3
  33  -6   1 33.8983 3.21498   4
 -33  -6  -1 35.8197 4.05626   3
  33   6  -1 29.7336 4.26851   6
 -33  -6  -1 30.4523 2.80649   5
  33  -6   1 31.5934 4.26391   6
  33  -6  -1 29.7279 3.01321   4
  33  -6  -1 30.0883 4.22637   6
 -33  -6   1 32.3213 2.80332   5
  33   6   1 28.6028 4.11118   6
 -33  -6   1 29.7607 3.57175   3
 -34  -6  -1 25.1481 3.34387   3
  34  -6   1 27.0445 3.44220   4
 -34  -6  -1 28.3724 2.61888   5
  34  -6   1 27.6055 4.18124   6
 -34  -6   1 29.3325 2.71066   5
  34  -6  -1 23.2299 3.98251   6
  34   6   1 23.6029 4.35769   6
 -34  -6   1 30.4856 3.51073   3
  35   6  -1 3.35327 2.96303   6
  35  -6   1 4.29858 3.03254   6
 -35  -6  -1 4.59882 1.74181   5
  35  -6   1 0.63580 1.93532   4
  35   6   1 2.46668 3.16325   6
  35  -6  -1 4.90489 2.97705   6
 -35  -6   1 4.41883 2.48075   3
 -35  -6   1 4.17281 1.64843   5
  35  -6  -1 1.37349 1.90125   4
 -36  -6  -1 4.84081 1.83737   5
  36   6  -1 2.97372 3.03272   6
  36  -6   1 0.81178 1.89974   4
 -36  -6   1 2.44215 1.67574   5
  36  -6  -1 3.43283 2.00846   4
  36   6   1 5.08477 3.14128   6
   0   7   1 -0.4027 1.09418   6
   0  -7   1 0.28619 1.19987   3
   0   7  -1 -0.5223 1.29014   6
   0  -7   1 0.80803 0.92979   4
   0  -7  -1 0.61915 1.07332   3
   0   7   1 1.66672 0.82273   4
   0   7   1 -0.2150 0.97954   3
   0  -7   1 -1.0643 1.33329   6
   0   7  -1 -0.0227 1.09236   3
   0   7   1 -0.9864 1.37275   6
   0  -7  -1 -0.7005 1.32175   6
   0  -7   1 0.30022 1.04016   5
   0  -7  -1 -0.9875 1.07077   5
   0  -7  -1 0.10937 0.81221   4
   1  -7   1 144.747 6.71809   6
  -1  -7  -1 153.386 6.36766   3
  -1  -7  -1 143.570 6.14096   5
   1  -7   1 156.626 6.55768   3
  -1   7   1 139.694 6.18419   6
   1  -7   1 148.361 5.99879   4
  -1   7   1 143.705 6.58540   6
   1   7  -1 139.344 6.55666   6
   1   7  -1 150.542 6.51381   3
  -1   7   1 143.741 6.62641   3
   1   7  -1 170.827 6.86769   4
  -1   7   1 152.356 5.91213   4
  -1  -7  -1 141.415 5.88140   4
   1   7   1 145.351 6.32744   3
   1   7   1 136.918 6.24796   6
  -1  -7   1 152.985 5.98979   4
   1  -7  -1 138.303 6.52490   6
   1   7   1 145.747 5.88939   4
  -1   7  -1 158.246 6.51708   3
  -1  -7   1 145.324 6.15593   5
   1  -7  -1 145.318 5.91565   4
   1  -7  -1 153.447 6.34082   3
  -1   7  -1 137.567 6.41136   4
  -1   7  -1 133.110 6.44681   6
   1   7   1 141.100 6.64941   6
  -1  -7   1 160.217 6.57631   3
   1  -7  -1 147.317 6.18287   5
  -2   7   1 908.648 35.1559   3
   2   7  -1 908.563 35.0819   6
   2  -7   1 918.447 34.5385   4
   2   7  -1 917.622 35.0406   3
  -2  -7  -1 933.645 34.4547   4
  -2  -7  -1 938.195 34.8879   3
  -2   7   1 963.765 35.0841   6
   2  -7   1 952.805 35.0427   3
  -2  -7  -1 942.771 34.7071   5
  -2   7   1 930.554 34.7158   6
   2  -7   1 927.030 35.2109   6
  -2   7   1 953.608 34.4946   4
   2   7  -1 1005.25 34.7913   4
  -2  -7   1 918.397 34.5125   4
  -2  -7   1 938.726 34.6715   5
   2   7   1 957.087 34.9265   3
   2   7   1 951.613 34.4711   4
  -2   7  -1 947.120 35.0116   3
  -2   7  -1 910.858 35.0071   6
   2  -7  -1 972.825 34.7593   5
   2   7   1 914.180 34.8310   6
  -2  -7   1 932.315 35.0335   3
   2  -7  -1 956.439 34.8602   3
   2  -7  -1 887.165 35.0090   6
   2   7   1 944.155 35.2097   6
  -2   7  -1 951.943 34.5621   4
   2  -7  -1 950.134 34.5073   4
  -3   7   1 472.748 18.6491   6
  -3   7   1 503.555 19.0437   6
  -3   7   1 482.121 19.2253   3
   3  -7   1 482.885 19.2117   6
  -3  -7  -1 505.837 18.9216   3
  -3  -7  -1 496.033 18.4388   4
  -3   7   1 503.454 18.4854   4
   3  -7   1 491.299 18.5438   4
   3   7  -1 510.375 18.5935   4
   3   7  -1 499.661 19.1656   6
   3  -7   1 499.360 19.0487   3
   3   7  -1 504.355 19.1031   3
  -3  -7  -1 475.304 18.6563   5
   3   7   1 487.928 18.8834   6
   3  -7  -1 479.003 18.7025   5
   3   7   1 499.984 19.2644   6
  -3   7  -1 483.348 18.9930   6
   3  -7  -1 503.727 18.8649   3
   3  -7  -1 496.201 18.5077   4
  -3   7  -1 515.918 18.5593   4
   3   7   1 496.258 18.4543   4
  -3  -7   1 494.449 18.6473   5
   3   7   1 502.048 18.9428   3
   3  -7  -1 475.497 19.0284   6
  -3   7  -1 518.894 19.0255   3
  -3  -7   1 499.403 18.5211   4
  -3  -7   1 494.685 19.0385   3
   4   7  -1 11.4033 1.72231   3
  -4   7   1 9.19337 1.46792   6
   4   7  -1 13.0735 1.97283   6
  -4   7   1 8.89893 1.87962   6
   4   7  -1 12.0234 1.34272   4
  -4  -7  -1 10.8195 1.43485   5
  -4   7   1 13.0754 1.29719   4
  -4  -7  -1 14.7318 1.73450   3
   4  -7   1 10.1137 1.99615   6
   4  -7   1 10.7859 1.70764   3
  -4  -7  -1 13.0695 1.30285   4
  -4   7   1 13.4394 1.82977   3
   4  -7   1 13.5912 1.40506   4
  -4   7  -1 10.9731 1.30936   4
  -4   7  -1 12.2153 1.82237   6
  -4  -7   1 13.6289 1.36120   4
   4   7   1 13.7056 1.82522   6
   4   7   1 13.8347 1.70115   3
  -4   7  -1 9.95164 1.59299   3
   4   7   1 12.9056 3.25375   6
  -4  -7   1 11.3750 1.72409   3
  -4  -7   1 8.75809 1.41972   5
   4  -7  -1 13.6817 1.68941   3
   4  -7  -1 13.1849 1.34430   4
   4   7   1 11.8458 1.26912   4
  -5  -7  -1 6.70744 1.20476   5
  -5   7   1 5.42983 1.21838   4
   5   7  -1 5.32605 2.04823   6
   5  -7   1 4.57861 1.09078   4
  -5   7   1 5.73321 1.24907   3
  -5   7   1 5.36636 1.57250   6
   5   7  -1 4.43378 1.59046   6
   5  -7   1 3.18291 1.65035   6
  -5   7   1 2.96344 1.74557   6
  -5  -7  -1 6.10979 1.01348   4
   5   7  -1 6.01065 1.13868   4
   5   7  -1 7.14354 1.43104   3
   5  -7   1 6.50127 1.46987   3
  -5  -7   1 5.01334 1.20164   5
   5   7   1 5.26471 1.00341   4
   5  -7  -1 5.61637 1.30533   3
  -5   7  -1 5.89010 1.53553   6
   5   7   1 5.44979 1.77542   6
  -5  -7   1 6.67482 1.47770   3
   5   7   1 6.00412 1.46335   6
   5  -7  -1 7.07313 1.08920   4
  -5   7  -1 6.87446 1.09256   4
  -5  -7   1 5.81214 1.07416   4
   5  -7  -1 2.90869 1.56368   6
   6   7  -1 1421.77 51.6686   3
   6  -7   1 1373.83 51.7567   6
  -6  -7  -1 1415.20 51.1739   5
   6  -7   1 1362.54 51.0715   4
   6  -7   1 1424.94 51.5643   3
   6   7  -1 1419.38 52.1911   6
   6   7  -1 1454.57 51.2931   4
   6   7  -1 1377.34 51.7122   6
  -6   7   1 1401.02 51.0502   4
  -6  -7  -1 1351.26 50.9021   4
  -6  -7  -1 1396.22 51.4217   3
   6   7   1 1349.33 51.4780   6
   6   7   1 1421.22 51.5460   3
   6   7   1 1420.42 50.9634   4
  -6  -7   1 1384.36 51.1150   5
   6  -7  -1 1396.67 51.3447   3
   6  -7  -1 1411.18 51.0519   4
  -6   7  -1 1357.49 51.4431   6
  -6  -7   1 1415.25 51.5677   3
  -6  -7   1 1402.48 51.0009   4
   6  -7  -1 1336.67 51.5189   6
   6   7   1 1379.42 51.8738   6
  -6   7  -1 1387.10 51.0415   4
   7   7  -1 389.889 15.0074   6
  -7   7   1 339.564 14.0871   6
   7   7  -1 363.795 14.5043   6
  -7  -7  -1 349.670 13.5357   4
   7  -7   1 355.215 13.7239   4
  -7   7   1 353.629 13.6253   4
  -7  -7  -1 357.526 13.7945   5
   7   7  -1 370.991 14.3562   3
  -7  -7  -1 351.958 14.0859   3
   7  -7   1 353.578 14.4122   6
   7  -7   1 370.361 14.2366   3
   7   7   1 361.036 13.5847   4
  -7  -7   1 368.841 13.7686   5
  -7  -7   1 361.239 13.6321   4
   7   7   1 362.567 14.2292   6
  -7  -7   1 377.316 14.2674   3
   7  -7  -1 355.015 14.2214   6
   7   7   1 356.596 14.5904   6
  -7   7  -1 348.130 14.1013   6
   7  -7  -1 353.158 13.6795   4
   7  -7  -1 358.851 13.9894   3
  -7   7  -1 368.681 13.6958   4
   7   7   1 358.616 14.1955   3
  -8   7   1 887.314 32.9893   4
   8   7  -1 921.768 34.2961   6
  -8  -7  -1 909.465 33.1488   5
   8   7  -1 850.082 34.2694   6
   8  -7   1 898.172 33.1030   4
   8   7  -1 930.406 33.7395   3
   8  -7   1 871.224 33.7581   6
   8  -7   1 909.996 33.5826   3
  -8   7   1 877.055 33.1030   6
  -8  -7  -1 899.733 32.9019   4
  -8  -7  -1 906.339 33.4789   3
  -8   7  -1 855.627 33.4132   6
   8  -7  -1 903.921 33.3603   3
  -8  -7   1 906.281 33.5756   3
   8  -7  -1 865.195 33.5411   6
  -8  -7   1 908.195 32.9941   4
   8   7   1 931.189 33.6233   3
  -8   7  -1 899.527 33.0409   4
   8   7   1 893.083 33.5916   6
   8   7   1 900.079 33.9783   6
   8   7   1 916.517 32.9522   4
   8  -7  -1 880.505 33.0503   4
  -8  -7   1 880.556 33.0758   5
   9  -7   1 2.67827 1.59941   6
  -9   7   1 1.45747 0.90291   4
   9   7  -1 0.61599 0.92319   4
  -9  -7  -1 2.13401 0.90235   4
   9   7  -1 1.66380 1.48989   6
  -9  -7  -1 0.34990 1.20155   3
   9  -7   1 3.25174 1.42497   3
   9   7  -1 1.73154 1.88498   6
   9   7  -1 0.57262 1.23594   3
  -9   7   1 -0.6209 1.05947   6
  -9  -7  -1 1.24239 1.07950   5
   9  -7   1 2.22460 1.04962   4
  -9  -7   1 3.24709 1.37784   3
  -9  -7   1 1.60657 1.03848   5
  -9   7  -1 1.07430 1.30701   6
   9   7   1 1.95272 1.23600   3
   9   7   1 1.28205 1.42125   6
  -9  -7   1 2.00166 0.95774   4
   9  -7  -1 1.17155 1.00317   4
   9   7   1 0.93860 0.89387   4
  -9   7  -1 1.97408 0.92281   4
   9  -7  -1 0.84847 1.17468   3
   9   7   1 1.39913 1.71258   6
   9  -7  -1 -0.1914 1.48492   6
  10  -7   1 342.235 13.0987   3
 -10  -7  -1 352.797 13.0384   3
  10   7  -1 322.716 13.2901   6
 -10   7   1 309.055 12.5145   6
 -10  -7  -1 325.674 12.5780   5
 -10  -7  -1 327.372 12.3311   4
  10  -7   1 303.682 13.2284   6
  10  -7   1 322.015 12.5568   4
  10   7  -1 336.012 12.5078   4
 -10   7   1 340.889 12.4759   4
  10   7  -1 321.034 13.7541   6
 -10  -7   1 322.405 12.4195   4
  10  -7  -1 326.084 12.5317   4
 -10  -7   1 319.524 12.4969   5
 -10  -7   1 339.878 13.0832   3
  10  -7  -1 308.404 13.0300   6
  10  -7  -1 345.107 12.8834   3
 -10   7  -1 314.209 12.8809   6
  10   7   1 339.508 12.4015   4
 -10   7  -1 336.330 12.7187   4
  10   7   1 313.771 13.0867   6
  10   7   1 314.909 13.5032   6
  11  -7   1 399.363 15.2969   4
  11  -7   1 385.866 15.9832   6
  11   7  -1 401.498 16.0544   6
 -11   7   1 409.533 15.1968   4
  11   7  -1 427.088 16.6223   6
  11  -7   1 419.442 15.8540   3
 -11  -7  -1 402.233 15.7223   3
 -11  -7  -1 391.265 15.2654   5
 -11   7   1 374.749 15.2186   6
 -11  -7  -1 396.099 15.0376   4
  11   7  -1 425.190 15.2568   4
  11   7   1 411.790 15.1258   4
  11  -7  -1 409.907 15.2919   4
 -11  -7   1 411.196 15.8200   3
 -11  -7   1 397.494 15.2247   5
  11  -7  -1 404.444 15.5684   3
  11   7   1 405.897 15.9076   6
  11   7   1 386.916 16.2694   6
 -11  -7   1 409.434 15.1569   4
 -11   7  -1 385.691 15.6014   6
  11  -7  -1 386.521 15.7860   6
  12  -7   1 870.939 31.9914   3
  12  -7   1 836.810 31.4496   4
 -12  -7  -1 863.810 31.8844   3
  12   7  -1 829.867 32.2016   6
  12   7  -1 862.174 31.3744   4
 -12  -7  -1 850.706 31.4198   5
 -12  -7  -1 830.704 31.1831   4
 -12   7   1 822.972 31.3931   6
  12   7  -1 857.716 32.7132   6
  12  -7   1 823.305 32.1554   6
  12   7   1 852.712 32.4764   6
  12  -7  -1 856.301 31.4490   4
  12  -7  -1 893.404 31.7650   3
 -12   7  -1 830.338 31.7894   6
 -12  -7   1 839.689 31.3635   5
 -12  -7   1 847.181 31.2850   4
  12  -7  -1 811.378 31.9181   6
  12   7   1 848.391 32.1133   6
  12   7   1 878.108 31.2836   4
 -12  -7   1 863.994 31.9458   3
  13  -7   1 22.1575 1.87848   4
 -13  -7  -1 22.3411 2.50564   3
 -13  -7  -1 20.8646 2.00731   5
 -13  -7  -1 20.1147 1.65085   4
  13  -7   1 19.4526 2.57606   6
  13   7  -1 22.4530 3.06529   6
  13   7  -1 20.2232 2.65891   6
  13   7  -1 20.0564 1.81637   4
 -13   7   1 17.0436 1.93540   6
  13  -7   1 21.9826 2.60137   3
  13  -7  -1 21.6746 2.51458   6
  13   7   1 17.5680 2.33768   6
 -13   7  -1 20.5112 2.36021   6
 -13  -7   1 22.5217 1.90324   5
  13  -7  -1 22.1941 2.33067   3
 -13  -7   1 24.7505 2.48546   3
  13   7   1 22.3661 1.69755   4
  13   7   1 19.8804 2.86833   6
  13  -7  -1 22.8246 2.00935   4
 -13  -7   1 20.9757 1.83334   4
 -14  -7  -1 23.0187 2.57682   3
  14  -7   1 21.6357 2.05172   4
  14  -7   1 24.3971 2.67954   3
  14   7  -1 21.0434 1.86699   4
  14   7  -1 31.2109 3.61483   6
  14  -7   1 23.3922 2.78182   6
 -14  -7  -1 23.6560 2.00460   5
 -14   7   1 21.2466 2.00998   6
 -14  -7   1 22.5260 1.93254   5
  14   7   1 23.5235 1.76809   4
 -14   7  -1 21.2370 2.37577   6
  14   7   1 24.0153 3.02731   6
 -14  -7   1 21.3188 2.43271   3
  14  -7  -1 23.2146 2.08509   4
  14  -7  -1 20.9289 2.30027   3
  14  -7  -1 25.0157 2.76128   6
  14   7   1 21.9803 2.68078   6
  15   7  -1 240.122 10.8991   6
  15  -7   1 240.416 9.52016   4
 -15   7   1 224.078 9.56299   6
  15  -7   1 226.502 10.2893   6
 -15  -7  -1 245.103 10.0321   3
  15   7  -1 234.948 9.39664   4
 -15  -7  -1 241.600 9.44247   5
  15  -7   1 259.546 10.1836   3
  15   7   1 240.560 9.27425   4
 -15   7  -1 231.458 9.86698   6
  15   7   1 236.210 10.2169   6
  15  -7  -1 250.197 9.87203   3
  15  -7  -1 220.869 10.0286   6
 -15  -7   1 250.670 10.1021   3
  15  -7  -1 239.395 9.52110   4
 -15  -7   1 240.087 9.37252   5
  15   7   1 234.289 10.6872   6
  16   7  -1 554.469 22.9046   6
 -16   7   1 517.935 21.9298   6
  16  -7   1 584.158 22.1462   3
 -16  -7  -1 612.659 22.1311   3
  16  -7   1 555.376 22.3402   6
  16   7  -1 588.198 21.4729   4
 -16  -7  -1 577.414 21.4761   5
  16   7  -1 592.841 22.7420   5
  16  -7   1 565.592 21.5712   4
  16  -7  -1 604.306 21.9497   3
  16  -7  -1 538.096 22.1005   6
  16  -7  -1 589.665 21.6044   4
 -16  -7   1 580.255 22.1025   3
  16   7   1 562.572 22.7523   6
  16   7   1 593.236 21.3561   4
 -16   7  -1 543.803 21.9034   6
 -16  -7   1 576.382 21.4090   5
 -17  -7  -1 256.303 10.7738   3
  17  -7   1 252.894 10.2552   4
  17   7  -1 276.403 11.8093   6
 -17  -7  -1 259.873 10.1584   5
  17   7  -1 266.029 10.3320   4
  17  -7   1 262.746 10.8391   3
  17  -7   1 250.987 11.0965   6
  17  -7  -1 238.449 10.8252   6
  17  -7  -1 253.800 10.5867   3
  17  -7  -1 252.321 10.2589   4
 -17  -7   1 269.911 10.8637   3
  17   7   1 266.036 11.5692   6
 -17  -7   1 254.929 10.0665   5
 -17   7  -1 250.786 10.6358   6
 -18  -7  -1 1.63085 1.62094   3
 -18  -7  -1 3.95786 1.28890   5
  18   7  -1 3.85288 2.33000   6
  18  -7   1 1.76522 1.92395   6
  18  -7   1 3.34070 1.31206   4
  18  -7   1 2.41692 1.65056   3
 -18  -7   1 5.42684 1.84290   3
  18  -7  -1 5.68182 1.41876   4
  18   7   1 0.82075 2.10669   6
  18  -7  -1 4.70387 1.57829   3
  18   7   1 0.55420 0.99527   4
  18  -7  -1 2.88941 1.79542   6
 -18   7  -1 3.88550 1.62636   6
 -18  -7   1 5.05679 1.22895   5
 -19  -7  -1 31.1626 3.63220   3
  19  -7   1 35.4068 3.94232   4
  19  -7   1 31.2182 3.13879   3
 -19  -7  -1 34.3719 2.34692   5
  19   7  -1 24.5675 3.37878   6
  19  -7  -1 25.5533 3.26496   6
 -19  -7   1 29.3449 2.28879   5
  19   7   1 33.5843 3.94192   6
  19  -7  -1 27.8620 2.58900   4
  19  -7  -1 28.1334 2.81766   3
  19   7   1 27.4874 2.12390   4
 -19   7  -1 26.2823 2.80327   6
 -19  -7   1 37.8959 3.30853   3
 -20  -7  -1 822.468 30.7055   5
  20  -7   1 833.344 30.8981   4
 -20  -7  -1 858.502 31.4543   3
 -20   7   1 889.561 32.1642   6
  20  -7   1 766.880 31.6957   6
  20   7  -1 789.245 33.0945   6
  20  -7  -1 786.700 31.5442   6
 -20  -7   1 819.167 30.6338   5
  20   7   1 851.892 30.6177   4
  20   7   1 834.379 32.2007   6
  20  -7  -1 839.942 30.9388   4
  20  -7  -1 844.176 30.8529   3
 -20   7  -1 787.912 31.2489   6
  20  -7  -1 850.387 31.2671   3
  21   7  -1 261.057 11.5767   6
 -21   7   1 225.800 9.91389   6
  21  -7   1 259.059 10.6578   3
 -21  -7  -1 243.594 9.74303   5
  21  -7   1 238.645 10.9270   6
 -21  -7  -1 250.529 10.5392   3
  21  -7   1 246.835 9.92717   4
  21  -7  -1 234.513 10.7249   6
  21  -7  -1 259.259 9.99274   4
  21   7   1 228.817 11.2086   6
 -21  -7   1 255.884 10.5893   3
  21  -7  -1 234.630 9.83746   3
  21   7   1 241.574 9.61745   4
  21  -7  -1 249.726 10.3727   3
 -21  -7   1 246.679 9.68373   5
  22  -7   1 139.191 7.50758   6
 -22   7   1 149.448 6.40913   6
  22  -7   1 148.454 6.57150   3
  22   7  -1 156.004 8.09456   6
  22  -7   1 137.648 6.42993   4
 -22  -7  -1 146.229 7.07642   3
 -22  -7  -1 137.730 6.89688   5
  22  -7   1 155.564 7.22387   3
  22   7   1 146.300 6.11767   4
  22   7   1 134.567 8.67159   6
 -22   7  -1 140.193 7.22596   6
 -22  -7   1 155.385 7.16188   3
  22  -7  -1 140.125 6.38056   3
  22  -7  -1 150.306 6.49415   4
 -22  -7   1 145.729 6.19328   5
  22  -7  -1 147.830 7.40259   6
  23  -7   1 5.47734 1.57333   4
  23  -7   1 2.13236 1.94414   3
  23   7  -1 2.26968 2.47384   6
  23  -7   1 3.58535 1.42582   3
 -23   7   1 2.16725 1.40814   6
 -23  -7  -1 4.65363 1.98120   3
 -23  -7  -1 3.30192 1.38351   5
  23  -7   1 -0.9571 3.33587   6
 -23  -7   1 5.03597 1.99674   3
  23  -7  -1 2.73093 1.26633   3
  23  -7  -1 4.30044 1.55825   4
  23   7   1 2.47557 2.43741   6
  23  -7  -1 2.69449 1.72098   3
  23  -7  -1 3.16174 2.23107   6
 -23  -7   1 1.88070 1.30808   5
 -23   7  -1 1.20022 1.67404   6
  24  -7   1 354.734 16.3263   6
  24  -7   1 418.784 16.1862   3
 -24   7   1 376.705 15.1842   6
  24   7  -1 384.109 16.9073   6
 -24  -7  -1 403.159 15.9888   3
  24  -7   1 412.993 15.5383   3
  24  -7   1 397.683 15.3959   4
 -24  -7  -1 394.592 15.1410   5
 -24  -7   1 424.763 16.0722   3
  24   7   1 374.686 16.6967   6
  24  -7  -1 400.800 15.3718   3
  24  -7  -1 420.572 15.5077   4
 -24   7  -1 366.527 15.7200   6
  24  -7  -1 401.119 15.8514   3
  24  -7  -1 372.597 16.2884   6
 -24  -7   1 389.518 15.0400   5
  25  -7   1 167.539 7.96276   3
  25   7  -1 162.356 8.77530   6
  25  -7   1 164.922 7.12770   4
 -25   7   1 150.084 6.89172   6
 -25  -7  -1 169.112 7.83404   3
  25  -7   1 160.451 8.43935   6
 -25  -7  -1 163.289 6.91246   5
 -25   7  -1 150.708 7.49360   6
 -25  -7   1 168.318 7.64427   5
 -25  -7   1 180.834 7.93962   3
  25  -7  -1 161.115 7.21318   4
  25  -7  -1 146.355 8.16930   6
  25  -7  -1 162.129 7.64053   3
  25  -7  -1 156.561 7.08110   3
  25   7   1 162.323 8.62734   6
  26  -7   1 458.575 17.4839   4
  26  -7   1 462.968 18.3049   3
  26   7  -1 443.016 19.0234   6
  26  -7   1 444.341 17.5892   3
 -26  -7  -1 434.522 17.1605   5
  26  -7   1 430.068 18.6441   6
 -26   7   1 443.908 17.2385   6
 -26  -7  -1 464.505 18.1014   3
  26   7   1 439.902 18.8496   6
 -26  -7   1 470.450 18.1020   3
  26  -7  -1 435.227 17.4568   3
 -26  -7   1 441.783 17.0870   5
  26  -7  -1 466.778 17.9949   3
 -26   7  -1 420.101 17.8220   6
  26  -7  -1 483.364 17.6088   4
  27  -7   1 3.49923 1.62964   4
 -27  -7  -1 5.27680 2.24867   3
  27  -7   1 3.96101 1.50937   3
 -27   7   1 3.12145 1.51138   6
  27   7  -1 1.41077 2.79311   6
  27  -7   1 -2.7043 1.88358   3
 -27  -7  -1 3.38521 1.48179   5
  27  -7   1 1.57380 2.53374   6
  27  -7  -1 -0.0881 1.37926   3
 -27   7  -1 1.07646 1.77726   6
 -27  -7   1 2.97223 1.45369   5
  27   7   1 3.57782 2.64149   6
 -27  -7   1 0.23142 1.96534   3
  27  -7  -1 0.41893 1.88188   3
  27  -7  -1 -0.9263 2.22046   6
  27  -7  -1 0.86734 1.60567   4
 -28  -7  -1 17.6659 2.10091   5
  28  -7   1 16.3651 2.98496   3
  28   7  -1 16.0042 3.44966   6
 -28  -7  -1 18.8496 2.87855   3
  28  -7   1 22.6839 2.58998   3
  28  -7   1 19.0965 2.35268   4
  28  -7   1 14.9454 3.40051   6
 -28   7   1 16.1406 2.30724   6
  28   7   1 14.8046 3.29375   6
 -28  -7   1 19.4054 2.87201   3
  28  -7  -1 21.7989 2.49253   3
 -28  -7   1 16.5271 1.94710   5
  28  -7  -1 22.4757 2.95799   3
  28  -7  -1 14.3101 3.17889   6
  28  -7  -1 17.1868 2.34737   4
 -29  -7  -1 155.972 7.64537   3
  29  -7   1 149.532 7.84579   3
  29  -7   1 151.753 7.05542   3
  29   7  -1 156.036 8.75514   6
  29  -7   1 149.821 6.90882   4
 -29  -7  -1 153.944 6.62575   5
 -29   7   1 133.328 6.47834   6
  29  -7   1 137.929 8.35267   6
  29  -7  -1 138.930 8.15986   6
  29   7   1 144.879 8.31338   6
 -29  -7   1 157.610 6.54453   5
 -29  -7   1 155.263 7.63100   3
  29  -7  -1 153.336 7.56390   3
  29  -7  -1 148.910 6.94921   3
  29  -7  -1 162.630 7.06428   4
 -30  -7  -1 376.601 14.5370   5
  30  -7   1 355.261 16.2762   6
  30  -7   1 385.627 15.8284   3
  30  -7   1 393.695 14.9321   4
 -30  -7  -1 397.196 15.6653   3
  30   7  -1 356.528 16.5026   6
  30  -7  -1 374.821 15.4979   3
 -30  -7   1 385.897 15.5966   3
 -30  -7   1 369.216 14.4475   5
  30   7   1 360.998 16.3193   6
  30  -7  -1 359.973 16.1890   6
  30  -7  -1 347.869 15.1514   3
  30  -7  -1 381.388 14.9441   4
  31   7  -1 67.8093 5.78525   6
 -31  -7  -1 55.3576 3.55075   5
 -31  -7  -1 50.1215 4.56811   3
  31  -7   1 60.7878 5.62656   6
  31  -7   1 54.0055 3.86532   4
  31  -7  -1 56.9005 4.59187   3
  31   7   1 59.1790 5.44133   6
  31  -7  -1 51.6348 3.89361   4
  31  -7  -1 53.5859 5.32887   6
 -31  -7   1 63.6869 4.70775   3
 -31  -7   1 58.9066 3.52681   5
 -32  -7  -1 2.41888 2.36060   3
 -32  -7  -1 -0.0317 1.59450   5
  32  -7   1 1.68916 2.64875   6
 -32  -7   1 0.93719 2.26627   3
  32  -7  -1 -1.7261 2.69131   6
 -32  -7   1 1.18127 1.50303   5
  32   7   1 3.38214 2.91235   6
  33  -7   1 30.0886 3.13902   4
 -33  -7  -1 37.1425 3.00285   5
  33  -7   1 36.6616 4.83968   6
  33   7  -1 42.8145 5.12680   6
 -33  -7   1 37.5082 2.97206   5
  33  -7  -1 27.8343 4.32925   6
 -33  -7   1 42.0948 4.27131   3
  33  -7  -1 40.0723 3.49862   4
  34  -7   1 274.281 11.3043   4
 -34  -7  -1 281.531 12.0796   3
 -34  -7  -1 260.861 10.9682   5
  34   7  -1 256.068 12.9365   6
 -34  -7   1 273.290 10.8212   5
  34  -7  -1 250.435 12.7425   6
  34  -7  -1 282.886 11.3919   4
  34   7   1 267.964 12.9072   6
   0   8   1 -0.6019 1.63583   6
   0  -8  -1 0.15486 0.96517   4
   0  -8  -1 0.37890 1.15554   3
   0  -8   1 0.52282 1.16767   5
   0  -8  -1 -1.2087 1.14453   5
   0   8   1 -0.2424 1.22557   6
   0   8   1 0.32607 0.88280   4
   0  -8   1 -0.9516 1.24567   3
   0   8  -1 -0.9474 0.93746   4
   0  -8   1 -2.3248 0.92649   4
   0   8  -1 -0.2321 1.41281   6
   1  -8   1 142.491 5.88449   4
   1   8  -1 146.437 5.87750   4
  -1   8   1 131.057 6.07298   6
  -1  -8  -1 144.729 6.30613   3
   1  -8   1 151.650 6.53601   3
   1  -8   1 138.188 6.63676   6
   1   8  -1 132.316 6.47020   6
  -1  -8  -1 147.068 6.14164   5
  -1  -8  -1 139.347 5.78898   4
   1  -8   1 144.143 6.11087   5
  -1   8   1 135.919 6.52863   6
  -1   8   1 142.733 5.78566   4
   1  -8  -1 140.650 5.79546   4
  -1   8  -1 135.539 6.43670   6
   1  -8  -1 150.740 6.29883   3
  -1  -8   1 146.945 6.51680   3
  -1  -8   1 140.014 5.84690   4
  -1  -8   1 135.800 6.01742   5
   1  -8  -1 140.660 6.08589   5
  -1   8  -1 144.862 5.89055   4
   1   8   1 139.707 5.77309   4
   1   8   1 129.953 6.14214   6
   1  -8  -1 135.192 6.49447   6
   2   8  -1 22.2423 1.84567   4
   2  -8   1 23.6402 2.49827   3
  -2   8   1 17.9457 2.12285   6
  -2  -8  -1 25.3839 2.35389   3
  -2  -8  -1 17.5098 1.83869   5
  -2   8   1 14.5496 2.31423   6
  -2  -8  -1 20.3269 1.74051   4
   2   8  -1 19.0239 2.66945   6
   2  -8   1 17.1134 2.41529   6
  -2   8   1 23.8316 1.79859   4
   2  -8   1 21.3241 1.90822   4
   2  -8  -1 16.9222 1.91737   5
  -2   8  -1 19.6059 2.48722   6
   2  -8  -1 24.4778 2.29383   3
   2   8   1 17.8519 1.70914   4
   2  -8  -1 22.2100 1.84308   4
   2   8   1 20.8860 2.25987   6
   2   8   1 19.4493 2.57038   6
   2  -8  -1 16.3789 2.27423   6
  -2  -8   1 23.9285 1.89332   4
  -2  -8   1 25.0326 2.49399   3
  -2  -8   1 16.4029 1.83369   5
  -3   8   1 482.633 17.7184   3
  -3  -8  -1 426.095 16.6633   5
   3  -8   1 437.470 16.5368   4
   3   8  -1 409.287 17.5832   6
   3  -8   1 420.400 17.2860   6
   3  -8   1 463.932 17.1480   3
  -3   8   1 437.259 17.0854   6
  -3   8   1 465.974 16.4970   4
   3   8  -1 435.174 16.5141   4
  -3   8   1 408.706 16.6319   6
  -3  -8  -1 450.029 16.4365   4
   3   8  -1 401.071 17.6731   6
  -3  -8  -1 459.657 16.9598   3
  -3  -8   1 453.368 17.1159   3
   3  -8  -1 445.031 16.4951   4
   3  -8  -1 451.811 16.9100   3
   3  -8  -1 438.109 16.7526   5
  -3   8  -1 416.593 16.9937   6
  -3  -8   1 441.038 16.6678   5
   3  -8  -1 409.853 17.0607   6
  -3  -8   1 442.683 16.4989   4
   3   8   1 426.131 17.2994   6
   3   8   1 410.250 16.8278   6
   3   8   1 460.284 16.4599   4
   4  -8   1 15.7315 1.58471   4
  -4   8   1 12.7617 2.13839   6
   4  -8   1 12.7321 2.32645   6
   4  -8   1 14.9574 2.07760   3
  -4   8   1 13.1073 1.70307   6
  -4  -8  -1 13.3088 1.41973   4
  -4  -8  -1 11.5710 1.62994   5
   4   8  -1 16.0422 1.55443   4
   4   8  -1 16.6431 2.67143   6
  -4  -8  -1 15.5784 1.96667   3
  -4   8   1 15.8726 1.50013   4
   4   8  -1 16.4465 2.24629   6
   4  -8  -1 9.79694 2.05255   6
   4   8   1 17.1298 2.51445   6
   4  -8  -1 15.2844 1.93342   3
  -4   8  -1 14.9226 2.06200   6
   4   8   1 15.2548 2.02985   6
   4  -8  -1 15.5935 1.55767   4
   4   8   1 12.7905 1.39362   4
  -4  -8   1 15.3049 1.72365   5
   4  -8  -1 11.5558 1.73197   5
  -4  -8   1 15.5752 1.54391   4
  -4  -8   1 17.0754 2.12093   3
  -5   8   1 0.94376 1.59457   6
  -5  -8  -1 1.49132 1.19741   5
   5  -8   1 3.51345 1.51648   3
   5   8  -1 3.51563 1.09593   4
  -5   8   1 2.94159 1.27790   6
   5   8  -1 3.98309 1.71479   6
   5  -8   1 2.29391 1.82217   6
  -5   8   1 2.26898 0.99697   4
   5  -8   1 2.93637 1.12942   4
  -5  -8  -1 3.25847 1.40383   3
   5   8  -1 3.77352 2.13594   6
  -5  -8  -1 1.47078 0.98883   4
  -5  -8   1 5.92344 1.62197   3
   5  -8  -1 2.25976 1.34326   3
   5   8   1 2.29847 1.11601   4
  -5  -8   1 4.09148 1.11810   4
   5   8   1 3.91283 1.92277   6
   5  -8  -1 2.52232 1.67791   6
   5   8   1 3.94796 1.58458   6
  -5  -8   1 3.26830 1.27507   5
   5  -8  -1 3.57785 1.14655   4
  -5   8  -1 2.96201 1.47026   6
  -6   8   1 109.080 4.66858   4
  -6  -8  -1 107.841 4.80307   5
   6   8  -1 113.960 4.68114   4
   6  -8   1 110.958 5.29399   3
   6   8  -1 105.537 6.03082   6
  -6  -8  -1 102.672 4.50559   4
   6   8  -1 104.446 5.41624   6
  -6  -8  -1 106.950 5.14491   3
   6  -8   1 96.6612 5.47143   6
  -6   8   1 100.368 4.68631   6
  -6   8   1 103.436 5.16548   6
   6  -8   1 100.855 4.65232   4
   6   8   1 95.3055 5.11763   6
   6  -8  -1 106.030 5.03294   3
  -6  -8   1 115.980 5.32781   3
  -6  -8   1 105.141 4.78659   5
   6   8   1 108.867 4.77873   4
   6  -8  -1 99.8261 5.30584   6
   6  -8  -1 110.891 4.67091   4
   6   8   1 104.901 5.71922   6
  -6  -8   1 104.591 4.60975   4
  -6   8  -1 102.513 5.11945   6
  -7  -8  -1 19.5459 2.35190   3
  -7  -8  -1 17.7869 1.65975   4
  -7   8   1 14.2419 2.05422   6
   7   8  -1 18.4996 1.63338   4
  -7  -8  -1 14.8603 1.66765   5
   7   8  -1 10.8050 2.10616   6
   7   8  -1 14.4029 2.72358   6
   7  -8   1 13.4375 1.59751   4
  -7   8   1 13.4735 1.60142   6
   7  -8   1 19.5897 2.27305   3
   7  -8   1 13.3034 2.31290   6
  -7   8  -1 14.9501 1.99395   6
   7  -8  -1 14.3829 2.25266   6
   7  -8  -1 15.9442 1.61760   4
  -7  -8   1 16.9501 2.06983   3
   7   8   1 12.9128 2.02534   6
  -7  -8   1 16.1718 1.72803   5
   7  -8  -1 18.4914 2.02161   3
   7   8   1 15.3436 2.62098   6
  -7  -8   1 19.2645 1.75072   4
   7   8   1 16.7330 1.71565   4
   8   8  -1 149.120 7.47011   6
  -8  -8  -1 143.261 5.84731   4
   8  -8   1 137.535 6.03841   4
   8   8  -1 139.545 6.82701   6
   8  -8   1 152.777 6.67747   3
  -8   8   1 139.745 6.38635   6
   8  -8   1 141.105 6.92146   6
   8   8  -1 148.900 5.99319   4
  -8  -8  -1 151.575 6.55863   3
  -8   8   1 133.388 6.06410   6
  -8  -8  -1 142.939 6.10754   5
  -8   8  -1 142.669 6.43623   6
   8   8   1 137.883 7.07480   6
   8   8   1 145.986 6.11250   4
  -8  -8   1 141.721 6.05042   5
   8   8   1 142.614 6.61315   6
   8  -8  -1 143.546 6.39837   3
   8  -8  -1 140.242 6.01531   4
  -8  -8   1 154.389 5.97396   4
  -8  -8   1 150.469 6.66044   3
   8  -8  -1 130.227 6.60478   6
   9  -8   1 9.56101 1.46250   4
  -9  -8  -1 10.2646 1.51884   5
   9   8  -1 10.7018 2.67016   6
  -9  -8  -1 10.3434 1.80106   3
   9   8  -1 9.63280 1.37515   4
   9  -8   1 12.8614 2.02675   3
   9   8  -1 9.82072 2.13403   6
   9  -8   1 9.70116 2.10998   6
  -9  -8  -1 11.2205 1.31028   4
   9  -8  -1 9.50586 2.00612   6
  -9  -8   1 11.5125 1.96037   3
  -9  -8   1 9.42304 1.35886   4
   9   8   1 9.53764 1.28660   4
  -9   8  -1 11.0274 1.83840   6
   9  -8  -1 10.0851 1.45146   4
   9  -8  -1 11.1822 1.76704   3
  -9  -8   1 9.60574 1.47968   5
   9   8   1 10.3274 2.32534   6
 -10  -8  -1 10.5973 1.87340   3
  10  -8   1 7.51609 1.42541   4
  10  -8   1 8.37573 1.81246   3
  10  -8   1 7.15632 2.02891   6
 -10  -8  -1 7.03897 1.16313   4
 -10  -8  -1 7.64607 1.42015   5
  10   8  -1 6.73014 1.42279   4
  10   8  -1 10.6197 2.60010   6
  10   8   1 9.26619 1.87289   6
  10   8   1 7.64357 2.34616   6
 -10  -8   1 7.59192 1.39991   5
 -10  -8   1 9.37452 1.87227   3
  10  -8  -1 7.16702 1.96602   6
  10  -8  -1 8.22595 1.63738   3
 -10  -8   1 9.47478 1.30670   4
 -10   8  -1 7.95958 1.68743   6
  10   8   1 10.3757 1.29934   4
  10  -8  -1 7.53878 1.34469   4
 -11  -8  -1 176.901 6.96934   4
  11  -8   1 184.729 7.83562   3
 -11  -8  -1 191.656 7.83713   3
  11  -8   1 179.753 7.25123   4
  11   8  -1 161.831 8.54578   6
  11  -8   1 155.898 8.01978   6
 -11  -8  -1 179.737 7.26096   5
 -11  -8   1 176.862 7.07287   4
  11  -8  -1 159.236 7.82426   6
  11   8   1 159.385 7.79661   6
 -11   8  -1 151.238 7.45067   6
 -11  -8   1 187.982 7.88678   3
  11  -8  -1 190.600 7.27076   4
  11   8   1 182.529 7.05189   4
  11  -8  -1 194.982 7.65219   3
 -11  -8   1 176.957 7.18977   5
  11   8   1 164.620 8.30620   6
  12  -8   1 5.15107 1.74498   3
  12  -8   1 3.86575 1.97558   6
 -12   8   1 6.82702 1.83136   6
 -12  -8  -1 7.40857 1.78193   3
  12  -8   1 7.58936 1.43998   4
  12   8  -1 6.24122 2.49468   6
 -12  -8  -1 6.19655 1.39652   5
 -12  -8  -1 6.38909 1.10988   4
  12   8   1 7.74785 2.40602   6
  12  -8  -1 6.26368 1.59851   3
 -12   8  -1 5.05503 1.58291   6
 -12  -8   1 6.39145 1.35333   5
 -12  -8   1 6.56141 1.73166   3
  12  -8  -1 6.12994 1.32964   4
  12  -8  -1 4.57256 1.85072   6
 -12  -8   1 10.6334 1.35402   4
  12   8   1 4.11611 1.75191   6
  12   8   1 6.19495 1.18909   4
  13  -8   1 38.2506 3.67258   6
 -13  -8  -1 45.1023 2.76758   5
  13  -8   1 42.4901 3.26993   3
 -13  -8  -1 42.8229 2.34674   4
 -13   8   1 36.4190 2.75143   6
  13   8  -1 41.8841 4.15632   6
  13  -8   1 42.3265 2.72552   4
 -13  -8  -1 41.2746 3.28104   3
  13   8   1 37.7337 3.38790   6
  13   8   1 40.9240 2.39597   4
  13  -8  -1 35.6538 3.37943   6
  13  -8  -1 41.2630 3.05826   3
  13   8   1 41.2073 4.00404   6
 -13  -8   1 40.9031 3.33317   3
 -13  -8   1 40.7618 2.50600   4
  13  -8  -1 40.8134 2.72081   4
 -13  -8   1 44.0111 2.65812   5
 -13   8  -1 36.5680 2.94023   6
  14  -8   1 1.46024 1.93694   6
 -14  -8  -1 3.96834 1.33516   5
 -14   8   1 2.56180 1.25762   6
  14  -8   1 3.33651 1.76620   3
 -14  -8  -1 3.79905 1.72336   3
  14  -8   1 3.41531 1.30166   4
  14   8  -1 1.88254 2.26795   6
  14  -8  -1 4.50510 1.32601   4
  14   8   1 3.99002 2.28815   6
 -14  -8   1 3.32109 1.22042   5
  14   8   1 1.97755 1.04140   4
  14  -8  -1 3.64826 1.90346   6
  14  -8  -1 2.39647 1.51155   3
 -14  -8   1 4.66635 1.19934   4
 -14  -8   1 6.07050 1.76952   3
 -14   8  -1 2.90120 1.59296   6
 -15  -8  -1 507.437 18.9390   5
  15  -8   1 481.175 19.8318   6
  15   8  -1 490.080 20.4395   6
 -15  -8  -1 476.656 20.5687   3
  15  -8   1 543.057 19.6884   3
 -15   8   1 474.126 18.9106   6
 -15  -8   1 518.331 18.8909   5
  15  -8  -1 471.761 19.5824   6
  15  -8  -1 522.231 19.0325   4
 -15   8  -1 464.914 19.2710   6
  15  -8  -1 530.728 19.4030   3
  15   8   1 521.672 18.7889   4
  15   8   1 491.807 20.2369   6
  16  -8   1 16.1259 1.82517   4
 -16   8   1 10.6474 1.60369   6
  16  -8   1 16.3192 2.76467   6
  16   8  -1 16.0784 3.15424   6
 -16  -8  -1 15.6232 1.81129   5
  16  -8  -1 16.6216 2.15905   3
 -16   8  -1 15.4862 2.22018   6
  16   8   1 16.6178 1.62824   4
 -16  -8   1 15.6357 1.74665   5
  16   8   1 15.2390 2.87960   6
  16  -8  -1 12.5703 2.39983   6
  17  -8   1 349.481 14.0674   4
 -17   8   1 330.636 13.8729   6
  17  -8   1 382.032 14.7889   3
 -17  -8  -1 380.295 14.7039   3
 -17  -8  -1 413.729 14.9553   5
  17  -8   1 340.903 14.9621   6
  17   8  -1 347.866 15.7254   6
  17  -8  -1 361.056 14.4611   3
 -17  -8   1 400.006 14.8101   3
  17  -8  -1 374.547 14.1315   4
  17   8   1 363.451 13.8477   4
 -17  -8   1 362.848 13.9330   5
  17   8   1 367.754 15.4871   6
  17  -8  -1 343.501 14.7763   6
 -17   8  -1 330.770 14.3726   6
 -18  -8  -1 4.58631 1.90234   3
  18  -8   1 7.88852 2.43195   6
  18   8  -1 4.88380 2.60889   6
 -18  -8  -1 4.26808 1.45119   5
  18  -8   1 4.74283 1.44322   4
  18  -8   1 5.81625 1.92796   3
 -18   8   1 3.73294 1.31505   6
  18  -8  -1 4.78567 2.06203   6
  18  -8  -1 3.62221 1.70960   3
  18  -8  -1 4.02012 1.48452   4
  18   8   1 9.25472 2.84869   6
 -18   8  -1 3.28829 1.67790   6
  18   8   1 2.79102 1.15893   4
 -18  -8   1 5.46500 1.96245   3
 -18  -8   1 3.37391 1.34693   5
 -19  -8  -1 2.47701 1.38092   5
  19  -8   1 1.04066 1.38865   4
 -19  -8  -1 1.75917 1.81640   3
  19   8  -1 1.55519 2.47692   6
  19  -8   1 1.10107 1.75181   3
  19  -8   1 2.40284 2.17258   6
 -19  -8   1 2.07075 1.25828   5
  19  -8  -1 2.99963 1.46525   4
  19  -8  -1 0.99344 1.91589   6
 -19   8  -1 2.37313 2.01532   6
 -19  -8   1 1.19672 1.87716   3
  19  -8  -1 0.25442 2.61737   3
  19   8   1 1.13637 2.43183   6
  19   8   1 1.86506 1.25625   4
 -20  -8  -1 31.9532 2.63481   5
 -20   8   1 28.9560 2.35391   6
  20   8  -1 36.9989 4.42874   6
  20  -8   1 38.8764 2.82456   4
 -20  -8  -1 37.5732 3.45493   3
  20  -8   1 38.6731 3.57186   3
 -20  -8   1 33.1336 2.52530   5
 -20  -8   1 37.7225 3.56004   3
  20  -8  -1 36.4599 3.23602   3
  20  -8  -1 27.4222 3.54311   6
  20  -8  -1 36.5592 2.87516   4
  20   8   1 32.1534 4.07290   6
  21  -8   1 104.759 4.96625   4
 -21  -8  -1 102.493 4.81217   5
  21  -8   1 104.338 5.69184   3
  21  -8   1 85.2081 5.91999   6
 -21  -8  -1 108.757 5.66718   3
  21   8  -1 95.5961 6.55580   6
  21  -8  -1 104.709 5.37520   3
  21  -8  -1 103.103 4.98825   4
 -21  -8   1 98.6221 5.48216   5
  21  -8  -1 113.389 4.89179   3
  21   8   1 99.3363 6.54866   6
  21  -8  -1 84.4793 5.67422   6
 -21  -8   1 113.117 5.76427   3
 -21   8  -1 84.3376 5.51410   6
  22  -8   1 57.3961 3.54901   4
 -22  -8  -1 54.1487 4.20173   3
  22  -8   1 63.9062 4.27639   3
  22  -8   1 52.2966 4.67961   6
 -22  -8  -1 54.9139 3.35041   5
  22   8  -1 58.3107 5.28164   6
  22   8   1 53.1737 5.10166   6
 -22  -8   1 57.7309 3.25199   5
  22  -8  -1 52.0508 3.91497   3
 -22   8  -1 53.9057 3.81235   6
  22  -8  -1 53.1653 3.29905   3
 -22  -8   1 58.4067 4.29421   3
  22  -8  -1 45.5217 4.35815   6
  22  -8  -1 58.6376 3.54054   4
 -23  -8  -1 1.39165 1.39537   5
  23   8  -1 0.71239 2.69338   6
  23  -8   1 0.24438 1.86483   3
  23  -8   1 -0.3061 1.49343   4
  23  -8   1 -1.3424 2.21718   6
 -23  -8  -1 0.04662 1.90953   3
  23   8   1 0.00200 2.65584   6
  23  -8  -1 0.80673 1.74861   3
  23  -8  -1 2.10999 1.32700   3
 -23   8  -1 1.60463 1.71874   6
  23  -8  -1 0.16382 2.22872   6
 -23  -8   1 2.13806 2.08855   3
 -23  -8   1 1.22770 1.33953   5
  23  -8  -1 0.68236 1.55599   4
  24  -8   1 17.8762 2.83943   3
  24  -8   1 15.4131 3.13937   6
 -24  -8  -1 20.9073 2.82266   3
 -24  -8  -1 21.2895 2.15728   5
  24   8  -1 18.8068 3.73045   6
  24  -8   1 16.8297 2.19551   3
  24  -8   1 16.8616 2.21973   4
  24   8   1 17.1948 3.53652   6
 -24  -8   1 20.4989 2.04546   5
  24  -8  -1 23.1489 2.50464   4
  24  -8  -1 18.4613 3.24924   6
  24  -8  -1 20.2109 2.67640   3
 -24  -8   1 24.8048 3.04674   3
  24  -8  -1 19.5637 2.30607   3
 -24   8  -1 19.3804 2.59047   6
  25   8  -1 58.9399 5.51925   6
 -25  -8  -1 66.8037 3.82905   5
  25  -8   1 77.4606 4.92316   3
  25  -8   1 80.1491 4.19141   3
 -25  -8  -1 71.1570 4.81696   3
  25  -8   1 62.4702 5.30281   6
  25  -8   1 76.5032 4.19008   4
  25  -8  -1 70.2283 4.54701   3
  25  -8  -1 73.0192 3.94899   3
  25   8   1 60.8887 5.53782   6
  25  -8  -1 60.3008 5.19845   6
 -25  -8   1 69.0416 3.75453   5
 -25   8  -1 57.9709 4.19832   6
  25  -8  -1 75.5880 4.24981   4
 -25  -8   1 74.0805 4.87038   3
 -26  -8  -1 18.9427 2.13387   5
  26  -8   1 18.9651 2.92559   3
  26  -8   1 19.3411 3.48335   6
  26  -8   1 20.3056 2.39680   4
  26   8  -1 19.9350 3.80225   6
 -26  -8  -1 22.9905 3.00424   3
  26  -8   1 24.6511 2.63793   3
  26  -8  -1 20.1122 2.79850   3
  26  -8  -1 19.8983 3.47708   6
 -26  -8   1 19.9069 2.03772   5
  26  -8  -1 21.1565 2.49256   4
  26  -8  -1 20.1747 2.38416   3
 -26  -8   1 22.9706 3.04064   3
  26   8   1 16.5225 3.46879   6
 -27  -8  -1 1.15790 2.10340   3
  27  -8   1 0.35677 2.49743   6
  27  -8   1 -0.3874 2.02786   3
  27  -8   1 -0.4509 1.45634   3
  27   8  -1 3.95488 3.07752   6
 -27  -8  -1 0.08058 1.49037   5
  27  -8   1 -2.0446 1.50252   4
 -27  -8   1 1.40517 1.43323   5
 -27   8  -1 1.07703 1.76993   6
  27   8   1 3.35845 2.84937   6
  27  -8  -1 2.57827 1.48012   3
  27  -8  -1 -1.9690 2.40577   6
  27  -8  -1 -1.4771 1.64847   4
 -27  -8   1 0.70268 2.10388   3
  27  -8  -1 0.85655 1.94799   3
  28  -8   1 5.99587 2.44089   3
 -28  -8  -1 5.04337 1.63844   5
  28   8  -1 1.76497 2.98524   6
 -28  -8  -1 5.61266 2.37251   3
  28  -8   1 7.43708 2.96606   6
  28  -8   1 4.22704 2.06842   3
  28  -8   1 5.78942 1.90853   4
  28   8   1 4.73985 2.98744   6
 -28  -8   1 7.26253 1.65334   5
 -28  -8   1 3.89682 2.35420   3
  28  -8  -1 0.72108 2.61766   6
  28  -8  -1 5.92226 1.98024   4
  28  -8  -1 6.06638 2.18134   3
  29   8  -1 175.771 10.0012   6
  29  -8   1 191.791 9.13454   3
  29  -8   1 183.575 8.65842   4
 -29  -8  -1 190.098 7.93963   5
 -29  -8  -1 193.357 9.02668   3
  29  -8   1 174.861 9.71821   6
  29  -8  -1 187.418 8.76491   3
  29  -8  -1 210.230 10.2695   4
  29  -8  -1 170.203 9.49181   6
 -29  -8   1 198.673 9.03415   3
  29   8   1 174.134 9.72774   6
 -29  -8   1 184.290 7.80692   5
 -30  -8  -1 2.74733 1.62948   5
  30  -8   1 4.99691 3.08223   6
  30  -8   1 0.30195 3.33413   3
  30   8   1 8.41341 3.27897   6
  30  -8  -1 5.58451 2.84467   4
  30  -8  -1 6.36046 3.04199   6
 -30  -8   1 8.49712 2.68742   3
 -30  -8   1 5.32771 1.63175   5
  30  -8  -1 3.77072 2.21552   3
 -31  -8  -1 96.7813 5.97626   3
  31  -8   1 96.1674 5.14234   4
  31   8  -1 85.4586 6.80271   6
 -31  -8  -1 82.2846 4.59285   5
  31  -8   1 86.2944 6.73835   6
  31  -8   1 84.4001 7.14476   3
  31  -8  -1 96.8428 5.22566   4
  31  -8  -1 84.4991 6.51022   6
 -31  -8   1 87.7391 4.54431   5
  31  -8  -1 89.4291 5.56497   3
   0  -9   1 0.36406 1.32383   5
   0  -9  -1 0.49445 1.10391   4
   0  -9  -1 1.04216 1.46524   3
   0  -9  -1 0.87138 1.34907   5
   0  -9   1 1.80679 1.15182   4
   0   9   1 0.81772 1.39294   6
   0   9  -1 -1.9686 1.50675   6
   0  -9   1 0.74569 1.54577   3
   0   9   1 2.48455 1.94674   6
   1  -9   1 60.0398 3.40716   5
   1  -9   1 55.3430 3.08317   4
   1   9  -1 56.2545 3.85398   6
  -1   9   1 58.2087 4.06572   6
   1  -9   1 58.8348 3.79777   3
  -1  -9  -1 52.5097 3.34645   5
   1   9  -1 62.8341 4.61212   6
  -1  -9  -1 58.9894 3.62804   3
  -1  -9  -1 55.4658 3.01538   4
  -1   9   1 56.3632 3.45824   6
  -1  -9   1 60.3903 3.15240   4
   1   9   1 59.8049 4.13935   6
  -1   9  -1 57.0023 3.82605   6
  -1  -9   1 59.8856 3.45948   5
   1  -9  -1 55.2240 3.56776   3
   1   9   1 53.1805 3.48673   6
  -1  -9   1 56.6937 3.76249   3
   1  -9  -1 59.9213 3.10784   4
   1  -9  -1 53.9036 3.48058   5
  -2   9   1 244.693 10.1127   6
   2  -9   1 244.888 10.8105   6
  -2   9   1 261.316 12.6840   6
   2   9  -1 242.653 10.5538   6
   2  -9   1 255.402 10.1750   5
  -2  -9  -1 258.843 10.4064   3
   2   9  -1 267.935 11.2916   6
   2  -9   1 251.817 10.5531   3
  -2  -9  -1 248.524 9.83073   4
  -2  -9  -1 260.704 10.1830   5
   2  -9   1 241.284 9.90090   4
   2  -9  -1 251.912 10.6621   6
  -2  -9   1 249.448 10.5494   3
  -2   9  -1 245.533 10.4933   6
  -2  -9   1 252.038 10.1371   5
   2   9   1 265.027 10.8864   6
  -2  -9   1 244.532 9.89431   4
   2  -9  -1 250.577 10.3446   3
   2  -9  -1 258.796 10.2057   5
   2  -9  -1 244.223 9.85598   4
   2   9   1 248.530 10.2859   6
  -3   9   1 38.0230 2.84120   6
  -3  -9  -1 41.0397 3.04124   3
  -3   9   1 40.4808 4.06600   6
   3   9  -1 47.9760 4.22586   6
   3   9  -1 41.5662 3.39831   6
   3  -9   1 44.0302 3.39310   3
   3  -9   1 38.5293 3.64251   6
  -3  -9  -1 40.7243 2.95322   5
   3  -9   1 38.4388 3.02366   5
   3  -9   1 43.2421 2.67158   4
  -3  -9  -1 42.9416 2.55221   4
   3   9   1 38.8056 3.05881   6
   3   9   1 44.7348 3.78519   6
   3  -9  -1 38.2088 3.07182   3
  -3  -9   1 41.8376 2.60780   4
  -3   9  -1 36.7134 3.22848   6
  -3  -9   1 43.8029 3.31624   3
   3  -9  -1 39.3317 2.54069   4
   3  -9  -1 38.6322 3.41818   6
  -3  -9   1 39.2482 2.80827   5
   3  -9  -1 38.1511 3.00444   5
   4  -9   1 24.9253 2.20358   4
   4   9  -1 25.2483 3.37952   6
  -4   9   1 23.9434 2.71682   6
   4  -9   1 24.9285 2.75193   3
  -4  -9  -1 22.1140 2.20907   5
   4  -9   1 24.5671 2.97978   6
  -4   9   1 19.6587 2.25208   6
  -4  -9  -1 26.7820 2.68388   3
   4   9  -1 23.2340 2.90901   6
  -4  -9  -1 22.6838 1.91527   4
   4  -9  -1 27.0531 3.00669   6
  -4  -9   1 23.7614 2.30260   5
  -4  -9   1 22.7609 2.10460   4
  -4   9  -1 25.1647 3.22886   6
   4  -9  -1 21.6979 2.37846   3
   4   9   1 29.5807 3.31632   6
   4  -9  -1 26.3063 2.11189   4
  -4  -9   1 26.6434 2.76735   3
   4   9   1 24.7132 2.60626   6
   4  -9  -1 27.3834 2.48356   5
  -5  -9  -1 8.32395 1.62116   5
   5   9  -1 12.0817 2.17851   6
  -5  -9  -1 8.95778 1.83170   3
   5  -9   1 7.37162 1.46101   4
  -5  -9  -1 9.02308 1.37618   4
   5  -9   1 11.3332 2.07788   3
   5   9  -1 8.48554 2.57062   6
  -5   9   1 7.18782 1.56682   6
  -5   9   1 6.77954 2.01485   6
   5  -9   1 7.23281 2.22440   6
   5   9   1 9.47498 2.36760   6
  -5  -9   1 10.2116 1.47909   4
  -5  -9   1 9.45656 1.94084   3
   5  -9  -1 8.37258 2.18019   6
   5   9   1 6.46254 1.55577   4
   5  -9  -1 8.92622 1.82020   3
   5  -9  -1 9.11508 1.43154   4
   5  -9  -1 9.53002 1.75075   5
  -5  -9   1 9.02033 1.62615   5
   5   9   1 8.84365 1.85212   6
  -6   9   1 164.406 7.14619   6
   6   9  -1 186.874 8.65377   6
   6  -9   1 168.644 7.15682   4
   6  -9   1 175.839 7.77055   3
  -6   9   1 172.474 7.63896   6
   6  -9   1 165.228 8.06561   6
  -6  -9  -1 169.670 6.94273   4
  -6  -9  -1 174.755 7.66158   3
  -6  -9  -1 173.956 7.27715   5
   6  -9  -1 172.498 7.11688   4
   6  -9  -1 170.881 8.03011   5
   6   9   1 176.122 8.25853   6
  -6  -9   1 176.389 7.06650   4
   6  -9  -1 171.661 7.91758   6
   6   9   1 180.704 7.27211   4
  -6  -9   1 171.103 7.26838   5
   6   9   1 163.515 7.76179   6
   6  -9  -1 169.818 7.53404   3
  -6  -9   1 168.821 8.25636   3
   7  -9   1 17.7603 2.80234   6
  -7  -9  -1 18.7291 1.95308   5
  -7   9   1 16.9911 1.85256   6
   7  -9   1 18.1597 1.89552   4
   7  -9   1 17.6028 2.37979   3
   7   9  -1 19.7747 3.26092   6
  -7  -9  -1 17.4105 2.21779   3
  -7  -9  -1 16.4950 1.62787   4
  -7   9   1 17.7811 2.34911   6
  -7  -9   1 17.7003 1.76038   4
  -7   9  -1 18.0529 2.68988   6
  -7  -9   1 17.2761 1.90096   5
   7  -9  -1 17.7564 1.81681   4
   7  -9  -1 17.1220 2.52258   6
   7   9   1 16.0696 1.78871   4
   7   9   1 19.8132 2.43718   6
   7   9   1 20.4973 2.97083   6
   7  -9  -1 18.1593 2.20398   3
  -8  -9  -1 14.9491 1.59001   4
  -8  -9  -1 15.2246 1.87909   5
   8  -9   1 13.2146 2.34997   3
   8   9  -1 15.9911 3.03295   6
   8  -9   1 14.1933 2.61167   6
   8  -9   1 18.1935 1.90225   4
  -8   9   1 15.1264 1.73421   6
  -8   9   1 18.2864 2.27090   6
  -8  -9   1 12.6373 2.20170   3
   8  -9  -1 15.8153 2.48383   6
  -8  -9   1 15.3827 1.67539   4
  -8  -9   1 15.1737 1.84299   5
   8   9   1 16.6289 1.79676   4
   8  -9  -1 14.8235 2.06898   3
  -8   9  -1 16.3704 2.29631   6
   8  -9  -1 16.4095 1.75092   4
   8   9   1 15.6449 2.76130   6
   8   9   1 15.8812 2.32206   6
  -9  -9  -1 5.08647 1.19403   4
  -9   9   1 5.17074 1.34210   6
   9   9  -1 2.25974 2.37302   6
  -9  -9  -1 3.59019 1.78203   3
  -9   9   1 4.36857 1.71001   6
   9  -9   1 5.17947 2.16294   6
   9   9   1 4.96680 1.78281   6
   9  -9  -1 0.71060 1.83858   6
  -9  -9   1 2.81780 1.37908   5
  -9  -9   1 4.67351 1.29252   4
   9   9   1 5.46131 1.33494   4
  -9  -9   1 6.02957 1.84597   3
  -9   9  -1 6.44119 1.74036   6
   9  -9  -1 3.80499 1.57688   3
   9  -9  -1 6.13018 1.43852   4
   9   9   1 4.39147 2.27847   6
  10  -9   1 54.4966 4.27116   6
  10  -9   1 54.8527 3.23892   4
 -10  -9  -1 56.1933 2.88560   4
  10  -9   1 56.1082 3.95964   3
 -10   9   1 56.8747 3.51189   6
  10   9  -1 53.2485 4.78808   6
 -10  -9  -1 46.4308 3.98684   5
 -10  -9  -1 54.8236 3.72121   3
 -10   9  -1 52.0865 3.52873   6
  10  -9  -1 50.9758 3.12147   4
  10   9   1 56.3788 3.83472   6
 -10  -9   1 55.4239 3.79948   3
  10  -9  -1 52.5038 4.03311   6
  10   9   1 55.9301 4.54891   6
 -10  -9   1 51.6436 3.11049   5
 -10  -9   1 54.6218 2.99303   4
  10  -9  -1 53.0789 3.54930   3
  11   9  -1 18.1462 3.32338   6
  11  -9   1 23.1350 2.82153   3
  11  -9   1 22.9886 3.01713   6
 -11  -9  -1 15.8514 1.94741   5
 -11   9   1 21.8096 2.50845   6
 -11  -9  -1 23.3773 2.61825   3
  11  -9   1 19.3126 1.98459   4
 -11  -9  -1 21.4050 1.93143   4
  11   9   1 20.8640 3.04543   6
 -11  -9   1 26.5437 2.17091   4
 -11  -9   1 24.6713 2.91436   3
 -11   9  -1 22.5809 2.55715   6
  11   9   1 19.4922 3.06544   6
  11  -9  -1 21.3036 2.85136   6
  11  -9  -1 22.8497 2.63324   3
 -11  -9   1 25.0333 2.31527   5
  12   9  -1 127.280 7.08581   6
 -12  -9  -1 117.056 4.99913   4
  12  -9   1 116.572 5.94747   3
 -12   9   1 103.334 5.65012   6
 -12  -9  -1 120.593 5.90151   3
  12  -9   1 111.181 5.32279   4
  12  -9   1 111.502 6.30111   6
 -12   9   1 127.708 5.47018   6
 -12  -9  -1 123.618 5.38776   5
 -12   9  -1 116.233 5.70695   6
  12  -9  -1 116.063 6.10229   6
  12  -9  -1 113.265 5.67190   3
  12  -9  -1 113.906 5.27691   4
  12   9   1 115.658 6.69153   6
 -12  -9   1 116.300 5.28536   5
 -12  -9   1 116.904 5.10664   4
 -12  -9   1 116.528 5.93358   3
 -13   9   1 23.7116 2.19588   6
  13  -9   1 25.9545 3.23217   6
  13  -9   1 28.5031 2.49591   4
 -13  -9  -1 28.5465 2.12696   4
 -13  -9  -1 23.2402 2.68478   3
 -13   9   1 22.9067 2.48100   6
  13  -9   1 26.0135 3.03010   3
  13   9  -1 25.0802 3.66129   6
 -13  -9  -1 27.4250 2.47936   5
 -13   9  -1 26.7470 2.78924   6
  13   9   1 27.0991 3.58821   6
 -13  -9   1 28.2303 2.19005   4
  13  -9  -1 31.6970 3.27021   3
 -13  -9   1 32.8418 3.22821   3
 -13  -9   1 25.7981 2.41647   5
  13  -9  -1 23.6504 2.21322   4
  13  -9  -1 26.5349 3.28149   6
 -14  -9  -1 17.6101 2.48667   3
  14  -9   1 19.7084 2.62573   3
 -14  -9  -1 18.1358 1.68444   4
  14  -9   1 16.6301 1.93846   4
  14  -9   1 19.1130 3.07106   6
 -14  -9  -1 19.0429 2.03216   5
 -14  -9   1 16.3252 2.43568   3
  14  -9  -1 17.7936 2.63619   3
  14   9   1 15.6882 3.18721   6
 -14   9  -1 14.8136 2.26307   6
 -14  -9   1 18.6097 1.82274   4
  14  -9  -1 18.1540 2.79659   6
  14  -9  -1 17.5547 1.98093   4
  15  -9   1 45.9132 3.66604   3
 -15  -9  -1 44.7166 3.65142   3
  15   9  -1 46.4241 4.74413   6
  15  -9   1 38.9641 4.73942   6
 -15  -9  -1 46.6550 3.01905   5
  15  -9   1 40.8813 2.95457   4
  15  -9  -1 41.1107 3.31936   3
  15  -9  -1 40.7532 2.92446   4
 -15   9  -1 31.9463 4.15821   6
  15   9   1 45.0842 4.55089   6
  15  -9  -1 40.7604 3.88063   6
 -15  -9   1 47.7649 3.68776   3
 -15  -9   1 44.4524 2.95754   5
  16  -9   1 62.0910 5.54845   6
  16  -9   1 62.9521 3.81620   4
 -16  -9  -1 67.9015 4.45239   3
 -16  -9  -1 68.9517 3.81853   5
  16  -9   1 73.1123 4.58292   3
  16   9  -1 69.2777 5.58368   6
  16  -9  -1 74.2759 4.28396   3
  16  -9  -1 66.1693 4.77904   6
 -16  -9   1 74.0394 4.59192   3
  16   9   1 76.0381 5.52995   6
  16  -9  -1 70.1663 3.84247   4
 -16  -9   1 72.8445 3.76499   5
  17  -9   1 17.9115 3.10806   6
 -17  -9  -1 20.9874 2.65220   3
 -17  -9  -1 20.1534 2.09848   5
  17  -9   1 17.1693 2.64161   3
  17  -9   1 16.4503 2.00413   4
  17   9  -1 21.2061 3.69807   6
 -17  -9   1 14.9349 2.51823   3
 -17  -9   1 20.0822 2.03819   5
  17  -9  -1 18.1179 2.89445   6
  17  -9  -1 17.8218 2.39524   3
  17   9   1 17.1360 3.82418   6
  17  -9  -1 20.4729 2.11347   4
 -18  -9  -1 4.64868 1.48043   5
  18  -9   1 3.53276 1.94587   3
  18  -9   1 3.48043 1.53783   4
  18   9  -1 2.69275 2.70808   6
 -18  -9  -1 4.15951 1.93012   3
  18  -9   1 0.66610 2.30766   6
 -18  -9   1 4.20365 2.14807   3
  18   9   1 2.25579 2.68868   6
  18  -9  -1 0.00207 2.10608   6
 -18  -9   1 3.66595 1.44200   5
  18  -9  -1 4.68045 1.59778   4
  18  -9  -1 4.84683 1.84150   3
  19  -9   1 24.0257 3.49011   6
 -19  -9  -1 30.4234 3.38627   3
  19   9  -1 30.3765 4.16751   6
  19  -9   1 22.4738 2.35232   4
  19  -9   1 25.2426 3.05736   3
 -19  -9  -1 30.2974 2.65478   5
  19  -9  -1 22.1436 2.36403   4
 -19   9  -1 28.5100 3.18528   6
 -19  -9   1 28.4801 3.41614   3
  19  -9  -1 24.6581 2.98563   3
  19   9   1 27.7478 3.98016   6
  19  -9  -1 23.2226 3.25573   6
 -19  -9   1 27.5911 2.55170   5
  20  -9   1 160.486 7.87577   3
  20   9  -1 166.894 9.02255   6
 -20  -9  -1 167.284 7.88170   3
 -20  -9  -1 157.491 6.99837   5
  20  -9   1 157.699 7.14582   4
  20  -9   1 158.218 8.31525   6
 -20  -9   1 163.259 7.86373   3
  20  -9  -1 163.067 7.56334   3
 -20   9  -1 149.687 7.47459   6
  20  -9  -1 169.413 7.24312   4
  20   9   1 171.305 8.89913   6
 -20  -9   1 171.546 7.00717   5
  21  -9   1 9.14287 1.81225   4
  21   9  -1 8.27123 3.15666   6
 -21  -9  -1 10.7493 1.78944   5
  21  -9   1 8.12517 2.35317   3
 -21  -9  -1 7.99088 2.28106   3
  21  -9   1 8.55760 2.78973   6
  21   9   1 9.93066 3.20155   6
  21  -9  -1 8.17728 2.12598   3
 -21  -9   1 9.51009 1.65802   5
  21  -9  -1 9.65929 1.94603   4
  21  -9  -1 7.27480 2.61020   6
 -21  -9   1 10.3750 2.42922   3
 -21   9  -1 10.8839 2.15477   6
 -22  -9  -1 41.5991 2.92156   5
 -22  -9  -1 42.0432 3.81671   3
  22  -9   1 37.4524 4.38975   6
  22   9  -1 38.2805 4.88490   6
  22  -9   1 44.8120 3.10473   4
  22  -9   1 39.9923 3.81267   3
 -22  -9   1 36.1526 3.88346   3
  22   9   1 40.8966 4.86706   6
  22  -9  -1 42.5866 3.25812   4
  22  -9  -1 33.3355 4.12180   6
 -22  -9   1 39.3662 2.85959   5
  22  -9  -1 36.6690 2.85784   3
  22  -9  -1 39.6442 3.54147   3
 -23  -9  -1 -0.6115 1.96838   3
  23  -9   1 -2.8548 1.84901   3
 -23  -9  -1 -1.2414 1.46638   5
  23  -9   1 2.00232 1.52893   4
  23   9  -1 -1.3132 2.77108   6
  23  -9   1 0.83873 2.44093   6
 -23  -9   1 0.59349 1.42450   5
 -23  -9   1 2.63118 2.17352   3
  23   9   1 -0.4305 2.77844   6
  23  -9  -1 -0.2048 1.72728   3
  23  -9  -1 -0.8973 2.31242   6
  23  -9  -1 -0.5694 1.63723   4
 -23   9  -1 2.24984 1.72305   6
  23  -9  -1 0.05834 1.30595   3
  24  -9   1 26.1602 3.82159   6
  24  -9   1 28.2669 3.32566   3
  24  -9   1 27.9711 2.70122   4
  24   9  -1 22.2328 3.96586   6
  24  -9   1 23.8411 2.73721   3
 -24  -9  -1 22.5267 3.09807   3
 -24  -9  -1 27.9226 2.48726   5
 -24  -9   1 29.8779 2.60165   5
  24  -9  -1 28.1809 3.22814   3
 -24  -9   1 25.8591 3.29905   3
  24   9   1 28.5496 4.18546   6
 -24   9  -1 25.3492 2.92887   6
  24  -9  -1 26.7409 2.77071   4
  24  -9  -1 27.9895 3.70644   6
  24  -9  -1 25.9244 2.99825   3
  25  -9   1 3.15385 2.65265   6
  25   9  -1 1.75980 2.86632   6
  25  -9   1 4.87207 1.77769   4
 -25  -9  -1 2.39627 1.57419   5
 -25  -9  -1 4.21136 2.26832   3
  25  -9   1 4.61433 2.32748   3
  25  -9  -1 3.72839 1.90763   4
  25  -9  -1 2.11637 2.51962   6
 -25  -9   1 3.14405 1.54291   5
 -25  -9   1 4.54730 2.34793   3
  25  -9  -1 3.68969 2.08059   3
  25   9   1 3.45160 3.05767   6
  26  -9   1 24.0015 3.25806   3
  26   9  -1 21.9310 4.15081   6
  26  -9   1 23.5624 3.82206   6
 -26  -9  -1 24.6945 2.43402   5
 -26  -9  -1 25.4644 3.85399   3
  26  -9  -1 23.8949 2.98807   3
 -26  -9   1 21.7887 2.21392   5
 -26  -9   1 16.5738 2.97322   3
  26  -9  -1 19.1285 3.04828   4
  26   9   1 24.4000 3.98578   6
  26  -9  -1 24.6315 3.67783   6
  27   9  -1 -0.0707 2.94234   6
 -27  -9  -1 2.65302 1.59586   5
  27  -9   1 -0.6761 2.16545   4
  27  -9   1 -0.8610 2.20678   3
  27  -9   1 2.15948 2.78026   6
  27  -9  -1 1.57387 2.54562   6
  27   9   1 -2.7913 2.72317   6
 -27  -9   1 0.45761 1.47353   5
  27  -9  -1 -0.6859 1.89411   3
 -28  -9  -1 10.3619 2.63534   3
  28  -9   1 6.07183 1.98179   4
 -28  -9  -1 11.1990 1.98200   5
  28  -9   1 8.50147 3.14524   6
 -28  -9   1 6.92497 2.75893   3
  28  -9  -1 9.34372 2.47587   3
  28  -9  -1 5.53294 2.05132   4
  28  -9  -1 8.05487 3.08250   6
  28   9   1 1.16068 3.01176   6
 -28  -9   1 8.68920 1.84244   5
  29  -9   1 29.7962 3.71789   3
  29   9  -1 33.8597 4.90473   6
  29  -9   1 31.2101 3.12016   4
 -29  -9   1 32.3301 2.82091   5
  29  -9  -1 27.7268 3.02034   4
   0 -10   1 -1.7124 1.28012   4
   0 -10   1 -2.4858 1.44271   5
   0 -10  -1 0.09326 1.22955   4
   0 -10  -1 0.34975 1.59447   3
   0 -10  -1 -0.8580 1.52337   5
   0  10   1 -1.4367 1.47831   6
   0  10   1 -1.4060 1.97705   6
   0  10  -1 0.79897 2.43246   6
   0 -10   1 0.03429 1.74517   3
   0  10  -1 -1.5920 2.17203   6
  -1  10   1 239.891 10.3687   6
  -1 -10  -1 265.795 10.1330   4
   1 -10   1 259.129 10.2147   4
   1  10  -1 253.970 11.5304   6
   1 -10   1 259.986 10.9415   3
  -1  10   1 257.059 11.0053   6
   1 -10   1 262.438 10.5130   5
  -1 -10  -1 264.204 10.5215   5
  -1 -10  -1 264.383 10.7356   3
   1 -10  -1 257.636 10.5083   5
   1  10   1 233.307 10.4293   6
  -1 -10   1 261.170 10.4932   5
   1 -10  -1 270.131 10.7528   3
  -1  10  -1 242.258 11.3995   6
  -1 -10   1 273.301 11.0005   3
  -1 -10   1 261.620 10.3281   4
   1 -10  -1 264.021 10.1638   4
   1  10   1 261.765 11.1369   6
  -1  10  -1 229.986 10.7406   6
   2  10  -1 103.681 6.37514   6
   2 -10   1 111.368 4.91717   4
  -2  10   1 92.3335 5.59958   6
   2 -10   1 118.093 5.68266   3
  -2 -10  -1 105.497 5.11761   5
  -2 -10  -1 102.946 5.39611   3
   2 -10   1 108.400 5.17873   5
  -2 -10  -1 107.384 4.78600   4
   2 -10  -1 105.317 4.82381   4
   2 -10  -1 109.751 5.38572   3
  -2  10  -1 97.5822 5.51527   6
  -2 -10   1 107.132 5.17029   4
  -2 -10   1 108.358 5.11978   5
  -2 -10   1 120.005 5.70931   3
   2 -10  -1 101.488 5.21981   5
  -2  10  -1 98.7416 6.13761   6
   2  10   1 93.9926 5.18244   6
   2  10   1 101.609 5.93112   6
  -3  10   1 375.489 15.8290   6
  -3 -10  -1 413.660 15.6737   4
  -3  10   1 401.785 16.3708   6
   3 -10   1 390.202 17.5155   6
   3 -10   1 425.495 16.1222   5
   3 -10   1 419.155 15.8272   4
  -3 -10  -1 425.802 16.0669   5
   3  10  -1 406.607 17.1183   6
   3 -10   1 445.660 16.5655   3
  -3 -10  -1 448.287 16.3977   3
   3  10   1 381.963 16.0950   6
  -3  10  -1 386.569 16.8421   6
   3 -10  -1 428.292 15.7767   4
  -3 -10   1 390.693 16.3366   4
  -3 -10   1 444.280 16.5595   3
  -3 -10   1 418.656 15.9974   5
   3  10   1 401.206 16.7003   6
  -3  10  -1 380.474 16.2582   6
   3 -10  -1 416.636 16.1248   5
   3 -10  -1 441.931 16.3424   3
  -4 -10  -1 3.01916 1.27231   4
   4 -10   1 1.85868 1.36466   4
   4 -10   1 -0.5357 1.61957   5
  -4  10   1 2.51769 1.46223   6
   4 -10   1 0.04813 2.19671   6
  -4 -10  -1 5.90367 1.70059   5
  -4 -10  -1 2.10461 1.73908   3
   4 -10   1 3.04697 1.76997   3
   4  10  -1 3.23842 2.52966   6
   4 -10  -1 2.22101 2.00802   6
   4 -10  -1 2.05853 1.64774   5
  -4 -10   1 4.50738 1.66632   5
  -4  10  -1 4.90245 1.92650   6
   4  10   1 3.84059 2.36586   6
   4 -10  -1 2.63962 1.68211   3
   4 -10  -1 2.38463 1.68091   4
  -4 -10   1 3.54432 1.85766   3
   5 -10   1 1.73426 1.68423   5
  -5  10   1 0.71517 2.41722   6
  -5 -10  -1 3.44691 1.63727   5
  -5 -10  -1 2.67635 1.25168   4
  -5  10   1 3.41176 1.43482   6
   5  10  -1 4.33168 2.63854   6
   5 -10   1 2.66115 1.85686   3
  -5 -10  -1 5.70115 1.86200   3
   5 -10   1 3.45075 1.46016   4
   5 -10   1 0.79313 2.37088   6
   5 -10  -1 4.77563 1.82509   3
  -5 -10   1 5.01364 2.47112   4
   5 -10  -1 2.99572 2.18049   6
   5  10   1 2.29841 2.25772   6
   5 -10  -1 3.95990 1.80234   4
  -5  10  -1 0.68194 1.63821   6
   5 -10  -1 3.58838 1.74265   5
   5  10   1 1.85516 1.65745   6
  -5 -10   1 3.04395 1.75073   3
  -5 -10   1 2.37786 1.50570   5
  -6  10   1 173.842 7.85975   6
   6 -10   1 213.747 8.82331   3
  -6  10   1 178.987 8.35201   6
   6  10  -1 199.970 9.53388   6
  -6 -10  -1 196.659 7.81279   4
  -6 -10  -1 195.925 8.53020   3
   6 -10   1 194.019 7.97334   4
   6 -10   1 184.887 9.08949   6
  -6 -10  -1 191.637 8.11984   5
  -6 -10   1 216.203 8.78982   3
   6  10   1 197.358 9.15472   6
  -6 -10   1 200.126 8.14735   5
  -6  10  -1 173.782 8.37096   6
   6 -10  -1 196.978 8.44804   3
   6 -10  -1 199.594 7.95663   4
   6  10   1 183.544 8.42077   6
   6 -10  -1 193.822 8.33003   5
   6 -10  -1 177.235 8.78294   6
  -6 -10   1 199.586 9.09784   4
   7 -10   1 235.831 10.9164   6
  -7 -10  -1 252.619 9.69509   4
   7 -10   1 250.776 9.91593   4
   7 -10   1 269.048 10.6456   3
  -7 -10  -1 251.239 10.0274   5
  -7  10   1 225.331 9.74186   6
   7  10  -1 229.491 11.2904   6
  -7  10   1 229.554 10.1554   6
  -7 -10   1 249.908 10.4866   4
   7 -10  -1 233.715 10.7276   6
  -7  10  -1 221.462 10.2022   6
   7 -10  -1 248.013 10.1898   5
  -7 -10   1 269.196 10.6593   3
   7 -10  -1 271.008 9.92811   4
  -7 -10   1 244.030 9.93604   5
   7  10   1 231.394 10.3604   6
   7  10   1 250.498 11.0787   6
   7 -10  -1 264.339 10.3671   3
  -8 -10  -1 113.631 4.96882   4
   8  10  -1 111.862 6.86697   6
   8 -10   1 110.378 6.31881   6
  -8 -10  -1 119.759 5.41839   5
   8 -10   1 115.648 5.20523   4
  -8 -10  -1 119.703 5.84875   3
  -8  10   1 102.559 4.98124   6
   8 -10   1 118.320 5.92780   3
  -8  10   1 103.332 5.44245   6
   8 -10  -1 123.326 5.24353   4
   8  10   1 120.118 6.58734   6
  -8  10  -1 108.665 5.58922   6
  -8 -10   1 115.171 5.26304   5
   8 -10  -1 110.134 5.61182   3
   8  10   1 105.271 5.77573   6
   8 -10  -1 104.782 5.45757   5
  -8 -10   1 123.043 5.97766   3
  -8 -10   1 107.129 5.33950   4
   8 -10  -1 104.918 6.10787   6
  -9 -10  -1 2.38173 1.43300   5
  -9  10   1 -1.5784 1.58222   6
  -9  10   1 0.43906 1.86253   6
  -9 -10  -1 1.53357 1.74009   3
  -9 -10  -1 1.62423 1.21435   4
   9 -10   1 0.25143 1.35138   4
   9 -10   1 -0.2477 2.15248   6
   9  10  -1 1.25074 2.57513   6
   9 -10   1 1.20481 1.73767   3
   9 -10  -1 -0.7765 1.24747   4
   9 -10  -1 -2.1132 1.92234   6
   9 -10  -1 -1.1464 1.53451   3
  -9 -10   1 -1.3703 1.36671   5
  -9 -10   1 0.06803 1.25776   4
  -9  10  -1 0.45207 1.62945   6
   9  10   1 0.73101 2.31022   6
  -9 -10   1 0.99050 1.76975   3
 -10 -10  -1 49.5473 2.89687   4
 -10 -10  -1 53.8604 3.26369   5
  10 -10   1 53.3821 3.90798   3
  10 -10   1 48.5657 3.21285   4
  10  10  -1 35.9170 7.20066   6
  10 -10   1 46.4626 4.34345   6
 -10 -10  -1 54.8374 3.87896   3
 -10  10   1 41.6354 3.25950   6
  10 -10  -1 51.2550 3.66079   3
 -10 -10   1 57.9996 3.97142   3
 -10 -10   1 47.0844 3.16003   5
  10 -10  -1 55.3714 3.23212   4
  10 -10  -1 43.9781 4.11771   6
  10  10   1 49.1182 4.62913   6
 -10 -10   1 55.4280 3.07026   4
 -10  10  -1 45.4476 3.45278   6
 -11 -10  -1 416.710 15.9349   4
 -11 -10  -1 428.168 16.3027   5
 -11 -10  -1 452.881 16.9111   3
  11 -10   1 444.330 16.9691   3
  11  10  -1 413.020 17.7823   6
  11 -10   1 385.379 17.1874   6
  11 -10   1 417.345 16.2394   4
  11 -10  -1 388.645 17.0231   6
  11  10   1 425.109 17.5628   6
 -11 -10   1 415.828 16.0259   4
 -11 -10   1 420.109 16.2070   5
 -11 -10   1 446.567 16.9358   3
  11 -10  -1 447.908 16.6848   3
 -11  10  -1 375.247 16.4470   6
  11 -10  -1 434.644 16.2593   4
  12 -10   1 118.204 6.98729   6
 -12 -10  -1 142.954 6.61648   3
  12 -10   1 141.597 6.64103   3
  12 -10   1 127.556 5.87968   4
  12  10  -1 128.208 7.55365   6
 -12 -10  -1 127.805 5.89809   5
 -12 -10  -1 126.322 5.50798   4
  12 -10  -1 114.093 6.75311   6
 -12 -10   1 136.839 5.88938   5
 -12 -10   1 129.078 5.65122   4
  12 -10  -1 130.310 6.26712   3
  12  10   1 126.268 7.32612   6
 -12 -10   1 142.426 6.66671   3
  12 -10  -1 126.064 5.82957   4
 -12  10  -1 113.077 6.06376   6
 -13 -10  -1 53.5368 3.01394   4
 -13 -10  -1 60.6707 4.15913   3
  13 -10   1 55.8194 4.05288   3
  13 -10   1 53.0905 3.38758   4
  13 -10   1 48.3084 4.53580   6
  13  10  -1 48.4981 5.14019   6
 -13 -10  -1 55.2572 3.35112   5
 -13 -10   1 54.3519 4.09118   3
  13 -10  -1 55.9138 3.38722   4
 -13 -10   1 54.7138 3.16053   4
  13  10   1 52.4705 4.93831   6
 -13 -10   1 55.2128 3.37305   5
 -13  10  -1 47.3487 3.59249   6
  13 -10  -1 50.8591 4.33941   6
  13 -10  -1 51.6143 3.77070   3
  14 -10   1 1.22341 1.89025   3
 -14 -10  -1 4.12849 1.30621   4
  14 -10   1 4.45712 1.60938   4
  14  10  -1 0.44956 2.72572   6
 -14 -10  -1 5.74184 2.02470   3
  14 -10   1 1.70187 2.41641   6
 -14 -10  -1 2.33987 1.57507   5
  14 -10  -1 4.16936 1.55347   4
 -14  10  -1 5.57951 1.89713   6
 -14 -10   1 2.53201 1.88456   3
 -14 -10   1 2.33217 1.35846   4
 -14 -10   1 5.46950 1.62341   5
  14  10   1 7.48641 2.88344   6
  14 -10  -1 2.38255 1.77215   3
  15 -10   1 306.013 11.9691   4
 -15 -10  -1 322.573 12.6597   3
 -15 -10  -1 304.047 11.8936   5
  15  10  -1 269.953 13.4809   6
  15 -10   1 275.172 12.9132   6
  15 -10   1 308.117 12.6258   3
  15 -10  -1 270.863 13.0729   6
 -15 -10   1 322.007 12.7026   3
  15  10   1 311.167 13.8139   6
  15 -10  -1 299.943 11.9118   4
  15 -10  -1 314.908 12.3654   3
 -15  10  -1 266.740 12.1133   6
 -15 -10   1 295.690 11.7841   5
 -16 -10  -1 73.1177 4.65780   3
  16 -10   1 73.8799 3.95943   4
  16 -10   1 67.3446 4.55555   3
  16  10  -1 63.6746 5.71735   6
  16 -10   1 65.8139 5.10922   6
 -16 -10  -1 69.6546 3.87762   5
 -16  10  -1 55.8545 4.12049   6
  16 -10  -1 56.9682 4.84918   6
 -16 -10   1 72.2544 3.82116   5
  16 -10  -1 64.7897 4.25752   3
  16 -10  -1 58.9049 3.77895   4
  16  10   1 63.7436 5.55584   6
  17 -10   1 280.641 11.5799   3
 -17 -10  -1 283.538 11.4940   3
 -17 -10  -1 274.201 10.7318   5
  17 -10   1 258.725 10.8223   4
  17  10  -1 255.994 12.5303   6
  17 -10   1 247.745 11.8980   6
  17 -10  -1 238.768 11.6535   6
 -17 -10   1 265.399 10.6401   5
  17 -10  -1 263.584 11.1948   3
  17 -10  -1 269.654 10.8282   4
 -17 -10   1 273.857 11.5780   3
  17  10   1 268.740 12.3771   6
 -18 -10  -1 2.91568 1.63067   5
  18  10  -1 2.25341 2.88264   6
  18 -10   1 1.45419 1.97994   3
 -18 -10  -1 4.50309 2.16184   3
  18 -10   1 2.56941 1.57243   4
  18 -10   1 1.80929 2.50383   6
 -18 -10   1 1.45314 1.54524   5
 -18 -10   1 3.91427 2.18979   3
  18 -10  -1 4.08218 1.63515   4
  18  10   1 4.12249 3.03401   6
  18 -10  -1 2.55572 2.36233   6
 -18  10  -1 1.85896 1.72695   6
  18 -10  -1 2.58696 1.83884   3
  19  10  -1 23.5724 4.09145   6
  19 -10   1 22.9617 3.52362   6
  19 -10   1 27.2027 3.19409   3
 -19 -10  -1 28.9489 2.75796   5
 -19 -10  -1 34.4576 3.63065   3
  19 -10   1 26.9053 2.63060   4
  19 -10  -1 30.0760 3.17875   3
  19  10   1 21.8569 3.88679   6
  19 -10  -1 26.8531 2.57471   4
  19 -10  -1 23.8235 3.52687   6
 -19 -10   1 28.3297 2.68643   5
 -19 -10   1 30.5108 3.60003   3
 -19  10  -1 26.1081 3.16338   6
  20 -10   1 125.031 7.60299   6
 -20 -10  -1 140.033 7.08790   3
 -20 -10  -1 140.891 6.29462   5
  20  10  -1 125.614 8.16448   6
  20 -10   1 140.221 6.44033   4
  20 -10   1 149.068 7.18015   3
 -20  10  -1 128.102 7.32215   6
  20 -10  -1 127.513 7.43350   6
  20  10   1 139.685 8.17734   6
 -20 -10   1 147.820 7.22479   3
  20 -10  -1 140.692 6.81630   3
 -20 -10   1 134.816 6.13985   5
  20 -10  -1 143.888 6.45433   4
  21 -10   1 148.666 8.53298   6
  21 -10   1 166.197 7.38040   4
  21 -10   1 160.972 8.07659   3
 -21 -10  -1 174.171 8.10018   3
  21  10  -1 154.910 9.16998   6
 -21 -10  -1 162.684 7.15549   5
  21  10   1 149.542 8.91532   6
  21 -10  -1 165.264 7.36980   4
  21 -10  -1 166.508 7.74338   3
 -21 -10   1 179.503 8.15477   3
 -21 -10   1 166.458 7.10996   5
  22 -10   1 14.1586 3.29945   6
  22 -10   1 17.6649 3.47277   4
  22  10  -1 11.5659 3.55321   6
 -22 -10  -1 14.3224 2.03895   5
  22 -10   1 13.2791 2.69926   3
  22 -10  -1 12.7032 2.12156   4
  22 -10  -1 14.9563 2.49875   3
 -22 -10   1 12.4689 1.90835   5
  22 -10  -1 16.2895 3.21530   6
  22  10   1 17.8094 3.78024   6
 -22 -10   1 17.2815 3.15366   3
  23  10  -1 1.43931 3.08546   6
 -23 -10  -1 3.56370 1.68633   5
  23 -10   1 -0.0871 2.60344   6
  23 -10   1 0.16752 2.14183   3
  23 -10  -1 -1.5921 2.30056   6
 -23 -10   1 1.50331 1.57516   5
  23 -10  -1 0.59885 1.86868   3
  23  10   1 1.49261 2.95184   6
 -24 -10  -1 63.6645 4.84257   3
  24  10  -1 60.8350 5.91978   6
  24 -10   1 66.1262 4.02744   4
 -24 -10  -1 66.3613 3.86911   5
  24 -10   1 55.1683 5.30854   6
  24  10   1 56.2723 5.74886   6
 -24 -10   1 63.6314 5.02754   3
  24 -10  -1 68.7167 4.18797   4
  24 -10  -1 62.2445 4.42333   3
 -24 -10   1 64.4186 3.74142   5
  24 -10  -1 47.9727 4.96831   6
  25 -10   1 145.903 6.99285   4
 -25 -10  -1 164.658 7.89582   3
  25 -10   1 150.228 8.45352   3
  25 -10   1 127.118 8.26988   6
  25 -10  -1 153.311 7.46701   3
  25 -10  -1 166.161 7.27370   4
  25  10   1 146.729 8.73309   6
 -25 -10   1 164.916 8.01334   3
  25 -10  -1 141.536 8.22344   6
 -25 -10   1 152.959 6.68261   5
   0  11   1 -1.7956 1.46180   6
   0 -11  -1 -0.0806 1.69521   3
   0 -11  -1 0.59170 1.63785   5
   0 -11  -1 -0.4659 1.28628   4
   0 -11   1 -1.5457 1.77812   3
   0  11  -1 -0.2982 2.45670   6
   0 -11   1 -1.4542 1.54922   5
   0  11   1 0.43303 2.09814   6
   0 -11   1 -1.5703 1.32790   4
   1  11  -1 1.89166 2.49959   6
  -1  11   1 0.85365 1.56705   6
   1 -11   1 1.43913 1.67024   5
  -1 -11  -1 1.31940 1.68328   5
  -1 -11  -1 0.32011 1.29003   4
   1 -11   1 1.85650 1.97309   3
  -1  11   1 3.95413 2.14920   6
   1 -11   1 1.32624 1.40511   4
  -1 -11  -1 1.37528 1.76542   3
   1 -11  -1 1.82991 1.36221   4
  -1 -11   1 0.58435 1.85896   3
  -1  11  -1 0.59996 2.51858   6
   1  11   1 -0.0597 1.59755   6
   1  11   1 0.76155 2.10977   6
   1 -11  -1 0.08910 1.65760   5
   1 -11  -1 -0.6749 1.65268   3
  -1 -11   1 -0.8694 1.32629   4
  -1 -11   1 2.94548 1.66948   5
  -2 -11  -1 65.6570 4.05674   3
  -2 -11  -1 52.9760 3.18949   4
  -2 -11  -1 60.8551 3.76018   5
   2  11  -1 41.9235 4.74534   6
   2 -11   1 56.8197 3.34141   4
  -2  11   1 48.0043 3.99929   6
   2 -11   1 58.7617 4.13974   3
  -2  11   1 44.9834 3.28090   6
   2 -11   1 51.3360 3.69623   5
   2 -11  -1 56.4192 3.77088   5
  -2 -11   1 53.1071 3.26509   4
   2 -11  -1 58.8557 3.27376   4
  -2 -11   1 55.0239 3.65027   5
  -2 -11   1 67.3438 4.16827   3
   2  11   1 45.4368 4.32202   6
  -2  11  -1 42.6934 4.67576   6
  -3  11   1 9.60565 1.79758   6
   3 -11   1 14.9480 2.49653   3
   3  11  -1 12.6318 3.09013   6
  -3 -11  -1 11.4809 1.69063   4
   3 -11   1 15.2219 1.91721   4
  -3 -11  -1 13.5210 2.09790   5
  -3  11   1 11.7293 2.38839   6
   3 -11   1 9.44607 2.06726   5
  -3 -11  -1 14.6110 2.35158   3
  -3 -11   1 8.32669 1.89689   5
   3  11   1 8.85543 2.62042   6
   3 -11  -1 13.1357 2.25552   3
  -3 -11   1 13.5784 1.85306   4
  -3  11  -1 11.1244 3.09012   6
   3  11   1 13.2283 2.21098   6
  -3 -11   1 13.1549 2.37804   3
   3 -11  -1 10.6385 2.06195   5
   3 -11  -1 14.5927 1.86229   4
  -4 -11  -1 29.4726 3.14468   3
  -4 -11  -1 22.5070 2.48283   5
   4  11  -1 22.2966 3.55300   6
  -4  11   1 20.7394 2.87055   6
   4 -11   1 20.4833 2.46369   5
   4 -11   1 24.8035 2.33740   4
  -4 -11  -1 24.0778 2.31197   4
   4 -11   1 28.4004 3.09249   3
  -4  11   1 19.6235 2.35402   6
  -4 -11   1 22.4254 2.20820   4
   4  11   1 23.4683 2.66972   6
   4  11   1 25.3902 3.37796   6
  -4  11  -1 20.9093 3.46126   6
   4 -11  -1 23.5099 2.59074   5
   4 -11  -1 26.9085 2.36203   4
   4 -11  -1 24.8276 2.95131   3
  -4 -11   1 28.3343 3.15230   3
  -4 -11   1 22.1585 2.44460   5
   5 -11   1 3.90300 1.51887   4
   5 -11   1 -1.5095 1.60812   5
  -5 -11  -1 -0.3103 1.27719   4
   5  11  -1 1.60827 2.68412   6
  -5 -11  -1 0.76833 1.73102   3
  -5 -11  -1 -2.3301 1.51518   5
   5 -11   1 0.99517 1.92489   3
  -5  11   1 2.11912 1.95931   6
   5 -11   1 -1.8101 2.08431   6
   5 -11  -1 0.22063 1.42490   4
  -5 -11   1 0.93591 1.58369   5
  -5  11  -1 -2.2544 2.36655   6
  -5 -11   1 -0.9685 1.32797   4
   5 -11  -1 0.82701 1.69597   3
   5  11   1 2.22837 2.35547   6
   5  11   1 5.18807 1.88103   6
  -5 -11   1 2.03451 1.96333   3
   5 -11  -1 2.18716 1.71659   5
  -6  11   1 14.6221 2.37657   6
   6 -11   1 17.2561 2.05033   4
  -6 -11  -1 18.2671 2.49110   3
  -6 -11  -1 15.9533 1.82871   4
   6 -11   1 12.5051 2.22889   5
  -6 -11  -1 13.6232 2.09515   5
   6  11  -1 19.8336 5.81525   6
   6 -11   1 12.9171 2.45636   3
   6 -11   1 14.4509 2.86148   6
   6 -11  -1 13.3911 2.71869   6
   6  11   1 14.9815 2.49355   6
   6 -11  -1 19.0599 2.07687   4
  -6 -11   1 16.8043 2.16635   5
   6 -11  -1 12.1837 2.19330   5
   6  11   1 12.0882 2.92353   6
   6 -11  -1 19.0963 2.52094   3
  -6 -11   1 14.9765 1.87336   4
  -6  11  -1 11.9903 2.92296   6
  -6 -11   1 19.3944 2.68381   3
   7 -11   1 22.0520 2.80511   3
   7 -11   1 15.0140 2.99384   6
  -7 -11  -1 21.0383 2.01021   4
   7  11  -1 15.3791 3.38090   6
  -7  11   1 15.7359 2.21659   6
   7 -11   1 17.6615 2.44328   5
   7 -11   1 17.4722 2.08673   4
  -7 -11  -1 19.9704 2.33822   5
  -7 -11  -1 18.3467 2.53056   3
   7 -11  -1 18.5884 2.53680   3
   7 -11  -1 14.6120 2.29934   5
   7 -11  -1 16.9467 2.05729   4
  -7  11  -1 17.5909 3.08078   6
  -7 -11   1 19.1488 2.03358   4
  -7 -11   1 17.8883 2.18641   5
   7 -11  -1 14.1807 2.78585   6
   7  11   1 15.5348 3.17835   6
  -7 -11   1 23.3473 2.88778   3
  -7  11  -1 17.0652 2.46402   6
  -8 -11  -1 26.3167 3.08517   3
   8 -11   1 20.4433 3.22341   6
   8 -11   1 25.2147 2.92414   3
  -8 -11  -1 14.9643 2.23706   5
   8  11  -1 21.2865 3.73962   6
  -8 -11  -1 21.8211 2.01402   4
   8 -11   1 21.6080 2.24938   4
   8 -11   1 19.9361 2.57472   5
  -8 -11   1 19.5748 2.05547   4
   8 -11  -1 18.3751 3.06680   6
  -8 -11   1 25.6927 3.05224   3
   8 -11  -1 24.2302 2.72070   3
   8 -11  -1 18.2733 2.48569   5
  -8  11  -1 17.5034 2.43462   6
   8 -11  -1 22.5850 2.25323   4
  -8 -11   1 20.5465 2.30490   5
   8  11   1 18.9887 3.37237   6
  -9 -11  -1 0.50678 1.81095   3
   9 -11   1 0.25953 1.40488   4
   9 -11   1 0.54102 2.31841   6
   9 -11   1 -0.0153 1.79093   3
  -9 -11  -1 -1.5182 1.20756   4
   9  11  -1 2.09170 2.70664   6
  -9 -11  -1 -0.5371 1.52663   5
   9 -11  -1 -2.5938 1.59966   3
  -9 -11   1 2.07221 2.03468   3
  -9  11  -1 3.58889 2.67205   6
  -9 -11   1 3.11503 1.41501   4
  -9 -11   1 1.18979 1.54318   5
   9 -11  -1 -1.3315 1.71182   5
   9 -11  -1 -0.3390 1.40379   4
   9  11   1 4.15966 2.70424   6
   9 -11  -1 -1.3329 2.08985   6
 -10 -11  -1 7.42921 1.80077   5
 -10 -11  -1 8.12249 1.52833   4
  10 -11   1 7.58012 2.22833   3
  10 -11   1 6.50705 1.73302   4
  10 -11   1 7.41791 2.58626   6
 -10 -11  -1 10.5022 2.37128   3
  10  11  -1 5.67844 2.97101   6
 -10 -11   1 9.95311 2.35485   3
 -10 -11   1 6.27561 1.67726   5
  10 -11  -1 6.76280 1.68851   4
 -10 -11   1 6.05200 1.53020   4
  10 -11  -1 2.77882 1.92334   5
  10  11   1 5.03131 2.72436   6
  10 -11  -1 9.71334 2.61245   6
  10 -11  -1 6.53683 2.06557   3
 -11 -11  -1 7.85292 1.56147   4
  11  11  -1 10.1208 3.26739   6
 -11 -11  -1 13.6673 2.46627   3
 -11 -11  -1 8.30077 1.91535   5
  11 -11   1 13.1827 1.95997   4
  11 -11   1 12.2046 2.39818   3
  11 -11   1 7.38482 2.74187   6
  11  11   1 9.21219 3.10320   6
  11 -11  -1 8.78882 2.11293   5
  11 -11  -1 14.7925 1.94149   4
  11 -11  -1 11.6996 2.24813   3
 -11  11  -1 9.40436 2.03338   6
 -11 -11   1 13.3104 1.76029   4
 -11 -11   1 9.42979 1.87167   5
 -11 -11   1 14.5264 2.65546   3
  11 -11  -1 8.71746 2.65011   6
 -12 -11  -1 25.9478 2.50147   5
  12 -11   1 28.4261 3.12395   3
 -12 -11  -1 20.7786 2.01879   4
  12 -11   1 21.3301 2.36713   4
 -12 -11  -1 23.4574 2.90460   3
  12 -11   1 19.7560 3.38906   6
  12  11  -1 17.1937 3.68630   6
 -12 -11   1 23.9201 2.15098   4
  12 -11  -1 17.8899 3.10777   6
 -12 -11   1 24.7531 3.04655   3
 -12 -11   1 20.3453 2.29530   5
 -12  11  -1 17.8271 2.43035   6
  12 -11  -1 24.6323 2.76581   3
  12 -11  -1 22.8561 2.34177   4
  13 -11   1 -1.1277 2.29810   6
 -13 -11  -1 0.02063 2.02669   3
  13 -11   1 -1.5702 1.87129   3
  13  11  -1 5.07851 3.06622   6
 -13 -11  -1 0.77378 1.30197   4
 -13 -11  -1 1.84758 1.60582   5
  13 -11   1 1.23268 1.47779   4
  13 -11  -1 2.47722 1.84871   3
 -13 -11   1 2.85625 2.06940   3
  13 -11  -1 0.07353 2.17977   6
  13 -11  -1 3.21902 1.54774   4
  13  11   1 -0.5047 2.64105   6
 -13 -11   1 1.79053 1.39936   4
 -13 -11   1 3.20868 1.56989   5
 -13  11  -1 4.11360 1.78475   6
  14 -11   1 10.2047 1.96124   4
  14 -11   1 12.7090 2.51319   3
 -14 -11  -1 14.4127 2.56673   3
  14 -11   1 11.8779 3.00818   6
 -14 -11  -1 10.6679 1.91205   5
 -14 -11  -1 11.5143 1.64221   4
  14  11  -1 4.52769 3.09863   6
 -14 -11   1 10.2595 1.73981   4
  14 -11  -1 12.6110 2.24296   3
 -14 -11   1 12.0101 1.94108   5
  14 -11  -1 15.0425 2.08245   4
  14  11   1 10.6102 3.27855   6
  14 -11  -1 13.4773 2.90748   6
 -14 -11   1 15.2289 2.68658   3
 -14  11  -1 11.8538 2.38197   6
  15 -11   1 5.18964 2.73666   6
  15 -11   1 3.52088 1.66096   4
 -15 -11  -1 3.95146 2.26600   3
  15  11  -1 3.18180 3.05774   6
  15 -11   1 6.53162 2.27550   3
 -15 -11  -1 7.16914 1.86115   5
  15 -11  -1 4.72811 1.71068   4
  15  11   1 3.80778 2.96691   6
 -15 -11   1 6.90154 2.35354   3
  15 -11  -1 2.54903 2.45811   6
  15 -11  -1 4.47280 1.93278   3
 -15 -11   1 6.78417 1.79547   5
  16 -11   1 63.8502 5.37375   6
 -16 -11  -1 78.9035 4.90255   3
  16 -11   1 69.0329 4.72320   3
  16 -11   1 66.6521 4.00404   4
  16  11  -1 53.8366 5.74904   6
 -16 -11  -1 71.6774 3.96552   5
  16 -11  -1 59.2371 5.05926   6
  16 -11  -1 63.5012 4.03961   4
  16  11   1 62.8919 5.68786   6
  16 -11  -1 66.5554 4.32967   3
 -16 -11   1 67.3043 3.93533   5
 -16 -11   1 73.4040 4.98459   3
  17 -11   1 3.07371 2.66105   6
 -17 -11  -1 7.83994 1.89591   5
  17  11  -1 4.98006 3.19806   6
  17 -11   1 7.00598 2.31499   3
  17 -11   1 7.01570 2.02764   4
  17  11   1 4.73956 3.24068   6
 -17 -11   1 5.32643 1.69187   5
  17 -11  -1 5.60434 1.74117   4
  17 -11  -1 4.33860 2.61523   6
  17 -11  -1 6.07144 2.07422   3
  18 -11   1 9.76853 2.96448   6
 -18 -11  -1 9.62432 3.35507   3
 -18 -11  -1 9.61486 1.96964   5
  18 -11   1 13.6878 2.70802   3
  18  11  -1 9.11428 3.48265   6
  18  11   1 6.00106 3.32093   6
 -18 -11   1 8.79645 3.47709   3
  18 -11  -1 9.42109 2.30055   4
  18 -11  -1 9.27372 2.25214   3
 -18 -11   1 9.20086 1.86519   5
  18 -11  -1 10.9888 2.88497   6
  19 -11   1 2.40736 1.76392   4
  19 -11   1 2.19643 2.61840   6
 -19 -11  -1 0.89607 2.01268   5
  19  11  -1 2.01212 3.09757   6
 -19 -11  -1 2.39584 2.25800   3
 -19 -11   1 1.02132 2.34959   3
  19  11   1 2.61758 3.05400   6
 -19 -11   1 3.11591 1.66186   5
  19 -11  -1 0.41029 2.42312   6
  19 -11  -1 0.17490 1.85577   3
  20 -11   1 7.53316 1.95979   4
  20 -11   1 2.11751 2.68646   6
  20  11  -1 4.90425 3.26032   6
 -20 -11  -1 12.3945 2.75622   3
  20 -11  -1 8.80951 2.26666   3
 -20 -11   1 12.7403 2.71322   3
 -20 -11   1 7.53637 1.85670   5
  20 -11  -1 4.78416 2.66278   6
  20  11   1 8.34737 3.29170   6
  20 -11  -1 6.51328 1.96651   4
 -21 -11  -1 15.2373 2.62836   5
  21 -11   1 18.3329 2.96241   3
  21  11  -1 17.5207 4.00870   6
  21 -11   1 13.1270 2.21159   4
  21  11   1 15.6502 3.82760   6
  21 -11  -1 14.9280 2.34370   4
  21 -11  -1 14.2666 2.50204   3
 -21 -11   1 19.2114 2.20760   5
   0  12  -1 -2.4999 2.59456   6
   0  12   1 -0.3519 2.08664   6
   0 -12   1 -1.1007 1.41832   4
   0 -12  -1 1.08827 1.46850   4
   0 -12  -1 -0.6996 1.84932   3
   0 -12   1 -0.4695 1.69248   5
   0 -12  -1 2.73301 1.81501   5
   0 -12   1 -0.7099 1.90677   3
  -1 -12  -1 36.5713 2.70302   4
   1 -12   1 30.7921 3.47542   3
  -1  12   1 31.2062 3.49749   6
   1 -12   1 32.6504 3.04969   5
  -1 -12  -1 32.4147 3.47971   3
   1 -12   1 35.7599 2.90837   4
  -1 -12  -1 33.8179 3.26262   5
   1 -12  -1 31.8528 3.39246   3
  -1 -12   1 35.8646 2.83651   4
   1  12   1 30.1647 3.75833   6
  -1 -12   1 35.8806 3.16175   5
  -1 -12   1 32.4526 3.59557   3
   1 -12  -1 36.2087 3.17521   5
  -1  12  -1 31.9464 3.92609   6
   1 -12  -1 33.2008 2.71198   4
   2 -12   1 36.1509 2.95372   4
   2 -12   1 34.6890 3.60925   3
   2 -12   1 41.8801 3.45336   5
   2  12  -1 33.4812 4.25999   6
  -2 -12  -1 39.1910 2.82204   4
  -2  12   1 33.7248 3.40522   6
  -2 -12  -1 34.4588 3.50929   3
  -2 -12  -1 27.4614 2.84775   5
   2 -12  -1 34.6149 2.84145   4
  -2 -12   1 36.3944 2.87096   4
   2 -12  -1 37.1737 3.42639   3
   2  12   1 30.9194 3.86799   6
  -2  12  -1 31.3446 3.96315   6
  -2 -12   1 40.8139 3.75147   3
   2 -12  -1 27.9902 2.92605   5
  -2 -12   1 30.2060 2.96535   5
  -3 -12  -1 157.298 7.47306   3
   3 -12   1 163.890 7.28154   5
  -3  12   1 151.272 7.17640   6
   3  12  -1 149.749 8.37369   6
  -3 -12  -1 160.447 7.19021   5
   3 -12   1 156.475 6.89928   4
   3 -12   1 155.929 7.61178   3
  -3 -12  -1 151.059 6.65557   4
   3 -12  -1 156.064 7.39964   3
  -3 -12   1 164.822 7.16314   5
   3 -12  -1 163.723 7.29725   5
  -3 -12   1 151.234 7.58307   3
  -3  12  -1 141.527 8.05797   6
  -3 -12   1 152.413 6.74749   4
   3  12   1 150.185 7.78379   6
   3 -12  -1 153.460 6.74709   4
   4 -12   1 4.24146 1.65784   4
   4  12  -1 0.60836 2.73330   6
  -4 -12  -1 2.68139 1.86113   5
   4 -12   1 3.45304 2.08183   3
  -4 -12  -1 4.66608 2.05260   3
  -4 -12  -1 4.18444 1.56497   4
   4 -12   1 2.61339 1.94438   5
   4 -12  -1 2.71695 1.90401   5
   4 -12  -1 2.33016 1.92163   3
  -4  12  -1 1.95647 2.56637   6
  -4 -12   1 4.43368 1.58103   4
   4 -12  -1 5.77186 1.69827   4
  -4 -12   1 3.30387 2.17234   3
   4  12   1 5.92127 2.58755   6
  -4 -12   1 2.92698 1.78318   5
  -5 -12  -1 39.2099 3.40092   5
  -5 -12  -1 37.9028 2.79670   4
  -5 -12  -1 43.7893 3.71599   3
   5  12  -1 39.2639 4.86957   6
   5 -12   1 38.6805 3.49701   5
   5 -12   1 40.2589 3.02312   4
   5 -12   1 32.3731 3.63445   3
   5  12   1 36.9303 4.25628   6
   5 -12  -1 37.3326 2.95235   4
  -5 -12   1 40.9454 2.91511   4
   5 -12  -1 35.7721 3.45971   5
   5 -12  -1 37.9230 3.51025   3
  -5 -12   1 34.3298 3.28489   5
  -5  12  -1 32.5807 3.95865   6
  -5 -12   1 37.7689 3.77169   3
  -6 -12  -1 37.3917 3.32333   5
   6 -12   1 34.2712 3.67875   3
  -6 -12  -1 38.8862 3.64976   3
   6 -12   1 33.9117 2.95478   4
   6 -12   1 31.4857 3.09430   5
   6  12  -1 41.8663 4.84974   6
  -6 -12  -1 31.8677 2.70262   4
  -6  12  -1 30.3871 3.78481   6
   6  12   1 41.3484 4.49263   6
   6 -12  -1 31.0360 2.85219   4
   6 -12  -1 36.5297 3.60767   5
  -6 -12   1 33.8241 2.84227   4
  -6 -12   1 37.0561 3.83085   3
  -6 -12   1 40.9866 3.27852   5
   6 -12  -1 36.9991 3.44897   3
   7 -12   1 29.4646 3.30982   3
   7 -12   1 22.1755 2.78746   5
  -7 -12  -1 28.6856 3.39413   3
  -7 -12  -1 22.3083 2.18018   4
   7  12  -1 20.3812 3.85242   6
   7 -12   1 20.6757 3.36215   6
   7 -12   1 21.9594 2.39165   4
  -7 -12  -1 23.5250 2.56037   5
   7  12   1 25.8443 3.68233   6
  -7 -12   1 25.1033 3.91933   3
   7 -12  -1 25.3592 3.07773   3
  -7  12  -1 15.8357 3.20638   6
  -7 -12   1 21.5799 2.24199   4
   7 -12  -1 26.5844 2.45621   4
  -7 -12   1 24.9221 2.61373   5
   8 -12   1 2.11308 2.05992   3
  -8 -12  -1 3.10028 2.15015   3
  -8 -12  -1 2.26895 1.39613   4
   8 -12   1 2.27581 1.64135   4
   8  12  -1 0.73183 2.85482   6
   8 -12   1 3.38330 2.58507   6
  -8 -12  -1 3.13082 1.77059   5
   8 -12  -1 1.98687 1.52168   4
  -8  12  -1 1.65543 2.48772   6
  -8 -12   1 2.83616 1.53559   4
  -8 -12   1 1.00595 1.69120   5
   8 -12  -1 2.50296 1.92875   3
   8  12   1 2.23348 2.70096   6
   8 -12  -1 2.53074 2.43035   6
  -9 -12  -1 7.72623 1.59787   4
   9  12  -1 6.46205 3.12556   6
   9 -12   1 5.38036 1.82862   4
   9 -12   1 7.95582 2.89939   6
   9 -12   1 8.55251 2.38547   3
  -9 -12  -1 6.72519 2.17290   5
   9 -12  -1 6.45501 2.03452   3
  -9  12  -1 0.91926 2.42448   6
   9  12   1 3.62287 2.87324   6
   9 -12  -1 5.88423 1.71064   4
  -9 -12   1 3.31067 1.75749   5
   9 -12  -1 7.58172 2.61333   6
  -9 -12   1 6.50169 1.63246   4
 -10 -12  -1 3.38406 1.44771   4
  10 -12   1 3.32479 2.63425   6
  10 -12   1 5.06295 2.56006   3
  10  12  -1 4.55226 3.10743   6
  10 -12   1 4.67031 1.94899   4
 -10  12  -1 0.72061 2.32496   6
 -10 -12   1 2.01603 1.43884   4
  10 -12  -1 2.39629 2.12544   5
 -10 -12   1 4.28725 1.76608   5
 -10 -12   1 5.00495 2.86921   3
  10 -12  -1 5.18608 2.59980   6
  10 -12  -1 3.32431 1.95897   3
  10 -12  -1 2.44626 1.66020   4
  11 -12   1 93.5126 6.26986   6
 -11 -12  -1 92.4691 4.60858   4
  11  12  -1 100.285 6.93692   6
  11 -12   1 92.9634 5.36333   5
  11 -12  -1 102.299 5.03791   4
 -11 -12   1 102.887 5.89587   3
 -11 -12   1 100.094 5.08648   5
  11 -12  -1 104.437 5.42714   5
 -11 -12   1 100.957 4.79244   4
  11  12   1 102.941 6.63278   6
  11 -12  -1 98.2063 6.23301   6
  11 -12  -1 99.9167 5.43209   3
 -11  12  -1 83.8288 5.70735   6
  12 -12   1 35.4204 4.47261   6
  12  12  -1 38.8045 4.91083   6
 -12 -12  -1 43.7161 3.93174   3
 -12 -12  -1 35.6101 2.72623   4
  12 -12  -1 38.7336 3.52316   3
 -12  12  -1 29.6601 3.56174   6
 -12 -12   1 40.5197 4.04853   3
  12 -12  -1 33.0338 3.01831   4
 -12 -12   1 37.4315 3.14650   5
  12  12   1 35.5020 4.31482   6
 -12 -12   1 39.3476 2.89081   4
  12 -12  -1 35.3804 3.43668   5
  12 -12  -1 36.5614 4.31105   6
 -13 -12  -1 2.89523 1.45941   4
  13 -12   1 2.96021 1.69246   4
  13 -12   1 -0.0373 3.45709   3
 -13 -12  -1 3.09590 2.20729   3
  13 -12   1 1.25980 2.58159   6
  13  12  -1 1.05059 2.85950   6
 -13 -12  -1 0.25393 2.09403   5
 -13 -12   1 2.96422 1.45759   4
 -13 -12   1 1.52310 1.77725   5
  13 -12  -1 1.00268 2.44022   6
 -13  12  -1 -0.5509 2.72008   6
  13 -12  -1 1.02291 1.90725   5
  13 -12  -1 -0.8049 1.79507   3
 -13 -12   1 2.53467 2.25946   3
  13  12   1 0.68547 2.77711   6
  14 -12   1 2.57655 2.14215   3
  14  12  -1 5.04779 3.12143   6
  14 -12   1 1.59651 1.67430   4
 -14 -12  -1 5.43735 1.86576   5
  14 -12   1 0.43492 2.59514   6
 -14 -12  -1 2.60488 2.25213   3
  14 -12  -1 1.49783 1.95606   3
  14  12   1 5.04760 3.12639   6
  14 -12  -1 3.83470 2.41589   4
 -14 -12   1 3.60800 2.33665   3
  14 -12  -1 3.10493 2.08891   5
  14 -12  -1 0.74539 2.44759   6
 -14 -12   1 4.55807 1.56469   4
   0   0  -2 6146.81 239.654   2
   0   0   2 6029.16 238.692   2
   1   0  -2 255.650 9.54213   4
  -1   0   2 257.716 9.59811   3
   1   0   2 261.564 9.51295   4
   1   0  -2 260.603 9.60024   3
   1   0  -2 242.864 9.50937   5
  -1   0  -2 272.552 9.66835   6
   1   0   2 257.106 9.54097   5
  -1   0  -2 267.001 9.51383   4
  -1   0  -2 253.674 9.54936   5
   1   0   2 277.113 9.65677   6
  -1   0   2 261.689 9.48682   5
   2   0   2 98.6667 3.74078   5
   2   0  -2 92.4570 3.75902   3
   2   0  -2 102.496 3.63166   5
   2   0   2 104.834 3.86604   6
  -2   0  -2 108.322 3.88937   6
  -2   0   2 92.2525 3.75271   3
   2   0   2 99.8220 3.67038   4
  -2   0  -2 95.1338 3.74475   5
  -2   0  -2 99.5551 3.66817   4
  -3   0  -2 470.649 16.3799   6
  -3   0   2 428.590 16.2092   3
   3   0   2 454.763 16.1180   4
   3   0   2 438.725 16.2140   5
  -3   0  -2 436.417 16.2208   5
   3   0  -2 430.360 16.2182   3
  -4   0  -2 977.273 64.4318   2
  -4   0  -2 1047.24 43.2824   1
   4   0   2 974.629 42.6465   1
   4   0   2 1064.38 66.7507   2
   4   0  -2 965.768 39.9476   1
  -4   0   2 940.944 39.6946   1
  -4   0   2 1018.12 55.3653   2
   4   0  -2 1036.17 56.3647   2
  -5   0  -2 5974.67 258.604   2
   5   0   2 6481.65 262.729   2
  -5   0   2 5444.30 241.442   2
   5   0  -2 6058.84 243.994   2
  -6   0  -2 492.496 16.8595   6
   6   0  -2 431.613 16.5756   3
   6   0   2 429.484 16.4117   4
  -6   0  -2 435.985 16.4104   4
   6   0   2 489.374 16.8368   6
   6   0  -2 460.681 16.4115   5
  -6   0   2 471.825 16.4070   5
   6   0   2 440.305 16.5752   5
  -6   0   2 430.411 16.5597   3
   6   0   2 422.909 16.6681   3
   7   0   2 308.684 11.7342   5
  -7   0  -2 352.261 12.0785   6
  -7   0   2 296.868 11.7274   3
  -7   0  -2 303.137 11.5620   4
   7   0  -2 304.497 11.7521   3
   7   0   2 341.119 12.0438   6
  -7   0  -2 336.324 11.7639   5
   7   0   2 295.015 11.5578   4
   7   0  -2 323.396 11.5752   5
  -7   0   2 318.312 11.5590   5
   7   0   2 295.820 11.8465   3
   8   0   2 1261.41 45.0172   5
   8   0   2 1207.28 45.1534   3
  -9   0   2 9278.96 383.387   2
   9   0   2 9647.69 406.958   2
  -9   0   2 8780.77 342.323   1
  -9   0  -2 9359.70 404.808   2
  -9   0  -2 9386.93 347.977   1
   9   0  -2 8975.59 383.273   2
  10   0   2 69.0686 2.74687   4
 -10   0   2 61.6410 2.97346   3
  10   0   2 79.9730 3.43887   6
  10   0   2 61.6633 3.12689   3
  10   0  -2 62.0570 3.01056   3
 -10   0  -2 71.9035 2.96628   5
 -10   0   2 70.8962 2.75717   5
  10   0  -2 75.9506 2.79853   5
  10   0   2 69.2422 3.57682   5
  11   0   2 518.410 19.6705   4
 -11   0   2 518.500 19.9438   3
 -11   0   2 527.160 19.6860   5
 -11   0  -2 531.416 19.8704   5
  11   0   2 518.263 19.8637   5
 -11   0  -2 573.533 20.3826   6
  11   0   2 523.997 20.1398   3
  11   0  -2 547.249 19.7158   5
  11   0   2 565.884 20.3599   6
  11   0  -2 565.939 20.1929   6
  11   0  -2 518.005 19.9851   3
 -12   0  -2 1164.95 40.9442   6
  12   0   2 1129.36 40.9075   6
  12   0   2 1096.47 40.1990   4
  12   0  -2 1109.40 40.2398   5
  12   0   2 1101.86 40.4006   5
  12   0  -2 1068.75 40.5449   3
 -12   0   2 1063.46 40.4806   3
 -12   0   2 1072.03 40.2035   5
 -12   0  -2 1103.99 40.3956   5
  12   0  -2 1152.38 40.7642   6
  12   0   2 1075.76 40.6643   3
 -13   0   2 1829.81 66.9175   5
  13   0  -2 1893.53 66.9584   5
  13   0   2 1868.90 67.1216   5
 -13   0   2 1779.44 67.2156   3
 -13   0  -2 1827.15 67.3753   3
 -13   0  -2 1866.25 67.1072   5
  13   0   2 1819.70 67.4111   3
  14   0  -2 715.691 25.6343   6
 -14   0   2 640.244 25.2741   3
  14   0   2 668.531 24.9571   4
 -14   0  -2 657.152 25.4376   3
 -14   0  -2 724.090 25.8251   6
  14   0  -2 685.857 25.0049   5
  14   0  -2 649.030 25.3595   3
 -14   0  -2 684.613 25.1570   5
  14   0   2 686.535 25.1715   5
  14   0   2 722.003 25.8019   6
  14   0   2 656.387 25.4941   3
 -14   0   2 679.325 24.9777   5
  15   0   2 211.234 8.11250   5
  15   0   2 206.133 7.90402   4
  15   0   2 202.208 8.46473   3
 -15   0   2 195.869 8.26647   3
  15   0  -2 211.939 8.61060   6
  15   0   2 216.844 8.77967   6
 -15   0  -2 206.375 8.09966   5
 -15   0   2 213.437 7.93569   5
 -15   0  -2 197.314 8.40737   3
 -15   0  -2 225.069 8.81995   6
  15   0  -2 208.381 8.37818   3
  15   0  -2 201.791 8.13478   5
 -16   0   2 32.8625 2.11579   3
 -16   0  -2 29.0968 2.42350   6
  16   0   2 29.6118 2.27316   3
  16   0  -2 30.6611 2.37333   6
 -16   0  -2 35.9133 2.33187   3
  16   0   2 30.4970 2.60924   6
  16   0  -2 31.6888 2.16613   3
  16   0  -2 33.4755 1.71295   5
  16   0   2 31.2341 1.83462   5
  16   0   2 29.9543 1.64285   4
 -16   0   2 27.4753 1.66500   5
  17   0   2 504.281 19.7153   6
 -17   0  -2 499.299 18.9770   5
 -17   0  -2 535.649 19.8005   6
 -17   0   2 510.850 18.8265   5
  17   0   2 501.246 18.7952   4
 -17   0   2 482.133 19.1810   3
  17   0  -2 515.284 18.8529   5
  17   0  -2 539.418 19.6513   6
  17   0  -2 492.672 19.3148   3
  17   0   2 519.757 19.0181   5
 -17   0  -2 492.994 19.3382   3
  17   0   2 501.212 19.4264   3
  18   0   2 878.008 33.6857   3
  18   0  -2 939.961 33.1014   5
  18   0   2 895.054 33.0363   4
 -18   0   2 865.232 33.4233   3
 -18   0  -2 918.199 33.2343   5
 -18   0  -2 962.627 34.1189   6
  18   0  -2 901.678 34.4432   6
  18   0   2 923.896 33.2565   5
 -18   0  -2 843.032 33.6836   3
  18   0  -2 863.961 33.9949   3
  18   0   2 924.751 34.0446   6
 -18   0   2 892.304 33.0580   5
  19   0  -2 1124.73 40.5470   5
  19   0   2 1090.67 40.4843   4
 -19   0  -2 1112.05 40.6768   5
  19   0  -2 1084.39 41.0827   3
 -19   0   2 1099.33 40.5129   5
  19   0  -2 1122.99 41.3966   6
 -19   0  -2 1128.43 41.1133   3
  19   0   2 1104.51 41.5060   6
 -19   0   2 1054.30 40.8891   3
 -19   0  -2 1145.25 41.5672   6
  19   0   2 1129.97 40.7130   5
  19   0   2 1076.01 41.1663   3
  20   0   2 470.166 18.1538   6
 -20   0  -2 460.517 17.2425   5
  20   0  -2 456.470 17.9829   6
 -20   0  -2 455.557 17.6738   3
 -20   0   2 442.537 17.4820   3
 -20   0   2 454.038 17.0702   5
  20   0   2 458.537 17.2500   5
  20   0  -2 447.212 17.6749   3
 -20   0  -2 457.740 18.1215   6
  20   0   2 459.237 17.7854   3
  20   0  -2 464.880 17.1071   5
 -21   0   2 646.901 23.5006   5
  21   0   2 636.514 24.1664   3
 -21   0   2 600.825 23.8323   3
 -21   0  -2 633.885 23.5937   5
 -21   0  -2 641.195 24.0708   3
  21   0  -2 647.535 23.4672   5
  21   0   2 562.737 24.4952   5
  21   0  -2 627.954 24.0785   3
  21   0  -2 657.766 24.4436   6
  21   0   2 632.672 23.4019   4
  21   0   2 658.258 24.5666   6
  22   0  -2 95.8860 5.07354   3
 -22   0   2 103.934 4.44469   5
  22   0  -2 107.277 4.44326   5
  22   0   2 102.957 4.39570   4
 -22   0  -2 110.780 5.60102   6
  22   0   2 109.193 5.64140   6
  22   0   2 93.9541 5.11241   3
 -22   0   2 97.2588 4.88648   3
  22   0   2 105.023 4.61125   5
  22   0  -2 114.165 5.54505   6
 -22   0  -2 100.731 4.59502   5
  23   0  -2 3366.24 119.926   5
  23   0   2 3216.45 121.002   6
  23   0  -2 3285.64 120.601   3
  23   0   2 3445.81 121.190   3
  23   0   2 3348.76 120.084   5
 -23   0   2 3243.52 119.871   5
  23   0  -2 3249.55 120.903   6
 -23   0   2 3236.40 120.308   3
 -23   0  -2 3321.20 120.071   5
 -23   0  -2 3254.55 121.029   6
  24   0   2 114.717 4.94942   4
  24   0  -2 109.597 5.72613   3
 -24   0   2 118.283 5.04712   5
  24   0  -2 117.973 6.13375   6
 -24   0   2 107.954 5.93129   3
  24   0   2 122.222 5.18642   5
  24   0  -2 128.550 5.03870   5
 -24   0  -2 116.318 6.10349   6
  24   0   2 114.157 5.77329   3
 -24   0  -2 118.654 5.22455   5
  24   0   2 123.506 6.26378   6
  25   0   2 143.784 7.23005   6
  25   0   2 142.389 6.80503   3
 -25   0   2 140.108 6.51679   3
 -25   0   2 143.242 6.01950   5
  25   0  -2 150.532 6.84222   3
  25   0   2 147.909 5.95944   4
 -25   0  -2 144.263 6.15850   5
  25   0  -2 143.698 5.98642   5
  25   0  -2 143.330 7.09543   6
  26   0   2 306.024 12.8090   3
  26   0   2 323.881 13.3239   6
  26   0  -2 308.589 12.8105   3
 -26   0  -2 299.691 12.1156   5
 -26   0   2 299.858 11.9641   5
  26   0  -2 325.953 12.0273   5
  26   0   2 316.964 11.9342   4
 -26   0   2 305.562 12.4615   3
  26   0  -2 309.327 13.1278   6
  27   0  -2 1208.41 43.9961   4
  27   0  -2 1183.81 44.7595   3
  27   0   2 1237.66 45.0747   3
 -27   0  -2 1196.19 44.0505   5
  27   0   2 1171.93 45.1805   6
  27   0  -2 1228.31 43.9536   5
 -27   0   2 1161.62 44.3783   3
  27   0   2 1187.88 43.8442   4
  27   0  -2 1161.59 45.0492   6
 -27   0   2 1198.65 43.9078   5
  28   0  -2 211.202 9.51097   6
  28   0   2 198.337 9.56075   6
 -28   0   2 193.709 8.72713   3
  28   0  -2 209.985 8.31460   4
 -28   0  -2 202.755 8.35097   5
  28   0   2 204.699 8.15289   4
  28   0  -2 196.992 9.05504   3
 -28   0   2 204.226 8.24459   5
  28   0  -2 212.305 8.23594   5
  29   0  -2 143.721 6.92706   3
 -29   0  -2 135.063 6.12809   5
  29   0   2 143.129 5.92738   4
  29   0  -2 143.892 6.09502   4
  29   0  -2 144.624 7.35086   6
 -29   0   2 133.861 5.96689   5
 -29   0   2 135.027 6.56174   3
  30   0  -2 79.7467 5.36279   6
  30   0   2 80.5171 3.95092   4
  30   0  -2 81.3329 4.90075   3
 -30   0   2 86.3309 4.08103   5
 -30   0   2 80.0982 4.69353   3
  30   0   2 83.1536 5.50345   6
  31   0   2 415.106 17.9005   6
 -31   0  -2 421.838 16.6326   5
  31   0  -2 437.810 17.5004   3
 -31   0   2 434.219 17.0785   3
  31   0  -2 418.619 17.8608   6
  31   0   2 449.834 16.4665   4
 -31   0   2 433.754 16.5310   5
  31   0  -2 444.766 16.6020   4
  32   0  -2 476.925 18.3149   4
  32   0  -2 475.158 19.2732   3
  32   0  -2 469.705 19.6077   6
  32   0   2 479.217 19.7470   6
  32   0   2 488.532 18.2033   4
 -32   0   2 477.474 18.8024   3
 -32   0   2 488.354 18.2869   5
 -32   0  -2 484.602 18.4208   5
 -33   0   2 216.770 9.46865   3
  33   0  -2 207.189 10.2325   6
  33   0  -2 223.196 8.96473   4
 -33   0   2 221.532 8.95577   5
 -33   0  -2 216.673 9.06879   5
  33   0   2 221.101 10.4753   6
  33   0   2 221.525 9.16463   4
 -34   0  -2 221.250 9.26004   5
  34   0  -2 222.986 10.6272   6
 -34   0   2 225.542 9.74771   3
  34   0   2 219.179 10.6891   6
  34   0   2 215.166 8.98199   4
  34   0  -2 236.767 9.22199   4
  35   0  -2 138.613 7.64540   6
 -35   0   2 131.574 6.10239   5
  35   0   2 135.779 7.66804   6
 -35   0  -2 139.977 6.20309   5
 -35   0   2 130.050 6.63967   3
  35   0   2 127.833 5.85728   4
  35   0  -2 142.761 6.13072   4
 -36   0   2 106.149 5.21427   5
 -36   0  -2 108.354 5.37858   5
  36   0   2 112.026 5.07685   4
  36   0   2 112.242 6.88361   6
  36   0  -2 106.952 6.68946   6
 -36   0   2 103.530 5.79168   3
  36   0  -2 114.487 5.24359   4
  37   0   2 583.945 21.6085   4
 -37   0   2 567.851 21.6960   5
  37   0  -2 555.005 23.2449   6
 -37   0  -2 561.406 21.8119   5
  37   0   2 570.799 23.3197   6
  37   0  -2 585.373 21.7449   4
 -38   0  -2 57.4498 3.69338   5
 -38   0   2 58.0135 3.64178   5
  38   0  -2 58.2227 3.59771   4
  38   0   2 55.4845 5.16569   6
  38   0   2 57.2306 3.44785   4
  38   0  -2 60.9777 5.22425   6
  39   0   2 12.6352 4.80390   6
  39   0   2 17.2009 2.10728   4
  39   0  -2 16.0940 2.13721   4
 -39   0  -2 10.7445 2.10480   5
 -39   0   2 18.4673 2.27970   5
  39   0  -2 18.7160 3.56545   6
  40   0   2 141.552 6.06957   4
  40   0   2 130.400 7.86842   6
  40   0  -2 126.696 9.50200   6
   0   1  -2 222.680 8.36211   4
   0   1   2 211.330 8.32862   3
   0  -1  -2 233.104 8.36418   5
   0  -1   2 223.654 8.36411   4
   0  -1   2 213.818 8.50567   3
   0   1  -2 223.448 8.51791   3
   0  -1   2 245.538 8.58042   6
   0   1   2 232.570 8.36542   5
   0  -1   2 223.584 8.30769   5
   0   1  -2 239.452 8.58814   6
   1   1  -2 175.707 7.01910   3
  -1  -1  -2 177.012 6.77062   4
   1   1  -2 182.816 6.88373   4
  -1  -1  -2 205.843 6.89252   6
   1  -1   2 186.498 6.87691   4
   1  -1   2 171.105 7.02490   3
   1  -1   2 180.444 6.84121   5
   1  -1   2 206.383 7.12238   6
   1   1  -2 203.931 7.09994   6
  -1  -1  -2 165.930 6.86912   3
  -1  -1  -2 184.609 6.88222   5
  -1   1   2 188.777 6.86842   5
  -1   1  -2 205.825 7.12552   6
   1  -1  -2 190.715 6.87009   5
  -1  -1   2 204.710 7.07971   6
   1   1   2 188.950 6.89161   5
  -1  -1   2 181.522 6.88309   4
  -1   1  -2 182.984 6.87332   4
   1   1   2 163.791 6.89043   3
  -1  -1   2 169.158 7.00417   3
  -2  -1  -2 218.171 8.67142   3
   2  -1   2 225.862 8.60365   5
   2   1  -2 225.359 8.76488   3
   2   1  -2 248.027 8.82246   6
   2  -1   2 245.614 8.86263   6
  -2  -1  -2 241.494 8.70512   6
  -2  -1  -2 237.339 8.63800   5
   2   1  -2 229.868 8.63299   4
   2  -1   2 232.375 8.61390   4
  -2   1  -2 230.877 8.61084   5
  -2   1  -2 250.780 8.86643   6
   2   1   2 246.522 8.65515   6
   2  -1  -2 234.613 8.60431   5
  -2  -1   2 226.763 8.76082   3
  -2   1  -2 235.118 8.61270   4
   2   1   2 233.040 8.63942   5
   2   1   2 219.656 8.69644   3
  -2  -1   2 226.286 8.62830   4
  -3  -1  -2 53.3783 2.34584   3
   3   1  -2 55.5867 2.25297   4
   3  -1   2 56.6311 2.22561   4
  -3  -1  -2 57.5597 2.25874   5
  -3  -1  -2 60.6915 2.41251   6
   3  -1   2 62.0870 2.51498   6
   3   1  -2 54.0314 2.39117   3
   3  -1   2 57.1282 2.24651   5
   3   1   2 60.2625 2.35321   6
  -3  -1   2 57.0166 2.25630   4
  -3  -1   2 51.9520 2.37207   3
   3   1   2 52.4599 2.36754   3
  -3   1  -2 61.4596 2.50501   6
   3   1   2 55.3026 2.25923   5
  -3   1  -2 56.4934 2.21806   4
  -3   1  -2 55.4473 2.24793   5
   4   1  -2 364.989 12.8902   5
   4   1  -2 350.694 13.0246   4
  -4   1   2 332.140 12.9196   3
   4   1  -2 344.276 13.1588   3
  -4  -1  -2 375.676 13.2486   6
   4  -1   2 355.591 13.0242   5
  -4  -1  -2 359.753 13.0306   5
   4  -1   2 357.425 12.9837   4
  -4  -1   2 339.943 13.1354   3
  -4  -1   2 362.253 12.8867   5
   4  -1  -2 343.926 12.9107   3
   4   1   2 366.590 13.1811   6
  -4   1  -2 355.389 13.0332   5
   4   1   2 350.813 13.0340   5
   4   1   2 334.168 13.1670   3
  -4   1  -2 381.839 13.2905   6
  -4   1  -2 346.088 12.9695   4
   5   1   2 1145.58 41.8776   3
   6   1  -2 816.853 28.5225   5
   6  -1   2 804.506 28.6854   5
   6   1  -2 758.630 28.8099   3
  -6  -1  -2 792.809 28.6721   5
  -6  -1  -2 764.369 28.8581   3
  -6  -1   2 772.115 28.7880   3
  -6  -1   2 795.129 28.5166   5
   6   1   2 762.683 28.8830   3
   6   1   2 798.530 28.6906   5
  -7   1   2 693.116 26.3691   3
   7  -1   2 741.228 26.4087   5
   7   1  -2 722.286 26.2321   5
   7   1  -2 683.118 26.5283   3
  -7  -1  -2 783.535 26.8273   6
  -7  -1   2 667.186 26.4848   3
   7  -1  -2 688.324 26.3740   3
   7  -1  -2 741.047 26.2844   5
   7   1   2 774.371 26.7477   6
  -7  -1   2 724.590 26.2350   5
  -7   1  -2 698.295 26.2873   4
   7   1   2 712.799 26.4036   5
  -7   1  -2 797.475 26.7485   6
   7   1   2 673.579 26.6140   3
  -8   1   2 2678.07 132.439   2
   8   1  -2 2473.37 102.851   1
  -8  -1  -2 2676.41 155.892   2
   8  -1   2 2710.51 147.694   2
   8   1  -2 2554.11 140.663   2
   8  -1   2 2588.26 105.588   1
  -8  -1  -2 2785.22 108.904   1
  -8   1   2 2537.67 100.883   1
   8   1   2 2518.20 106.939   1
   8  -1  -2 2713.98 132.977   2
  -8   1  -2 2750.90 150.072   2
  -8   1  -2 2562.33 105.018   1
   8  -1  -2 2657.25 102.734   1
  -8  -1   2 2355.93 102.168   1
   8   1   2 2547.02 153.538   2
  -8  -1   2 2528.91 137.048   2
   9  -1   2 2011.10 83.4795   1
  -9  -1  -2 1935.80 85.2282   1
   9  -1   2 2009.56 125.170   2
   9   1  -2 2090.73 122.250   2
   9   1  -2 1950.09 80.6362   1
  -9   1   2 1961.26 78.7103   1
  -9   1   2 1902.74 110.692   2
  -9  -1  -2 2012.06 132.677   2
   9   1   2 2073.25 134.889   2
   9  -1  -2 1975.69 80.3397   1
  -9   1  -2 1887.89 82.0942   1
   9   1   2 1762.00 83.4081   1
  -9  -1   2 2056.40 118.573   2
   9  -1  -2 1881.09 110.541   2
  -9  -1   2 1818.38 79.7012   1
  10  -1   2 1465.22 54.7490   3
 -10   1   2 1482.78 54.6292   3
  10   1  -2 1554.21 54.4345   5
  10  -1   2 1501.80 54.5925   5
 -10  -1  -2 1475.87 54.8602   3
 -10  -1   2 1458.49 54.7091   3
  10   1   2 1523.37 54.6140   5
  10   1   2 1520.04 54.9577   3
 -11  -1  -2 155.985 6.22337   5
  11   1  -2 163.474 6.08882   5
 -11  -1  -2 166.885 6.84540   6
  11   1  -2 173.879 6.73894   6
 -11  -1  -2 155.960 6.54660   3
  11  -1   2 153.002 6.10199   4
  11  -1   2 164.772 6.71582   6
  11   1  -2 156.705 6.46212   3
 -11   1   2 154.090 6.29725   3
  11  -1   2 152.659 6.22446   5
  11   1   2 156.290 6.59053   3
  11  -1  -2 157.898 6.36141   3
  11   1   2 153.379 6.24927   5
 -11   1  -2 158.172 6.08806   4
  11   1   2 167.712 6.78376   6
 -11   1  -2 170.535 6.71125   6
  11  -1  -2 160.546 6.08320   5
 -11  -1   2 161.734 6.07910   5
 -11  -1   2 156.527 6.38449   3
  11  -1  -2 169.346 6.52413   6
 -12  -1  -2 96.7792 4.55220   3
  12   1  -2 105.044 4.51762   3
  12  -1   2 97.1741 4.44615   3
 -12  -1  -2 107.487 4.25777   5
  12  -1   2 106.940 4.27065   5
  12   1  -2 102.748 4.09868   5
  12  -1   2 102.590 4.11664   4
 -12   1   2 99.1548 4.33154   3
  12   1  -2 115.308 4.79461   6
 -12  -1   2 101.924 4.08596   5
 -12  -1   2 95.9699 4.39522   3
 -12   1  -2 99.2916 4.27830   5
  12  -1  -2 111.097 4.60248   6
  12  -1  -2 101.906 4.40492   3
  12   1   2 96.7700 4.59762   3
  12   1   2 111.920 4.86296   6
  12   1   2 106.292 4.29043   5
 -12   1  -2 116.304 4.79365   6
 -12   1  -2 105.730 4.23055   4
  12  -1  -2 107.335 4.10397   5
  13  -1   2 244.158 9.42813   6
 -13  -1  -2 244.076 9.55457   6
  13   1  -2 251.383 9.41229   6
  13   1  -2 219.991 9.09366   3
 -13  -1  -2 227.103 8.81756   5
  13   1  -2 227.174 8.67828   5
 -13  -1  -2 222.138 9.16192   3
  13  -1   2 211.738 9.03014   3
  13  -1   2 234.660 8.84282   5
  13  -1   2 224.917 8.68683   4
 -13   1   2 220.714 8.92369   3
  13  -1  -2 216.120 8.98715   3
  13   1   2 226.587 8.85298   5
  13  -1  -2 237.557 9.21859   6
 -13   1  -2 223.368 8.66243   4
  13   1   2 228.952 8.62959   4
  13   1   2 227.645 9.25063   3
  13  -1  -2 233.775 8.67263   5
  13   1   2 241.707 9.47892   6
 -13  -1   2 219.366 8.99533   3
 -13   1  -2 250.023 9.39844   6
 -13  -1   2 240.754 8.68028   5
 -13   1  -2 228.807 8.87653   5
  14   1  -2 394.197 15.1951   3
  14   1  -2 391.937 14.7321   5
  14  -1   2 385.997 15.1482   3
 -14   1   2 398.589 14.7558   5
 -14  -1  -2 385.526 15.2170   3
  14  -1   2 379.295 14.7282   4
  14  -1   2 399.927 14.8933   5
  14  -1   2 406.912 15.4992   6
 -14  -1  -2 397.405 14.8699   5
 -14  -1  -2 421.752 15.6677   6
 -14   1   2 378.403 14.9823   3
  14   1  -2 408.351 15.4485   6
  14  -1  -2 406.270 14.7661   5
 -14  -1   2 378.321 15.0618   3
  14   1   2 396.150 15.5239   6
  14  -1  -2 381.079 15.0756   3
  14  -1  -2 413.029 15.3249   6
 -14  -1   2 406.981 14.7218   5
 -14   1  -2 415.700 15.4745   6
  14   1   2 395.020 14.9168   5
 -14   1  -2 388.018 14.9076   5
  14   1   2 410.268 14.6858   4
  14   1   2 391.469 15.3119   3
  15   1  -2 24.9982 2.01290   3
 -15  -1  -2 25.4721 1.60454   5
 -15  -1  -2 22.3899 1.93944   3
 -15   1   2 27.6551 1.89836   6
 -15   1   2 25.7016 1.78309   3
  15   1  -2 27.3038 2.22433   6
  15  -1   2 25.1582 1.56697   5
  15  -1   2 26.2874 2.27470   6
 -15  -1  -2 27.5021 2.30490   6
  15  -1   2 21.4405 1.85100   3
  15  -1   2 24.9896 1.46432   4
  15   1   2 24.9563 2.28032   6
  15  -1  -2 29.6047 1.47725   5
 -15   1  -2 24.1235 1.63187   5
  15  -1  -2 28.1695 2.13768   6
  15   1   2 23.7443 2.04242   3
  15   1   2 25.8812 1.63172   5
 -15  -1   2 22.2975 1.83371   3
 -15   1  -2 23.9936 2.10371   6
  15  -1  -2 21.2685 1.80681   3
  15   1   2 26.1056 1.39869   4
 -15  -1   2 23.9705 1.44361   5
 -16   1   2 12.2196 1.44300   3
  16   1  -2 10.8842 1.06392   5
  16   1  -2 12.6731 1.77415   6
  16  -1   2 12.1181 1.13461   4
 -16  -1  -2 11.1052 1.18082   5
  16  -1   2 11.9422 1.47198   3
 -16   1   2 14.0446 1.57562   6
  16  -1   2 12.3695 1.19150   5
 -16   1   2 10.3998 1.06802   5
 -16  -1  -2 14.6160 1.95002   6
  16   1  -2 17.2477 1.75417   3
 -16  -1  -2 13.0302 1.60476   3
  16  -1   2 13.3081 1.91924   6
  16   1   2 12.0748 1.84942   6
  16  -1  -2 16.9888 1.91119   6
  16   1   2 10.3324 1.19250   5
  16  -1  -2 10.7534 1.06507   5
 -16   1  -2 12.9537 1.71574   6
 -16   1  -2 13.8900 1.35194   5
 -16  -1   2 12.3543 1.44065   3
 -16  -1   2 11.1767 1.10028   5
  16   1   2 14.6837 1.08469   4
  16   1   2 14.8163 1.79496   3
  16  -1  -2 14.9121 1.60729   3
 -17   1   2 10.9329 1.50481   6
  17  -1   2 10.7817 1.14603   5
 -17   1   2 11.7832 1.11053   5
  17  -1   2 10.6455 1.43332   3
  17  -1   2 10.6041 1.06065   4
 -17  -1  -2 11.4011 1.55447   3
 -17  -1  -2 7.55224 1.07455   5
  17   1  -2 8.25721 0.98214   5
  17  -1   2 9.55393 1.80930   6
 -17   1   2 10.2639 1.33958   3
 -17  -1  -2 9.25423 1.71063   6
  17   1  -2 12.2760 1.63399   3
 -17   1  -2 9.57101 1.18428   5
 -17  -1   2 9.76680 1.39088   3
  17  -1  -2 11.1474 1.47967   3
  17   1   2 10.1097 0.98514   4
  17  -1  -2 13.2113 1.84310   6
 -17   1  -2 10.5883 1.70914   6
 -17  -1   2 8.32118 0.98385   5
  17   1   2 8.50220 1.10955   5
  17   1   2 7.22417 1.61666   6
  17   1   2 12.3287 1.69464   3
  17  -1  -2 11.5326 1.04544   5
 -18   1   2 88.1189 4.32927   6
 -18   1   2 92.4693 3.87477   5
 -18  -1  -2 95.1386 4.86714   6
  18  -1   2 88.0671 3.93344   5
 -18  -1  -2 88.0930 3.95295   5
  18   1  -2 87.4905 3.80749   5
 -18  -1  -2 88.4855 4.43787   3
  18   1  -2 86.4504 4.39656   3
  18  -1   2 91.4752 4.80616   6
 -18   1   2 86.8330 4.17724   3
  18  -1   2 84.8210 3.79883   4
  18  -1   2 88.5287 4.37981   3
  18   1  -2 92.6102 4.70575   6
 -18   1  -2 86.9352 4.03090   5
  18  -1  -2 83.6828 4.27727   3
  18   1   2 95.5959 4.83719   6
  18   1   2 93.9736 4.02832   5
  18   1   2 88.8945 4.51667   3
 -18  -1   2 92.9381 3.79373   5
  18   1   2 92.0949 3.75100   4
 -18   1  -2 98.1180 4.76102   6
  18  -1  -2 96.7387 4.64773   6
 -18  -1   2 87.0571 4.25276   3
  18  -1  -2 90.6493 3.82188   5
  19   1  -2 32.2258 2.56029   3
  19  -1   2 34.8579 2.99092   6
  19  -1   2 34.0036 2.54953   3
 -19   1   2 35.4521 2.38322   3
 -19  -1  -2 36.8176 2.16588   5
  19   1  -2 37.2559 2.02451   5
 -19   1   2 36.9539 2.06239   5
 -19  -1  -2 33.0370 2.62362   3
 -19   1   2 42.0368 2.62641   6
  19   1  -2 42.9990 3.01333   6
  19  -1   2 31.7100 1.97684   4
 -19  -1  -2 38.9586 2.99354   6
  19  -1   2 37.6285 2.10951   5
  19  -1  -2 35.2324 1.95754   5
 -19   1  -2 37.0925 2.84552   6
  19  -1  -2 36.0536 2.12909   4
  19   1   2 43.0864 1.97819   4
 -19  -1   2 35.6971 1.98386   5
 -19  -1   2 32.6176 2.46670   3
  19  -1  -2 35.2602 2.52205   3
 -19   1  -2 33.4514 2.19942   5
  19   1   2 36.7806 2.17753   5
  19   1   2 35.4019 2.96632   6
  19   1   2 34.8614 2.65023   3
  20  -1   2 55.2781 2.68886   5
 -20  -1  -2 48.0207 2.71276   5
  20  -1   2 51.0404 3.19616   3
 -20   1   2 54.8682 3.01657   3
  20  -1   2 52.9786 3.62928   6
  20   1  -2 49.7740 3.18841   3
  20  -1   2 48.8000 2.53631   4
 -20   1   2 48.9737 3.12149   6
 -20  -1  -2 53.0909 3.25092   3
  20   1  -2 46.4506 3.40529   6
 -20  -1  -2 49.9259 3.50786   6
 -20   1   2 41.8593 2.81810   5
  20   1  -2 49.8069 2.53504   5
 -20   1  -2 52.0737 3.46793   6
 -20  -1   2 49.4039 3.05450   3
 -20  -1   2 53.3385 2.54436   5
  20   1   2 51.4911 3.31480   3
  20  -1  -2 47.1226 3.36403   6
  20  -1  -2 54.6342 2.74216   4
  20  -1  -2 50.0023 2.50707   5
 -20   1  -2 52.8511 2.78505   5
  20   1   2 54.0170 2.46756   4
  20   1   2 52.1887 2.77274   5
  20  -1  -2 52.2739 3.45474   3
  20   1   2 52.9575 3.59444   6
  21  -1   2 88.2585 5.12898   6
 -21   1   2 92.1225 4.49698   3
 -21  -1  -2 94.3703 5.15443   6
  21  -1   2 97.2303 4.21226   5
  21   1  -2 97.4574 4.10969   5
  21   1  -2 90.7717 4.74715   3
 -21  -1  -2 94.3214 4.73470   3
  21   1  -2 92.1460 5.06619   6
  21  -1   2 94.7203 4.76128   3
 -21  -1  -2 91.3126 4.20202   5
  21  -1   2 92.7074 4.07755   4
 -21   1   2 92.9842 4.71240   6
 -21   1   2 92.9667 4.13582   5
 -21   1  -2 104.608 4.36164   5
  21   1   2 91.5260 4.53536   5
 -21  -1   2 93.1731 4.62158   3
  21  -1  -2 95.9044 4.06277   5
  21  -1  -2 95.7245 5.00313   6
  21  -1  -2 87.2818 4.60783   3
  21   1   2 97.1178 4.76575   4
  21   1   2 92.5954 4.81515   3
  21  -1  -2 94.8401 4.23419   4
 -21   1  -2 96.1895 5.06137   6
 -21  -1   2 89.8076 4.79503   5
  21   1   2 101.461 5.22712   6
  22  -1   2 378.403 15.5890   6
  22   1  -2 394.518 14.5048   5
  22  -1   2 383.867 14.6079   5
 -22   1   2 359.668 14.4836   5
  22   1  -2 371.513 15.1849   3
 -22  -1  -2 377.817 15.1030   3
  22   1  -2 382.989 15.5190   6
  22  -1   2 374.142 14.4536   4
 -22  -1  -2 377.394 14.5780   5
  22  -1   2 384.006 15.1872   3
 -22  -1  -2 386.394 15.6470   6
 -22   1   2 394.819 14.9167   3
 -22   1   2 377.671 15.1196   6
 -22  -1   2 385.513 14.4400   5
  22  -1  -2 392.729 15.0902   3
  22  -1  -2 385.635 14.4715   5
  22   1   2 389.132 14.6861   5
[truncated: 1,528,261 more chars]
