# Supplementary material for: Bismuth Radical Catalysis: Thermally Induced Intramolecular C(sp3)–C(sp) Cyclization of Unactivated Alkyl Iodides and Alkynes
Source: ACS Catal. 2025 Aug 13;15(17):14976–82. doi: 10.1021/acscatal.5c02812 (PMC12418314; doi:10.1021/acscatal.5c02812)
Supplement: Supplementary file 7 [file cs5c02812_si_007.cif]

data_smax1
_audit_creation_date               2024-04-16
_audit_creation_method
;
Olex2 1.5
(compiled 2024.02.16 svn.r378c4104 for OlexSys, GUI svn.r6928)
;
_shelx_SHELXL_version_number       '2019/1'
_audit_contact_author_address      ?
_audit_contact_author_email        ?
_audit_contact_author_name         ''
_audit_contact_author_phone        ?
_publ_contact_author_id_orcid      ?
_publ_section_references
;
Dolomanov, O.V., Bourhis, L.J., Gildea, R.J, Howard, J.A.K. & Puschmann, H.
 (2009), J. Appl. Cryst. 42, 339-341.

Sheldrick, G.M. (2008). Acta Cryst. A64, 112-122.

Sheldrick, G.M. (2015). Acta Cryst. A71, 3-8.
;
_chemical_name_common              ?
_chemical_name_systematic          ?
_chemical_formula_moiety           'C12 H8 Bi I S'
_chemical_formula_sum              'C12 H8 Bi I S'
_chemical_formula_weight           520.12
_chemical_melting_point            ?
loop_
  _atom_type_symbol
  _atom_type_description
  _atom_type_scat_dispersion_real
  _atom_type_scat_dispersion_imag
  _atom_type_scat_source
 'C' 'C' 0.0181 0.0091 'International Tables Vol C Tables 4.2.6.8 and 6.1.1.4'
 'H' 'H' 0.0000 0.0000 'International Tables Vol C Tables 4.2.6.8 and 6.1.1.4'
 'Bi' 'Bi' -4.0111 8.9310
 'International Tables Vol C Tables 4.2.6.8 and 6.1.1.4'
 'I' 'I' -0.3257 6.8362 'International Tables Vol C Tables 4.2.6.8 and 6.1.1.4'
 'S' 'S' 0.3331 0.5567 'International Tables Vol C Tables 4.2.6.8 and 6.1.1.4'

_shelx_space_group_comment
;
The symmetry employed for this shelxl refinement is uniquely defined
by the following loop, which should always be used as a source of
symmetry information in preference to the above space-group names.
They are only intended as comments.
;
_space_group_crystal_system        'triclinic'
_space_group_IT_number             2
_space_group_name_H-M_alt          'P -1'
_space_group_name_Hall             '-P 1'
loop_
  _space_group_symop_operation_xyz
 'x, y, z'
 '-x, -y, -z'

_cell_length_a                     4.5396(2)
_cell_length_b                     10.2185(5)
_cell_length_c                     14.1244(7)
_cell_angle_alpha                  97.706(4)
_cell_angle_beta                   95.032(4)
_cell_angle_gamma                  102.767(3)
_cell_volume                       628.55(5)
_cell_formula_units_Z              2
_cell_measurement_reflns_used      1759
_cell_measurement_temperature      100
_cell_measurement_theta_max        30.06
_cell_measurement_theta_min        3.12
_shelx_estimated_absorpt_T_max     ?
_shelx_estimated_absorpt_T_min     ?
_exptl_absorpt_coefficient_mu      48.065
_exptl_absorpt_correction_T_max    0.0409
_exptl_absorpt_correction_T_min    0.0036
_exptl_absorpt_correction_type     sphere
_exptl_absorpt_process_details
;
STOE LANA, absorption correction by scaling of reflection intensities.
J. Koziskova, F. Hahn, J. Richter, J. Kozisek, "Comparison of different
absorption corrections on the model structure of tetrakis(\m~2~-acetato)-
diaqua-di-copper(II)", Acta Chimica Slovaca, vol. 9, no. 2, 2016, pp. 136 - 140.
Afterwards a spherical absorption correction was performed within STOE LANA.
;
_exptl_absorpt_special_details     ?
_exptl_crystal_colour              colourless
_exptl_crystal_colour_lustre       .
_exptl_crystal_colour_modifier     .
_exptl_crystal_colour_primary      colourless
_exptl_crystal_density_diffrn      2.748
_exptl_crystal_density_meas        ?
_exptl_crystal_density_method      'not measured'
_exptl_crystal_description         needle
_exptl_crystal_F_000               464
_exptl_crystal_preparation         ?
_exptl_crystal_size_rad            0.0322
_exptl_crystal_size_mid            ?
_exptl_crystal_size_min            ?
_exptl_transmission_factor_max     ?
_exptl_transmission_factor_min     ?
_diffrn_reflns_av_R_equivalents    0.0665
_diffrn_reflns_av_unetI/netI       0.0487
_diffrn_reflns_Laue_measured_fraction_full  0.971
_diffrn_reflns_Laue_measured_fraction_max  0.971
_diffrn_reflns_limit_h_max         5
_diffrn_reflns_limit_h_min         -5
_diffrn_reflns_limit_k_max         12
_diffrn_reflns_limit_k_min         -11
_diffrn_reflns_limit_l_max         11
_diffrn_reflns_limit_l_min         -16
_diffrn_reflns_number              11483
_diffrn_reflns_point_group_measured_fraction_full  0.971
_diffrn_reflns_point_group_measured_fraction_max  0.971
_diffrn_reflns_theta_full          66.596
_diffrn_reflns_theta_max           66.596
_diffrn_reflns_theta_min           3.181
_diffrn_ambient_temperature        100
_diffrn_detector                   Pilatus300K
_diffrn_detector_area_resol_mean   5.81
_diffrn_detector_type              'DECTRIS PILATUS 300K'
_diffrn_measured_fraction_theta_full  0.971
_diffrn_measured_fraction_theta_max  0.971
_diffrn_measurement_details        '5074 frames, detector distance = 60 mm'
_diffrn_measurement_device         'Eulerian 4-circle diffractometer'
_diffrn_measurement_device_type    'STOE STADIVARI'
_diffrn_measurement_method         'rotation method, \w scans'
_diffrn_radiation_collimation      '0.6 mm diameter'
_diffrn_radiation_monochromator    'Graded multilayer mirror'
_diffrn_radiation_polarisn_norm    270
_diffrn_radiation_probe            x-ray
_diffrn_radiation_type             'Cu K\a'
_diffrn_radiation_wavelength       1.54186
_diffrn_source                     'Xenocs Microfocus Source'
_diffrn_source_current             0.600
_diffrn_source_power               0.030
_diffrn_source_target              CuK\a
_diffrn_source_voltage             50
_reflns_Friedel_coverage           0.000
_reflns_Friedel_fraction_full      .
_reflns_Friedel_fraction_max       .
_reflns_number_gt                  1783
_reflns_number_total               2155
_reflns_special_details
;
 Reflections were merged by SHELXL according to the crystal
 class for the calculation of statistics and refinement.
 
 _reflns_Friedel_fraction is defined as the number of unique
 Friedel pairs measured divided by the number that would be
 possible theoretically, ignoring centric projections and
 systematic absences.
;
_reflns_threshold_expression       'I > 2\s(I)'
_computing_cell_refinement         'X-Area Recipe 1.36.0.0 (STOE, 2020)'
_computing_data_collection         'X-Area Pilatus3_SV 1.31.170.0 (STOE, 2020)'
_computing_data_reduction
;
X-Area Integrate 1.78.3.0 (STOE, 2020)
X-Area LANA 1.83.8.0 (STOE, 2020)
;
_computing_molecular_graphics      'Olex2 1.5 (Dolomanov et al., 2009)'
_computing_publication_material    'Olex2 1.5 (Dolomanov et al., 2009)'
_computing_structure_refinement    'XL  (Sheldrick, 2008)'
_computing_structure_solution      'SHELXT 2018/2 (Sheldrick, 2018)'
_refine_diff_density_max           2.068
_refine_diff_density_min           -1.975
_refine_diff_density_rms           0.343
_refine_ls_extinction_coef         .
_refine_ls_extinction_method       none
_refine_ls_goodness_of_fit_ref     0.999
_refine_ls_hydrogen_treatment      constr
_refine_ls_matrix_type             full
_refine_ls_number_parameters       136
_refine_ls_number_reflns           2155
_refine_ls_number_restraints       0
_refine_ls_R_factor_all            0.0607
_refine_ls_R_factor_gt             0.0534
_refine_ls_restrained_S_all        0.999
_refine_ls_shift/su_max            0.001
_refine_ls_shift/su_mean           0.000
_refine_ls_structure_factor_coef   Fsqd
_refine_ls_weighting_details      
 'w=1/[\s^2^(Fo^2^)+(0.0948P)^2^] where P=(Fo^2^+2Fc^2^)/3'
_refine_ls_weighting_scheme        calc
_refine_ls_wR_factor_gt            0.1317
_refine_ls_wR_factor_ref           0.1347
_refine_special_details            ?
_olex2_refinement_description
;
1. Fixed Uiso
 At 1.2 times of:
  All C(H) groups
2.a Aromatic/amide H refined with riding coordinates:
 C7(H7), C9(H9), C10(H10), C12(H12), C4(H4), C6(H6), C11(H11), C5(H5)
;
_atom_sites_solution_hydrogens     geom
_atom_sites_solution_primary       dual
_atom_sites_solution_secondary     ?
loop_
  _atom_site_label
  _atom_site_type_symbol
  _atom_site_fract_x
  _atom_site_fract_y
  _atom_site_fract_z
  _atom_site_U_iso_or_equiv
  _atom_site_adp_type
  _atom_site_occupancy
  _atom_site_site_symmetry_order
  _atom_site_calc_flag
  _atom_site_refinement_flags_posn
  _atom_site_refinement_flags_adp
  _atom_site_refinement_flags_occupancy
  _atom_site_disorder_assembly
  _atom_site_disorder_group
 Bi1 Bi 0.87044(11) 0.73693(5) 0.31463(4) 0.0495(2) Uani 1 1 d . . . . .
 I1 I 0.6708(2) 0.80066(9) 0.49668(7) 0.0590(3) Uani 1 1 d . . . . .
 S1 S 0.5426(9) 0.6546(3) 0.0921(3) 0.0548(8) Uani 1 1 d . . . . .
 C7 C 0.567(3) 0.9923(12) 0.2814(11) 0.054(3) Uani 1 1 d . . . . .
 H7 H 0.645550 1.029297 0.346380 0.065 Uiso 1 1 calc R U . . .
 C8 C 0.360(3) 0.5438(11) 0.1692(10) 0.046(3) Uani 1 1 d . . . . .
 C2 C 0.464(3) 0.5623(12) 0.2645(10) 0.048(3) Uani 1 1 d . . . . .
 C9 C 0.105(3) 0.4375(12) 0.1272(11) 0.052(3) Uani 1 1 d . . . . .
 H9 H 0.034128 0.426352 0.060689 0.062 Uiso 1 1 calc R U . . .
 C3 C 0.491(3) 0.8149(11) 0.1463(9) 0.045(3) Uani 1 1 d . . . . .
 C1 C 0.616(3) 0.8675(12) 0.2407(10) 0.049(3) Uani 1 1 d . . . . .
 C10 C -0.036(3) 0.3510(12) 0.1853(11) 0.056(3) Uani 1 1 d . . . . .
 H10 H -0.201910 0.277436 0.158287 0.067 Uiso 1 1 calc R U . . .
 C12 C 0.317(3) 0.4740(12) 0.3230(11) 0.053(3) Uani 1 1 d . . . . .
 H12 H 0.388760 0.483832 0.389462 0.063 Uiso 1 1 calc R U . . .
 C4 C 0.322(3) 0.8885(13) 0.0939(11) 0.056(3) Uani 1 1 d . . . . .
 H4 H 0.233405 0.851994 0.029669 0.067 Uiso 1 1 calc R U . . .
 C6 C 0.404(3) 1.0618(13) 0.2280(12) 0.060(4) Uani 1 1 d . . . . .
 H6 H 0.373196 1.146605 0.256359 0.072 Uiso 1 1 calc R U . . .
 C11 C 0.062(4) 0.3704(13) 0.2807(11) 0.059(3) Uani 1 1 d . . . . .
 H11 H -0.044394 0.312631 0.320176 0.071 Uiso 1 1 calc R U . . .
 C5 C 0.288(4) 1.0105(15) 0.1348(12) 0.064(4) Uani 1 1 d . . . . .
 H5 H 0.180925 1.060974 0.098397 0.077 Uiso 1 1 calc R U . . .

loop_
  _atom_site_aniso_label
  _atom_site_aniso_U_11
  _atom_site_aniso_U_22
  _atom_site_aniso_U_33
  _atom_site_aniso_U_23
  _atom_site_aniso_U_13
  _atom_site_aniso_U_12
 Bi1 0.0449(3) 0.0483(3) 0.0556(4) 0.0097(2) 0.0076(2) 0.01016(19)
 I1 0.0678(5) 0.0592(5) 0.0475(5) 0.0072(4) 0.0046(4) 0.0116(4)
 S1 0.0714(19) 0.0419(14) 0.0503(18) 0.0060(13) 0.0195(15) 0.0076(13)
 C7 0.062(7) 0.038(6) 0.056(8) 0.007(5) 0.015(6) -0.003(5)
 C8 0.055(7) 0.030(5) 0.053(8) 0.006(5) 0.021(6) 0.006(5)
 C2 0.064(7) 0.037(5) 0.050(8) 0.014(5) 0.007(6) 0.021(5)
 C9 0.071(8) 0.034(5) 0.051(8) 0.007(5) 0.007(6) 0.013(5)
 C3 0.057(7) 0.036(5) 0.048(7) 0.012(5) 0.022(6) 0.011(5)
 C1 0.043(6) 0.040(6) 0.060(8) 0.011(5) 0.012(6) -0.002(5)
 C10 0.062(7) 0.034(5) 0.069(10) 0.008(6) 0.004(7) 0.006(5)
 C12 0.072(8) 0.037(6) 0.049(8) 0.010(5) -0.003(6) 0.014(6)
 C4 0.059(7) 0.046(6) 0.064(9) 0.027(6) 0.001(6) 0.009(6)
 C6 0.066(8) 0.038(6) 0.082(11) 0.016(6) 0.023(8) 0.015(6)
 C11 0.084(10) 0.039(6) 0.056(9) 0.010(6) 0.012(7) 0.018(6)
 C5 0.070(9) 0.054(8) 0.070(10) 0.027(7) 0.002(8) 0.011(7)

_geom_special_details
;
 All esds (except the esd in the dihedral angle between two l.s. planes)
 are estimated using the full covariance matrix.  The cell esds are taken
 into account individually in the estimation of esds in distances, angles
 and torsion angles; correlations between esds in cell parameters are only
 used when they are defined by crystal symmetry.  An approximate (isotropic)
 treatment of cell esds is used for estimating esds involving l.s. planes.
;
loop_
  _geom_bond_atom_site_label_1
  _geom_bond_atom_site_label_2
  _geom_bond_distance
  _geom_bond_site_symmetry_2
  _geom_bond_publ_flag
 Bi1 I1 2.8422(11) . ?
 Bi1 C2 2.252(13) . ?
 Bi1 C1 2.246(14) . ?
 S1 C8 1.798(12) . ?
 S1 C3 1.787(11) . ?
 C7 H7 0.9500 . ?
 C7 C1 1.401(18) . ?
 C7 C6 1.38(2) . ?
 C8 C2 1.360(19) . ?
 C8 C9 1.420(18) . ?
 C2 C12 1.403(19) . ?
 C9 H9 0.9500 . ?
 C9 C10 1.378(19) . ?
 C3 C1 1.389(19) . ?
 C3 C4 1.415(19) . ?
 C10 H10 0.9500 . ?
 C10 C11 1.36(2) . ?
 C12 H12 0.9500 . ?
 C12 C11 1.41(2) . ?
 C4 H4 0.9500 . ?
 C4 C5 1.35(2) . ?
 C6 H6 0.9500 . ?
 C6 C5 1.36(2) . ?
 C11 H11 0.9500 . ?
 C5 H5 0.9500 . ?

loop_
  _geom_angle_atom_site_label_1
  _geom_angle_atom_site_label_2
  _geom_angle_atom_site_label_3
  _geom_angle
  _geom_angle_site_symmetry_1
  _geom_angle_site_symmetry_3
  _geom_angle_publ_flag
 C2 Bi1 I1 93.3(3) . . ?
 C1 Bi1 I1 94.8(3) . . ?
 C1 Bi1 C2 87.5(4) . . ?
 C3 S1 C8 101.2(5) . . ?
 C1 C7 H7 119.8 . . ?
 C6 C7 H7 119.8 . . ?
 C6 C7 C1 120.4(14) . . ?
 C2 C8 S1 120.5(9) . . ?
 C2 C8 C9 121.7(12) . . ?
 C9 C8 S1 117.8(11) . . ?
 C8 C2 Bi1 115.4(9) . . ?
 C8 C2 C12 119.4(12) . . ?
 C12 C2 Bi1 125.2(10) . . ?
 C8 C9 H9 120.8 . . ?
 C10 C9 C8 118.4(13) . . ?
 C10 C9 H9 120.8 . . ?
 C1 C3 S1 119.7(10) . . ?
 C1 C3 C4 119.8(12) . . ?
 C4 C3 S1 120.5(11) . . ?
 C7 C1 Bi1 126.4(11) . . ?
 C3 C1 Bi1 115.4(9) . . ?
 C3 C1 C7 118.2(13) . . ?
 C9 C10 H10 119.9 . . ?
 C11 C10 C9 120.3(13) . . ?
 C11 C10 H10 119.9 . . ?
 C2 C12 H12 120.9 . . ?
 C2 C12 C11 118.3(13) . . ?
 C11 C12 H12 120.9 . . ?
 C3 C4 H4 119.9 . . ?
 C5 C4 C3 120.2(14) . . ?
 C5 C4 H4 119.9 . . ?
 C7 C6 H6 119.6 . . ?
 C5 C6 C7 120.8(13) . . ?
 C5 C6 H6 119.6 . . ?
 C10 C11 C12 121.8(13) . . ?
 C10 C11 H11 119.1 . . ?
 C12 C11 H11 119.1 . . ?
 C4 C5 C6 120.5(15) . . ?
 C4 C5 H5 119.7 . . ?
 C6 C5 H5 119.7 . . ?

loop_
  _geom_torsion_atom_site_label_1
  _geom_torsion_atom_site_label_2
  _geom_torsion_atom_site_label_3
  _geom_torsion_atom_site_label_4
  _geom_torsion
  _geom_torsion_site_symmetry_1
  _geom_torsion_site_symmetry_2
  _geom_torsion_site_symmetry_3
  _geom_torsion_site_symmetry_4
  _geom_torsion_publ_flag
 Bi1 C2 C12 C11 179.2(9) . . . . ?
 S1 C8 C2 Bi1 -0.1(13) . . . . ?
 S1 C8 C2 C12 -179.7(10) . . . . ?
 S1 C8 C9 C10 179.4(10) . . . . ?
 S1 C3 C1 Bi1 -0.8(12) . . . . ?
 S1 C3 C1 C7 -179.0(9) . . . . ?
 S1 C3 C4 C5 -179.0(11) . . . . ?
 C7 C6 C5 C4 2(2) . . . . ?
 C8 S1 C3 C1 61.4(11) . . . . ?
 C8 S1 C3 C4 -118.6(11) . . . . ?
 C8 C2 C12 C11 -1.3(19) . . . . ?
 C8 C9 C10 C11 2(2) . . . . ?
 C2 C8 C9 C10 -0.5(19) . . . . ?
 C2 C12 C11 C10 3(2) . . . . ?
 C9 C8 C2 Bi1 179.8(9) . . . . ?
 C9 C8 C2 C12 0.2(19) . . . . ?
 C9 C10 C11 C12 -3(2) . . . . ?
 C3 S1 C8 C2 -61.2(12) . . . . ?
 C3 S1 C8 C9 118.9(10) . . . . ?
 C3 C4 C5 C6 -2(2) . . . . ?
 C1 C7 C6 C5 0(2) . . . . ?
 C1 C3 C4 C5 1.0(19) . . . . ?
 C4 C3 C1 Bi1 179.1(9) . . . . ?
 C4 C3 C1 C7 1.0(17) . . . . ?
 C6 C7 C1 Bi1 -179.6(10) . . . . ?
 C6 C7 C1 C3 -1.6(18) . . . . ?

_shelx_res_file
;
TITL smax1_a.res in P-1
    smax1.res
    created by SHELXL-2019/1 at 13:07:05 on 16-Apr-2024
REM Old TITL
REM SHELXT solution in P-1: R1 0.088, Rweak 0.008, Alpha 0.012
REM <I/s> 0.000 for 0 systematic absences, Orientation as input
REM Formula found by SHELXT: C12 Bi I S
CELL 1.54186 4.5396 10.2185 14.1244 97.706 95.032 102.767
ZERR 2 0.0002 0.0005 0.0007 0.004 0.004 0.003
LATT 1
SFAC C H Bi I S
UNIT 24 16 2 2 2

L.S. 4 0 0
PLAN  4
TEMP -173.15
CONF
BOND
list 4
MORE -1
BOND $H
fmap 2 53
acta
SHEL 999 0.84
REM <olex2.extras>
REM <HklSrc "%.\\SMAX1.hkl">
REM </olex2.extras>

WGHT    0.094800
FVAR       0.42037
BI1   3    0.870440    0.736934    0.314626    11.00000    0.04493    0.04830 =
         0.05558    0.00967    0.00756    0.01016
I1    4    0.670799    0.800661    0.496684    11.00000    0.06782    0.05916 =
         0.04751    0.00722    0.00460    0.01161
S1    5    0.542565    0.654592    0.092081    11.00000    0.07138    0.04188 =
         0.05028    0.00598    0.01950    0.00758
C7    1    0.566601    0.992327    0.281422    11.00000    0.06182    0.03756 =
         0.05650    0.00667    0.01493   -0.00259
AFIX  43
H7    2    0.645550    1.029297    0.346380    11.00000   -1.20000
AFIX   0
C8    1    0.359580    0.543821    0.169236    11.00000    0.05531    0.03020 =
         0.05307    0.00623    0.02073    0.00610
C2    1    0.463582    0.562277    0.264462    11.00000    0.06373    0.03734 =
         0.04976    0.01379    0.00749    0.02093
C9    1    0.105378    0.437548    0.127230    11.00000    0.07120    0.03362 =
         0.05123    0.00738    0.00681    0.01280
AFIX  43
H9    2    0.034128    0.426352    0.060689    11.00000   -1.20000
AFIX   0
C3    1    0.490585    0.814900    0.146324    11.00000    0.05689    0.03565 =
         0.04800    0.01182    0.02152    0.01084
C1    1    0.616148    0.867470    0.240673    11.00000    0.04329    0.03952 =
         0.05998    0.01068    0.01171   -0.00240
C10   1   -0.035569    0.351009    0.185281    11.00000    0.06157    0.03419 =
         0.06944    0.00822    0.00423    0.00633
AFIX  43
H10   2   -0.201910    0.277436    0.158287    11.00000   -1.20000
AFIX   0
C12   1    0.317467    0.474023    0.323026    11.00000    0.07162    0.03716 =
         0.04919    0.00967   -0.00341    0.01441
AFIX  43
H12   2    0.388760    0.483832    0.389462    11.00000   -1.20000
AFIX   0
C4    1    0.322223    0.888518    0.093860    11.00000    0.05936    0.04636 =
         0.06367    0.02708    0.00051    0.00853
AFIX  43
H4    2    0.233405    0.851994    0.029669    11.00000   -1.20000
AFIX   0
C6    1    0.404253    1.061801    0.227950    11.00000    0.06577    0.03805 =
         0.08227    0.01581    0.02312    0.01540
AFIX  43
H6    2    0.373196    1.146605    0.256359    11.00000   -1.20000
AFIX   0
C11   1    0.062119    0.370421    0.280716    11.00000    0.08405    0.03949 =
         0.05611    0.01018    0.01225    0.01819
AFIX  43
H11   2   -0.044394    0.312631    0.320176    11.00000   -1.20000
AFIX   0
C5    1    0.287542    1.010506    0.134810    11.00000    0.07002    0.05444 =
         0.06954    0.02704    0.00193    0.01117
AFIX  43
H5    2    0.180925    1.060974    0.098397    11.00000   -1.20000
AFIX   0
HKLF 4


REM  smax1_a.res in P-1
REM wR2 = 0.1347, GooF = S = 0.999, Restrained GooF = 0.999 for all data
REM R1 = 0.0534 for 1783 Fo > 4sig(Fo) and 0.0607 for all 2155 data
REM 136 parameters refined using 0 restraints

END

WGHT      0.0948      0.0000

REM Highest difference peak  2.068,  deepest hole -1.975,  1-sigma level  0.343
Q1    1   1.0412  0.7226  0.3008  11.00000  0.05    2.07
Q2    1   0.8175  0.6816  0.2453  11.00000  0.05    2.03
Q3    1   0.9116  0.8405  0.3285  11.00000  0.05    2.01
Q4    1   0.7162  0.7534  0.3448  11.00000  0.05    1.95
;
_shelx_res_checksum                33422
_shelx_hkl_file
;
  -1  -1  -1 7063.07   30.32
   0  -2  -4 1067.56   35.29
   0  -1   6 1225.02   42.42
   2  -1   1   18.47    8.14
  -1  -1   3  505.69   23.26
   1  -1  -4 1704.94   49.50
   2  -1  -1   15.66   10.59
  -1  -1   0 9461.45   55.10
  -1  -1   2 3711.35   50.11
   0  -1  -4 5954.14   59.17
  -1  -2  -3   45.33    3.11
   1   0  -1 2015.81   31.44
   1   0  -2   23.58    9.92
   1   0   1  750.48   10.55
   1   0  -3 5970.72   69.88
   0  -1   4 2242.02   42.73
   1  -1   4  304.80   12.68
  -1  -2   2   11.81   11.35
   0  -2   5 4417.55   69.56
   0   0  -3   28.90    7.30
   2   0  -2  199.41   17.19
  -1  -3   2  410.40   23.67
   0  -2   4  105.00   12.65
   2   0   0   37.17    8.74
  -1  -3   1  379.41   22.00
   0   0  -6 3821.64   59.02
   1   1  -3  552.47   23.41
   1   1  -2 3890.63   53.88
  -1  -3   0 3179.64   52.81
   0  -3   4  371.76   24.11
  -1  -4   0  988.52   35.96
  -1  -3  -1 3081.58   48.51
   2   1  -2  831.96   31.93
   0   1  -4 2222.99   43.61
  -1  -3  -2   23.48    9.39
   0   1  -6 1484.47   43.03
   0   1  -3  220.60   16.36
   2   1  -1   10.59   10.94
   0  -2   2   98.42   18.38
   0  -1   1 9999.00   74.11
   0  -1   0    2.22    4.30
  -2   1  -2 2882.50   49.34
  -1   4   1   50.91   10.37
  -2   2  -2 1612.31   30.41
   0  -2   0 6070.23   57.00
   0   2   2   -2.10   10.39
   0  -4   1 1998.90   48.18
  -1  -2  -2 2427.02   54.38
  -1   4   2  847.11   30.43
  -1   3   0  766.05   17.60
   0   1   1 2914.26   31.98
   0   2   4 1061.61   36.94
   0  -4   0 1865.72   47.33
   0  -2  -1 2754.95   41.70
   0  -3  -1  449.47   23.43
   0   1   2  327.66   15.67
  -1   0  -3 1139.89   25.84
  -1   3   1 1759.79   33.49
   0  -4  -1  697.62   33.22
   0   1   3  553.20   22.83
   0   1   4 5909.21   75.01
   0  -1  -1 2921.86   32.97
  -1   3   2  770.26   26.77
  -1   3   3  100.00   15.62
   0  -3  -2   27.15   13.99
   0  -2  -2   -5.26   10.98
  -1   0  -4  278.77   16.14
   0   0   4  727.61   26.75
  -1   2   4 3340.29   64.24
  -1   0  -5  168.01   15.76
   0  -1   5  200.31   18.18
   0  -2  -4  902.36   32.88
  -2   3   0  129.12   12.37
  -2   3   1   36.53   13.30
  -1   1  -4  296.74   14.19
   0   0   1 2239.23   20.39
  -1   2   0  502.39   13.76
   0  -2   6 3218.37   62.04
   0  -1  -4 6015.61   73.92
   0   0  -1 2251.87   20.96
  -1   1  -5 1209.71   30.49
   0  -3   6 2403.32   54.30
   0  -2   5 4256.52   63.62
   0  -1  -5  290.08   22.02
   0   0  -2  794.30   18.19
  -1   1   3    3.44   12.70
   0   0  -3   35.42    9.64
   0  -1   3  204.32   13.02
   1  -4  -2  874.35   34.87
   1  -4  -1   34.07   12.47
   0   0  -4  694.91   24.43
  -2   0   0   34.34   10.17
  -1   0   4 2753.76   52.91
   0  -1  -4 5909.81   59.27
  -1   0  -2 6537.01   30.67
   0  -2  -6 1912.94   45.02
   0  -1   5  219.72   14.55
   1  -1  -1  811.33   22.39
   2  -3   1    5.25   10.92
  -1   0   2   18.13   11.87
   1  -1   1 4351.15   36.96
  -1   0   1 1943.73   35.45
   1  -1  -3   14.48   11.17
  -2  -1   0  897.38   32.30
  -1   0  -1  723.70   15.57
  -1   0   0    7.28    7.54
   1  -1  -4 2558.38   51.16
  -1  -1   4 4542.77   75.44
   0  -1   4 1837.90   32.73
   0   0  -3   36.69    7.57
   2  -2   0  179.64   16.98
  -1  -1   3  532.78   26.95
   1  -1   2 2146.95   19.06
   2  -2   1 1177.12   33.30
  -1  -1   2 3797.51   57.80
   0  -1   3  236.46   13.44
   0   0  -5 8497.08   79.35
   1   0  -2   14.26   11.67
   1   0  -4 3023.91   57.27
  -1  -2   3 1527.82   46.09
  -1  -1   1 1439.82   34.12
   2  -1  -1   35.59   14.31
   1   0  -1 1941.00   34.78
   0   0  -6 3819.45   56.07
   0  -2   4  126.42   15.48
   0  -3   5  363.81   26.66
   1  -3   5  171.73   12.87
   2  -1   0  150.28   16.24
  -1  -2   2   13.32   11.07
   0   0  -7  115.65   13.69
  -1  -2   1 4829.33   74.38
   2  -1   1   46.72   12.66
   1   1  -4 4571.82   75.03
   0  -3   4  336.82   23.94
   1   1  -3  533.23   27.14
  -1  -1  -2 1867.27   31.98
   0   1  -4 2172.00   37.52
   0   1  -6 1272.41   34.98
  -1  -1  -3  710.21   18.67
  -1  -3   0 3950.29   74.60
   2   0   0   49.79   13.83
  -1  -2  -1  191.83   17.60
  -1  -1  -4   17.27    5.25
   0  -3   3  567.65   26.86
  -1  -2  -2 2779.14   51.35
   1   0   3 1559.05   24.22
   1   1  -1 1358.44   31.32
   1   1   0 9763.98   81.43
   0  -3   5  297.53   19.98
   1   1  -6 1581.50   40.08
   0  -3   4  345.76   22.77
   1   2  -3 1534.90   43.40
   1   2  -2   11.91   14.74
   1   2  -4  246.26   22.98
   0  -3   3  606.83   31.12
   1   2  -1 5436.01   79.91
   0  -3   2 7658.93  102.44
   0  -1  -5  298.16    8.87
   0  -2  -5 3110.85   47.10
   1   0   4  243.36   10.71
   1   2   1  225.75   23.28
   0  -3  -4 4345.74   76.57
   0  -3   1 8216.34  108.18
   1   1   3  712.49   26.87
   0  -2   1 3873.41   62.36
   1  -2   5  419.38   18.90
   0  -3   0   46.68   21.12
   0  -3  -2   40.55   19.38
   1   2   2 3103.91   66.06
   0  -2   0 5102.63   71.36
   0  -2  -3  467.12   25.52
   0  -2  -1 2669.76   52.52
   0  -1   0    4.60    7.88
   0   1  -5  241.84   14.90
   0   2  -3  366.68   25.66
   0   2  -4  110.30   16.68
   0  -1  -1 2898.22   35.47
   0   2  -1 3787.65   60.09
   1  -2   4   15.19    7.72
   0  -1  -3  510.51   15.60
   0   1   0   -0.22    5.18
   1   1   4   11.59    8.07
   0  -1  -2  327.61   13.03
   0   3  -2 7827.23  102.71
   0   2   0 5619.54   66.14
   0   3  -1 7883.85   97.81
   0   1  -6 1196.45   20.12
   0   3   0   37.52   14.53
   1   2   4 1698.55   32.76
   0  -1  -3  558.46   19.28
   1  -4   1  833.21   34.39
   1  -4   2 3445.02   61.51
  -1   1  -3  902.59    9.77
   1  -4   0  187.35   21.64
  -2   2  -2 1701.16   40.69
  -1   0  -5  173.95    8.88
  -1   1   4 3208.00   60.78
  -2   2  -1 1162.94   37.50
   1  -3   1 3934.92   57.49
  -2   2   0  158.58   19.62
  -1   1   3   19.71    9.80
   1  -3  -2  811.48   33.86
   0  -2   6 3295.85   45.40
  -1   1   2 1272.36   34.11
  -1   0   5    5.06   14.35
   0  -1  -5  284.51   16.72
   0  -1   4 1826.68   28.22
  -1   1   1  852.54   26.15
   0   0  -2  917.33   15.28
  -1   1  -2 1732.75   23.93
   1  -2  -1 2340.95   45.08
  -1   1   0 4831.18   52.59
   1  -2  -2 3534.06   58.92
   1  -2   0  539.82   21.81
  -1   0   4 3078.42   58.74
   1  -2  -3 6482.32   83.42
  -2   1  -2 2817.81   55.82
   0  -1  -6  906.24   29.56
  -2   1  -1    7.50   14.06
  -2   1   0  167.89   21.49
   1  -2   1 5248.61   55.36
  -1   0   3 5810.67   74.82
  -1  -1   5 5528.88   85.13
   0  -2   5 4288.60   52.78
   0   0  -4  762.97   20.29
   0  -3   6 2262.88   47.10
  -1   0   2   19.27    9.86
   0   0  -5 8410.90   74.74
   1  -1  -3    8.40   13.47
   1  -1  -2 1325.02   35.67
   1  -1  -4 3426.99   62.07
   1  -1  -1  829.96   26.85
  -2   0  -1 3787.16   71.24
  -2   0  -2 2114.79   51.45
   0   0  -6 3099.12   51.58
  -1   0   1 1964.28   41.70
   1  -1   0 5053.62   56.71
  -1  -1   3  522.70   29.59
  -1   0   0   20.38   12.03
   2  -3   1    3.75   14.53
   0  -3   5  350.69   21.15
   1   0  -4 2619.72   55.78
  -1  -1   2 3653.22   63.73
   1   0  -3 5917.39   76.71
   1   0  -2   12.62   13.35
  -1  -1  -8   -3.16   19.54
  -1  -1  -5 1711.67   42.88
   0  -2  -3  452.01   20.11
   1  -3  -9  305.90   29.21
   2  -3  -8 1130.90   48.81
  -1  -1  -7 1418.46   47.74
  -1   0 -11   21.30   25.81
   0  -2 -10  784.87   45.20
   1  -3  -5 1614.07   44.91
   1  -2 -12  -13.04   16.90
   0  -1 -12  250.52   31.16
   2  -2 -11   44.33   28.38
  -1   0 -10  102.06   27.07
  -1   1 -12  437.49   39.11
   1  -2 -11   54.18   27.49
   0  -2  -8  360.94   29.97
   0  -2  -7  163.21   24.07
   0  -2  -6 1921.63   55.14
   0  -2  -5 3397.19   65.23
   0  -1 -11    7.29   25.97
   0   0 -13    6.08   18.99
  -1   0  -9    0.72   22.94
   1  -2 -10   47.12   26.42
  -1   1 -11  411.03   39.38
   2  -1 -12   54.31   30.80
   1  -1 -12   11.22   19.36
   2  -2  -9  362.70   36.99
  -1   0  -8 1391.04   50.39
   0  -1 -10  237.67   29.45
   0   0 -12  286.92   38.39
   1  -2  -9 1583.47   60.50
  -1   2 -12  274.81   30.50
  -1   0  -7 1822.05   52.90
  -1   0  -4  301.54   17.84
  -1   1 -10   10.21   24.47
   1   0 -13    9.45   18.96
   2  -2  -7  909.27   43.34
   2  -2  -5  348.81   22.81
   2  -1 -11  197.17   35.76
  -1   0  -6    6.30   15.69
  -1   0  -5  152.66   17.35
   0  -1  -9  736.69   43.18
   1  -2  -7  132.96   23.69
   1  -2  -4 3066.35   55.29
   1  -1 -11  332.04   33.54
   0   0 -11  983.84   56.66
   0  -1  -8    0.69   20.02
   2  -1 -10   -0.44   28.63
   2   0 -12  135.28   35.72
  -1   2 -11   22.42   19.77
   1   0 -12   55.14   30.82
  -1   3 -12  142.44   26.67
   0  -1  -7  597.32   36.63
   0   1 -12  547.77   47.43
   1   1 -13   16.96   27.93
   0  -1  -6  925.47   40.11
   2  -1  -9  464.64   37.07
  -1   1  -8   37.89   17.31
  -1   2 -10   49.71   27.99
   0  -1  -5  300.12   23.93
   0  -1  -4 5831.61   75.15
   1  -1  -9  410.76   34.78
   2   0 -11  131.25   34.73
   1   0 -11  208.83   30.03
  -1   3 -11   72.87   30.88
   0   0  -9   21.47   24.98
   0   1 -11  168.12   34.79
   2  -1  -8 1993.84   66.10
   2   1 -12   -1.39   31.58
   1  -1  -8   93.47   19.82
   1   1 -12   28.93   28.74
   0   2 -12  148.54   37.00
   0   3 -13  323.58   36.22
   1   2 -13   19.09   29.40
   2  -1  -7 1053.09   48.63
   2   0 -10  754.05   52.54
  -1   2  -9   81.28   27.41
   1   0 -10   84.52   29.95
   0   0  -8   73.31   18.89
   1  -1  -7  153.62   21.26
   2  -1  -6  206.33   26.17
   0   1 -10  195.99   29.16
  -1   1  -5 1221.36   38.53
  -1   3 -10   18.93   20.32
  -1   4 -11  -15.13   30.34
   1  -1  -6  569.69   33.63
   2  -1  -5  143.93   20.46
   2   0  -9 1029.98   57.02
   2   2 -12   16.16   32.73
  -1   2  -8 2422.61   71.46
   0   0  -7  129.99   24.21
   0   2 -11  894.51   57.44
   1   0  -9 1186.16   57.58
   0   1  -9  355.03   37.91
  -1   5 -11   30.96   26.30
   1  -1  -4 2563.45   53.19
   2   0  -8   55.20   29.30
   2   1 -10   55.81   33.19
  -1   3  -9 1039.50   54.46
   0   0  -6 3166.49   70.11
   1   0  -8  810.12   46.71
   1   1 -10 1830.07   73.08
   2   2 -11   97.19   35.37
  -1   2  -7 2454.49   66.56
  -1   4 -10   20.45   30.63
   0   2 -10  668.03   46.89
   0   3 -11  395.10   46.49
   1   2 -11  418.02   44.53
   1   3 -12   11.61   21.15
   0   0  -5 8770.58  106.35
   0   1  -8  711.90   44.81
   2   0  -7  650.47   43.44
   2   1  -9  439.93   39.61
   0   5 -12  454.77   47.67
   1   0  -7   49.73   17.13
   2   3 -11  261.69   42.19
  -1   2  -6  446.03   30.58
  -1   3  -8  230.83   27.60
  -1   5 -10  324.05   42.82
  -1   4  -9  158.85   33.64
   0   0  -4  783.62   29.69
   0   2  -9  108.66   31.19
   1   2 -10  108.55   32.37
   2   0  -6    5.12   21.23
   0   1  -7 1991.93   64.00
   0   3 -10  329.42   42.97
   2   1  -8 1625.71   69.00
   1   0  -6 1653.16   54.69
   2   4 -11   88.82   37.38
   1   1  -8   -6.90   22.94
  -1   2  -5  646.19   31.84
   2   2  -9 1369.50   67.75
  -1   3  -7  716.42   39.15
  -1   5  -9 1551.63   68.52
   1   4 -11  488.61   48.21
  -1   4  -8 2105.34   73.37
   0   2  -8  196.71   27.05
   1   2  -9  240.54   35.61
   1   3 -10  806.74   55.21
   2   1  -7   59.13   28.91
   0   3  -9   -0.28   28.39
   0   4 -10   27.16   33.03
   0   6 -11  136.28   38.21
   1   5 -11  410.80   47.65
   2   4 -10  800.11   59.96
  -1   6  -9  266.49   41.92
   1   1  -7  379.54   30.79
   2   2  -8   36.63   31.61
   2   3  -9  169.26   31.65
  -1   3  -6 1218.81   48.23
   1   4 -10  -30.34   30.22
   2   5 -10  131.52   31.20
  -1   5  -8  228.73   37.45
   0   1  -5  230.34   24.21
   0   2  -7  182.77   29.09
   1   2  -8  121.51   29.52
   1   3  -9  255.48   36.93
   2   1  -6  198.27   30.26
  -1   4  -7 1389.47   58.71
   0   4  -9  466.14   48.03
   0   3  -8 1036.07   53.09
   1   5 -10  376.06   45.70
   2   4  -9  638.87   56.41
   0   7 -10  111.12   34.30
   1   1  -6 1450.94   51.69
   2   2  -7  180.52   34.51
   2   3  -8  666.54   52.77
  -1   6  -8  979.93   57.65
   1   6 -10    0.27   32.16
   1   4  -9  133.35   33.67
   2   1  -5  607.78   37.60
   0   2  -6 3179.50   75.19
   1   3  -8  204.66   34.07
   0   1  -4 1930.72   47.25
   0   4  -8  414.30   43.44
   2   4  -8   45.61   26.48
   0   3  -7 3396.14   87.01
   1   1  -5 5944.92   94.99
   1   5  -9   53.87   25.37
   2   2  -6   -1.03   26.04
   2   3  -7   45.65   32.52
   0   7  -9    3.48   21.74
   2   5  -8   16.92   34.71
   1   6  -9  136.45   29.17
   2   6  -8   38.91   31.80
   1   4  -8   -4.12   26.69
   2   1  -4  363.52   28.49
   0   5  -8  730.69   49.22
   1   3  -7   43.32   19.69
   2   4  -7   55.70   27.25
   0   2  -5 4240.66   79.41
   0   4  -7   50.38   26.30
   1   5  -8  722.34   52.97
  -1   5  -6  348.28   31.24
   0   3  -6 2488.51   71.12
   0   8  -8  684.02   52.00
   2   3  -6  544.96   41.62
   2   5  -7  167.51   39.25
   1   6  -8   45.22   31.79
   1   7  -8  456.73   43.22
   2   6  -7  139.24   35.80
   1   4  -7 1968.74   72.54
   2   1  -3 3907.73   70.32
  -1   6  -6   25.84   20.15
   0   5  -7 3005.35   87.93
   2   4  -6   19.57   32.76
   1   2  -5    6.85   18.65
   0   6  -7   20.24   29.21
   0   8  -7   16.25   35.78
   2   2  -4 5952.44  100.47
   0   4  -6 2801.33   77.72
   1   6  -7 1351.92   62.91
   1   7  -7  101.48   30.48
   2   6  -6   -5.92   19.23
   0   2  -4   94.43   17.72
   0   9  -6    6.93   12.56
   1   4  -6 1846.46   68.23
   0   5  -6  954.39   50.73
   1   8  -6  496.19   47.01
   2   1  -2  715.07   30.93
   2   7  -5  305.27   32.29
   2   6  -5  566.86   44.44
   0   6  -6  443.86   40.50
   1   3  -5 2663.95   69.14
   1   5  -6  742.77   44.26
   1   7  -6   25.76   27.16
   2   3  -4   46.18   26.65
   0   7  -6  141.81   26.88
   1   2  -4  284.12   22.39
   1   6  -6 1205.98   53.03
   1   2 -11  444.05   41.73
   1   3 -12   13.43   21.68
   2   1  -9  481.63   45.81
   3   3  -9  472.24   45.26
   2   0  -6  -13.18   21.00
   2   2 -10  721.61   53.83
   1   1  -9  451.95   38.76
   2   0  -1  533.65   27.70
   3   2  -6    2.93   32.80
   2   0  -5 1184.86   50.53
   3   2  -5  533.78   50.06
   3   2  -3  686.27   49.50
   1   4 -12  825.65   52.51
   2   0  -4 2584.87   67.12
   2   0  -2  287.23   23.72
   3   2  -4   29.91   31.70
   3   3  -7   36.29   35.35
   1   0  -6 1652.17   53.13
   1   2 -10  102.23   30.95
   1   3 -11  769.68   47.36
   2   2  -9 1366.68   63.92
   2   3 -10  144.21   38.64
   3   3  -6  266.37   42.69
   2   1  -7   99.68   21.84
   3   3  -5  224.27   41.16
   1   1  -8   17.02   16.15
   3   3  -4  847.13   51.59
   3   4  -6   28.81   34.99
   1   0  -5   19.73   16.47
   0   1  -7 2068.23   50.32
   2   1  -6  184.27   24.79
   2   2  -8   29.87   20.65
   1   2  -9  219.20   33.83
   1   4 -11  486.70   45.75
   1   0  -4 2779.58   59.71
   1   3 -10  808.59   53.12
   2   1  -4  422.54   33.36
   2   4  -9  619.70   54.20
   1   0  -3 5452.75   75.58
   1   5 -11  379.49   36.79
   2   1  -1    5.97   15.96
   2   3  -8  560.08   45.15
   2   1  -2  866.47   39.21
   2   5  -9  177.89   39.03
   0   2  -8  231.18   24.38
   1   4 -10  -19.82   27.05
   2   2  -6   -1.62   17.46
   1   1  -6 1599.77   54.34
   1   3  -9  227.57   34.63
   2   4  -8   -5.86   30.17
   0   3  -9  -12.06   20.08
   2   3  -7   35.56   22.22
   2   2  -5 1214.02   54.50
   1   5 -10  369.83   42.85
   2   5  -8   20.93   22.81
   2   6  -8   69.04   32.09
   2   3  -6  482.31   45.48
   2   4  -7  110.84   34.21
   1   2  -7  940.45   43.98
   1   4  -9  176.16   34.34
   1   6 -10  -10.44   29.14
   0   5 -10   36.58   27.75
   2   2  -3  343.20   33.02
   2   5  -7  157.48   36.96
   0   2  -7  169.72   21.19
   2   2  -2  461.67   34.31
   2   2  -1   17.77   18.76
   2   3  -5  787.52   51.78
   2   6  -7  138.63   36.15
   2   4  -6    6.89   21.06
   0   4  -9  491.82   38.02
   1   1  -4 4683.47   75.65
   0   3  -8  976.15   43.52
   0   6 -10    6.98   28.18
   1   2  -6 2412.79   65.28
   0   7 -10  115.79   29.33
   1   4  -8    5.99   27.88
   1   7  -9   76.70   21.57
   1   3  -7   31.75   23.49
   2   3  -3 1670.05   62.71
   2   7  -5  242.57   32.71
   2   3  -2  215.17   30.72
   2   3   0 1501.02   53.85
   2   6  -5  502.40   47.46
   0   5  -9   15.41   25.95
   1   5  -8  764.38   53.59
   2   3  -1  412.79   33.50
   2   7  -4   22.18   23.50
   1   2  -5   35.86   18.29
   2   4  -3   56.47   28.31
   2   5  -4   77.28   32.12
   2   7  -3   48.29   32.95
   0   2  -6 3026.03   61.81
   1   7  -8  458.21   41.62
   0   6  -9  606.07   44.16
   1   3  -6 1321.78   54.99
   1   4  -7 2017.58   75.11
   2   4  -2   63.84   27.70
   2   6  -3  111.69   35.46
   0   4  -8  478.29   33.89
   0   7  -9   -1.60   24.26
   2   4  -1   12.02   25.71
   2   5  -2   14.09   28.34
   0   3  -7 3428.94   73.63
   1   8  -7  432.81   39.95
   1   5  -7  176.38   28.20
   1   2  -4  247.44   22.09
   1   7  -7   80.80   23.23
   0   5  -8  668.09   43.93
   1   4  -6 1921.84   70.07
   1   3  -5 2773.52   73.90
   1   8  -6  485.99   38.75
   0   6  -8  941.68   51.90
   0   7  -8  440.89   36.34
   1   5  -6  779.53   46.42
   1   7  -6   32.49   26.54
   0   4  -7   50.14   16.94
   1   2  -3 1508.43   46.64
   1   8  -5   28.44   29.00
   1   4  -5  493.98   39.38
   1   7  -5  634.67   43.56
   1   5  -5 1617.68   62.22
   1   6  -5  222.00   33.22
   0   6  -7    7.19   23.39
   0   9  -6   15.86   24.21
   1   2  -2   23.26   15.65
   1   4  -4  467.41   36.80
   1   8  -3    9.51   29.77
   1   3  -3   -1.41   18.02
  -1   5  -7  126.98   24.64
   1   6  -4  475.75   41.62
   0   8  -6   58.81   19.94
   0   3  -5  322.15   25.38
   0   9  -5   84.86   22.33
   1   6  -3    6.86   26.40
   1   3  -2  422.94   30.11
   1   5  -3  557.13   40.16
  -1   4  -6  256.13   24.44
  -1   9  -6   91.80   24.73
   0   8  -5   -2.20   16.96
   0   9  -4  254.75   29.74
   1   7  -1    2.12   28.27
   1   4  -2 1841.05   58.74
   1   6  -2 1558.29   61.53
  -1   8  -6  387.57   43.29
   1   7   0  473.17   39.03
   1   7   1  144.93   34.98
   1   3  -1  400.15   27.92
   1   6  -1 1893.29   69.27
  -1   3  -5  190.85   17.79
  -1   7  -6  139.30   29.52
  -1   9  -5  569.60   44.25
   0   5  -5   48.08   16.10
   0   6  -5  110.12   20.68
   0   8  -4  621.69   44.23
   1   4  -1 3438.67   75.97
   1   5  -1   46.36   23.64
   1   6   0 1101.28   55.28
   0   3  -4  341.80   23.75
   0   7  -4  228.71   30.13
   1   3   0 3165.66   63.95
   1   6   2   56.77   30.47
  -1   8  -5  416.98   38.91
   0   8  -3 1903.08   68.49
   0   4  -4  605.66   35.11
   0   6  -4  337.48   31.91
   1   4   0 1106.06   44.81
   0   5  -4   24.80   18.83
  -1   7  -5  834.48   45.27
   0   8  -2   90.49   29.64
   0   9   1  328.79   41.76
   1   4   1  166.70   23.65
   1   5   2   35.12   23.84
   0   7  -3  382.04   32.22
  -1   9  -3  343.65   39.20
   1   3   2    9.87   14.31
   1   4   2  210.34   24.88
   0   8  -1  129.94   32.26
   0   3  -3  572.43   29.96
   0   6  -3 2838.79   73.63
   0   7  -2 2469.42   74.59
  -1   9  -2   26.56   28.01
   0   4  -3 1133.22   42.31
  -1   7  -4 1317.97   51.06
   0   8   1  240.10   37.46
  -1   8  -3  218.90   27.35
   0   7  -1  801.24   48.91
   0   8   3  310.88   40.63
  -1   9  -1   72.23   29.95
  -1   6  -4  158.40   19.70
   0   5  -2 5295.45   91.17
  -4   2   5  835.10   74.11
  -3   0   8  905.98   68.77
  -4   2   4    2.54   31.48
  -4   4   0  842.09   68.78
  -3   0   3 1239.97   69.69
  -2   1  -2 2881.12   71.83
  -4   3   1  565.93   64.01
  -3   0   9   24.02   39.31
  -3   0   2 2042.36   94.05
  -4   2   2   46.52   35.29
  -2   0  -1 3387.68   84.17
  -4   1   5    8.37   44.08
  -4   3   0   36.74   46.18
  -2  -1   1    1.84   26.32
  -1  -2   5   30.44   22.07
  -4   1   4  216.14   55.05
  -3  -1   5    4.66   39.63
  -3  -1   7   53.68   44.53
  -3   1  -1  284.36   46.61
  -4   2   1  227.58   43.38
  -2  -2   6   27.20   35.16
  -4   1   3  -16.64   31.33
  -3  -1   8  161.37   48.96
  -2  -2   4 5991.75  135.55
  -2  -2   7  149.60   40.21
  -3  -1   3  825.17   68.83
  -4   1   2  534.04   68.96
  -3  -1   9  781.72   66.04
  -3   0   0   50.30   39.30
  -2  -2   3  403.58   44.66
  -2  -2   8   37.81   35.79
  -2  -1   0  952.74   54.18
  -4   2   0  701.79   59.34
  -3  -1   2   -2.16   38.04
  -4   0   5  225.18   55.34
  -4   0   4   -0.59   46.96
  -4   1   1  825.35   74.38
  -3   1  -2  518.69   53.78
  -2  -2   2  461.00   46.07
  -4   0   3  237.28   46.07
  -3  -2   5  603.84   66.54
  -3  -1   1  553.61   53.94
  -3   0  -1  163.70   45.40
  -3  -2   4   89.19   47.25
  -3  -2   7  615.50   58.47
  -4   1   0  -22.63   46.24
  -3  -2   8  514.83   62.66
  -2  -2   1   14.46   29.88
  -3  -2   3  619.65   64.65
  -1  -2   1 5415.26   97.35
  -3  -2   9   65.11   45.83
  -2  -3   5  876.97   64.01
  -4  -1   4   35.23   48.40
  -4   0   1  267.19   58.70
  -3  -2   2 1031.25   76.19
  -2  -3   7   57.12   38.51
  -3   0  -2  211.27   45.53
  -2  -2   0  857.05   54.88
  -4  -1   3  -13.01   44.86
  -4   1  -1  127.09   50.64
  -2  -3   3 1728.08   77.90
  -2   0  -3   23.11   23.00
  -1  -3   4 2264.77   69.70
  -1  -3   5 2416.38   69.25
  -2  -1  -2 2346.54   74.74
  -4  -1   2  565.51   69.08
  -4   0   0  573.58   68.55
  -3  -3   6  273.63   57.17
  -3  -2   1  233.41   42.91
  -2  -3   2  228.01   41.95
  -1  -3   3   -5.94   22.58
  -1  -2   0 1531.01   53.69
  -3  -3   4  972.88   79.48
  -3  -3   7   -4.92   45.73
  -4  -1   1  495.58   65.51
  -3  -3   3  544.25   66.15
  -2  -2  -1 3883.23  102.75
  -2  -3   1  391.78   41.20
  -4   0  -1   96.24   50.80
  -3  -3   2   55.47   44.94
  -3  -1  -2  927.12   67.30
  -3   0  -3 1022.37   59.27
  -2  -4   5 1378.31   79.00
  -2  -4   6  -14.90   38.94
  -2  -4   7   59.51   40.18
  -1  -2  -1  151.27   24.96
  -3  -3   1  264.13   54.17
  -3  -2  -1   19.86   40.94
  -2  -4   3   83.91   42.24
  -2  -2  -2 1102.00   59.97
  -3  -4   5  432.34   62.92
  -3  -4   6   17.89   47.38
  -3  -4   7  167.05   52.20
  -2  -4   2   80.99   39.01
  -3  -4   4   89.95   38.57
  -1  -4   4  386.29   38.43
  -1  -4   5  443.12   38.66
  -3  -4   3  232.53   54.89
  -3  -3   0   18.89   43.79
  -3  -1  -3  178.89   44.85
  -2  -3  -1   57.03   34.14
  -3  -2  -2  153.45   47.01
  -2  -4   1   22.39   34.82
  -3  -4   2  738.84   71.35
  -1  -4   2 1821.98   67.92
  -1  -2  -2 2882.69   71.02
  -3  -3  -1  693.39   64.84
  -2  -5   5  559.72   60.03
  -2  -2  -3   22.28   30.76
  -3  -4   1   18.65   44.77
  -2  -5   4   98.60   33.79
  -2  -5   6 1034.72   64.81
  -2  -4   0  737.97   55.32
  -2  -1  -4  287.02   35.29
  -2  -5   7  101.82   43.10
  -1  -4   1 3476.12   91.02
  -1  -3  -1 3513.26   83.79
  -3  -2  -3  927.52   66.50
  -3  -4   0  350.24   56.92
  -2  -5   2    0.80   28.75
  -3  -5   3  455.93   60.77
  -3  -3  -2  728.77   65.45
  -2  -5   1  828.40   66.21
  -1  -5   4  477.99   44.85
  -1  -5   5 1614.49   67.63
  -1  -4   0 1016.90   50.72
  -3  -5   2  -25.15   43.43
  -2  -2  -4  111.37   33.05
  -1  -3  -2   28.23   18.10
  -1  -2  -3   72.83   21.92
  -3  -5   1  131.18   49.17
  -2  -5   0 1018.36   70.00
  -2  -6   4  559.90   60.14
  -2  -6   5  592.50   60.89
  -1  -4  -1  181.44   32.23
  -3  -3  -3  215.40   47.84
  -2  -6   6    7.63   40.42
  -1  -5   1   45.56   29.47
  -3  -4  -2   65.47   32.44
  -2  -6   2  324.50   54.77
  -2  -5  -1  -27.98   35.94
  -2  -3  -4   13.77   32.97
  -1  -5   0 1991.93   76.72
  -2  -6   1  213.75   49.34
  -2  -4  -3   27.61   35.20
  -2  -2  -5   77.47   29.94
  -1  -6   4  452.63   46.32
  -1  -6   5  210.27   39.53
  -3  -3  -4  103.19   42.41
  -2  -5  -2  160.81   43.11
  -1  -2  -4 1520.42   51.75
  -3  -4  -3  589.83   58.31
  -2  -6   0  581.28   52.97
  -1  -5  -1 1421.23   63.99
  -1  -6   1 1694.24   75.90
  -2  -7   3   53.35   43.09
  -2  -7   4   40.24   42.81
   0  -4   2  200.29   24.74
   0  -4   3  957.26   40.92
   0  -3   0   48.38   17.79
  -2  -6  -1  678.01   61.00
  -1  -3  -4   33.85   24.68
   0  -4   4  572.08   31.13
  -2  -3  -5  635.18   49.53
  -1  -6   0 1066.59   63.36
  -1  -5  -2   61.46   31.39
  -2  -7   1  955.65   62.72
  -1  -7   3  918.93   59.98
  -1  -7   4   15.97   34.26
  -1  -6  -1  144.03   36.22
   0  -4   0 1584.34   52.60
  -2  -7   0  513.77   56.32
  -1  -7   5  632.47   51.71
  -1  -5  -3  304.45   41.73
  -1  -4  -4 1212.41   60.36
   0  -5   2 5363.96  102.50
   0  -5   3  337.43   32.25
   0  -5   4   46.43   22.46
  -2  -5  -4  163.13   32.32
  -2  -4  -5  129.57   29.03
  -1  -6  -2   83.46   33.10
  -2  -7  -1   18.67   38.94
  -1  -7   0  505.13   50.62
   0  -5   0  111.14   22.12
  -1  -7  -1  115.01   38.62
  -1  -8   3   -8.83   33.05
  -1  -6  -3  213.48   32.88
  -1  -4  -5 1601.71   67.54
   0  -6   3 2846.15   80.07
  -2  -6  -4  163.11   39.60
  -1  -8   2  250.61   42.98
  -1  -8   4  104.70   36.95
   0  -6   4  356.13   36.67
  -1  -7  -2  265.10   44.03
   0  -6   0  257.66   36.66
   0  -3  -3 2566.74   60.68
  -1  -2  -6   11.81   16.61
   0  -5  -2   -3.52   17.25
  -1  -5  -5  785.05   54.01
   0  -6  -1   98.55   31.48
  -1  -7  -3  228.16   44.88
   0  -7   1  750.86   54.16
   0  -7   2 2353.85   80.88
  -1  -4  -6   25.83   27.86
   0  -7   4  199.79   37.86
   0  -6  -2 1410.93   66.97
   0  -5  -3 2575.87   77.50
  -1  -8  -2    7.67   33.38
  -1  -6  -5  917.90   58.52
   0  -7  -1  311.73   43.23
  -1  -7  -4   45.69   35.58
  -1  -5  -6  878.93   54.13
   0  -6  -3  390.67   42.91
   0  -2  -4  899.58   30.51
   0  -5  -4 2205.84   74.72
   0  -8   1  142.73   38.11
   0  -8   2   70.39   36.06
   0  -8   3 2077.74   79.76
   0  -7  -2    5.80   21.30
   0  -8   0  100.33   36.57
   0  -6  -4   76.75   32.70
  -1  -7  -5  146.84   38.79
   0  -8  -1  249.83   42.67
  -1  -5  -7   10.83   29.97
   0  -8  -2 1181.54   67.90
   0  -2  -5 3722.01   61.39
   0  -7  -4  880.60   60.84
   0  -9   2  441.17   47.14
   0  -6  -5  254.93   33.85
   0  -9   0   20.05   24.79
   0  -4  -6  955.32   45.92
  -1  -6  -7   98.19   34.37
   0  -5  -6   20.22   25.70
   0  -7  -5   89.62   36.73
   0  -9  -2    2.10   31.66
   0  -8  -4    5.81   33.86
   0  -6  -6   79.58   32.90
   1  -6   0  263.46   32.63
   1  -5   0   17.14   18.87
   1  -6  -1    8.16   17.08
   1  -6   1   79.86   20.25
   1  -5  -2  990.38   47.22
   0  -4  -7  115.33   24.71
   1  -7   0   47.79   29.27
   1  -7   1  419.84   42.21
   1  -6   2 1745.30   59.48
   1  -4  -1   37.80   18.21
   0  -8  -5  118.01   36.22
   0  -7  -6   61.72   36.71
   0  -5  -7  163.92   26.35
   0  -3  -7  253.89   24.08
   1  -5  -3  177.21   28.54
   1  -4  -2  862.95   39.68
   1  -7  -2 1348.39   66.46
   1  -7   2   45.94   28.99
   1  -6  -3 1707.35   68.58
   0  -6  -7  279.15   34.83
   1  -8   0  554.12   50.10
   1  -4  -3 3338.46   74.27
   1  -8  -1   76.68   34.55
   1  -8   1   36.53   24.45
   1  -7  -3   56.27   24.32
   1  -6  -4  433.68   41.79
   1  -5  -4  449.95   37.30
   1  -8   2  861.51   55.20
   1  -3  -1 1752.65   45.07
   0  -7  -7   10.08   34.70
   0  -2  -7  144.61   17.44
   1  -4  -4 2504.30   65.44
   1  -3  -2  671.26   29.68
   0  -5  -8  813.46   47.50
   0  -4  -8  479.53   33.45
   0  -1  -6  917.36   27.56
   1  -3  -3  104.85   18.91
   1  -9   0  125.22   31.06
   1  -9   1   83.82   38.42
   1  -6  -5  133.72   26.22
   0  -6  -8  264.62   32.60
   0  -3  -8  344.81   26.44
   1  -8  -4    6.45   33.83
   1  -7  -5    5.59   31.53
   1  -4  -5   20.12   20.05
   1  -3  -4 1670.80   48.58
   1  -9  -3   31.15   36.43
   1  -6  -6   84.77   31.56
   1  -8  -5  129.11   38.72
   1  -7  -6  230.45   34.72
   1  -8  -6  179.68   41.96
   1  -6  -7   40.40   29.56
   1  -5  -7  540.21   42.88
   1  -2  -2 3571.40   58.56
   1  -4  -7   50.38   23.38
   1  -3  -6   88.72   17.09
   1  -2  -4 3365.87   63.32
   1  -5  -8  407.85   39.62
   2  -7  -1  -20.96   32.45
   2  -8  -2  125.00   41.54
   2  -8  -1  760.96   61.54
   2  -6  -3    4.34   30.67
   1  -2  -6  520.38   28.68
   2  -8   0  470.75   52.78
   2  -7  -4   30.99   35.71
   2  -7   0  609.35   46.55
   2  -6  -4  184.07   36.92
   2  -8  -4   97.80   41.67
   1  -5  -9   61.87   21.62
   1  -3  -8  196.54   27.40
   2  -9  -2  110.86   34.98
   2  -8   1   -2.62   38.34
   2  -7  -5  444.87   44.54
   2  -6  -5  104.55   35.29
   2  -5  -1  225.65   34.53
  -2  -7   4  -11.82   37.80
  -3  -5   2    6.37   25.71
  -2  -2  -2 1104.67   48.61
  -1  -5   0 1843.52   69.44
  -3  -2  -1   48.08   22.84
  -2  -5   0 1047.84   60.33
  -1  -7   3  872.89   60.03
  -1  -4  -1  192.67   28.75
  -1  -2  -2 3421.11   64.69
  -2  -4  -1 2102.57   74.39
  -3  -4   0  405.94   48.13
  -2  -6   1  184.10   40.64
   0  -5   1 2281.81   63.00
  -3  -5   1  101.76   38.93
   0  -6   2  293.39   31.54
  -1  -7   2  157.60   38.87
  -1  -3  -2   34.08   14.10
  -2  -7   2   20.85   33.93
  -2  -5  -1   11.34   28.50
  -1  -6   0 1045.92   60.17
  -1  -5  -1 1418.04   59.10
  -3  -2  -2  163.77   33.66
  -2  -6   0  584.93   50.35
  -2  -4  -2  640.78   47.37
  -2  -1  -3 1273.68   42.48
  -1  -4  -2  265.78   29.96
  -3  -4  -1  108.73   36.49
  -2  -2  -3   27.38   21.31
  -2   0  -3   63.23   19.87
  -1  -7   1   28.11   33.69
  -2  -7   1  854.96   58.56
  -1  -8   3    3.52   34.48
   0  -5   0   87.88   18.61
   0  -3  -1  417.49   21.66
  -3  -3  -2  828.78   53.99
  -1  -2  -3   94.48   16.78
  -2  -6  -1  581.15   49.53
  -2  -5  -2  111.47   32.54
  -1  -6  -1  115.49   26.63
  -1  -5  -2   52.88   27.04
  -1  -8   2  297.69   37.56
  -1  -7   0  469.39   47.43
  -2  -7   0  483.24   48.03
  -3  -2  -3 1057.07   51.79
  -1  -4  -3  255.47   29.80
   0  -6   0  234.51   27.08
   0  -5  -1  133.80   25.63
  -1  -8   1 1056.53   64.02
  -3  -3  -3  180.37   35.14
  -2  -6  -2  210.20   38.39
  -2  -2  -4  117.11   24.12
  -2  -1  -4  299.52   27.63
  -1  -6  -2   52.50   31.14
  -2  -5  -3   98.34   32.99
  -2  -3  -4   32.13   24.33
  -1  -5  -3  325.17   35.58
   0  -3  -2   31.65   13.29
  -2  -7  -1    6.29   23.05
   0  -4  -2  999.21   40.40
  -1  -8   0  119.64   38.13
  -3  -4  -3  618.77   49.81
  -2   0  -4  631.99   29.75
   0  -7   0   -9.83   26.56
  -1  -4  -4 1263.27   54.11
  -2  -6  -3   63.38   33.01
  -1  -6  -3  226.61   36.74
  -1  -1  -4   26.02   10.27
  -3  -3  -4   83.63   31.74
  -2  -2  -5   65.45   22.22
  -1  -8  -1  117.32   29.95
  -1  -5  -4   40.53   25.57
   0  -6  -2 1187.88   57.24
  -2  -3  -5  673.82   43.78
   0  -4  -3 1274.53   46.18
   0  -3  -3 2510.74   53.92
  -2  -1  -5  333.91   23.34
  -2  -4  -5  166.98   33.78
  -1  -7  -3  228.94   41.08
  -1  -3  -5 1155.26   45.29
   0  -8   0   76.28   33.45
   0  -5  -3 2859.85   75.52
  -2  -6  -4  140.30   35.14
  -1  -8  -2    4.68   33.78
  -1  -4  -5 1494.04   59.82
   0  -2  -3  481.10   22.76
  -1   0  -4  267.64   15.40
   0  -6  -3  427.81   42.31
  -1  -1  -5 1584.67   40.55
   0  -8  -1  183.50   37.26
   0  -4  -4  708.70   37.51
  -2  -3  -6   70.49   27.04
  -1  -7  -4   30.09   34.15
   0  -3  -4 4037.10   71.48
  -2  -2  -6 1146.21   49.41
  -1  -6  -5  987.50   59.03
   0  -7  -3  999.64   59.84
  -1  -4  -6   -3.91   16.39
  -2  -5  -6   95.87   32.98
  -1  -5  -6  900.72   53.67
  -1  -2  -6   -2.10   10.31
   0  -2  -4  987.63   32.31
  -1  -7  -5  102.88   28.24
   0  -5  -5  509.60   41.56
   0  -4  -5 1364.30   50.30
  -1  -6  -6    0.27   30.07
  -1   0  -5  185.70   16.25
   0  -3  -5  492.12   28.07
   1  -5   0   11.89   14.06
  -2  -3  -7   91.04   29.56
   0  -6  -5  221.05   38.52
  -1  -4  -7  112.51   28.08
   1  -5  -1 1318.29   43.13
   0  -2  -5 3444.97   64.49
   1  -6  -1    0.69   20.70
  -1  -5  -7   20.22   20.42
  -1  -2  -7 1152.77   46.47
   0  -8  -4   17.50   24.50
   0  -7  -5   89.00   27.90
   0  -5  -6   26.20   18.70
   1  -4  -1   46.17   13.49
  -1  -6  -7   91.43   33.74
   0  -6  -6   75.42   34.73
   0  -3  -6   42.50   14.20
   1  -5  -2 1185.73   42.84
  -2  -3  -8  518.09   42.35
  -1  -1  -7 1445.75   47.50
  -1   0  -6   10.78   12.76
   1  -7  -2 1094.93   55.28
   1  -4  -2  898.66   35.46
  -1  -3  -8   84.16   25.11
   0  -8  -5  138.03   38.21
  -1  -5  -8   21.45   21.54
   0  -5  -7  163.14   32.25
   0  -4  -7  109.11   25.42
   0  -1  -5  294.93   21.29
   0  -3  -7  231.41   27.07
   1  -7  -3   59.15   31.70
   1  -4  -3 3468.26   70.68
   0  -6  -7  284.41   37.49
   1  -5  -4  418.45   36.03
   1  -6  -4  558.85   40.00
   1  -3  -2  744.34   29.03
  -1  -4  -9   86.12   29.55
  -1  -1  -8   38.58   21.07
   0  -7  -7    9.02   24.09
   0  -2  -7  135.71   22.32
   1  -7  -4  286.33   40.94
  -1  -3  -9    2.47   19.08
   0  -1  -6  758.67   31.72
   1  -6  -5  162.61   34.52
   1  -5  -5  229.60   33.18
   1  -3  -3   97.96   17.43
   0  -6  -8  256.82   44.23
   0  -3  -8  270.85   30.54
  -1  -2  -9   98.78   33.65
   1  -7  -5   30.06   35.04
   1  -6  -6   80.14   34.29
   0  -5  -9  949.59   58.27
   0  -4  -9   22.40   25.05
   1  -4  -6   -3.25   22.07
   1  -3  -5 2209.36   62.33
  -1  -3 -10  149.35   36.26
  -1  -1  -9   45.51   23.73
  -1   0  -8 1540.10   53.57
  -1   1  -6 1885.69   44.87
   0  -3  -9  995.91   49.27
   1  -8  -5   86.23   39.82
   1  -7  -6  207.46   42.94
  -1  -2 -10  405.34   39.84
   1  -6  -7   32.43   33.29
   1  -3  -6   96.42   24.08
   1  -4  -7   23.67   20.18
   1  -7  -7  760.48   60.76
   0  -5 -10  191.95   30.72
  -1   1  -7 1275.62   42.84
   0  -3 -10  348.61   31.00
   1  -5  -8  364.05   38.29
   1  -3  -7  402.77   33.07
   1  -2  -5    8.37   12.59
  -1  -1 -10   73.88   25.68
  -1   0  -9   16.28   24.07
   1  -4  -8  952.02   52.34
   0   0  -7  143.91   17.30
  -1  -2 -11   33.02   24.86
   0  -2 -10  746.66   41.54
   0  -4 -11  340.90   37.59
   1  -5  -9   45.92   25.63
   1  -4  -9 1590.91   67.67
   1  -2  -7  137.68   21.77
   0   0  -8   86.54   17.01
   1  -3  -9  266.33   35.61
   0  -2 -11  794.90   47.73
   1  -2  -8 1238.89   54.38
   1  -4 -10    8.99   29.51
   1  -1  -5 4307.34   77.35
   1  -1  -4 2770.23   57.59
   0   0  -9   -3.71   21.37
   1  -1  -6  561.95   32.19
   1  -1  -3   11.63   13.40
   1  -2  -9 1676.23   67.81
   1  -1  -7  174.77   26.22
   0   1  -6 1334.33   41.72
   2  -5  -4   27.24   27.70
   0  -1 -11   13.94   18.91
   1  -4 -11   17.31   28.26
   0  -2 -12  188.09   35.36
   0   0 -10 1309.45   57.36
   1  -2 -10   54.44   28.17
   1  -1  -8  115.89   21.48
   1  -3 -11   37.54   29.84
   2  -6  -7  298.46   38.74
   2  -5  -7  669.35   54.73
   2  -4  -5   -4.93   26.70
   0   1  -8  714.91   39.32
   2  -4  -4  214.03   31.58
   2  -6  -8   63.11   39.76
   2  -5  -8  582.42   54.31
   0  -1 -12  264.99   38.02
   1  -2 -11   75.46   31.27
   2  -4  -3  369.75   32.68
   0   0 -11 1052.74   56.73
   0   1  -9  376.82   35.15
   2  -4  -8   -0.40   32.34
   1  -3 -12   -1.82   19.44
   1   0  -7   33.35   20.86
   1   0  -5   -9.61   16.50
   2  -5  -9   94.60   39.73
   2  -3  -6   90.04   30.15
   2  -3  -5   77.42   27.67
   2  -4  -9  105.31   37.65
   2  -3  -7 1083.83   56.75
   1   0  -8  883.03   44.97
   0   1 -10  253.56   35.05
   1  -2 -12   17.86   20.05
   1  -1 -11  358.97   40.70
   1   0  -4 2823.51   59.34
   1   0  -9 1134.90   54.21
   2  -3  -9  624.87   54.33
   2  -3  -3 2887.94   70.31
   1   0 -10   67.33   30.60
   2  -3 -10    9.94   34.18
   2  -2  -7  875.17   56.24
   0   1 -11  236.10   37.83
   1   0  -3 5694.32   78.43
   2  -2  -8   58.39   24.11
   2  -2  -5  400.13   37.14
   2  -2  -9  422.65   46.95
   0   2  -7  172.83   23.52
   2  -3 -11   91.06   36.89
   2  -2  -4 1420.58   54.64
   0   2  -8  211.28   27.52
   0   2  -6 3055.91   63.72
   2  -2 -10  412.35   48.16
   0   2  -9  110.52   28.95
   1   0 -12   55.63   31.08
   2  -1  -7 1070.65   58.53
   2  -1  -9  504.38   47.23
   2  -1  -6  175.78   31.37
   0   2 -10  797.57   50.16
   1   1 -10 1736.80   71.59
   1   1  -5 5450.38   91.15
   2  -1 -10   16.91   22.53
   1   0 -13    6.45   30.84
   1   1 -11 1065.73   59.78
   2  -1 -11  183.71   39.23
   1   1  -4 4568.54   79.10
   1   1 -12   16.20   31.29
   2  -2  -2  754.47   37.27
   2  -1 -12   80.28   27.65
   2   0  -9  968.41   55.61
   2   0  -7  641.81   44.25
   2   0 -10  763.46   51.81
   2   0  -6   -4.56   24.69
   3  -4  -8  196.09   45.98
   3  -4  -7  488.52   54.76
   1   2  -9  212.94   35.09
   2   0 -11  120.51   37.01
   1   1 -13   18.60   32.96
   1   2 -10  187.75   37.11
   1   1  -3  558.71   30.52
   1   2  -6 2491.19   70.81
   2   0  -5 1149.09   51.98
   3  -3  -9   52.58   41.62
   3  -3  -8  110.46   32.96
   0   3  -9    3.18   26.29
   0   3  -8 1016.86   47.28
   1   2 -11  461.13   41.33
   2   0 -12  154.10   30.19
   3  -3  -6  764.44   58.70
   1   2 -12  675.08   53.76
   1   2  -5   25.88   20.66
   2   0  -4 2456.00   72.83
   2   1 -10   84.83   35.21
   2   1  -9  468.25   46.20
   2   1  -8 1636.32   73.31
   3  -2  -8 1110.38   69.92
   2   1  -7   56.83   29.47
   3  -3  -5  561.06   51.50
   3  -2 -10   10.64   37.40
   3  -2  -9   -5.85   25.99
   3  -2  -7  834.83   62.13
   2   1 -11  127.26   30.41
   1   2 -13   16.05   35.31
   2  -1  -2 3170.38   72.48
   2   1  -6  219.62   34.16
   3  -2  -6   46.29   36.38
   2   1 -12   -2.94   22.45
   1   2  -4  282.63   27.86
   1   3  -9  231.65   38.04
   3  -1  -9  459.70   55.05
   3  -1  -8  198.03   44.33
   1   1  -2 3545.00   65.39
   1   3 -10  872.86   57.49
   2   1  -5  610.70   44.86
   3  -2  -5   49.37   35.33
   3  -1  -7  219.06   44.12
   1   3 -11  717.86   55.81
   1   3  -7   56.54   26.63
   2   2  -8   53.20   30.70
   3  -1  -6  565.02   53.93
   1   3 -12   34.01   36.41
   0   7  -1  800.55   44.98
   0   7   5  109.28   37.75
   0   6  -3 2790.97   68.03
   0   6   7  276.28   43.34
   0   7  -2 2441.18   72.73
   0   5   8  836.70   54.23
   0   7   6   92.21   36.52
   0   8   3  304.55   34.64
   0   8   4    1.16   30.46
   0   5  -4   35.86   14.76
   0   7  -3  342.58   31.18
   0   6   8  277.18   40.82
   0   8   5  146.62   34.90
   0   6  -4  354.44   26.38
   0   7   7    6.03   24.01
   0   8  -2   43.65   25.78
   0   9   2   10.14   27.02
   0   9   0   18.42   26.92
  -1   5   1 1741.74   56.14
  -1   6   2  515.16   39.06
  -1   6   3 1890.41   67.76
  -1   4   1   33.18   16.98
  -1   4   5   25.80   19.48
  -1   6   1   14.38   21.15
  -1   6   4  422.55   35.28
   0   9  -1   21.06   19.34
  -1   3   4 1835.40   48.94
  -1   7   3   79.41   27.33
  -1   3   5 1878.11   50.53
  -1   4   6   19.01   20.82
  -1   7   4  289.01   37.77
   0   9  -2  396.87   35.99
  -1   4   0  177.23   20.78
  -1   6   6   50.71   28.13
  -1   7   0   77.50   20.72
  -1   3   6   81.79   18.40
  -1   5  -1 1133.05   41.53
  -1   8   1   73.76   27.98
  -1   8   2  139.61   26.28
  -1   8   3  709.88   49.84
  -1   6   7   33.36   28.58
  -1   7   6  249.47   37.11
  -1   8   4   -7.29   29.54
  -1   2   3 6024.74   71.77
  -1   2   4 3718.22   58.15
  -1   3   0  665.68   27.61
  -1   2   5  -10.26   11.11
  -1   3   7  443.65   28.45
  -1   8  -1   52.32   25.06
  -1   9   2  624.44   46.77
  -1   9   3    5.29   27.29
  -1   7  -2   62.11   17.81
  -1   9   1  480.11   37.99
  -1   9   0   92.95   29.46
  -1   2   6  434.18   22.92
  -1   8  -2  946.18   47.74
  -1   9  -1   74.89   27.41
  -1   6  -3 1766.30   54.54
  -1   7  -3 1331.86   50.76
  -1   8  -3  200.40   28.16
  -1   9  -2   11.46   16.75
  -1   9  -3  287.48   26.49
  -2   6   3   23.04   18.40
  -2   7   3   98.86   23.30
  -2   7   4   11.21   26.85
  -1   6  -4  160.58   23.07
  -2   5   3  592.01   40.20
  -2   6   5   86.53   22.26
  -2   7   1    7.06   22.94
  -2   7   5  367.48   39.61
  -2   8   2  123.22   31.11
  -2   8   3   22.85   27.84
  -2   8   4  103.92   32.24
  -2   5   2 1844.92   62.62
  -2   5   5  482.91   38.61
  -2   6   6  903.09   47.51
  -2   7   0  687.47   47.05
  -2   7   6   33.26   28.68
  -2   8   5   82.45   24.33
  -2   5   6   -1.73   23.36
  -2   6   0  539.09   37.25
  -2   8   0  398.64   36.00
  -2   9   1    9.58   26.47
  -2   9   2  142.70   27.12
  -2   4   4  234.92   28.13
  -2   4   2 1494.89   52.56
  -2   4   5    6.67   14.40
  -2   7   7   86.08   31.65
  -2   8  -1   -7.60   24.10
  -2   4   6 1258.31   50.68
  -2   6  -1   33.88   18.43
  -2   4   1 4477.91   86.80
  -2   8  -2   65.99   28.45
  -2   4   7  877.37   44.03
  -2   3   4  457.14   31.19
  -2   6  -2   57.38   18.89
  -2   9  -2   25.85   27.32
  -2   3   5   76.62   21.48
  -2   3   2 2582.09   63.69
  -2   3   6   79.05   22.27
  -2   8  -3    7.81   18.78
  -2   3   1   36.16   18.17
  -2   4  -1  186.62   21.92
  -2   9  -3  108.64   29.64
  -2   3   0  125.35   21.81
  -3   7   2   -5.69   29.64
  -3   7   3   68.61   25.63
  -2   2   4 1386.13   46.60
  -2   4  -2  257.42   24.35
  -3   6   2  616.76   50.40
  -3   6   3  -10.01   29.25
  -3   6   4  502.35   46.85
  -3   8   1   61.61   32.86
  -2   2   3  354.70   24.78
  -2   2   5  392.64   28.34
  -3   6   5  197.12   37.58
  -2   2   2  781.06   37.22
  -2   3  -1   18.01   18.08
  -3   6   1   24.93   21.08
  -3   8   0   63.35   25.07
  -2   2   6  818.42   37.28
  -3   5   3  268.76   32.55
  -3   5   4    1.99   27.52
  -3   6   6    5.18   21.37
  -3   5   2   84.28   24.77
  -3   5   5  463.22   39.96
  -3   6   0  109.41   26.61
  -2   2   1 1524.00   48.74
  -3   7  -1  183.34   31.95
  -3   5   0  803.79   54.09
  -2   3  -2 1862.45   57.87
  -3   4   2 1174.25   61.62
  -3   4   5  128.14   33.03
  -3   4   1  348.26   35.00
  -3   4   6   77.25   30.94
  -2   2  -1 1180.57   47.24
  -3   4   0   34.28   28.00
  -2   1   3 4238.23   80.53
  -2   1   4  484.48   30.55
  -3   3   4   42.70   29.30
  -2   1   5  151.31   21.18
  -3   3   2  118.74   32.70
  -3   3   5  567.32   45.22
  -3   5  -2  202.91   31.47
  -3   4  -1  530.93   47.58
  -3   3   1 1184.65   61.87
  -3   3   6  774.26   50.73
  -2   1   1   26.80   18.58
  -2   2  -2 1417.71   51.60
  -3   5  -3   -2.17   29.53
  -3   4  -2   12.38   21.68
  -2   3  -4  314.35   28.19
  -3   2   3  630.94   48.31
  -3   2   4  135.78   33.30
  -3   3  -1   27.18   28.61
  -3   2   5   45.16   28.58
  -3   4  -3  464.66   49.73
  -4   5   2    3.08   34.94
  -3   2   1 1124.46   58.37
  -3   2   6   58.14   29.84
  -4   5   1  163.17   41.85
  -3   3  -2  272.84   41.04
  -3   2   0   86.44   31.89
  -4   5   0   46.12   28.33
  -2   0   3  956.62   43.02
  -2   3  -5    2.42   22.76
  -4   4   2   77.58   39.20
  -4   4   3   84.88   30.31
  -4   4   4   89.27   40.54
  -3   4  -4  512.33   50.58
  -2   1  -2 2809.01   75.92
  -4   4   1   67.54   39.71
  -4   5  -1  308.38   47.51
  -2   2  -4 1203.10   53.50
  -3   1   3  753.36   51.77
  -2   0   1  522.42   33.20
  -4   4   0  801.60   65.97
  -3   1   4  494.01   45.33
  -3   1   1 1272.70   67.37
  -3   2  -2  182.40   39.24
  -4   3   3   -1.86   37.17
  -4   3   4  381.18   50.48
  -4   4  -1  301.83   50.06
  -2   0   0   43.06   16.96
  -3   4  -5   14.24   34.75
  -4   3   1  518.08   51.09
  -4   3   5   25.97   26.89
  -3   1   0  975.91   57.74
  -4   3   0   26.41   37.58
  -4   4  -2  -12.46   36.72
  -2   3  -6   90.13   26.76
  -3   1  -1  276.72   41.13
  -3   2  -3 1321.66   67.03
  -2   2  -5  483.27   39.79
  -4   3  -1  279.79   41.31
  -4   2   2   42.30   38.84
  -4   2   3  106.21   31.86
  -4   2   4   -1.70   36.76
  -4   4  -3  105.63   44.21
  -3   3  -5 1589.07   76.02
  -2   0  -2 1910.40   67.17
  -4   2   1  233.44   47.13
  -3   0   2 2104.26   83.47
  -3   0   4   37.64   30.47
  -3   1  -2  556.01   46.48
  -3   2  -4  992.22   65.60
  -3   4  -6  426.53   49.69
  -4   2   0  750.87   65.91
  -4   3  -2  134.99   35.28
  -3   0   1  777.17   58.47
  -2  -1   3 3987.80   87.26
  -3   0   5  210.06   36.21
  -2  -1   2  717.49   39.39
  -2  -1   1   16.42   16.04
  -2  -1   4  398.00   29.15
  -4   2  -1  276.46   40.46
  -2   0  -3   32.23   23.99
  -2   2  -6  133.52   29.15
  -3   0  -1  155.73   38.37
  -2  -1   0  884.76   48.64
  -4   1   2  522.85   57.30
  -4   1   3   11.40   37.66
  -4   2  -2    9.27   39.52
  -3   2  -5   14.06   35.87
  -3   3  -6  272.79   36.52
  -2   1  -5   49.71   26.34
  -4   1   4  178.89   34.24
  -4   1   0   23.71   40.81
  -3   0  -2  236.88   42.80
  -2  -1  -1   86.56   20.91
  -1  -1  -1 7028.70   92.48
  -4   1  -1  109.57   43.78
  -4   2  -3  115.41   43.36
  -3  -1   2   16.22   32.56
  -3  -1   3  769.21   57.83
  -3  -1   4  949.65   58.64
  -3   0  -3 1288.21   75.28
  -3   2  -6  227.42   43.47
  -1   0  -4  253.93   20.40
  -4   1  -2   73.20   42.15
  -3  -1   0  179.97   34.27
  -3   1  -5  868.34   63.86
  -2   1  -6   96.28   27.29
  -1  -1  -2 1811.39   50.81
  -4   0   2  147.65   43.46
  -4   0   3  185.15   44.95
  -4   0   4   -2.16   35.27
  -3  -1  -1  436.90   44.52
  -2  -2   2  386.93   35.92
  -2  -1  -3 1201.58   58.83
  -4   0   0  578.03   59.15
  -4   1  -3  174.64   44.78
  -2  -2   3  341.69   32.95
  -2   0  -5   99.59   29.18
  -3  -1  -2  909.67   64.35
  -2  -2   0  764.64   48.18
  -4   0  -1   49.83   40.51
  -2  -2   4 5975.44   99.20
  -1   1  -6 1396.96   43.67
  -3   1  -6   -6.88   35.68
  -2  -2  -1 3148.81   90.87
  -4   0  -2   95.64   40.95
  -3  -2   2 1063.06   61.91
  -3  -2   3  532.88   50.34
  -3  -1  -3  193.28   34.76
  -3   0  -5   27.52   36.10
  -4  -1   2  563.58   56.86
  -3  -2   0  270.74   45.46
  -3  -2   4   61.62   33.16
  -2   0  -6  867.02   50.16
  -2   1  -7  583.05   43.79
  -1  -2   0 1553.86   45.41
  -1  -2   2   17.48    9.66
  -4  -1   1  537.03   56.62
  -4  -1   3    0.95   35.24
  -4  -1   0  -21.40   36.78
  -3  -2  -1   52.86   35.20
  -3  -1  -4  213.70   43.02
  -1  -2  -1  230.11   23.70
  -1  -1  -4   22.15   16.34
  -3  -2  -2  138.93   38.20
  -3   0  -6   53.59   36.90
  -3   1  -7  128.59   38.70
  -2  -2  -3  -11.71   17.96
  -1   0  -6    8.84   18.57
  -2  -3  -1   20.05   27.66
  -3  -3   1  256.18   42.35
  -3  -3   2   36.90   34.11
  -2  -1  -6   69.31   30.68
  -1  -2  -3   69.41   20.00
  -3  -3   0    7.58   23.98
   3   3  -4 1229.24   79.74
   2   4  -3  118.44   29.22
   2   5   0 1167.27   77.41
   2   5   1    7.47   41.31
   2   5   2  108.07   44.95
   3   4  -3  235.88   42.60
   2   5   3  133.62   46.73
   3   2  -6   -5.77   25.18
   3   3  -5  202.60   37.32
   2   5  -1  824.57   60.74
   2   2  -6    5.98   23.68
   2   4  -4 1873.24   72.98
   2   5   4  206.15   48.98
   3   4  -4   71.72   44.91
   3   5   0    2.67   28.10
   2   5  -2   -2.64   23.39
   3   5  -1   82.91   34.10
   3   5  -2   -7.24   39.88
   1   5   1 1391.26   59.65
   1   5   2   50.24   30.86
   2   5  -3  112.61   37.73
   1   4  -3  273.24   31.15
   2   4  -5 1554.29   73.35
   3   4  -5  219.18   48.43
   1   5  -1   30.23   25.82
   2   3  -6  508.61   50.63
   2   5  -4   61.65   33.69
   2   6   2  147.62   46.34
   2   6   3   81.80   42.50
   3   4  -6   23.82   36.15
   2   4  -6   10.20   42.54
   0   3   0   57.39   16.43
   2   6  -3   66.87   27.60
   3   5  -5   76.66   30.84
   1   6   2   45.01   30.84
   2   3  -7   33.31   20.79
   1   6  -1 1424.95   62.27
   1   6   3  252.12   38.42
   0   4   1  682.98   34.94
   0   4   2  946.45   39.63
   2   5  -6 1073.00   67.49
   2   7   0  390.16   51.65
   2   4  -7   69.20   35.77
   0   4   3 1239.44   42.41
   1   2  -6 2439.79   55.61
   1   6  -3   -1.88   18.34
   2   7  -2   -0.78   26.02
   0   4  -1 2001.92   58.08
   1   3  -6 1317.58   46.66
   2   7  -3   96.30   39.92
   1   4  -6 1875.96   58.43
   1   6  -4  451.19   37.39
   1   7   0  489.52   45.89
   1   7   1  151.41   35.96
   2   7  -4   12.38   34.37
   0   4  -2  274.16   27.08
   1   7  -2  195.44   35.91
   1   7   2  301.15   41.41
   2   6  -6   13.46   21.64
   0   5   2    7.15   20.23
   1   5  -6  732.78   42.53
   1   6  -5  200.97   33.20
   2   7  -5  277.02   41.48
   0   3  -3  562.20   30.82
   0   4  -3 1282.05   48.17
   2   6  -7  107.19   38.20
   1   7  -4   30.58   20.88
   0   6   0  256.94   28.01
   0   6   1   99.93   28.66
   1   3  -7   50.95   20.34
   0   6   2 1443.92   58.00
   1   8  -1 1110.36   60.88
   1   8   0  147.17   36.47
   0   6  -2  311.57   34.62
   1   5  -7  170.03   26.92
   0   3  -4  361.36   25.71
   1   8  -3    0.65   28.66
   0   5  -4   23.14   20.53
   2   6  -8   98.05   44.85
   1   6  -7 1419.76   55.56
   1   8  -4  123.26   32.44
   0   7  -1  826.78   51.22
   0   7   0   19.42   20.18
   0   7   1  318.20   37.04
   1   8  -5   -4.75   26.50
   0   4  -5 1205.29   46.82
   0   7  -3  426.21   40.48
   0   7   2   48.55   28.68
   1   4  -8    7.59   20.43
   0   5  -5   40.85   16.55
   1   7  -7  109.13   28.90
   0   3  -5  345.68   24.99
   1   8  -6  465.21   43.00
   0   6  -5   85.26   20.34
   0   7  -4  235.36   28.47
   1   6  -8   49.41   21.82
   0   8  -1  116.83   25.47
   0   8   0   64.61   31.32
   0   8  -3 2068.34   76.23
   0   8   1  218.12   35.75
   0   4  -6 3427.86   75.11
   0   7  -5  147.98   24.18
   0   6  -6  513.91   36.44
   0   8  -4  616.22   46.91
   0   2  -5 4147.99   61.83
   1   5  -9   34.35   22.31
   0   3  -6 2724.74   59.79
   0   7  -6  146.68   29.37
   0   8  -5   23.94   24.76
   1   6  -9  110.57   23.32
   0   9  -2  441.36   42.12
   0   9  -1   39.28   30.58
   0   5  -7 3152.18   78.89
   0   6  -7    3.64   23.21
   0   9   0   12.44   28.64
   0   4  -7   33.38   20.00
   1   7  -9   58.57   21.71
   0   9  -5   95.78   30.51
  -1   5   0   11.40   17.21
  -1   6  -2 1777.48   61.46
  -1   6  -1   93.63   19.61
  -1   6   0  264.07   29.16
   0   6  -8  950.94   48.87
   0   8  -7   -8.01   22.67
  -1   5   1 1779.91   50.42
  -1   6   1   32.86   20.65
  -1   7  -1  377.41   36.09
   0   3  -7 3538.98   68.03
   0   5  -8  688.62   41.73
   0   9  -6   -1.30   17.92
  -1   4  -1  807.85   33.15
  -1   6  -3 1764.61   60.89
  -1   7   0   74.58   27.21
   0   7  -8  418.59   32.91
  -1   4  -2 3351.96   68.54
  -1   4   1   45.77   14.66
   0   4  -8  488.53   33.73
  -1   5   2 1432.61   42.98
  -1   6  -4  165.24   23.73
  -1   6   2  501.93   32.64
  -1   7  -4 1436.69   62.80
  -1   7   1  849.86   42.18
   0   8  -8  698.24   42.40
  -1   8  -3  230.47   35.75
  -1   8  -1   52.52   21.16
  -1   8   0  597.17   44.30
  -1   6  -5  928.43   50.43
  -1   3  -1 3901.26   63.93
  -1   7  -5  659.88   43.15
  -1   8  -4    5.95   18.15
   0   7  -9   19.23   23.44
  -1   9  -2   17.75   27.73
   0   5  -9   22.86   17.05
  -1   8  -5  372.59   34.89
  -1   9  -3  308.97   39.05
  -1   9  -1  103.59   31.42
  -1   6  -6   39.52   19.34
  -1   7  -6  104.90   23.76
  -1   9  -4  907.59   53.72
  -1   8  -6  324.77   38.26
  -1   9  -5  535.66   44.33
  -1   7  -7   18.34   26.15
   0   7 -10   84.92   25.06
  -1   8  -7  169.47   33.23
  -1   9  -6   67.52   20.96
  -1   5  -7  145.86   23.01
  -1   7  -8  272.90   36.13
  -1   6  -8 1051.84   53.89
  -1   4  -7 1310.53   51.24
  -1   5  -8  230.45   27.00
  -1   3  -6 1318.16   45.78
  -2   7  -2   20.83   26.11
  -1   6  -9  346.58   37.85
  -2   7  -3  226.92   29.78
  -2   7  -1  143.39   30.51
  -2   6  -3   56.23   20.85
  -2   6  -1   24.04   16.80
  -2   7   0  595.27   42.73
  -2   8  -1  -14.34   27.41
  -2   6   0  686.31   42.86
  -2   8  -5  638.17   51.42
  -2   9  -3   70.59   31.25
  -2   9  -2    4.07   30.20
  -1   5  -9 1676.31   62.85
  -2   9  -1  486.15   44.03
  -1   7 -10  421.50   39.98
  -2   7   1   16.25   24.69
  -1   2  -5  470.50   27.12
  -2   6   1 1971.61   63.09
  -2   5   1  250.55   27.37
  -2   4  -2  265.21   25.40
  -1   2  -6  421.73   28.03
  -1   4  -9  122.03   28.17
  -1   3  -8  208.56   28.54
  -2   4   0  134.14   18.60
  -2   5   2 1847.88   54.51
  -2   4   1 3906.23   75.20
  -1   1  -3  910.71   31.18
  -1   2  -7 2234.36   59.41
  -2   3  -3 2839.00   77.47
  -2   3  -1   22.87   18.29
  -2   3  -4  244.73   30.37
  -2   3  -5   -1.18   21.48
  -1   1  -5 1125.19   38.34
  -2   3   1   27.30   16.80
  -1   2  -8 2228.84   64.84
  -3   6  -3  184.87   40.29
  -3   7  -1  153.13   38.88
  -3   8  -1  361.79   46.55
  -2   4  -8    3.26   21.43
  -3   6  -4  120.22   39.47
  -3   6  -2  264.24   35.22
  -1   1  -6 1937.70   54.13
  -3   6  -5   22.22   33.75
  -3   6  -1  412.18   40.54
  -3   7   0  679.78   54.21
  -2   2  -2 1640.81   56.82
  -2   2  -4 1255.58   55.86
  -2   2  -1 1198.31   45.85
  -2   3  -7  227.84   32.10
  -2   3   2 2708.40   59.80
  -3   5  -4  358.03   46.87
  -3   5  -3    3.56   21.27
  -3   6   0  116.15   29.35
  -3   5  -5  686.19   60.11
  -3   5  -1  194.71   31.41
  -2   2   0  169.27   23.40
  -2   4  -9  362.21   39.76
  -2   5 -10   20.10   24.53
  -1   1  -7 1172.05   49.23
  -3   5  -6  316.88   51.19
  -3   5   0  921.07   54.95
  -3   6  -7  205.87   36.90
  -3   6   1   18.39   32.61
  -2   3  -8 1096.91   63.26
  -3   4  -2  -13.41   31.41
  -2   2  -6  180.29   33.63
  -3   4  -4  596.23   49.92
  -3   5   1 1100.75   61.10
  -3   4  -5   21.85   36.15
  -3   4   0   52.74   32.20
  -2   2  -7  886.45   59.70
  -2   1  -3 4513.79  100.81
  -2   1  -2 2864.60   78.50
  -3   3  -3   36.24   33.81
  -3   4   1  390.67   44.82
  -3   5   2   94.55   29.47
  -2   1  -4  641.65   43.38
  -2   1  -1   28.97   22.36
  -3   3  -4  605.43   52.10
  -3   3  -1   77.62   37.01
  -3   4  -7  101.87   35.54
  -3   3  -5 1577.76   86.25
  -2   1   0  166.75   26.57
  -2   2  -8   15.07   36.11
  -3   3   0 1568.02   76.27
  -3   4  -8   72.35   49.21
  -3   4   2 1174.64   63.30
  -1   0  -6   13.92   19.06
  -3   2  -3 1326.94   80.55
  -3   3  -7   47.95   45.91
  -3   2  -1  571.69   57.71
  -2   1  -7  849.92   66.01
  -1  -7  -4   60.26   20.95
   0  -7  -4  832.22   45.64
   1  -6  -3 1952.92   64.03
   1  -5  -3  201.86   23.07
  -1  -5  -5  774.61   40.38
   1  -4  -3 2833.58   58.84
   0  -9  -3  282.93   31.44
   0  -8  -4    2.92   26.74
   1  -9  -2  565.93   47.95
   0 -10  -2  384.11   32.93
   1  -8  -3  674.74   50.91
   2  -7   1  162.74   29.56
  -1  -8  -4  508.58   39.96
   1 -10  -1  103.97   25.46
   1  -6  -4  512.52   37.15
   2  -8   1   -2.55   28.08
   1  -7  -4  274.56   34.96
   1  -5  -4  405.11   27.36
   2  -7   0  685.27   43.86
  -1  -7  -5  144.61   31.10
   0  -3  -5  500.12   26.40
   2  -6   0  702.42   39.76
   1  -9  -3   25.63   22.95
   1  -4  -4 2307.19   55.35
   2  -8   0  283.17   32.01
   0  -8  -5  147.62   31.60
   1  -8  -4    8.96   29.69
   2  -7  -1    3.79   25.08
   0  -5  -6    8.34   17.40
   2  -9   0  300.02   40.43
   2  -8  -1  734.63   50.87
   2  -6  -1 1960.65   61.13
   2  -5   0  877.44   38.40
   0  -6  -6   56.49   19.44
   0  -4  -6  865.87   43.94
   1  -5  -5  173.43   23.27
   0  -7  -6   53.93   28.54
   1  -9  -4   25.28   30.58
   1  -7  -5   -6.48   16.60
   2  -7  -2  429.09   40.11
   2  -5  -1  209.12   24.63
   1 -10  -3   81.66   21.75
   2  -9  -1  -15.69   30.46
   2  -8  -2  169.60   35.10
   2  -6  -2  411.35   35.99
   0  -9  -5  -11.35   25.35
   1  -8  -5   72.36   32.63
   1  -4  -5   32.30   15.53
   0  -3  -6   50.02   17.15
   2 -10   0  222.49   36.64
   0  -8  -6   14.25   18.99
   1  -6  -6   60.47   23.78
   2  -9  -2  103.06   34.78
   2  -7  -3  190.26   34.16
   2  -6  -3   22.73   22.91
   0  -5  -7  159.68   26.60
   1  -9  -5  -19.20   26.76
   1  -7  -6  247.62   36.75
   1  -5  -6  190.89   23.95
   2 -10  -1  224.93   36.97
   2  -8  -3   14.09   30.08
   0  -6  -7  270.71   29.42
   0  -7  -7  -16.55   26.41
   1  -8  -6  143.44   34.98
   1  -3  -5 1762.16   47.28
   2  -9  -3   51.30   31.58
   2  -5  -3  614.56   35.98
   1  -4  -6    7.83   11.44
   2 -10  -2   15.60   30.61
   2  -7  -4   30.15   20.92
   2  -6  -4  171.38   31.23
   0  -2  -6 1971.07   50.28
   2  -4  -2 1321.71   44.04
   1  -6  -7   65.74   24.51
   2  -5  -4   13.01   21.66
   0  -8  -7  322.67   30.48
   0  -3  -7  244.30   19.86
   1  -7  -7  875.37   54.33
   1  -5  -7  456.42   33.20
   2  -9  -4  229.62   39.20
   1  -3  -6  101.95   18.19
   2  -6  -5  116.50   29.67
   0  -6  -8  225.72   32.58
   0  -5  -8  862.67   52.33
   1  -8  -7    7.06   26.89
   1  -4  -7   68.82   20.21
   0  -4  -8  564.00   46.46
   1  -2  -5    5.75   12.53
   2  -5  -5  457.31   37.66
   0  -7  -8  103.88   23.04
   2  -4  -4  259.94   24.93
   1  -6  -8  573.27   40.89
   2  -7  -6   -0.37   19.25
   0  -2  -7  170.72   22.16
   1  -7  -8  154.03   27.38
   1  -5  -8  352.20   28.07
   2  -8  -6  518.95   46.75
   0  -3  -8  258.61   23.54
   1  -3  -7  379.57   27.16
   2  -5  -6    0.33   23.36
   1  -2  -6  419.50   27.60
   2  -9  -6    8.60   30.29
   2  -3  -3 2745.69   62.99
   0  -6  -9   24.23   26.12
   0  -5  -9  903.24   49.05
   2  -7  -7  108.74   32.76
   2  -6  -7  389.34   39.34
   2  -8  -7  241.77   37.28
   2  -3  -4  416.26   30.75
   0  -4  -9   16.86    7.63
   2  -5  -7  631.95   44.15
   2  -4  -6 1238.41   52.00
   1  -7  -9   72.98   28.35
   1  -3  -8  167.51   25.12
   0  -2  -8  388.70   31.33
   2  -7  -8  198.34   34.91
   2  -6  -8   22.43   26.63
   2  -4  -7  826.89   47.35
   2  -8  -8   -1.13   28.48
   2  -3  -6   74.62   23.45
   3  -8  -4  213.97   37.89
   3  -7  -4   46.03   32.80
   1  -6 -10    9.49   16.93
   1  -5 -10  165.95   29.96
   1  -2  -8 1328.18   52.56
   1  -1  -6  541.82   30.96
   2  -4  -8   16.28   23.26
   3  -8  -5  165.34   35.16
   3  -7  -5  262.55   40.10
   3  -6  -4  520.31   40.34
   2  -7  -9    5.28   26.49
   2  -6  -9   59.43   28.25
   2  -3  -7  957.45   49.09
   2  -2  -4 1241.60   45.43
   0  -2  -9   66.92   21.98
   1  -4 -10   35.52   29.34
   2  -5  -9   72.94   26.84
   0  -1  -8    3.56   17.80
   3  -7  -6  554.29   47.03
   3  -5  -4    8.37   27.89
   0  -3 -10  331.85   34.64
   1  -1  -7  180.14   21.04
   3  -6  -6  -11.30   30.37
   1  -3 -10  772.18   48.33
   2  -4  -9  116.31   22.39
   2  -3  -8 1104.51   50.78
   2  -2  -6  791.78   42.70
   2  -6 -10   -1.27   23.28
   3  -7  -7   28.97   31.08
   1  -5 -11   -6.03   16.14
   2  -5 -10   30.12   24.33
   1  -4 -11   30.68   37.35
   1  -1  -8   94.68   19.95
   2  -2  -7  789.44   42.22
   3  -4  -4  317.83   36.17
   2  -4 -10   68.72   26.10
   2  -3  -9  508.41   36.77
   3  -4  -5  165.01   34.21
   0  -1  -9  755.39   38.90
   1  -2 -10   79.67   27.02
   1  -3 -11   18.92   26.00
   2  -2  -8   56.31   18.18
   3  -4  -6   82.73   31.33
   1   0  -6 1630.10   50.36
   2  -5 -11    3.16   20.42
   3  -5  -8   81.52   32.28
   2  -3 -10  -13.69   15.95
   2  -1  -4  457.53   28.55
   1   0  -7   45.19   20.49
   2  -2  -9  355.64   35.37
   2  -1  -6  175.95   22.53
   1  -4 -12   11.90   35.79
   1  -2 -11   50.51   27.55
   2  -1  -7 1046.74   50.26
   3  -4  -8  228.88   37.53
   1  -1 -10 1991.91   73.70
   3  -3  -4   41.19   25.93
   1  -3 -12    3.73   17.34
   2  -3 -11   90.21   26.95
   2  -2 -10  491.56   37.30
   2  -1  -8 1967.01   66.99
   3  -3  -7  386.56   42.60
   0   0  -9   24.81   19.82
   3  -5 -10   17.14   27.10
   2  -4 -12  220.96   24.61
   2  -1  -9  533.79   41.44
   1  -2 -12  -12.99   21.80
   2  -3 -12  122.21   27.16
   2  -2 -11   48.43   20.68
   2  -1 -10   -2.93   24.34
   3  -2  -6   43.01   27.50
   3  -2  -5   41.80   26.70
   1  -3 -13   81.94   18.25
   1   0 -10   93.22   31.20
   2   0  -7  659.95   42.78
   2   0  -6    0.71   14.31
   3  -2  -7  864.32   54.58
   3  -2  -4  127.40   28.68
   1   1  -7  399.68   33.25
   1   1  -6 1365.69   48.09
   2   0  -4 2531.02   65.01
   3  -3 -10   56.18   29.25
   3  -2  -8 1172.75   61.40
   1  -1 -12   -4.75   29.80
   2  -2 -12  214.21   31.96
   2   0  -8   48.90   18.98
   3  -4 -11    0.89   16.95
   0   1  -8  681.49   36.84
   1   1  -8  -19.96   21.90
   1  -2 -13   67.19   23.93
   1   0 -11  370.18   44.23
   2  -3 -13  290.01   32.21
   2   0  -9  971.43   50.88
   3  -3 -11  203.43   26.89
   0   1  -9  377.05   30.98
   3  -2 -10   31.44   27.88
   2  -1 -12   77.94   27.81
   3  -1  -7  227.01   36.76
   3  -1  -6  543.87   44.22
   1  -1 -13   23.07   30.17
   3  -1  -8  138.89   33.99
   3  -1  -5  266.10   34.69
   2   0 -11  113.15   31.30
   3  -2 -11   11.09   25.51
   2   1  -7   81.10   26.23
   2   1  -8 1668.31   65.21
   3  -1 -10   -2.97   26.47
   1   1 -11 1079.99   57.69
   1   2  -7  984.43   48.41
   2   0 -12  159.43   26.94
   3  -2 -12  118.31   22.35
   1   0 -13   -5.88   26.70
   1   2  -8  161.08   30.20
   2   1 -10   28.83   21.49
   2   1  -4  478.49   34.39
   3  -1 -11  117.09   30.56
   1   2  -5   37.53   18.20
   3   0  -8  896.17   56.21
   3   0  -7 1022.84   58.60
   0   2  -8  199.70   25.22
   1   1 -12   -4.58   22.71
   2   1 -11  133.06   34.01
   3   0  -6  130.95   31.60
   1   2 -10  185.99   35.33
   3  -1 -12  152.08   29.43
   3   0  -5  252.53   34.82
   3   0 -10   81.97   23.41
   2   1 -12   -4.90   27.24
   1   1 -13   -3.24   26.96
   1   2 -11  467.31   47.22
   2   2  -8   21.15   25.77
   2   2  -7  112.89   29.40
   3   0 -11    9.56   18.59
   3   0  -4   13.90   25.33
   2   2  -9 1293.58   61.10
   2   2  -6   -5.34   23.91
   2   2 -10  842.45   55.85
   1   2 -12  746.44   54.32
   3   0 -12  153.61   24.48
   3   1  -8  207.33   37.23
   1   3  -8  183.36   32.22
   2   2 -11  108.49   26.82
   3   1  -7   56.63   24.45
   1   3  -7   57.42   19.00
   3   1 -10  113.53   25.44
   3   1  -6  320.23   39.08
   1   3  -6 1378.91   55.23
   2   2 -12   23.96   29.51
   3   1 -11   33.73   26.84
   1   2 -13    4.01   26.83
   3   1  -5   12.78   26.75
   1   3  -5 2523.39   68.57
   0   3  -9    1.74   21.18
   2   3  -9  199.33   35.07
   2   3  -8  659.59   48.69
   3   1 -12   54.17   20.03
   2   3 -10  123.00   34.32
   2   3  -7   57.56   28.77
   1   3 -12   14.86   32.13
   2   3  -6  509.56   43.46
   3   1  -4  899.33   46.16
   3   2  -8  527.32   47.63
   1   3  -4 2110.55   59.03
   2   3 -11  262.45   34.12
   3   2 -10  182.67   33.66
   3   2  -7  632.79   50.03
   3   2 -11   40.72   26.32
   2   3 -12  155.91   35.21
   2   3  -5  794.74   44.83
   3   2  -6  -16.66   27.50
   1   3 -13   39.88   28.64
   1   4  -8   24.92   20.78
   2   2  -2  374.05   30.80
   2   3  -4   25.55   24.24
   3   2  -5  526.80   39.64
   2   4  -9  631.15   49.65
   2   4  -8   19.31   28.54
   0   4  -8  403.63   32.91
   2   4 -10  840.46   52.30
   2   4  -7   71.91   29.60
   0   4  -9  496.23   35.96
   0   4  -7   37.03   20.26
   1   4 -12  870.46   55.26
   1   4  -5  492.56   34.08
   3   2  -4   40.35   28.68
   3   3  -8  240.98   37.47
   0   4 -10   47.41   22.54
   2   4  -6   10.66   26.84
   3   3 -11   24.45   25.04
   3   3  -7   -0.93   29.26
   0   4  -6 2680.98   64.56
   1   4 -13   16.68   26.39
   1   4  -4  456.05   34.62
   3   3  -6  282.01   38.70
   0   4  -5 1266.98   45.64
   1   5 -10  346.52   43.70
   2   2  -1    5.14   13.52
   3   3  -5  265.69   38.18
   1   5  -6  715.49   47.69
   2   5  -9  157.43   35.17
   1   4  -3  308.68   29.52
   2   3  -2  258.04   29.58
   2   5 -11  391.55   40.14
   2   5  -8   14.29   21.01
   3   4 -10  173.01   31.12
   3   4  -8  164.13   33.16
   0   5  -8  701.86   41.14
   2   5  -7  130.25   27.11
   0   5  -9   29.21   17.25
   1   5  -5 1660.42   62.22
   2   5 -12  201.62   33.84
   3   3  -4 1304.93   59.42
   3   4  -7  158.41   33.30
   0   5 -10   35.97   23.82
   2   5  -6 1077.94   55.02
   0   5  -6  994.55   45.76
   1   5 -13  170.07   24.23
   2   4  -3   95.14   27.10
   3   4  -6    7.00   28.98
   1   5  -4  489.99   38.45
   1   6 -10   -1.96   28.93
   1   6  -8   66.16   23.41
   0   5  -5   42.46   15.54
   3   4  -5  424.84   41.82
   2   6 -10  380.89   38.39
   2   6  -9  139.23   32.72
   2   6  -8   85.91   30.53
   1   6 -12  606.05   42.70
   2   6 -11   -8.52   23.41
   3   5  -8   86.73   28.10
   1   5  -3  579.48   36.42
   2   4  -2   73.50   20.02
   2   6  -7  145.96   26.25
   0   6  -9  554.47   38.89
   0   6  -7   12.33   22.37
   1   6  -5  231.17   32.82
   3   4  -4   79.50   30.98
   3   5  -7   25.92   19.69
   0   6 -10   -2.64   19.00
   2   6  -6   -5.25   17.84
   0   6  -6  474.44   36.13
   2   5  -3  140.85   29.05
   3   5  -6   91.05   28.92
   1   6  -4  437.95   37.78
   0   5  -3  344.75   28.57
   1   5  -2  557.54   37.91
   1   7 -10   65.86   21.64
   1   7  -8  488.40   39.03
   0   6  -5   88.13   19.29
   1   7 -11  101.75   28.36
   1   7  -7   83.94   23.52
   3   5  -5  136.57   30.66
   2   4  -1   50.38   18.01
   2   7  -9   46.60   24.82
   1   6  -3   10.90   21.82
   2   5  -2  -11.89   23.07
   2   7  -8   19.75   17.66
   2   7  -7   99.44   22.11
   0   7  -9    9.12   16.92
   0   7  -7 1473.05   56.76
   1   7  -5  610.11   40.58
   3   5  -4  726.66   44.72
   1   4   0 1310.66   46.66
   2   7  -6  744.67   42.63
   0   7  -6  134.28   22.58
   2   6  -3   58.54   20.87
   3   6  -6  192.56   28.80
   0   6  -3 2856.62   71.32
   1   6  -2 1411.82   56.71
   1   7  -4   24.51   16.87
   0   7  -5  130.42   21.83
   1   8 -10   -1.29   22.58
   1   8  -8   63.57   20.73
   2   4   0  742.14   41.44
   3   6  -5  217.97   28.36
   1   7  -3  871.54   47.38
   2   7  -4    2.87   24.08
   0   5  -1 2275.86   55.60
   0   6  -2  317.98   27.85
   2   6  -2  261.86   27.89
   0   8  -8  696.00   39.68
   0   8  -7   18.69   22.07
   1   6  -1 1368.25   53.99
   1   8  -5    5.14   23.15
  -2   6   6  781.32   53.23
  -2   6   9   66.78   37.54
  -2   5  11    7.74   32.99
  -1   8   3  666.01   49.43
  -2   6  10   -5.21   24.79
  -2   7   6   -1.13   33.74
  -1   7   1 1101.80   50.60
  -2   7   5  516.96   48.71
  -1   6   0  537.95   32.65
  -1   8   2  174.60   33.80
  -1   9   6  194.57   34.41
  -2   4   3  305.22   30.25
  -2   5   3  567.97   40.10
  -1   9   5   -7.25   28.36
  -2   6   3   -6.77   24.90
  -2   7   4   38.19   28.94
  -1   9   4   47.06   29.05
  -2   8   7  183.29   30.45
  -2   8   8  -17.04   28.03
  -1   8   1   72.91   29.34
  -1   9   3   34.32   28.88
  -2   4   2 1156.29   51.76
  -2   5   2 1673.93   62.63
  -2   7   3  150.09   27.58
  -2   6   2  283.20   31.03
  -2   8   4  113.64   34.20
  -1   5  -1 1268.29   42.88
  -1   9   2  551.04   43.42
  -1   6  -1   90.79   14.63
  -2   8   3   15.10   20.75
  -1   8   0  601.43   45.37
  -2   5   1  197.36   25.02
  -2   6   1 2375.16   75.96
  -2   9   5  284.39   37.58
  -2   9   6   -1.47   19.18
  -1   7  -1  397.89   28.72
  -1   9   1  520.05   42.92
  -2   7   1    6.97   25.36
  -2   8   2  154.33   26.72
  -2   9   4  196.34   29.07
  -3   5   6  445.58   47.63
  -3   5   8   24.48   33.70
  -3   6   8   30.31   33.08
  -3   4   7  506.47   46.85
  -3   6   6    6.03   23.04
  -2   5   0  897.81   47.38
  -1   5  -2   10.46   14.64
  -1   8  -1   55.30   33.18
  -3   4   6   54.77   33.01
  -3   6   5  183.94   40.81
  -3   7   7   11.80   31.65
  -2   9   2  109.99   30.83
  -1   6  -2 1654.55   46.02
  -1   9   0  106.20   32.02
  -3   7   5  286.14   42.99
  -2   4   0  137.83   25.32
  -3   5   4   -4.49   32.18
  -1   7  -2   35.74   17.48
  -3   7   4   30.18   31.76
  -3   8   6   14.26   29.96
  -2   8   0  373.96   36.49
  -3   4   4  219.81   36.07
  -3   6   3  -10.77   29.78
  -2   9   1   10.02   19.15
  -3   5   3  278.04   39.77
  -2   6  -1   45.16   24.44
  -2   5  -1  171.15   23.28
  -3   4   3   75.11   31.28
  -3   6   2  763.44   54.88
  -2  10   2   18.24   18.43
  -3   3   4   34.01   27.85
  -3   7   2   38.01   33.16
  -2   4  -1  264.83   28.81
  -2   8  -1  -10.79   22.83
  -1   6  -3 1587.84   47.79
  -3   8   2   26.32   23.19
  -3   4   2 1010.75   56.36
  -3   7   1  504.44   47.50
  -2   6  -2   89.67   26.91
  -1   7  -3 1576.28   56.43
  -3   3   3  524.90   42.35
  -3   5   1 1087.47   60.87
  -2   7  -2    6.22   20.96
  -2   9  -1  520.52   41.35
  -3   9   2   53.17   27.77
  -2   3  -1   24.17   19.04
  -2   8  -2   72.76   23.41
  -2  10   0  225.20   27.52
  -3   4   1  367.23   41.18
  -3   6   0  196.84   36.77
  -3   7   0  850.90   56.19
  -3   8   0   49.34   31.06
  -3   9   1   80.92   29.91
  -2   4  -2  264.79   26.05
  -3   5   0  721.20   47.87
  -2   7  -3  379.68   33.64
  -2   9  -2   15.16   19.31
  -2  10  -1   33.23   28.93
  -3   2   3  510.68   39.44
  -3   7  -1  206.60   37.57
  -3   9   0  311.04   37.21
  -3   3   1 1034.51   54.42
  -3   6  -1  422.23   38.92
  -2   8  -3   20.08   20.70
  -3   8  -1  457.60   38.08
  -3   5  -1  180.26   29.35
  -4   6   4   52.71   33.77
  -4   7   3  232.06   38.85
  -3   7  -2  229.80   37.44
  -2   9  -3   45.68   25.28
  -4   5   4  400.96   44.74
  -4   6   3   39.61   24.32
  -3   3   0 1490.94   64.69
  -3   4  -1  747.88   51.62
  -4   7   2   20.42   31.15
  -4   5   3   47.05   35.01
  -2   8  -4  855.95   42.12
  -3   9  -2   59.58   19.86
  -2   3  -3 3039.41   79.21
  -4   5   2   34.05   35.24
  -1   6  -5  918.88   41.72
  -4   6   1    9.90   23.95
  -3   4  -2   -1.08   29.10
  -4   4   3   61.27   35.45
  -4   5   1  184.29   40.57
  -4   7   0   24.70   32.82
  -3   2   0   76.13   28.97
  -3   5  -3   14.23   27.74
  -4   4   2   19.62   34.44
  -3   9  -3   92.96   20.98
  -4   5   0   29.82   34.88
  -4   7  -1  295.24   40.16
  -4   4   1  105.64   38.30
  -4   6  -1  313.17   44.61
  -3   4  -3  492.50   42.01
  -3   6  -4  167.42   29.81
  -2   2  -3  527.20   36.78
  -3   1   1 1402.15   57.47
  -3   5  -4  368.32   38.93
  -3   9  -4   27.12   22.16
  -4   4   0 1023.46   63.28
  -4   7  -2  364.95   43.25
  -4   6  -2   16.42   32.19
  -3   3  -3  -10.61   29.25
  -3   4  -4  500.43   47.87
  -3   1   0 1015.67   52.60
  -3   2  -2  222.61   36.94
  -4   4  -1  248.42   43.67
  -2   3  -5   -2.67   23.08
  -4   7  -3   14.96   22.02
  -3   5  -5  765.93   52.11
  -4   3   0  -14.09   33.42
  -4   6  -3   74.37   26.15
  -2   1  -3 4458.16   92.80
  -3   3  -4  551.17   51.05
  -4   4  -2    9.14   24.87
  -4   5  -3   37.32   34.84
  -3   1  -1  253.77   30.50
  -3   4  -5   -2.21   29.98
  -4   7  -4   23.19   30.41
  -4   6  -4   31.39   33.02
  -3   5  -6  430.58   47.62
  -2   3  -6  114.45   31.77
  -1   5  -7  113.26   25.53
  -4   5  -4  130.70   29.64
  -2   1  -4  539.48   36.26
  -3   2  -4  995.75   57.79
  -3   4  -6  352.14   39.50
  -4   3  -3   47.05   35.99
  -3   1  -3   38.58   23.66
  -3   5  -7   25.91   23.42
  -1   2  -6  331.25   32.48
  -4   5  -5   76.29   26.54
  -3   3  -6  253.70   43.97
  -2   3  -7  266.94   40.75
  -2   5  -8  353.57   47.09
  -3   2  -5   14.70   24.87
  -2   1  -5   41.32   19.54
  -1   3  -7  742.26   43.67
  -4   2  -2   13.98   35.58
  -3   4  -7  116.39   30.32
  -2   4  -8   10.94   21.08
  -3   0  -2  225.51   37.72
  -4   5  -6   77.23   26.66
  -2   2  -7  791.77   52.93
  -1   4  -8 2114.42   72.01
  -4   2  -3  107.38   30.61
  -3   2  -6  237.48   44.76
  -3   3  -7   23.83   33.92
  -2   1  -6  112.23   30.56
  -2   5  -9  286.33   42.57
  -4   3  -5   57.11   37.78
  -3   0  -3 1474.65   70.72
  -3   4  -8  113.34   29.95
  -2  -1  -2 2268.05   63.82
  -1   1  -6 1682.38   57.85
  -4   2  -4   56.03   27.62
  -2   4  -9  406.25   38.87
  -3   2  -7   31.36   36.02
  -3   5  -9   32.70   33.49
  -1   0  -5  166.64   26.34
  -3   0  -4 1328.14   70.14
  -3   3  -8   60.84   28.44
  -2   1  -7  903.25   55.73
  -2   2  -8    8.76   21.64
  -3   1  -6   16.81   25.67
  -2   3  -9  594.37   51.73
  -1   4  -9  150.22   32.47
  -4   1  -3  132.54   40.57
  -3   4  -9  285.05   44.49
  -2   0  -6  870.54   50.94
  -2   5 -10    3.09   31.61
  -3  -1  -2  964.49   57.06
  -3   0  -5   23.10   37.52
  -1   0  -6   -9.90   21.46
  -4   1  -4  417.39   49.27
  -3   2  -8  202.08   35.53
  -1   3  -9  872.60   48.73
  -4   2  -6  353.60   46.76
  -4   3  -7  114.17   29.45
  -3   3  -9   68.52   28.76
  -3   5 -10  338.17   41.68
  -2   1  -8 1411.26   66.15
  -2   2  -9  283.95   35.28
  -3  -1  -3  226.92   41.65
  -2   0  -7 1036.53   61.05
  -3   0  -6   71.61   39.06
  -2   3 -10   83.82   35.52
  -4   1  -5   92.46   38.35
  -1  -1  -5 1610.16   59.61
  -3  -1  -4  247.32   44.22
  -3   2  -9  760.99   60.46
  -2  -2  -2 1098.34   50.35
  -1   0  -7 1735.14   64.83
  -3   1  -8   20.11   27.26
  -2  -1  -6   68.36   32.76
  -2   1  -9  462.81   49.59
  -3   3 -10  489.94   42.82
  -2  -2  -3  -10.36   24.47
  -2   0  -8   51.88   31.29
  -2   4 -11  123.57   35.93
  -1   3 -10   12.04   31.02
  -4   1  -6   12.93   34.50
  -3  -1  -5  235.76   44.54
  -1  -1  -6 2879.40   82.53
  -2  -2  -4  116.53   30.88
  -1   1  -9  341.85   40.73
  -2  -1  -7  761.98   56.47
  -2   3 -11  161.47   30.14
  -1   2 -10   29.96   32.16
  -3   1  -9   15.55   25.09
  -3   2 -10   61.93   35.72
  -3  -1  -6  -19.20   34.67
  -3   0  -8  346.08   47.59
  -2   1 -10   18.72   32.65
  -2   2 -11    2.58   31.57
  -1  -1  -7 1048.98   53.60
  -1   3 -11   72.04   34.65
  -2  -1  -8  633.51   48.83
  -2   4 -12   57.66   30.90
  -1  -2  -5  897.88   45.60
  -1   0  -9    9.59   30.63
  -1   1 -10  -11.60   30.95
  -3  -1  -7  337.97   40.13
  -3   1 -10  285.91   42.58
  -3   0  -9  549.54   52.94
  -2   3 -12   18.72   21.84
  -1  -1  -8   14.99   28.68
  -1   2 -11   19.08   33.36
  -3  -2  -5   35.75   35.45
  -2   0 -10  122.72   29.82
  -2   1 -11   45.42   25.12
  -1  -2  -6   -8.27   17.43
   0   1  -8  734.99   41.80
  -2  -3  -2 1013.59   49.71
  -2  -2  -7  495.80   52.67
   0   0  -7   80.65   18.69
  -3  -1  -8  208.51   43.24
  -2  -3  -3  688.39   47.00
  -3  -2  -6   98.62   38.93
  -2  -3  -4   12.90   28.43
  -1  -1  -9   48.62   32.80
  -1   1 -11  429.34   47.58
  -3   0 -10   74.07   33.48
   0  -1  -6  747.68   41.51
  -2  -3  -5  471.51   46.79
  -2  -2  -8  166.44   31.82
  -2   0 -11   60.80   33.51
  -1  -3  -3  292.28   28.68
   0   1  -9  377.50   35.62
  -2  -1 -10   26.35   32.52
  -2   1 -12   67.24   32.51
  -1  -3  -4   27.68   16.79
  -1  -2  -8  246.24   39.35
  -3  -2  -7   18.29   24.04
  -2  -3  -6   70.46   35.89
  -1   0 -11    4.70   33.04
  -1  -1 -10   79.19   26.57
  -2  -2  -9   37.62   25.42
  -1  -3  -6 2446.10   80.73
   0   0  -9   20.85   27.16
  -3  -2  -8  321.31   42.72
  -2  -3  -7   62.37   36.25
   0  -1  -8    7.88   26.09
   0   1 -10  142.60   30.72
  -2  -1 -11   -0.17   29.94
  -2   0 -12  172.47   27.95
  -1  -3  -7  308.46   41.29
  -2  -2 -10  -13.09   29.91
  -1   0 -12  375.24   44.16
  -3  -3  -6   70.32   34.19
  -1  -3  -8   61.78   33.96
  -1  -2 -10  469.12   49.58
   0  -2  -7  128.13   29.66
   0  -1  -9  846.78   52.62
  -2  -4  -4  155.21   34.12
  -1   1 -13  -16.15   29.10
  -2  -4  -5  135.70   28.31
  -2  -1 -12   60.62   28.57
  -1  -4  -4 1078.90   52.58
  -3  -3  -7  347.84   41.05
  -2  -4  -6  807.54   55.67
  -1  -3  -9  -30.53   29.99
  -2  -2 -11  167.80   27.25
  -1  -2 -11   29.34   32.87
  -1  -1 -12  291.36   35.15
   0  -1 -10  252.49   39.21
  -2  -4  -7  394.61   44.70
  -1   0 -13  381.97   39.49
   0  -3  -6   45.03   23.71
   0  -3  -5  510.49   33.37
  -1  -4  -7  125.42   28.29
  -2  -3 -10  145.37   27.02
  -1  -3 -10  129.21   29.21
  -2  -4  -8   13.54   29.84
  -1  -4  -8    5.88   32.16
   0  -3  -8  308.68   37.82
   0  -1 -11    3.03   30.13
  -1  -2 -12  188.75   36.91
  -1  -1 -13    7.83   28.22
   0   0 -12  248.05   37.42
  -2  -4  -9   30.46   28.98
  -1  -4  -9   86.88   26.91
  -1  -3 -11  454.69   40.41
  -1  -5  -5  686.54   47.20
   0  -4  -5 1428.63   55.77
  -1  -5  -6  853.46   54.70
  -1  -5  -4   33.22   18.25
   0  -4  -7   75.66   26.84
   0  -1 -12  256.58   39.41
  -2  -5  -6   37.94   30.20
  -1  -5  -7    2.38   31.05
  -1  -5  -3  239.42   27.65
  -1  -4 -10  446.41   45.84
   0  -4  -8  517.74   42.31
  -2  -5  -7   20.03   19.75
  -2   3   2 3064.26   77.97
  -2   1   4  425.76   33.42
  -2   7   2  489.16   42.05
  -2   0   6  -14.11   20.04
  -2   8   3   23.29   30.47
  -2   4   1 4180.69   91.69
  -2   6   1 2262.71   71.84
  -3   5   8   23.08   35.10
  -2   9   5  306.15   38.33
  -3   4   9   22.02   35.06
  -3   6   7  345.80   48.40
  -3   6   8   48.10   35.18
  -2   2   2  783.33   41.10
  -2   8   2  135.23   32.55
  -3   4   6   70.73   36.92
  -3   4  10   69.17   36.42
  -3   5   6  599.41   50.61
  -3   5  10   47.86   35.79
  -3   6   6   -3.02   35.18
  -3   6   9   66.74   34.82
  -2   1   3 4008.35   83.05
  -2   3   1   37.04   20.66
  -2   7   1   -6.73   24.47
  -3   3   7  307.80   45.98
  -3   3   8   91.40   38.59
  -3   3   9   75.04   39.39
  -3   5   5  488.34   51.15
  -3   3  10   34.51   35.93
  -3   4   5  112.04   38.85
  -3   7   7   30.38   24.73
  -3   7   8   53.80   34.07
  -3   5   4   -3.87   30.41
  -3   7   5  281.72   44.01
  -2   5   0  914.45   46.59
  -2   6   0  801.05   44.25
  -2   8   1  755.96   45.39
  -3   2   7  776.05   56.19
  -3   2   9   20.08   35.53
  -3   4   4  206.44   32.93
  -3   7   4   40.66   34.21
  -2   2   1 1569.78   54.47
  -3   4   3  106.39   34.26
  -2   3   0  126.13   23.98
  -3   2   5   43.31   31.64
  -3   8   4  252.95   33.67
  -2   5  -1  177.16   26.62
  -3   7   2   32.64   33.65
  -3   8   3   96.38   34.87
  -2   6  -1   21.54   15.02
  -3   2   4  133.21   35.44
  -3   1   6  590.47   49.28
  -2   7  -1  147.36   24.03
  -3   5   1 1172.71   64.99
  -3   8   2   24.15   31.36
  -3   3   2  124.35   33.62
  -3   7   1  551.72   48.47
  -2   3  -1   16.67   21.34
  -4   6   6   74.62   35.13
  -3   9   2   21.35   24.05
  -2   6  -2   72.29   20.98
  -3   2   2 2235.35   82.25
  -3   3   1 1061.58   57.25
  -3   7   0  825.56   53.26
  -4   4   7   -8.29   24.50
  -4   5   5   22.42   34.55
  -4   6   5  286.25   36.27
  -3   4   0   50.14   32.03
  -2   4  -2  247.70   25.40
  -4   6   4   98.18   38.27
  -3   1   3  709.78   50.64
  -2   2  -1 1172.48   48.96
  -4   7   4  320.18   42.63
  -3   8   0   99.63   30.53
  -4   3   6  290.97   46.36
  -4   3   7  196.77   42.37
  -4   3   8   -1.70   33.88
  -3   0   5  204.46   35.41
  -4   4   4   86.25   29.49
  -4   5   3  117.94   41.44
  -4   6   3   10.08   25.13
  -4   7   3  245.67   40.76
  -3   3   0 1645.85   72.24
  -2   3  -2 1714.30   57.30
  -4   3   5   -6.67   35.97
  -3   7  -1  159.02   27.32
  -4   4   3   73.38   38.97
  -3   0   4   20.91   30.15
  -3   1   2   -1.72   20.61
  -4   3   4  329.73   48.70
  -4   5   2   47.91   37.84
  -2   6  -3   98.55   21.85
  -4   2   6  349.61   47.31
  -4   2   7   -0.17   35.36
  -4   4   2   27.07   38.95
  -3   2   0   96.43   32.80
  -4   2   5  781.66   60.90
  -4   6   1    7.85   34.40
  -3   0   3 1296.32   62.44
  -3   3  -1   55.42   23.57
  -3   5  -2  225.96   37.81
  -3   6  -2  298.10   32.62
  -2   2  -2 1343.69   51.17
  -4   5   1  135.01   32.99
  -4   7   1   69.47   26.31
  -3   7  -2  118.23   30.17
  -4   2   4   -3.00   25.80
  -4   3   2  178.35   42.87
  -3   4  -2   -6.68   30.45
  -4   4   1   72.43   30.16
  -4   2   3  113.88   41.43
  -4   6   0  479.25   52.43
  -3   0   2 2038.13   76.98
  -3   2  -1  511.17   47.48
  -4   5   0    7.58   26.43
  -4   7   0    5.81   22.79
  -3   1   0  989.75   60.16
  -4   1   5   25.00   37.30
  -4   3   1  592.20   57.59
  -3   3  -2  287.64   35.59
  -4   2   2   54.13   40.03
  -4   4   0  903.54   60.47
  -3   5  -3    9.02   22.04
  -2   1  -2 2814.26   74.20
  -3   7  -3   75.60   19.79
  -2   2  -3  506.58   37.52
  -2   0  -1 3760.70   84.03
  -4   3   0   28.77   38.08
  -3   2  -2  218.74   38.41
  -4   1   3   12.09   27.41
  -3  -1   3  852.67   52.98
  -3   1  -1  283.08   42.68
  -2   3  -4  281.28   32.28
  -3   3  -3  -10.66   31.90
  -4   1   2  548.03   55.34
  -4   6  -2   -0.96   32.68
  -3   0   0   53.93   33.29
  -4   3  -1  297.69   49.00
  -4   5  -2  334.49   48.62
  -3   5  -4  344.14   35.54
  -4   2   0  633.44   52.75
  -3  -1   2   17.00   31.60
  -2   1  -3 4373.04   93.66
  -4   4  -2   10.38   28.11
  -3   1  -2  599.45   53.32
  -2   0  -2 2066.77   65.42
  -2   2  -4 1183.44   53.07
  -4   1   1  692.28   61.39
  -4   0   3  158.54   42.30
  -4   2  -1  235.91   38.51
  -4   1   0    1.43   38.94
  -2  -1  -1   66.30   24.12
  -2   3  -5   13.20   23.03
  -4   0   2  159.81   43.36
  -4   4  -3   68.69   39.05
  -3   1  -3   41.38   33.78
  -3   4  -5   -7.14   34.03
  -4   2  -2   16.98   38.95
  -3  -1   0  187.86   39.48
  -3   2  -4  975.51   59.70
  -2   0  -3   45.48   24.07
  -4   0   1  324.01   49.50
  -4   3  -3   -7.52   38.48
  -4   6  -4    8.31   30.43
  -3   0  -2  295.18   38.19
  -4   5  -4  139.35   30.70
  -4   4  -4    5.02   35.88
  -3  -1  -1  487.73   50.22
  -2  -2   0  808.92   44.24
  -4   2  -3  164.32   45.61
  -3   1  -4  452.11   50.67
  -4   3  -4  466.70   54.37
  -3   2  -5   14.98   25.61
  -2   3  -6   81.21   23.20
  -3  -2   1  195.36   39.20
  -2   0  -4  607.41   43.75
  -2   1  -5   60.55   28.26
  -4   0  -1   44.24   40.41
  -4   5  -5   75.99   27.09
  -3   3  -6  240.01   37.24
  -2  -2  -1 3910.32   91.75
  -2  -1  -3 1410.36   61.80
  -2   2  -6  179.46   34.58
  -4   1  -3  190.84   45.94
  -4   2  -4   11.03   39.87
  -3   0  -4 1351.35   75.57
  -3   1  -5  814.16   56.62
  -4   0  -2  111.05   43.70
  -4   3  -5   67.07   28.71
  -2   4  -7  190.58   30.45
  -4  -1   0   -0.10   39.37
  -3   4  -7  100.52   38.39
  -2   0  -5  109.80   31.76
  -4   5  -6  108.61   33.56
  -3  -2  -1   72.49   39.44
  -2  -2  -2 1086.10   56.06
  -4   1  -4  430.33   53.85
  -4   2  -5  320.75   50.03
  -3   3  -7   64.27   38.68
  -2  -1  -4  260.11   37.58
  -4  -1  -1   48.84   30.47
  -4   0  -3  165.51   36.23
  -4   3  -6   93.54   39.19
  -3   0  -5   -5.31   24.10
  -3   1  -6    8.68   26.05
  -3  -2  -2  139.65   41.70
  -3  -1  -4  284.59   48.10
  -2  -3   0 1539.15   61.02
  -2  -2  -3   -9.50   20.45
  -4  -1  -2   13.77   38.54
  -4   1  -5  118.11   41.80
  -2  -1  -5  366.46   43.65
  -4   2  -6  312.37   46.98
  -1   1  -6 2392.00   71.22
  -3   0  -6   78.97   39.52
  -3   3  -8  113.80   39.77
  -2  -3  -1   33.91   28.50
  -2   3  -8 1290.42   60.65
  -3  -1  -5  303.69   49.23
  -3   1  -7   97.32   31.35
  -4  -1  -3  276.36   47.97
  -2   2  -8   24.33   31.76
  -4   1  -6  -12.29   35.64
  -3   2  -8  219.62   45.67
  -2  -3  -2 1117.39   60.71
  -4   0  -5  260.48   37.92
  -3  -2  -4  522.66   57.16
  -2  -1  -6   85.52   35.21
  -1   0  -6   -5.36   24.47
  -4  -1  -4  583.22   56.24
  -3  -1  -6   16.18   38.25
  -3   0  -7    1.48   27.14
  -2  -2  -5   54.97   35.96
  -1   1  -7 1124.79   54.88
  -4  -2  -2  254.75   45.38
  -3  -3  -2  674.22   51.52
  -3   1  -8   16.61   26.50
  -2  -3  -3  739.35   55.33
  -3   3  -9   43.97   26.14
  -2   3  -9  572.65   44.66
  -4   0  -6  120.71   30.42
  -2   2  -9  345.43   43.05
  -3  -3  -3  176.71   46.12
  -2   0  -8   34.71   26.75
  -1  -1  -6 3025.58   87.43
  -4  -2  -3  187.69   43.39
  -3   0  -8  366.50   51.29
  -2  -3  -4   20.51   24.72
  -2  -2  -6 1258.80   72.98
  -2   1  -9  664.90   56.55
  -1  -2  -5  935.68   51.54
  -3  -3  -4   72.55   41.94
  -1  -3  -3  274.13   31.41
  -1   1  -8   33.40   29.12
  -3   3 -10  537.48   46.34
  -2  -4  -2  696.29   53.23
  -2  -1  -8 1093.78   69.68
  -1  -1  -7 1232.12   64.23
  -2  -2  -7  606.17   51.79
  -2   0  -9  272.94   47.36
  -1   0  -8 1377.64   68.73
  -3  -1  -8  222.36   37.26
  -3   2 -10  127.84   37.17
  -2  -4  -3    7.58   34.52
  -2   2 -10  260.33   33.69
  -1  -2  -6   -1.93   19.18
  -3  -2  -7    4.66   36.79
  -2   1 -10   -3.23   23.55
  -1   2  -9  104.67   28.18
  -3   1 -10  304.77   36.92
  -2  -4  -4  179.35   42.68
  -2  -1  -9  276.94   46.99
  -1  -3  -5 1244.60   61.74
  -1   1  -9  390.97   41.78
  -3  -3  -6   72.90   39.60
  -2  -2  -8  181.43   36.22
  -1  -2  -7 1090.22   62.53
  -1  -1  -8   16.71   23.98
  -3  -1  -9   33.45   35.67
  -1  -4  -2  238.33   29.92
  -1   0  -9   16.90   33.22
  -2  -4  -5  168.49   44.95
  -2  -3  -7   90.44   31.25
  -3  -4  -4   90.37   30.63
  -2   2 -11    7.80   29.87
  -1  -4  -3  205.95   26.38
  -1  -3  -6 2390.77   83.10
  -2  -2  -9   47.64   28.49
  -2  -1 -10   39.87   36.41
  -2   1 -11   29.80   25.13
  -1  -4  -4 1087.02   53.78
  -1  -2  -8  212.97   33.16
  -1  -1  -9   51.76   37.66
  -1   1 -10    4.87   30.42
  -3  -4  -5   38.23   36.60
  -2  -4  -6 1003.77   68.70
  -2  -3  -8  594.35   58.00
  -1  -3  -7  241.49   40.04
  -2   0 -11   92.10   36.93
  -1  -4  -5 1501.26   69.44
  -2  -5  -3   98.95   40.29
  -1  -2  -9   76.10   37.36
  -3  -4  -6   99.47   30.40
  -2  -5  -4  190.33   34.80
  -2  -4  -7  513.58   48.02
  -2  -2 -10   -7.31   34.40
  -1  -3  -8   48.75   33.05
  -2  -3  -9   91.03   39.17
  -2   1 -12   43.98   30.38
   0  -2  -6 1991.78   68.90
  -1  -5  -3  388.70   38.68
  -1  -5  -2   64.34   25.91
  -1  -4  -7  154.77   40.26
  -1   0 -11   18.24   35.68
  -1  -5  -4   80.54   31.78
  -1  -3  -9  -22.37   31.63
  -1  -2 -10  456.20   51.45
   0   0  -8   78.01   25.76
  -2  -5  -6   75.88   40.20
   0  -3  -5  483.96   36.28
   0  -1  -8    9.21   26.40
  -2  -3 -10  170.43   38.41
  -2  -2 -11  205.54   31.33
  -1  -5  -5  740.54   49.95
  -1  -1 -11  805.33   56.29
  -1  -4  -8   12.91   25.37
   0  -3  -6   48.21   21.90
  -2  -5  -7   47.92   35.37
  -2  -4  -9   22.51   33.77
   0  -2  -8  337.02   42.15
   0   0  -9   11.40   25.05
  -1  -3 -10  166.29   41.95
  -1  -2 -11   59.33   36.33
  -1   0 -12  435.43   45.47
   0   1  -9  349.73   32.16
  -1  -4  -9  106.78   40.05
   0  -4  -3 1436.47   56.08
   0  -4  -5 1540.76   64.02
  -2  -5  -8  102.54   36.06
  -1  -1 -12  292.69   37.70
   0  -4  -6  948.62   58.86
   0  -3  -8  296.15   36.23
   0  -2  -9   72.43   27.37
   0   0 -10 1455.92   60.94
  -1  -6  -4 1061.00   59.67
  -1  -4 -10  527.90   52.59
  -1  -3 -11  535.48   44.97
   0  -4  -7  152.98   36.84
  -1  -2 -12  183.01   31.95
  -1  -6  -6   28.49   36.84
   0  -4  -8  625.14   53.73
  -1  -5  -9   85.30   38.41
   0  -5  -5  549.48   48.26
   0  -5  -4 2277.30   77.54
  -1  -1 -13    1.21   30.41
   0  -5  -3 2663.75   75.47
   0  -3 -10  381.48   48.61
   0  -1 -11   30.67   30.49
  -1  -6  -7  112.17   30.75
  -1  -4 -11   61.02   34.17
  -1  -3 -12  263.02   39.30
   0  -4  -9   64.85   34.53
   0  -5  -7  164.31   31.75
   0  -5  -2   21.97   22.38
   0  -2 -11  722.07   50.39
  -1  -6  -8   28.80   34.70
   0  -3 -11   13.55   33.89
   0  -6  -5  274.58   38.72
   0  -6  -4   55.94   28.97
   0  -5  -9  970.48   62.10
   0  -2 -12  221.64   38.86
  -1  -6  -9  301.33   35.02
   0  -6  -6   66.75   34.45
  -1  -7  -6  170.39   38.58
   0  -6  -7  289.62   42.17
   0  -6  -3  353.39   32.03
   0  -5 -10  193.97   39.26
   0  -3 -12   85.43   36.22
  -1  -7  -7   11.36   29.98
   0  -6  -2 1261.70   52.96
   2  -4  -9  116.47   22.84
   3  -6  -7  314.50   35.18
   3  -4  -4  276.75   33.20
   3  -4  -1  387.68   35.58
   3  -4  -5  166.00   28.92
   3  -5  -7  164.22   30.60
   3  -4   0   54.38   24.62
   3  -4  -6   52.54   26.52
   2  -3  -9  481.32   34.51
   3  -3  -3  504.34   40.84
   2  -2  -8   55.10   21.59
   2  -1  -5  155.88   22.58
   2  -1  -2 2764.58   61.97
   3  -4  -7  815.21   47.03
   3  -4   1  638.02   43.03
   3  -3  -4    9.17   16.61
   3  -3  -5  540.95   38.99
   3  -3  -1 1189.24   55.73
   3  -3  -6  845.99   51.64
   3  -6  -9   45.71   19.54
   3  -5  -9   13.49   25.64
   3  -3  -7  404.54   40.33
   2  -2  -9  395.40   34.66
   4  -7  -2   -7.81   33.10
   4  -7  -1   54.75   34.29
   4  -6  -3   20.87   33.54
   3  -4  -9   39.67   27.01
   3  -2  -5   42.06   25.58
   3  -2  -3  767.39   46.00
   4  -6  -5  305.84   41.71
   4  -6  -2   74.34   35.86
   2  -1  -8 1962.70   66.12
   3  -2  -6   64.75   28.51
   4  -6  -1    9.12   34.76
   3  -5 -10   55.62   25.87
   4  -6  -6   76.00   32.96
   4  -5  -3   85.77   37.02
   3  -2  -7  767.54   51.79
   3  -2  -1 1113.12   56.25
   4  -5  -5   48.78   32.39
   4  -5  -2   -0.09   35.07
   2   0  -5 1196.03   51.09
   2   0  -4 2527.67   67.60
   2   0  -3  765.39   39.92
   3  -3  -9   96.78   29.52
   4  -5  -6   48.31   32.44
   3  -4 -10   70.48   27.43
   4  -5  -1  181.93   42.01
   2  -1  -9  510.68   42.03
   2   0  -2  242.32   23.11
   3  -2   0  124.48   30.34
   4  -5  -7  127.42   35.09
   4  -4  -5  758.14   57.87
   4  -4  -3   66.13   37.22
   2   0  -7  636.08   40.27
   3  -1  -5  250.39   31.48
   3  -1  -4  497.51   40.18
   4  -4  -2   58.70   28.30
   3  -3 -10   31.01   19.67
   3  -2  -9   -8.09   27.17
   3  -1  -6  604.55   44.25
   4  -4  -7   14.02   30.61
   3  -1  -7  195.63   36.47
   4  -4  -1  104.27   31.01
   2   0  -8   78.43   28.83
   3  -2   1  495.52   37.51
   4  -3  -5  -10.07   33.59
   4  -4  -8   84.71   32.47
   4  -3  -3   11.06   25.85
   4  -3  -2  247.10   44.07
   3  -2 -10   23.77   20.29
   2   1  -4  472.26   34.35
   3  -1  -9  411.95   38.18
   3  -1   0 1075.12   58.11
   3   0  -5  295.04   39.24
   3   0  -4    2.33   27.14
   4  -3  -8   19.91   21.97
   2   1  -3 4109.27   92.12
   3   0  -6  147.79   28.84
   3   0  -3 1231.48   65.15
   4  -2  -6  359.17   47.46
   4  -2  -5  850.06   56.66
   4  -2  -4   24.12   34.47
   2   1  -7   79.09   29.30
   3   0  -7 1063.62   62.18
   4  -2  -3  151.35   33.05
   2   1  -2  800.64   43.42
   4  -3   0   16.95   39.66
   4  -2  -7   21.12   23.89
   4  -2  -2   41.63   36.70
   3  -1 -10   -6.85   19.96
   4  -2  -8   89.17   34.02
   2   1  -1    4.07   20.75
   3   0  -1  837.84   55.53
   4  -2  -1  234.08   45.66
   3   0  -9   18.33   22.42
   4  -1  -5   13.64   34.57
   4  -1  -4  217.60   42.21
   4  -1  -7  405.46   46.76
   3   1  -6  340.14   44.06
   3   1  -5   -2.18   28.16
   3   1  -4  884.26   59.08
   4  -1  -3   -0.92   24.89
   3   0 -10   65.36   32.87
   3   1  -7   54.13   34.04
   4  -1  -8  103.73   34.53
   2   2  -5 1228.38   60.45
   2   2  -4 5535.65  113.80
   3   1  -8  175.34   39.63
   2   2  -7  160.72   28.15
   2   2  -3  392.73   36.46
   4  -1  -1  808.00   61.57
   3   1  -9  721.62   55.03
   4   0  -5  295.16   46.00
   2   2  -8   26.62   30.97
   3   0   1  157.27   35.75
   4   0  -7   26.79   32.62
   4   0  -4   -4.96   23.08
   3   1  -1  531.75   49.16
   4   0  -8  154.42   35.99
   4   0  -3  209.05   43.92
   2   1   1   57.09   22.05
   4  -1   0   22.22   38.55
   3   1 -10   83.95   34.78
   3   2  -6   28.45   34.13
   3   2  -5  512.20   49.81
   4   0  -2  149.89   41.37
   2   2  -1    3.47   16.41
   3   2  -4   58.46   24.71
   3   1   0  179.21   38.01
   3   2  -8  531.42   53.19
   3   2  -3  597.57   53.17
   4   0  -1  271.96   46.60
   4   1  -5    2.55   33.60
   2   3  -5  806.26   54.28
   4   1  -4   46.11   34.44
   2   3  -7   51.87   32.22
   2   3  -4   16.62   19.49
   3   2  -9   55.96   26.98
   4   1  -8   96.74   32.26
   2   3  -3 1923.23   72.31
   4   1  -3    1.29   24.21
   2   3  -8  573.43   51.00
   3   2 -10  182.33   38.94
   3   2  -1  183.83   31.33
   1   3  -7   34.39   20.03
   2   3  -2  199.99   28.06
   3   3  -7   -8.82   31.49
   3   3  -6  247.71   36.20
   3   3  -5  221.17   41.36
   2   3  -9  159.81   38.44
   3   3  -4  814.61   55.26
   2   2   1 3514.29   84.06
   3   3  -8  221.17   34.26
   4   1  -1  547.50   53.11
   4   2  -7   19.60   29.13
   4   2  -6  130.97   35.52
   4   2  -5   84.87   33.84
   2   3  -1  353.20   38.14
   3   2   0  244.21   33.38
   4   2  -4   -8.98   32.18
   3   3  -9  490.97   49.34
   2   4  -5 1347.47   68.27
   3   3  -2   41.74   25.70
   4   2  -3  385.18   47.55
   2   4  -7   96.74   36.73
   2   4  -4 1615.53   69.83
   2   3   0 1500.00   62.76
   2   4  -8   10.96   33.87
   3   3 -10  179.50   36.95
   4   1   0   17.75   36.39
   4   2  -2  101.54   37.53
   3   2   1   13.78   34.05
   3   3  -1  315.30   45.21
   3   4  -7  151.22   38.62
   3   4  -6   -0.37   23.31
   3   4  -5  385.10   47.80
   2   4  -2   84.76   23.95
   3   4  -8  124.91   36.34
   3   4  -4   34.34   25.71
   4   3  -6   16.51   28.21
   4   3  -5   32.63   28.91
   1   4  -7 1946.85   60.90
   1   4  -3  296.77   31.02
   3   4  -3  231.14   41.16
   4   2  -1   50.29   36.83
   4   3  -4   77.21   33.53
   2   3   1   50.03   26.45
   3   3   0   16.07   33.44
   2   4  -1   30.27   29.87
   3   4  -9   11.52   22.18
   4   3  -3   20.61   31.24
   3   4  -2  656.22   49.10
   2   5  -7  132.70   38.87
   2   5  -5  498.92   44.35
   2   5  -4   99.98   34.13
   4   2   0  104.41   38.07
   3   4 -10  148.92   35.19
   1   4  -1 3558.65   81.97
   2   5  -8   12.51   34.40
   2   5  -3   85.01   25.04
   3   3   1  807.17   55.49
   3   4  -1  -23.79   32.49
   2   2   3   18.42   24.26
   3   5  -6   71.20   25.22
   3   5  -5   77.66   26.69
   1   5  -6  745.74   43.82
   2   3   2 1218.35   56.41
   2   5  -9  138.04   35.81
   2   5  -2  -13.62   28.67
   3   5  -8   79.03   32.77
   3   5  -4  607.27   47.62
   4   3  -1  155.61   36.77
   3   5  -3  467.57   47.72
   1   4   0 1270.90   50.74
   1   5  -7  158.44   28.57
   3   4   0  350.48   44.25
   2   4   1 2075.59   72.20
   1   5  -2  530.18   39.57
   3   5  -2   14.68   22.79
   2   6  -7  107.90   35.97
   2   6  -5  532.30   45.37
   2   6  -4  561.71   50.77
   1   5  -1   55.53   24.11
   2   3   3  628.73   43.95
   2   6  -8   54.69   33.71
   3   4   1  138.36   29.29
   3   5  -1   56.50   24.71
   2   4   2  693.60   47.22
   3   6  -6  200.15   28.52
   3   6  -5  232.53   36.10
   1   6  -6 1276.72   55.51
   1   6  -5  241.76   32.78
   2   6  -2  309.44   41.78
   3   6  -4   23.00   20.99
   2   6  -9  163.44   34.29
   3   6  -3  111.54   31.80
   1   5   0 1978.62   65.42
   1   6  -7 1316.34   55.65
   1   6  -3   23.33   19.16
   2   5   1    7.88   28.89
   3   5   0   18.60   22.85
   1   6  -2 1532.30   63.69
   2   6  -1  203.10   30.81
   1   4   2  258.24   29.20
   3   4   2   41.58   22.99
   2   7  -7  114.86   33.84
   2   7  -6  784.15   49.48
   2   7  -4   22.53   31.37
   1   6  -1 1848.92   69.58
   2   4   3    7.00   27.36
   2   7  -3   91.24   33.88
   3   5   1  377.87   42.02
   2   5   2  112.03   32.42
   2   7  -8   -3.75   27.38
   3   6  -1   61.40   23.28
   0   5  -5   38.45   19.33
   0   5  -4   30.20   18.17
   1   7  -5  591.28   44.54
   2   7  -2   38.64   30.76
   0   5  -3  324.83   25.82
   1   7  -6   34.45   26.41
   0   5  -2 5471.89   95.87
   1   7  -7   65.45   27.53
   1   7  -3  854.54   48.67
   2   6   1  774.56   52.27
   3   6   0  246.44   35.19
   1   4   3  248.65   28.35
   1   5   2   37.91   25.37
   1   7  -2  181.69   33.41
   2   7  -1  853.07   53.81
   0   5  -1 2396.06   63.59
   1   6   1  108.76   30.60
   0   6  -4  319.11   32.11
   1   7  -1   -4.29   17.67
   2   5   3   99.34   24.84
   2   8  -6    2.21   26.57
   2   8  -5  318.74   32.54
   2   8  -4   29.37   26.70
   0   6  -5   88.81   23.55
   0   6  -3 2880.65   74.66
   1   3   4   25.08   16.66
   2   6   2  254.93   37.20
   2   8  -3   24.16   27.13
   3   6   1  104.92   30.30
   0   5   0   83.81   17.40
   0   6  -6  482.78   33.87
   0   6  -2  338.05   33.56
   1   7   0  515.91   45.26
   1   8  -5   13.39   26.07
   1   5   3  330.35   34.19
   1   8  -6  412.69   38.19
   1   8  -3   -3.22   26.82
   2   8  -2  203.88   32.60
   0   6  -1  875.42   46.67
   1   6   2   62.24   21.70
   2   7   1    6.32   27.06
   1   8  -7  445.09   36.43
   0   5   1  125.37   19.31
   0   7  -4  221.54   31.60
   1   7   1  146.79   34.00
   2   8  -1   37.73   19.63
   0   7  -5  148.15   28.06
   0   7  -3  370.32   32.21
   2   6   3   88.03   31.38
   0   7  -2 2298.39   72.19
   0   7  -6  109.20   20.62
   1   6   3  282.83   36.11
   2   7   2   47.99   28.12
   0   5   2   18.17   19.72
   0   6   1   57.79   24.51
   0   7  -1  721.68   43.27
   1   5   4   71.54   25.30
   1   7   2  291.67   39.18
   1   8   0  117.98   26.78
   1   9  -5  201.49   32.04
   0   7   0   20.37   23.97
   1   9  -6    3.94   17.14
   0   4   3 1333.64   44.11
   0   8  -5    8.24   24.74
   0   8  -3 1970.38   70.51
   1   8   1  112.03   32.30
   2   8   1  135.15   28.85
   0   6   2 1312.53   57.03
   0   8  -2   71.96   21.73
   0   8  -6   86.36   26.85
   0   8  -1   97.02   29.85
   1   6   4 1112.92   55.35
   1   7   3  280.41   38.61
   1   9  -1   -1.82   27.73
   2   7   3   51.50   27.28
   0   8   0   85.94   27.98
   1   5   5  707.50   40.01
   1   8   2   -8.24   28.70
   0   7   2   29.60   19.64
   0   9  -4  184.85   31.25
   0   9  -3  141.83   29.79
   0   4   4  750.97   33.43
   0   8   1  229.17   34.03
   0   9  -5   83.39   27.45
   0   9  -2  401.37   37.98
   0   5   4 2256.91   63.71
   1   7   4   30.06   30.97
   1   9   1    8.62   19.84
   0   9  -1   51.45   20.71
   1   8   3  107.57   32.21
  -1   5  -2   -4.80   10.43
   0   6   4   64.72   26.02
   0   8   2 1287.01   57.86
   0   9   0   24.14   19.02
   1   9   2  165.33   25.68
  -1   5   0   24.62   13.02
  -1   6   0  397.31   32.97
  -1   7  -2   39.29   23.02
   0   9   1  333.34   37.74
   0  10  -3  281.84   31.59
   0  10  -4  250.15   25.27
   1   7   5  139.45   33.32
   1   8   4  603.10   44.08
  -1   5   1 1506.45   50.59
  -1   6   1   21.43   20.11
  -1   7  -4 1318.36   48.80
  -1   7   0   68.83   25.98
   0   7   4  876.56   48.30
   0  10  -5   14.08   15.92
   0  10  -1   12.61   22.75
  -1   8  -2  869.48   49.70
   0   9   2   16.26   26.38
   0   6   5  214.10   30.58
   0  10   0   33.71   24.50
  -1   5   2 1142.25   45.38
  -1   6   2  533.23   37.17
  -1   8  -4  -12.31   23.19
   0   8   4   -4.79   26.78
  -1   4   2  854.21   34.27
  -1   7   2 1247.10   57.91
  -1   8   1   57.30   28.76
   0   7   5   65.55   28.68
   0  10   1  156.41   23.77
  -1   9  -3  331.69   37.00
  -1   9  -2   25.36   19.83
  -1   5   3  224.04   22.54
  -1   6   3 1855.28   62.54
  -1   9  -4  906.82   48.00
  -1   9   0  117.48   31.23
   0   5   6   27.03   17.51
  -1   4   3 2978.88   64.41
  -1   7   3   44.60   26.48
  -1   8   2  144.52   26.38
   0   6   6   60.93   25.06
   0  10   2  441.72   37.28
  -1   9   1  456.71   43.03
   0   8   5  121.49   31.14
  -1   6   4  543.95   39.81
   0   3   6   23.77   10.17
  -1   5   4  420.27   29.71
  -1   8   3  610.02   43.43
  -1  10  -3  240.85   32.61
  -1  10  -2   57.46   27.47
  -1  10  -1  249.50   35.08
   0   7   6  101.03   28.72
  -1   7   4  314.79   37.16
  -1   9   2  540.19   41.98
  -1  10  -4    1.77   24.63
  -1   4   4 2494.43   61.67
  -1   8   4   -1.72   28.54
  -1  10   1   91.89   28.46
  -1   5   5  194.76   26.37
  -1   9   3   31.92   22.53
   0   8   6   -4.03   26.37
   0   9   5    1.46   27.27
  -4   0   8   96.74   41.06
  -4   1   4  134.53   45.61
  -3  -2   7  659.57   55.84
  -3  -1   3  733.12   59.78
  -4   0   7   15.61   27.84
  -3  -2  10  215.63   35.93
  -4   0   6  346.67   46.04
  -4   2   2   21.93   40.61
  -3   0   1  863.67   60.96
  -2  -3   5  810.52   56.81
  -4   0   5  236.44   50.75
  -3   2  -1  408.05   42.81
  -2  -2   2  419.95   36.14
  -4   3   1  487.82   56.64
  -3  -1   2   -0.30   33.56
  -3  -2   4   52.93   39.78
  -2  -3   4   22.89   31.25
  -2  -1   0 1011.17   50.28
  -4   0   4   12.96   29.74
  -4  -1   7  475.35   55.36
  -4   1   2  517.49   58.87
  -4   2   1  154.10   47.28
  -4  -1   6  218.58   47.25
  -3  -3   8  219.56   48.48
  -3  -2   3  559.75   57.78
  -3   1  -1  256.62   40.69
  -2  -2   1   18.76   25.26
  -4   0   3  138.54   35.80
  -3  -3   7   -0.88   38.53
  -3  -3   9  483.85   54.53
  -4  -1   5    0.35   28.95
  -2  -4   7   55.73   38.26
  -4  -1   4   24.98   42.26
  -3   2  -2  178.56   34.40
  -2  -4   6   45.58   36.39
  -2  -3   2  264.07   39.34
  -2  -1  -1   62.01   25.66
  -3  -3   4 1092.53   73.99
  -3  -1   0  143.00   40.97
  -3   0  -1  147.17   38.06
  -2  -4   5 1537.38   68.98
  -2  -2   0  826.51   49.52
  -2   0  -2 2013.94   61.19
  -4  -2   6  132.22   44.02
  -4  -1   3    0.32   41.45
  -3   1  -2  687.91   50.49
  -2  -4   4 2094.15   83.07
  -4  -2   5   86.81   30.98
  -4   1   0   16.34   29.45
  -3  -3   3  551.22   52.15
  -3  -2   1  176.30   34.27
  -4  -1   2  598.47   60.50
  -2  -3   1  433.89   42.16
  -4  -2   4   21.76   39.99
  -3  -4   6   49.30   42.06
  -3  -4   7  149.46   44.91
  -2  -4   3   87.95   34.96
  -3  -3   2   45.25   40.12
  -4   0   0  565.70   57.35
  -3  -4   5  437.67   56.23
  -3   0  -2  285.40   42.91
  -2  -2  -1 3667.76   93.04
  -1  -4   3  339.01   34.93
  -4  -2   3  394.55   46.70
  -4  -1   1  626.82   61.56
  -4  -3   6   38.68   39.76
  -4   1  -1   91.86   31.05
  -3  -4   4   92.55   45.14
  -2  -3   0 1425.66   65.35
  -4  -3   5   38.36   38.47
  -3  -3   1  369.04   50.10
  -2   0  -3   40.48   21.41
  -3   1  -3   33.35   22.21
  -2  -5   5  577.94   53.71
  -1  -4   2 1808.74   61.88
  -4  -3   4   56.32   38.68
  -3  -1  -2  909.08   61.47
  -4  -1   0   22.76   28.63
  -4   0  -1   89.64   42.46
  -3  -2  -1   50.32   28.31
  -2  -5   4  129.70   39.89
  -2  -4   1   50.98   33.71
  -4  -2   1   45.70   40.64
  -2  -2  -2 1046.92   54.86
  -4  -3   3   23.09   26.64
  -4   1  -2   68.44   38.38
  -3  -3   0   -2.25   25.39
  -2  -3  -1   19.55   26.82
  -2  -1  -3 1318.12   56.22
  -4  -1  -1   53.43   39.21
  -3  -4   1  -13.94   37.96
  -2  -4   0  782.89   51.71
  -4  -2   0  138.76   33.93
  -4   0  -2  138.44   42.32
  -3  -3  -1  750.92   62.00
  -2  -5   2   -6.41   23.21
  -1  -5   3  559.95   40.55
  -2   0  -4  600.21   38.33
  -2  -3  -2 1193.70   62.11
  -2  -2  -3   -6.40   26.09
  -3  -4   0  474.54   55.76
  -4  -2  -1    4.13   38.38
  -4  -1  -2   29.42   37.00
  -2  -4  -1 2128.10   80.45
  -1  -5   2  441.79   34.77
  -3  -2  -3 1035.85   66.47
  -2  -6   4  508.75   52.36
  -4  -3   0   -9.68   34.59
  -3  -5   1  131.13   42.06
  -3  -1  -4  246.27   42.64
  -2  -6   3   89.89   40.42
  -2  -5   0 1319.15   71.63
  -1  -5   1   40.04   25.98
  -1  -3  -2   41.11   22.59
  -3  -6   5  250.03   42.95
  -2  -3  -3  681.36   51.75
  -1  -4  -1  220.40   31.57
  -3  -6   4   26.96   36.71
  -2  -6   2  332.94   47.81
  -2  -4  -2  580.97   46.09
  -4  -2  -2  257.89   37.04
  -4  -3  -1   65.13   27.87
  -4  -1  -3  259.90   42.66
  -3  -6   3   91.90   39.30
  -3  -5   0    8.50   38.46
  -3  -3  -3  145.58   41.86
  -2  -5  -1   35.16   34.73
  -2   0  -5  102.36   22.33
  -1  -5   0 1780.27   68.15
  -3  -4  -2   75.87   39.62
  -3  -2  -4  531.95   52.53
  -3   0  -5    4.93   30.56
  -1  -6   3   13.51   26.57
  -3  -6   2  101.94   40.28
  -2  -1  -5  390.26   37.00
  -1  -4  -2  248.38   32.88
  -2  -4  -3   -0.77   29.53
  -2  -3  -4   42.26   31.93
  -1  -6   2 1281.12   59.72
  -4  -2  -3  163.02   39.66
  -3  -5  -1  417.16   44.26
  -3  -1  -5  321.13   42.60
  -3  -6   1   98.19   39.70
  -2  -6   0  583.67   49.67
  -2  -5  -2  165.15   40.40
  -1  -2  -4 1869.77   61.66
  -3  -4  -3  608.46   55.89
  -3  -3  -4   97.11   40.31
  -2  -2  -5   46.99   21.89
  -1  -6   1 1574.33   66.63
  -2  -7   3   84.16   39.48
  -3  -2  -5   16.93   24.85
  -2  -7   2   -0.50   36.16
  -2  -6  -1  768.39   60.42
  -1  -4  -3  222.00   33.44
  -2  -4  -4  133.41   30.40
  -1  -6   0  974.28   56.62
  -1  -5  -2   50.94   30.54
  -1  -3  -4   36.84   25.09
  -2  -5  -3  105.07   28.41
  -2   0  -6  884.89   39.66
  -2  -7   1  997.19   64.69
  -2  -1  -6   63.34   25.55
  -3  -6  -1  148.58   38.39
  -3  -4  -4   73.13   28.44
  -3  -3  -5   15.99   34.13
  -3  -1  -6   -0.88   31.93
  -1  -6  -1  121.04   34.07
  -3  -5  -3   38.64   25.35
  -2  -7   0  498.05   51.49
  -1  -7   2  177.31   36.65
  -2  -4  -5  141.30   38.03
  -2  -5  -4  150.65   32.38
  -1  -7   1   20.08   31.74
  -3  -6  -2   36.58   32.83
  -2  -6  -3  100.36   38.42
  -2  -3  -6   78.17   34.54
  -3  -4  -5   36.21   35.00
  -2  -7  -1   26.86   26.32
  -3  -3  -6   85.43   34.98
  -2  -1  -7  795.11   43.44
  -1  -5  -4   49.68   22.94
  -1  -4  -5 1497.11   68.59
  -2  -5  -5  461.45   43.05
  -1  -7  -1  108.47   37.59
  -1  -6  -3  250.34   40.92
  -1  -2  -6   -4.68   20.62
  -1  -1  -6 2889.31   62.64
  -2  -8   1   50.23   34.08
   0  -5  -1  139.89   26.69
  -3  -2  -7   15.01   25.64
  -2  -8   0  125.46   37.14
  -2  -3  -7   92.13   34.31
  -1  -7  -2  281.64   43.90
   0  -6   1  824.28   45.38
  -3  -4  -6   86.56   25.87
  -2  -7  -3   43.48   34.39
  -1  -6  -4 1030.32   63.25
   0  -5  -2   30.45   24.15
   0  -4  -3 1091.17   48.50
  -2  -5  -6   54.72   33.46
  -1  -4  -6   30.98   30.69
  -2  -8  -1  135.13   35.86
  -2  -6  -5  122.74   37.12
  -1  -8   0  124.40   38.26
   0  -6  -1   86.53   29.42
  -2  -4  -7  438.37   40.05
  -1  -2  -7 1101.66   48.59
   0  -5  -3 2713.46   81.75
   0  -3  -4 3922.30   80.21
  -2  -7  -4  341.06   40.90
  -2  -2  -8  205.15   34.87
  -1  -8  -1  110.04   37.91
  -1  -1  -7 1249.90   43.06
   0  -4  -4  731.43   43.24
  -1  -6  -5  976.92   57.66
   0  -6  -2 1175.97   60.02
  -2  -6  -6  320.90   40.09
  -1  -8  -2   -5.86   34.61
  -1  -4  -7  106.39   27.50
   0  -7   0  -10.29   28.67
   0  -6  -3  368.61   37.34
   0  -3  -5  531.20   32.67
  -2  -4  -8   34.46   30.82
  -1  -6  -6    6.47   31.95
   0  -7  -1  287.92   33.72
   0  -4  -5 1439.68   57.19
  -1  -8  -3  110.62   37.23
  -1  -7  -5  104.72   37.61
  -1  -5  -7   10.98   31.95
  -1  -2  -8  258.89   28.58
  -1  -3  -8   54.14   22.64
   0  -7  -2   12.41   22.51
   0  -6  -4   68.77   34.61
   0  -5  -5  500.70   44.72
  -1  -1  -8   15.68   17.09
  -1  -8  -4  562.91   51.35
   0  -7  -3 1069.20   63.94
   0  -4  -6  907.44   50.92
   0  -3  -6   37.81   16.57
  -2  -3  -9   67.20   23.16
  -1  -6  -7  121.32   37.11
   0  -6  -5  232.04   40.99
  -1  -7  -6  211.18   33.45
  -1  -5  -8   40.48   31.06
   0  -5  -6   19.73   28.29
  -2  -4  -9    8.98   28.03
  -1  -9  -2  196.35   38.11
   0  -8  -1  189.31   39.09
   0  -7  -4  797.75   53.67
  -1  -3  -9   -1.65   26.26
  -1  -2  -9   57.64   22.45
   0  -8  -2 1221.60   65.25
   0  -3  -7  283.00   32.45
   0  -6  -6   70.41   36.16
   0  -4  -7   72.74   22.58
  -1  -7  -7  -11.25   31.98
  -1  -6  -8   27.36   30.64
  -1  -4  -9   63.69   24.57
  -1  -1  -9   25.30   18.97
   0  -8  -3  318.96   44.40
   0  -2  -7  159.27   24.48
   0  -8  -4   -1.64   32.45
   0  -7  -6   61.39   36.68
   0  -6  -7  296.48   46.94
   0  -1  -7  573.43   30.80
  -1  -3 -10  141.15   29.61
   0  -8  -5  129.90   37.93
   0  -5  -8  858.82   58.50
   0  -2  -8  332.69   30.42
   0  -7  -7    9.74   34.90
   0  -6  -8  211.18   35.04
  -1  -5 -10   81.51   24.14
   0  -3  -9 1041.70   48.17
   1  -6  -1   23.31   22.62
   0  -9  -4  168.84   28.50
   0  -5  -9  921.70   55.16
   0  -1  -8    5.55   12.15
   0  -2  -9   94.07   23.90
   1  -7  -2 1666.07   68.50
   1  -5  -5  194.66   28.40
   1  -4  -5   24.62   22.43
  -1  -3 -11  585.30   38.46
   0  -9  -5  -10.30   28.93
   0  -8  -7  390.78   42.59
   0  -6  -9  -14.00   32.92
   1  -7  -3   59.46   33.81
   1  -3  -4 1763.53   54.40
  -1  -4 -11   41.69   26.70
   1  -7  -4  294.40   42.83
   1  -5  -6  206.16   35.49
   1  -4  -6   -1.64   23.28
   1  -3  -5 2169.24   62.95
   0  -4 -10  362.79   39.84
   0  -3 -10  411.13   36.71
   1  -6  -6   54.37   33.65
   0  -1  -9  827.48   39.22
   1  -7  -5    7.27   25.41
   0  -7  -9  332.20   40.68
   0  -2 -10  928.65   45.32
   1  -8  -3  669.44   53.84
   1  -5  -7  490.35   40.65
   1  -4  -7   36.89   25.97
   0  -6 -10   76.27   34.12
   1  -8  -4  -10.19   36.18
   1  -6  -7   37.87   34.57
   0   0  -8   81.83   17.81
   1  -3  -7  394.91   35.75
   1  -8  -5  129.52   31.51
   1  -7  -7  731.68   57.23
   1  -5  -8  372.46   41.92
   1  -4  -8 1084.05   57.67
   0  -4 -11  353.48   32.50
   0  -3 -11   20.53   24.00
   1  -2  -6  504.50   30.71
   0  -5 -11   -8.57   21.16
   0  -1 -10  250.55   27.44
   1  -3  -8  175.75   31.12
   0  -2 -11  839.80   42.59
   1  -5  -9   52.92   32.85
   1  -2  -7  136.06   25.47
   1  -9  -4   34.95   36.04
   1  -8  -7   26.85   35.73
   1  -7  -8  122.59   30.90
   1  -4  -9 1400.28   62.50
   1  -9  -5   13.74   32.53
   1  -6  -9  399.56   40.72
   0  -4 -12    7.69   24.66
   1  -9  -6  234.57   40.10
   1  -7  -9   45.92   33.67
   1  -5 -10  192.41   36.96
   0  -3 -12   95.30   19.20
   1  -4 -10   14.60   20.53
   1  -6 -10   22.43   22.83
   1  -5 -11   -8.32   30.35
   1  -4 -11    9.25   28.11
   1  -1  -8   86.38   22.76
   1  -6 -11   15.11   29.98
   1  -2 -10   59.00   20.45
   1  -3 -11   37.44   20.65
   2  -5  -6    6.43   31.38
   2  -5  -4   -7.94   27.54
   2  -7  -6   36.71   36.98
   2  -7  -5  407.67   49.10
   2  -7  -4   11.67   36.06
   2  -6  -7  308.93   45.41
   2  -6  -3   15.40   29.91
   2  -5  -7  552.88   46.08
   2  -4  -6 1260.82   63.19
   2  -4  -5    5.68   27.92
   1  -5 -12  173.23   33.84
   1  -4 -12   -3.78   25.79
   1  -2 -11   44.78   27.70
   2  -7  -7   87.19   38.25
   2  -6  -2  383.45   41.35
   2  -5  -8  628.18   53.15
   2  -4  -7  821.48   54.87
   1  -3 -12   25.34   26.48
   1  -1 -10 2167.07   67.49
   2  -8  -6  511.95   52.10
   2  -8  -5  105.00   31.41
   2  -8  -4   84.10   39.31
   1   0  -7   40.00   18.16
   2  -5  -9   62.34   34.90
   2  -5  -2 1623.36   60.56
   2  -4  -8    5.13   20.69
   2  -4  -3  356.87   35.89
   2  -8  -7  193.48   42.72
   2  -6  -9   81.23   28.16
   2  -3  -6   83.30   22.47
   2  -3  -5   71.99   26.04
   1   0  -8  806.29   37.67
   2  -7  -9   -1.02   33.39
   2  -4  -9  103.97   27.68
   2  -3  -4  414.19   37.26
   1  -2 -12   -9.21   24.41
   1  -1 -11  389.86   36.39
   2  -5 -10   44.33   34.42
   2  -4  -2 1322.78   54.22
   2  -6 -10    1.68   22.42
   2  -4 -10   59.70   33.78
   1  -3 -13   88.71   25.25
   1   0 -10   70.85   24.81
   2  -5 -11   18.81   21.93
   2  -3 -10    1.63   21.31
   2  -2  -5  302.18   28.96
   1  -1 -12   -8.21   19.04
   2  -4 -11  144.79   28.99
   2  -4  -1 4320.28   89.42
   2  -2  -9  432.67   44.34
   2  -3  -2 2582.53   69.05
   2  -2  -4 1127.84   48.83
   2  -2 -10  474.17   41.47
   2  -2  -3  382.51   30.25
   1   1  -8  -11.50   18.31
   1   1  -7  361.04   28.75
   2  -2 -11   75.25   33.31
   2  -1  -7 1008.76   51.78
   2  -1  -6  178.60   29.89
   2  -3 -12  147.93   27.79
   2  -1  -5  162.85   28.15
   1   1  -9  475.02   35.57
   2  -1 -10   -1.27   30.44
   3  -6  -6    2.50   38.42
   3  -5  -7  165.51   34.48
   3  -5  -6  514.54   50.36
  -3   1   4  454.23   47.73
  -3   5   1 1166.64   59.83
  -2  -2   7  140.03   33.00
  -3   0  11   17.90   24.22
  -3   4   1  371.10   42.01
  -2  -2   6   -5.10   25.07
  -4   4   7   21.59   35.10
  -4   5   6   51.89   37.65
  -3   2   2 2172.29   83.02
  -4   3   8  -13.89   34.60
  -4   5   5   16.45   36.57
  -2  -2   5 1246.52   57.08
  -4   6   5  315.42   45.47
  -2   0   1  582.58   38.13
  -4   5   4  537.68   53.57
  -3  -1   7   57.96   37.71
  -3  -1  10  107.64   39.55
  -3   0   4   34.80   24.51
  -3   5   0 1090.55   54.07
  -4   2   7    5.26   36.57
  -4   2   8   73.38   27.80
  -4   2   9   -2.65   24.49
  -4   3   5   17.53   38.66
  -4   4   4  133.51   43.18
  -4   6   4   46.26   35.15
  -3   1   2   49.36   31.27
  -3   2   1 1053.65   60.47
  -3   4   0   39.16   29.06
  -4   2   6  315.52   50.07
  -3  -1   6  320.81   39.61
  -2  -1   2  758.38   44.24
  -4   3   4  382.90   50.61
  -3   3   0 1333.52   63.54
  -4   2   5  663.57   60.93
  -4   4   3  123.70   41.68
  -4   5   3   48.60   28.48
  -3  -1   5   -5.90   32.93
  -4   1   7  398.55   50.70
  -4   1   9   46.56   36.80
  -4   6   3   -1.27   24.65
  -3   1   1 1234.83   65.65
  -4   1   6  393.58   44.55
  -4   2   4    9.36   27.37
  -2   0   0   58.81   22.06
  -4   4   2   57.78   37.94
  -4   5   2   39.20   27.12
  -3   4  -1  593.54   43.88
  -2  -2   3  356.47   31.81
  -4   1   5   36.49   29.99
  -2  -1   1   -7.07   14.70
  -4   2   3   69.07   30.86
  -4   0   7   20.15   37.22
  -4   0   8  154.01   32.51
  -3  -2   6   38.26   37.54
  -3  -1   3  756.36   52.90
  -3   3  -1   49.65   22.31
  -4   5   1  140.45   40.25
  -3   1   0 1022.62   61.29
  -2  -3   5  913.99   51.54
  -4   2   2   40.61   39.27
  -4   4   1  121.88   42.12
  -3   0   1  776.72   51.78
  -2  -2   2  460.28   38.17
  -4   0   5  320.39   49.58
  -4   1   3    1.10   38.25
  -3   2  -1  496.03   45.82
  -4   3   1  478.31   47.13
  -3  -1   2   19.57   34.55
  -2  -3   4   46.83   27.43
  -2   0  -1 3444.48   80.62
  -4   0   4   17.72   38.61
  -3  -2   4   27.25   36.49
  -2  -1   0 1051.78   49.41
  -3   4  -2    9.11   25.08
  -4  -1   7  513.72   52.36
  -4  -1   8   74.35   28.34
  -4   1   2  447.26   47.51
  -3   0   0   22.00   31.32
  -3   3  -2  312.10   37.36
  -4  -1   6  233.39   45.56
  -3   1  -1  254.34   34.89
  -4   3   0   10.02   26.13
  -3  -1   1  569.02   47.43
  -2  -3   3 1920.29   69.04
  -4  -1   5   21.15   27.47
  -3  -3   6  300.03   47.25
  -3   2  -2  250.56   37.91
  -4   0   2  138.58   34.08
  -3  -3   5  222.37   44.83
  -2  -1  -1   87.43   24.22
  -4   4  -1  355.47   45.48
  -3   0  -1  157.57   38.36
  -2   0  -2 2212.06   66.27
  -4   3  -1  330.99   48.98
  -3  -3   4 1312.73   73.34
  -3  -1   0  165.35   32.04
  -2  -2   0  819.70   48.18
  -4  -2   7    2.35   35.39
  -4  -1   3   -0.76   26.78
  -4   1   0  -20.17   37.48
  -4   0   1  220.54   39.02
  -3   3  -3   17.93   27.02
  -2   1  -3 4324.36   86.66
  -4  -2   5  116.71   41.32
  -3  -3   3  533.76   55.31
  -4  -1   2  603.70   60.86
  -3   2  -3 1373.56   64.99
  -4  -2   4   10.62   37.13
  -3  -1  -1  430.99   49.21
  -2  -3   1  356.60   33.88
  -2  -1  -2 2889.34   79.98
  -4   3  -2  160.37   32.76
  -3  -3   2   21.23   41.08
  -3  -2   0  266.29   47.23
  -3   1  -3   71.29   34.60
  -4   2  -2   19.84   27.02
  -2   2  -4 1319.05   49.32
  -2  -3   0 1398.40   64.92
  -4   0  -1   54.85   30.47
  -3  -4   4   82.80   43.38
  -3  -3   1  345.90   43.84
  -3   3  -4  558.96   42.31
  -4  -3   5   51.89   38.09
  -4  -1   0   12.77   29.35
  -4   1  -2   90.76   32.28
  -3  -2  -1   17.96   36.83
  -3   0  -3 1207.90   65.57
  -2   1  -4  648.90   40.45
  -4   3  -3    9.70   35.20
  -2  -2  -2 1014.59   55.28
  -2  -1  -3 1424.30   61.28
  -4  -3   4   93.70   41.67
  -4  -2   1   86.84   41.84
  -3  -4   3  242.24   39.07
  -4   2  -3  144.28   43.05
  -3   1  -4  440.27   42.49
  -2  -4   1   51.30   32.91
  -2  -3  -1   40.61   32.06
  -4  -3   3   11.78   38.89
  -4  -1  -1   85.96   44.19
  -4   0  -2  122.44   43.66
  -3  -4   2  704.92   56.29
  -3  -2  -2   96.96   39.37
  -3  -1  -3  198.21   35.94
  -4  -2   0  154.80   45.17
  -4   1  -3  146.41   34.34
  -3  -3  -1  791.02   65.62
  -3  -4   1  -17.97   39.36
  -3   2  -5    2.28   31.86
  -2  -4   0  742.74   50.36
  -2  -2  -3    6.87   19.75
  -2   2  -5  482.61   32.17
  -4  -1  -2   27.29   29.89
  -2  -3  -2 1035.98   63.14
  -2  -1  -4  247.60   31.85
  -2   1  -5   62.48   24.93
  -4  -3   1  190.69   45.75
  -4  -2  -1   16.14   40.14
  -4   2  -4   31.38   26.69
  -3  -4   0  426.95   56.32
  -3  -1  -4  210.94   45.80
  -2  -5   2    8.91   35.25
  -2   0  -5  128.37   32.08
  -3   0  -5    5.42   37.76
  -4  -1  -3  270.90   48.60
  -2  -5   1  803.10   59.76
  -2  -3  -3  675.87   57.08
  -4  -2  -2  276.31   40.83
  -4   0  -4   88.37   41.94
  -3  -5   2   -0.32   41.61
  -3  -4  -1  103.16   46.47
  -1  -3  -2   17.18   25.07
  -2  -1  -5  333.32   37.14
  -3  -3  -3  225.61   49.24
  -3  -1  -5  271.18   48.70
  -3   2  -6  207.72   39.75
  -4   1  -5  114.71   40.92
  -3   1  -6   38.28   36.55
  -2  -5   0 1290.13   73.08
  -2   1  -6  124.31   28.08
  -1  -4  -1  202.30   31.00
  -4  -2  -3  243.77   46.69
  -4  -1  -4  579.88   57.57
  -2  -3  -4   38.97   34.94
  -2  -2  -5   57.85   37.23
  -4   0  -5  296.02   48.38
  -2  -5  -1   -9.11   38.00
  -1  -3  -3  284.26   35.19
  -1  -2  -4 1760.12   67.24
  -3  -3  -4   99.29   44.24
  -3  -2  -5   18.99   40.83
  -2  -4  -3  -23.00   25.72
  -1  -4  -2  221.57   35.31
  -1  -1  -5 1765.04   64.96
  -3   1  -7  120.95   40.57
  -2  -5  -2  174.53   47.85
  -4   1  -6   14.92   25.11
  -1  -3  -4   21.02   28.38
  -3  -3  -5   24.68   41.86
  -3   0  -7   27.51   38.83
  -2  -4  -4  154.86   37.06
  -2   0  -7 1140.61   60.65
  -3  -5  -2  648.20   61.17
  -3  -2  -6   83.51   32.16
  -1  -5  -1 1647.19   68.44
  -3  -4  -4   78.09   32.91
  -2  -6   0  568.73   51.29
  -2  -5  -3  128.30   47.86
  -3  -1  -7  307.51   50.05
  -1   0  -6   26.65   20.47
  -2  -6  -1  666.16   63.75
  -2  -3  -6   82.51   42.22
  -1  -5  -2   47.54   32.88
  -3  -5  -3   25.43   41.01
  -2  -4  -5  126.90   36.53
  -1  -4  -4 1141.67   66.62
  -1  -3  -5 1310.57   68.63
  -3  -3  -6  101.41   42.64
  -2  -2  -7  586.62   51.16
  -3  -4  -5   21.18   27.92
  -1  -2  -6  -20.46   20.53
  -2  -6  -2  239.69   41.90
  -2   0  -8   40.63   32.24
  -2   1  -8 1601.26   60.05
  -1  -5  -3  351.99   45.89
  -2  -1  -8  854.41   61.29
  -2  -3  -7   87.38   43.29
  -1  -3  -6 3242.34  107.76
  -2  -6  -3  104.15   47.86
  -2  -5  -5  615.01   62.90
  -1  -6  -1  103.48   28.05
  -1  -1  -7 1035.93   53.29
  -3  -3  -7  409.09   43.61
  -1  -5  -4   79.57   38.53
  -3  -2  -8  446.67   51.58
  -1  -6  -2   95.33   38.30
  -3   0  -9  570.39   50.57
  -2  -6  -4  180.73   38.27
  -2   0  -9  230.09   36.72
  -1  -4  -6   23.57   26.52
  -2  -3  -8  485.38   49.50
  -2  -1  -9  309.84   44.58
  -1  -3  -7  231.66   37.49
  -3  -1  -9   62.15   38.77
  -1  -1  -8   18.31   28.62
  -1   0  -8 1246.10   54.16
  -2  -2  -9   50.67   39.69
  -2  -6  -5  138.52   45.40
  -1  -4  -7   91.16   39.86
  -2  -4  -8   34.05   41.35
  -1   1  -8   39.01   21.39
  -2  -7  -3   45.62   41.93
  -2  -5  -7   -4.36   27.05
  -1  -3  -8   82.34   42.58
  -2  -3  -9   94.68   31.74
  -2  -6  -6  282.66   48.45
  -2  -1 -10  -17.60   34.05
  -1  -6  -5  974.11   64.00
  -1  -1  -9   34.24   30.31
   0  -5  -2    0.60   19.34
  -2  -7  -4  400.10   50.49
  -1  -5  -7   29.47   40.67
  -1   0  -9   -4.25   23.97
  -2  -2 -10   37.29   37.78
  -1  -7  -3  271.52   49.75
  -2  -5  -8   75.43   38.27
  -2  -4  -9   63.31   36.86
  -1  -3  -9  -21.46   38.68
   0  -3  -6   46.04   21.44
  -1  -7  -4   55.85   42.79
   0  -4  -6  919.88   61.45
  -1  -5  -8   33.89   41.32
  -1  -4  -9  126.40   45.45
   0  -6  -2 1414.69   67.44
   0  -2  -7  132.18   25.66
  -1  -7  -5  155.35   47.90
  -1  -2 -10  516.44   54.33
  -2  -1 -11   29.59   32.91
  -1   0 -10  117.80   28.48
   0  -6  -4   37.73   28.29
   0  -5  -6   19.04   28.84
   0  -4  -7   92.97   28.84
  -1  -7  -6  212.33   47.88
  -1  -6  -8    1.89   39.35
  -1  -5  -9   58.56   31.27
   0  -1  -8    7.79   24.97
   0   0  -7  108.66   18.66
  -1  -4 -10  467.18   46.75
   0  -5  -7  188.06   47.20
   0  -4  -8  625.61   57.95
  -1  -2 -11   41.54   35.36
   0  -6  -6   69.56   43.91
  -1  -7  -7   10.77   40.75
  -1  -3 -11  626.95   49.98
   0  -5  -8  823.12   67.76
   0  -3  -9 1014.05   60.38
  -1  -5 -10   76.65   38.64
   0  -1  -9  725.78   44.22
   0  -7  -5   85.20   44.46
   0   0  -9   44.60   23.70
  -1  -2 -12  166.06   28.51
  -1  -1 -12  497.99   38.68
   0  -1 -10  276.00   36.71
   0  -4 -10  366.83   44.02
   0  -7  -7   -8.26   36.72
   0   1  -8  702.50   35.62
   0  -6  -9   23.49   38.74
   0  -5 -10  215.62   46.96
   0   0 -10 1397.77   56.66
   1  -4  -5   27.04   28.73
   0  -8  -5   94.45   29.50
   0  -7  -8  154.74   41.28
   0  -1 -11   -2.40   27.68
   1  -3  -6   80.91   21.61
   0  -8  -6   14.25   24.52
   0  -6 -10   63.29   36.67
   1  -5  -3  164.75   25.60
   1  -4  -7   41.20   23.26
   0  -5 -11  -12.99   34.73
   1  -5  -7  502.45   52.21
   1  -2  -6  465.42   33.43
   1  -2  -5  -10.23   13.06
   0  -8  -7  363.86   43.87
   0  -7  -9  283.10   36.14
   0  -2 -12  169.28   34.19
   0   0 -11 1066.02   50.07
   1  -6  -6   87.12   38.84
   1  -6  -5  150.75   32.22
   1  -6  -4  483.17   42.19
   1  -5  -2 1393.37   55.71
   1  -4  -8 1004.69   62.05
   1  -3  -8  168.11   34.98
   1  -5  -8  338.20   49.05
   1  -4  -9 1810.60   79.76
   1  -6  -2  521.37   41.85
   1  -7  -5   14.73   37.56
   1  -6  -8  703.96   60.06
   1  -7  -6  258.68   38.47
   1  -7  -3   92.12   34.94
   1  -4 -10   43.69   34.07
   1  -3 -10  812.16   55.73
   1  -1  -8   77.46   25.70
   0  -3 -13   17.21   26.95
   0  -2 -13   31.34   24.44
   1  -6  -9  373.75   48.58
   1  -5 -10  140.59   31.60
   1  -2 -10   82.33   31.44
   1  -1  -9  389.20   36.56
   1  -4 -11   58.90   33.28
   1  -6 -10   11.94   23.60
   1  -5 -11   12.59   32.87
   1  -2 -11   55.54   30.72
   1  -1 -10 2072.03   69.79
   1  -8  -6  151.32   30.31
   1  -7  -9   55.77   26.80
   1   0  -7   49.12   18.14
   1  -8  -7   41.00   33.11
   1   0  -8  853.18   40.87
   1  -4 -12  -18.35   28.30
   1  -3 -12    5.31   26.78
   1   0  -9 1130.94   47.31
   1  -8  -8  192.07   36.69
   1  -2 -12  -12.15   24.64
   1  -5 -12  131.19   25.01
   1   0 -10   50.54   23.08
   1  -3 -13   96.49   27.15
   1  -1 -12    4.68   22.92
  -3  -5  -2  662.73   42.38
  -3  -4  -1   45.55   21.25
  -2  -8  -5    5.60   10.86
  -1  -9  -6    4.82   13.12
  -1  -9  -4   15.87   16.59
  -3  -4 -10   -2.95    6.82
  -2  -7  -1   23.80   13.56
  -1  -9  -5   79.30   18.55
  -3  -5  -8   64.82   13.86
  -3  -5  -3    7.42   18.12
  -1  -8  -1   96.02   20.79
  -2  -7  -9   14.86   11.89
  -2  -7  -2   20.59   18.97
  -3  -5  -7  282.73   24.33
  -3  -5  -5   -3.19   16.49
  -3  -5  -4   18.85   14.42
  -3  -4  -2   22.03   15.31
  -3  -5  -6   62.97   14.99
  -1  -8  -2    4.43   16.97
  -3  -4  -9   60.18   13.72
  -3  -4  -3  522.07   40.67
  -2  -7  -8   18.75   14.35
  -2  -7  -3   42.24   16.28
  -2  -6 -11   17.59    7.38
  -2  -7  -4  336.88   33.44
  -3  -4  -4   45.01   21.82
  -2  -7  -7    2.44   15.64
  -2  -7  -5  399.99   34.15
  -1  -8  -9  152.16   15.81
  -1  -8  -3  105.91   23.95
  -3  -4  -8  215.33   22.59
  -3  -3 -10   -1.15    9.68
  -2  -7  -6   33.39   14.14
  -3  -4  -7    6.11   16.35
  -3  -4  -5   48.62   21.13
  -2  -6  -2  179.59   24.76
  -1  -8  -8    0.14   14.63
  -1  -8  -4  511.67   37.77
  -2  -6 -10   10.28   13.43
  -2  -5 -12   -2.81    9.58
  -1  -8  -7   14.53   17.70
  -1  -8  -5  194.10   27.90
  -2  -6  -3   72.61   23.02
  -1  -8  -6   -6.65   12.21
  -3  -3  -9    5.39   13.59
  -3  -3  -5   18.95   20.20
  -2  -6  -9   39.60   16.90
  -2  -6  -4  186.75   29.22
  -3  -3  -8  129.88   22.21
  -3  -3  -6   39.61   21.21
  -3  -2 -10    5.68   11.51
  -2  -6  -8   -4.29   12.11
  -2  -6  -7  218.36   29.12
  -2  -6  -6  297.91   33.24
  -2  -6  -5  116.12   22.26
   0  -8  -5   84.77   22.82
  -2  -5 -11   51.54   12.21
  -1  -7 -10   32.48   16.94
   0  -8  -6    2.75   17.98
   0  -7 -12    0.19    9.41
  -1  -7  -9   80.88   21.50
  -3  -2  -7   -6.43   16.38
  -2  -5 -10  151.06   22.93
  -1  -6 -12   -0.49   13.00
  -1  -7  -8  125.84   21.64
  -2  -5  -9    4.47   17.99
  -2  -5  -8  127.74   26.68
  -2  -5  -6   78.16   25.58
   0  -7 -11    3.24   13.60
  -2  -5  -7   28.95   17.31
  -2  -3 -13   78.34   12.49
  -2  -2 -14    3.21    9.34
  -1  -6 -11   11.39   16.88
  -2  -4 -11  172.35   24.15
  -1  -5 -13    7.52    9.86
   0  -7 -10  176.46   24.88
   0  -6 -13   50.79   13.95
  -1  -6 -10  358.77   33.40
  -2  -4 -10    2.56   13.48
   0  -7  -9  305.97   32.87
   0  -7  -6   48.04   23.79
  -2  -4  -9   55.79   24.06
  -2  -3 -12   -1.53   10.91
  -1  -6  -9  319.61   32.69
  -1  -6  -6   10.82   21.74
   0  -7  -8  104.67   25.77
   0  -7  -7   -5.03   20.19
  -2  -4  -8   44.17   24.89
  -2  -1 -14  128.16   15.99
  -1  -6  -8    9.65   16.36
  -1  -6  -7   95.31   23.31
  -1  -5 -12   51.86   19.43
  -1  -4 -14    3.24    9.71
  -2  -2 -13   62.87   17.37
  -1  -2 -16   12.19    9.67
   0  -6 -12   13.81   16.55
  -2  -3 -11   44.95   21.96
  -1  -3 -15    0.23    8.60
  -1  -5 -11  338.53   34.90
  -2  -3 -10  190.05   29.92
   0  -6 -11  128.45   25.59
  -2  -2 -12  232.76   27.82
  -2   0 -14    5.82   11.55
  -1  -4 -13   12.85   17.09
   1  -6 -12    2.69   14.33
  -2  -3  -9   79.17   25.69
  -1  -5 -10  100.61   22.20
   0  -4 -15   37.17   13.77
   1  -5 -14   -4.06   10.29
  -2  -3  -8  438.98   39.50
  -1  -5  -9  106.59   27.68
   0  -6 -10   58.46   24.31
  -1  -5  -8   17.20   21.68
  -1  -3 -14    2.18   15.85
   0  -6  -9    7.30   22.55
   0  -3 -16    7.66    8.32
  -1  -4 -12   20.36   20.60
   0  -6  -8  247.90   34.90
  -2  -2 -10   19.15   22.56
  -1  -2 -15   47.96   12.87
  -2  -1 -12   44.33   16.13
  -2   0 -13   67.83   18.48
   0  -5 -12   39.91   22.41
  -2  -2  -9   58.23   25.08
  -1  -4 -11   41.65   19.06
   0  -4 -14   -9.03   16.80
   1  -5 -13  111.15   19.74
  -1  -3 -13    2.48   19.86
  -2  -1 -11   24.42   21.91
  -1  -4 -10  489.11   42.03
   0  -5 -11    2.31   21.25
   1  -3 -16   21.57   10.54
  -2   0 -12  211.94   28.61
  -1  -4  -9   94.16   28.11
  -1   0 -16   12.29    9.37
   0  -3 -15  135.40   21.76
   0  -1 -17   53.99   12.85
  -2  -1 -10   18.21   22.80
  -1  -3 -12  296.96   36.27
  -1  -2 -14    4.02   12.72
   0  -5 -10  229.88   34.44
   0  -4 -13   58.50   22.95
   0  -2 -16  152.00   16.95
   1  -5 -12  122.53   24.07
   0  -5  -9  897.27   58.96
  -2   0 -11   55.93   18.59
  -1   1 -16   34.13   13.73
  -1  -2 -13  119.86   27.20
   1  -5 -11  -13.12   18.58
  -2   0 -10  102.74   26.23
  -1  -3 -10  156.87   31.63
   0  -4 -12   10.28   16.91
   0  -3 -14  115.82   24.40
  -1  -1 -14    1.90   19.41
  -1   0 -15   -8.29   16.45
  -1   2 -16    7.04   11.48
   0   0 -17  137.17   16.82
   1  -5 -10  162.56   29.64
   1  -3 -15  141.38   20.55
   0  -2 -15  103.64   23.10
   1  -4 -13  209.71   28.27
  -1   3 -16   -1.20    8.78
   0  -1 -16   -4.88   15.06
   1  -2 -16    9.76   13.42
   0  -3 -13   20.18   23.17
  -1  -2 -11   52.75   26.51
  -1  -1 -13   12.81   22.98
  -1   1 -15    7.97   16.84
  -1   0 -14   45.30   22.71
   1  -4 -12   10.62   20.47
   1  -3 -14   18.44   19.27
   0  -3 -12  106.69   29.80
   0  -2 -14    4.78   15.36
  -1   2 -15  -12.72   15.09
   0   0 -16  182.36   24.21
   1   0 -17   19.46   12.62
   1  -4 -11   22.75   17.13
   2  -2 -15  130.88   18.22
   2  -1 -16   15.33   11.41
  -1   0 -13  375.55   39.11
  -1   1 -14   71.72   24.20
   0  -3 -11   -3.97   23.81
   1  -1 -16  115.72   16.84
  -1   3 -15   48.76   13.13
   0  -2 -13   54.57   24.91
   0   3 -17   89.20   13.24
   0   4 -17   19.72    7.05
   1  -3 -13  135.84   27.90
   0  -1 -14  158.66   30.01
   0   1 -16   -5.12   16.99
   1   1 -17   16.39   12.89
  -1   0 -12  407.25   42.21
  -1   2 -14  161.98   27.28
   0   0 -15  134.14   26.97
   1  -2 -14  361.21   35.98
  -1   1 -13    9.93   22.35
   0  -2 -12  191.25   29.59
   1  -3 -12   18.56   22.59
   1   0 -16   42.44   18.06
   2  -2 -14   34.46   18.29
  -1   3 -14  173.64   25.98
   0   2 -16  168.81   23.68
   0  -1 -13  108.07   28.74
   1   2 -17   74.05   12.40
   2  -1 -15   15.79   11.92
  -1   1 -12  541.44   46.50
  -1   2 -13  632.55   46.70
  -1   4 -14  134.87   21.70
   0   1 -15   27.95   21.14
   1  -2 -13   61.61   24.93
   0   0 -14    8.91   15.58
   0   3 -16   17.05   15.46
   1   3 -17   14.99   11.82
   0   5 -16    0.26    8.11
   1   1 -16  241.54   26.16
   1   4 -17  171.06   14.69
   0  -1 -12  292.48   38.62
   0   4 -16   57.07   11.76
   1  -1 -14   11.31   22.37
   2  -2 -13   -2.28   13.06
  -1   3 -13    9.26   20.08
   1   0 -15   79.22   18.98
   2   1 -16   38.21   11.71
  -1   2 -12  248.59   35.44
   0   0 -13   21.87   22.98
   0   2 -15   57.13   17.50
   1  -2 -12    6.99   15.71
   2  -1 -14  185.58   26.77
   0   1 -14    2.89   21.86
   2   0 -15  210.43   22.41
   1   2 -16   59.78   14.95
   3   2 -15   10.90    7.92
   2  -2 -12  188.16   26.18
  -1   3 -12  136.82   27.64
   1   0 -14  220.44   32.99
   1   1 -15  350.53   35.17
   0   4 -15   16.46   16.49
   0   6 -15   42.23    9.98
   1   3 -16  215.66   23.71
   1   6 -16   -1.27    6.22
   0   1 -13  334.62   40.22
   0   2 -14   70.38   20.53
   0   5 -15   33.09   14.18
   2  -1 -13  460.98   38.96
   2   3 -16   53.11   13.77
   1   4 -16   53.88   15.92
   1   5 -16   87.10   14.68
   2   0 -14  150.94   26.20
   2   1 -15   23.16   13.42
   2   5 -16   55.46    7.83
   2   4 -16   37.19    8.49
   0   3 -14   31.91   21.07
   1   2 -15   58.31   17.17
   1   0 -13    9.45   22.73
   1   1 -14   24.31   22.00
   0   7 -14   11.24    8.09
   1   7 -15   -2.23    5.51
   2  -1 -12   76.22   24.79
   0   4 -14  139.75   26.28
   1   3 -15  149.95   25.65
   3   2 -14   43.11   14.71
   0   6 -14  179.20   19.52
   2   0 -13    0.82   19.68
   2   1 -14  126.49   25.15
   0   5 -14   86.76   17.00
   2   3 -15    1.08   15.05
   0   3 -13  345.48   38.36
   1   2 -14   63.88   24.43
   1   4 -15    1.71   11.23
   1   8 -14    3.22    6.46
   2   6 -15   88.35   14.27
   3   1 -13    3.77   14.63
   3   3 -14  173.83   17.91
   1   1 -13    8.77   20.60
   1   5 -15    6.04   10.15
   2   4 -15  168.93   19.58
   2   5 -15   18.88    8.09
   3   4 -14   35.47   10.11
   0   4 -13   70.48   23.82
   1   3 -14    8.72   13.82
   2   0 -12  127.79   27.52
   2   1 -13  194.20   29.27
   0   5 -13  388.78   35.49
   3   2 -13  218.71   24.73
   0   6 -13   75.15   15.13
   1   2 -13   13.11   22.97
   1   4 -14   19.09   19.07
   1   7 -14   62.02   16.77
   2   7 -14   15.44    7.77
   2   3 -14   95.28   18.10
   3   1 -12   55.49   19.57
   1   5 -14   -0.18   15.65
   2   8 -13   45.57    8.80
   3   3 -13    6.13   14.88
   0   4 -12    9.60   21.53
   2   4 -14   93.14   20.86
   2   6 -14    4.29   12.60
   1   3 -13   59.46   24.10
   1   8 -13   94.47   19.28
   2   1 -12    0.79   18.89
   2   5 -14   78.57   16.41
   3   4 -13   46.39   13.97
   0   5 -12  381.00   37.14
   1   9 -12    1.05    7.29
   0   6 -12   11.04   17.18
   3   2 -12   59.88   20.17
   1   4 -13   30.27   21.36
   2   3 -13   73.67   23.06
   3   1 -11   36.64   20.19
   1   7 -13  185.14   21.00
   2   7 -13    8.88   15.03
   1   5 -13  188.25   24.02
   1   3 -12   11.57   21.59
   2   4 -13   33.32   15.41
   3   3 -12    4.72   12.41
   3   6 -12    4.12    8.50
   2   5 -13    7.36   15.41
   2   6 -13   63.39   13.52
   0   7 -11    8.57   14.85
   2   8 -12   24.35    8.33
   3   2 -11   32.40   20.04
   3   4 -12   10.71   10.90
   0   6 -11  117.75   23.88
   1   4 -12  809.64   53.04
   3   1 -10   81.35   23.38
   1   9 -11   11.10   11.17
   2   3 -12  140.29   23.95
   3   7 -11   -4.32    7.91
   1   5 -12    1.83   18.83
   1   7 -12   -5.31   12.55
   2   2 -11  109.87   22.46
   2   4 -12   10.21   19.42
   3   3 -11   14.58   19.00
   2   5 -12  207.67   24.35
   2   6 -12   15.89   11.56
   3   4 -11   96.44   21.41
   3   6 -11  169.90   14.63
   1   8 -11   91.11   26.25
   2   8 -11   12.87   12.57
   3   2 -10  169.37   24.76
   1  10  -9   30.44    9.58
   2   3 -11  261.17   33.72
   4   5  -8   14.02    8.96
   1   9 -10   33.82   15.56
   3   7 -10   99.09   13.23
   1   5 -11  360.47   34.36
   3   3 -10  224.47   31.46
   3   8  -9    2.18    8.34
   2   4 -11   92.03   20.99
   2   6 -11    6.45   15.97
   3   6 -10   75.65   15.28
   3   2  -9   53.56   22.31
   3   4 -10  181.59   23.80
   1   8 -10    5.23   23.66
   2   8 -10  118.59   18.60
   4   5  -7  199.42   16.54
   1  10  -8   37.15   11.31
   2   9  -9    7.97    8.99
   4   4  -7    4.83   11.33
   4   6  -6   20.43    8.38
   1   7 -10   35.91   16.16
   1   9  -9  121.88   21.40
   3   7  -9  103.87   12.86
   3   8  -8   76.52   12.18
   2   4 -10  698.25   49.11
   2   5 -10  108.56   25.01
   2   6 -10  362.26   32.47
   3   6  -9    6.99   12.88
   3   9  -6    3.01    7.74
   3   4  -9   18.55   14.23
   4   5  -6    7.56   10.82
   1   8  -9  114.58   30.81
   2   8  -9   -7.57   13.10
   4   6  -5    0.07    8.35
   1  10  -7   64.56   13.97
   2   9  -8   10.97    9.51
   3   7  -8   14.37    9.24
   3   8  -7    5.34   10.24
   1   7  -9   83.60   16.73
   3   3  -8  217.64   28.59
   3   9  -5   21.49    9.03
   3   6  -8   69.99   16.57
   4   5  -5   55.32   13.62
   2   5  -9  143.42   23.02
   2   6  -9  137.40   21.08
   3   4  -8  170.00   24.10
   3   5  -8   93.07   19.95
   4   6  -4   75.38   12.03
   2   8  -8   67.60   18.16
   2   9  -7   70.26   16.64
   1  10  -6  113.43   17.22
   3   7  -7   74.21   15.87
   3   8  -6  153.06   16.76
   3   9  -4   66.54   10.79
   1   9  -7  121.36   20.30
   2   7  -8   14.62   22.14
   3   3  -7   11.53   16.09
   4   6  -3  115.99   13.73
   3   6  -7   15.90   11.08
   2   6  -8   74.34   17.93
   2   8  -7  215.99   25.02
   2   9  -6  316.95   25.30
   3   4  -7  169.06   24.01
   3   5  -7   31.72   17.06
   3   9  -3    6.01    6.59
   3   8  -5  117.70   13.62
  -5   4   7    7.14   17.42
  -5   6   5   31.09   21.44
  -5   7   3   -1.41   12.67
  -4   7   5   11.48   29.02
  -3   8   2   17.60   28.57
  -4   8   2  161.58   36.16
  -5   7   2   74.16   20.58
  -3   8   1   93.52   26.93
  -5   7  -2    3.60   10.13
  -4   6   6   90.57   35.01
  -4   8   1    9.87   26.88
  -3   6   6    7.50   22.27
  -3   7   4   16.32   30.56
  -3   8   0   40.38   28.45
  -5   3   7   52.88   18.04
  -4   4   8   82.89   31.53
  -4   7   4  286.50   43.96
  -4   8  -1  123.08   27.91
  -3   4   8  151.75   42.88
  -3   5   7  135.56   40.12
  -5   6   4   63.74   17.93
  -5   7  -1   79.37   16.91
  -5   7   0    9.92   15.75
  -4   5   7  114.38   28.37
  -5   2   7   31.64   13.12
  -3   7   3   73.18   33.04
  -5   4   6  103.48   24.67
  -5   5   5  146.22   28.11
  -4   7   3  203.26   39.63
  -3   6   5  150.72   38.99
  -5   6   3  218.98   29.67
  -4   3   8    9.93   24.01
  -4   6   5  302.12   44.98
  -3   7   2   22.81   28.19
  -4   4   7   11.72   28.99
  -4   5   6   66.34   34.65
  -5   3   6   14.71   19.50
  -5   5   4  127.74   27.12
  -5   6   2   68.18   23.28
  -4   2   8   46.86   22.71
  -4   6   4   79.45   34.93
  -4   7   1   83.84   31.38
  -5   6   1   41.95   21.54
  -5   2   6  155.22   22.69
  -5   6  -2  121.77   19.65
  -4   7   0   -3.02   26.16
  -5   5   3   10.46   21.58
  -5   6  -1   14.47   17.34
  -4   3   7  166.09   35.00
  -4   5   5   24.33   23.11
  -4   6   3   14.85   29.43
  -4   7  -2  341.08   37.84
  -4   7  -1  287.26   38.78
  -5   1   6   30.48   14.27
  -4   4   6  170.48   38.62
  -5   3   5  311.94   33.07
  -5   4   4   98.02   27.46
  -5   5   2  119.92   27.27
  -4   6   2   82.11   33.49
  -4   2   7   -2.74   22.32
  -4   5   4  506.37   53.17
  -5   5   1   39.34   22.53
  -5   2   5    6.82   14.22
  -5   4   3  187.21   31.41
  -4   3   6  313.47   42.57
  -5   5  -3   65.05   17.30
  -5   5   0  100.88   25.17
  -5   0   5   41.22   14.25
  -5   1   5  195.45   24.00
  -5   5  -2   27.31   18.24
  -4   5   3   91.99   34.21
  -4   6   0  507.05   49.81
  -5   4   2   36.93   23.91
  -4   6  -1  341.94   41.85
  -4   6  -3   99.27   26.06
  -4   6  -2    7.00   22.11
  -5   2   4   57.78   18.37
  -5   3   3   18.67   22.03
  -4   2   6  289.49   39.73
  -4   4   4  110.10   27.95
  -4   5   2   36.82   27.25
  -5   4   1   84.43   20.80
  -4   3   5    5.55   18.53
  -5   1   4  171.51   25.87
  -5   4  -4   14.96   13.71
  -5   4   0   55.58   22.37
  -5  -1   4   53.52   13.80
  -5   3   2   98.78   27.19
  -4   5   1  206.77   38.11
  -5   0   4   78.32   14.88
  -5   4  -3  104.38   20.79
  -5   4  -1   16.23   14.63
  -4   1   6  385.72   36.23
  -4   4   3  111.92   26.48
  -5  -2   3   15.84   11.29
  -5   3  -5   21.43   12.16
  -5   3   1    3.11   21.01
  -4   2   5  678.99   49.54
  -5   1   3   -8.11   19.41
  -5   2   2  -18.24   18.92
  -4   4   2   71.18   28.77
  -4   5  -1  408.44   42.41
  -5  -1   3   48.40   15.80
  -5   0   3   83.47   20.67
  -5   3   0  181.77   30.04
  -4   5  -4  114.99   23.69
  -4   5  -2  338.60   38.49
  -5   3  -4   23.75   11.30
  -5   3  -1  299.83   31.85
  -4   5  -3   15.54   15.06
  -5   2   1  166.27   28.94
  -5   3  -2   62.63   21.57
  -4   1   5   23.91   25.12
  -4   3   3   40.46   26.28
  -4   4   1   96.24   28.79
  -5   2  -5   94.13   15.46
  -4   2   4   15.08   24.38
  -5   0   2   52.30   19.92
  -5   2   0   84.45   24.16
  -5  -1   2   84.66   18.78
  -5   1   1   -1.25   18.84
  -4   0   5  246.17   33.79
  -4   4   0 1040.71   63.10
  -5   2  -1   15.82   20.62
  -4   3   2  191.66   29.39
  -5   1  -5   43.40   13.92
  -5   2  -3   34.53   14.13
  -5   2  -2  157.90   21.21
  -4   1   4  166.24   32.54
  -5  -1   1    8.45   16.01
  -5   1   0  121.58   20.73
  -4   4  -5  415.77   34.27
  -4   4  -2    8.99   20.09
  -5   1  -4   19.86   15.53
  -4   3   1  472.64   45.66
  -4   4  -4   -3.57   17.37
  -4   4  -3   87.11   24.46
  -5   0   0   86.11   21.99
  -5   1  -3   50.61   17.91
  -5   1  -2   13.65   17.68
  -5  -2  -3   -2.18   10.61
  -5  -1  -4    6.42   11.86
  -4   0   4    3.27   22.86
  -4   2   2   27.41   24.19
  -5  -2  -2   28.30    9.71
  -5  -1  -1  139.24   21.00
  -5   0  -3    1.06   14.38
  -5   0  -2   61.46   18.34
  -5   0  -1   16.79   13.01
  -4   1   3   11.50   23.31
  -4   3   0   14.03   15.64
  -5  -1  -3   35.56   14.54
  -5  -1  -2   -3.05   14.03
  -4  -1   4   42.72   21.65
  -4   3  -6   90.34   20.97
  -4   3  -1  283.28   36.74
  -4  -2   4   13.93   12.17
  -4   2   1  183.52   33.28
  -4   0   3  164.17   32.37
  -4   3  -5   79.98   21.86
  -4   3  -3   13.83   19.79
  -4   3  -4  411.79   34.64
  -4   0  -9    1.37    7.45
  -4   2   0  644.79   47.37
  -4  -1   3    8.19   15.44
  -4   2  -7   29.29   15.51
  -4  -3   3   39.93   17.89
  -4  -2   3  393.38   35.39
  -4   0   2  134.65   30.26
  -4   1  -8    9.15   11.92
  -4   1   1  707.69   54.12
  -4   2  -1  259.91   36.25
  -4   2  -6  318.53   31.18
  -4   2  -2   -5.42   14.32
  -4  -5   1   43.21   13.04
  -4  -4   2   37.45   15.77
  -4  -1   2  489.27   43.00
  -4   1   0   -0.87   21.81
  -4   2  -5  373.39   32.65
  -4   2  -4   38.68   21.54
  -4   0  -8   77.20   15.57
  -4   1  -7  137.81   21.30
  -4  -3   2  395.57   33.93
  -4  -2   2   95.86   26.08
  -4   1  -1  105.80   28.44
  -4  -5  -5    1.14    9.69
  -4  -5   0   11.53    9.25
  -4  -4   1   31.60   16.94
  -4  -2  -8   39.76   12.96
  -4  -1  -8   30.52   13.85
  -4  -1   1  562.06   46.79
  -4   0   0  506.13   45.81
  -4   1  -6    2.34   12.50
  -4   1  -2   78.34   26.18
  -4   0  -7    1.22   15.19
  -4   1  -5  108.39   25.08
  -4   1  -3  157.37   30.61
  -4  -3   1  196.05   27.83
  -4  -2   1   78.51   19.79
  -4   0  -1   51.27   25.13
  -4  -5  -4   42.07   10.58
  -4  -5  -2   -4.83   12.32
  -4  -4  -6   -6.28   11.22
  -4  -4   0   48.39   18.43
  -4  -3  -7    6.18   11.93
  -4  -1   0   -9.96   21.72
  -4  -1  -7   29.56   12.52
  -4   0  -6  130.54   20.77
  -4   0  -2   69.52   25.75
  -4  -3   0   -1.44   19.15
  -4  -2   0  137.56   23.61
  -4  -1  -1   33.60   23.50
  -4   0  -4   46.22   23.59
  -4   0  -3  156.39   30.08
  -4  -4  -5   57.10   15.62
  -4  -4  -1    7.70   12.30
  -4  -3  -6   20.31   15.03
  -4  -4  -4    0.32   14.70
  -4  -2  -6   38.43   18.44
  -4  -2  -1   11.51   15.42
  -4  -1  -5   73.91   22.43
  -4  -1  -2   18.31   16.24
  -4  -4  -3  108.31   17.31
  -4  -3  -5   12.33   16.07
  -4  -1  -3  198.14   27.05
  -4  -3  -2   -0.43   13.26
  -4  -2  -5   97.48   19.11
  -4  -2  -4   -1.29   18.53
  -3  -4 -10    4.93    8.81
  -3  -1 -10   95.29   16.39
  -3  -6  -8   32.19   10.49
  -3  -7  -6   37.77    8.46
  -3  -3 -10   11.73   11.79
  -3  -2 -10   24.07   12.96
  -3  -7  -1  164.18   19.46
  -3  -1  -9   43.29   17.38
  -3   0  -8  328.68   31.84
  -3  -7  -4    8.52   12.62
  -3  -6  -7   -5.83   11.81
  -3  -7  -3   -0.33   13.08
  -3  -6   0  228.64   26.54
  -3  -5   1   71.76   21.42
  -3  -2  -9  271.49   27.17
  -3   0  -7   15.83   19.42
  -3  -5  -8   68.28   13.07
  -3  -3  -9   21.59   15.81
  -2  -4 -12  133.05   11.74
  -3  -6  -6  117.42   18.76
  -3  -6  -1  116.03   22.93
  -3  -5   0    7.23   19.06
  -3  -6  -5   70.07   19.25
  -3  -5  -7  284.41   26.46
  -3  -6  -2   30.51   14.96
  -2  -9  -5   83.63   11.38
  -2  -8  -8   19.93    9.91
  -3  -5  -6   73.40   20.77
  -3  -5  -1  413.31   38.11
  -3  -2  -7   11.70   19.60
  -3  -1  -6    5.49   14.00
  -3  -4  -7  -10.19   11.69
  -3  -4  -1  120.02   27.19
  -3  -3  -7  393.24   36.68
  -2  -9  -3    2.45   10.02
  -2  -5 -11   49.49   12.65
  -3  -5  -5    2.52   19.12
  -3  -5  -2  512.85   38.72
  -3  -5  -4   33.81   16.57
  -3  -4  -6   69.65   18.31
  -3  -3  -6   69.94   24.72
  -3  -2  -5    3.07   20.79
  -2  -7  -9   31.70   12.38
  -3  -4  -5   23.54   16.79
  -3  -4  -4   35.64   22.23
  -3  -4  -3  420.84   41.04
  -3  -3  -5   22.59   21.67
  -3  -3  -4   45.98   23.16
  -2  -8  -7   49.12   13.61
  -2  -4 -11  162.39   18.96
  -2  -3 -11   53.60   15.92
  -2  -8  -6   80.79   16.95
  -2  -7  -8   18.86   14.77
  -2  -5 -10  167.41   21.07
  -2  -6  -9   37.53   16.99
  -2  -2 -10   10.78   16.38
  -1 -10  -6    3.19    5.70
  -2  -8  -2    2.47   15.30
  -2  -4 -10    1.92   16.39
  -1  -6 -12   11.57    9.59
  -2  -8  -3  109.31   21.53
  -1  -8 -10   87.33   13.08
  -2  -7  -7   10.73   12.25
  -1 -10  -5   10.15   10.19
  -1  -7 -11   60.96   12.82
  -2  -6  -8   -6.79   17.40
  -1  -9  -8  119.85   15.23
  -2  -7  -6   50.39   19.92
  -2  -7  -1   27.24   20.07
  -2  -2  -9   42.14   16.18
  -1 -10  -4  151.71   16.48
  -1 -10  -3   40.48   12.35
  -2  -4  -9   40.58   16.27
  -2  -3  -9   98.55   24.92
  -1  -5 -12   60.86   14.32
  -2  -7  -5  304.92   29.57
  -2  -7  -2   41.30   22.52
  -2  -6  -7  204.00   28.93
  -2  -5  -8  113.74   25.79
  -2  -7  -3   37.16   16.72
  -1  -4 -12   29.48   14.18
   0  -6 -13   49.91   10.08
  -2  -6  -6  280.94   33.47
  -2  -3  -8  496.79   42.22
  -1  -9  -7   35.15   14.91
  -1  -6 -11    5.94   14.68
  -2  -5  -7   20.83   21.94
  -1  -7 -10   24.79   16.01
  -2  -6  -5  143.14   29.24
   0 -11  -4   39.59    9.87
  -2  -6  -4  148.46   26.07
  -2  -6  -3   69.76   20.26
  -2  -5  -6   79.12   26.49
  -2  -4  -7  391.71   37.43
   0 -10  -8   80.88   12.95
   0  -9 -10   10.56    7.62
  -1  -8  -8    7.68   15.99
   0  -7 -12    2.02   10.42
  -1  -9  -5   95.43   20.85
  -1  -9  -4   24.43   17.96
  -1  -9  -2  167.60   24.19
  -1  -7  -9   69.00   20.15
  -1  -4 -11   78.12   20.83
  -1  -8  -7   11.29   19.13
   0 -10  -7  111.89   14.53
  -1  -8  -6    9.18   19.19
  -1  -7  -8  122.30   25.52
  -1  -5 -10   71.70   19.12
   0  -9  -9  102.74   14.59
   0  -6 -12   12.74   13.39
  -1  -6  -9  388.65   36.66
  -1  -4 -10  473.05   40.01
  -1  -3 -10  115.84   20.88
   0  -8 -10   51.59   17.68
  -1  -8  -4  525.19   42.22
  -1  -8  -2    1.42   19.33
   0  -7 -11    9.72   11.41
   1 -10  -9   -1.52    7.04
  -1  -8  -3  109.12   26.64
  -1  -7  -7    1.87   14.98
  -1  -5  -9   95.19   26.98
   0  -5 -12   15.21   15.15
  -1  -6  -8   11.24   15.84
   0 -10  -5   31.31   13.00
   0  -9  -8   39.70   13.65
   1 -11  -6   38.65    9.19
  -1  -7  -6  212.20   32.90
  -1  -4  -9   98.71   27.00
   0 -10  -4   -3.37   15.89
   0 -10  -3  139.78   22.50
   0 -10  -2  419.03   31.20
  -1  -7  -5  111.68   24.29
  -1  -6  -7   56.51   20.27
  -1  -5  -8   16.16   17.35
   0  -9  -7    8.38   17.71
   0  -8  -9   13.21   13.79
   1 -11  -5    2.66   11.66
   1  -9 -10    3.01   12.86
   1 -10  -8   80.38   16.33
  -1  -6  -6    2.06   22.20
   1 -11  -4   12.11   13.06
   0  -9  -6  143.52   26.16
   0  -5 -11   -1.43   18.10
   1 -11  -3   19.50   13.16
   0  -8  -8  250.84   31.16
   2 -10  -9   22.62   10.36
   0  -4 -11  350.16   33.74
   0  -9  -5   -1.61   13.86
   0  -6 -10   52.30   18.14
   1 -10  -7   -2.14   16.11
   1  -9  -9  -11.99   15.38
   1  -6 -12   -0.51   14.15
   0  -9  -4  205.65   31.06
   2 -11  -6   16.61   10.91
   0  -9  -3  329.95   35.44
   0  -9  -2    5.12   19.96
   1  -8 -10   12.83   12.87
   1  -7 -11   11.26   12.45
   2  -9 -10  131.04   16.21
   2  -7 -12    2.24   10.24
   0  -8  -6   18.16   23.46
   0  -7  -8  155.84   30.00
   1  -5 -12  123.23   21.21
   0  -4 -10  336.43   36.89
   1  -9  -8   20.92   19.16
   2 -11  -5  124.28   16.90
   2 -10  -8   18.53   13.72
   2  -8 -11  119.46   16.83
   1 -10  -5  153.64   25.53
   0  -7  -7  -14.77   22.34
   0  -8  -4    7.18   22.18
   1 -10  -4   16.29   19.33
   1  -8  -9   31.87   20.86
   1  -6 -11   36.49   20.27
   1 -10  -3  108.51   23.71
   1  -9  -7  450.12   38.58
   2 -11  -3    6.17   12.94
   0  -7  -6   75.13   27.27
   1 -10  -2   50.42   21.35
   2 -10  -7   84.70   19.16
   2  -9  -9   30.86   16.56
   2  -6 -12  161.64   19.63
   1  -5 -11    6.03   19.56
   3 -11  -4   -0.54    9.14
   1  -9  -6  171.81   25.89
   1  -8  -8  192.86   27.06
   2  -8 -10    9.79   12.33
   2  -7 -11   15.70   12.42
   3   5 -13    2.88    9.35
   3   8  -6  158.99   17.11
   3   4 -13   46.27   10.35
   3   8  -7    2.78   10.69
   3   8  -8   66.43   10.53
   3   7 -11    0.75   10.06
   3   7  -4  227.99   25.26
   3   6 -12    3.41   10.54
   3   1 -10   93.16   25.59
   3   3 -12    7.39   15.34
   3   5  -2   13.40   21.55
   3   6  -3   64.24   21.94
   3   2 -11   36.37   19.93
   3   5 -12   28.14   13.34
   3   7  -5   30.74   16.69
   3   4 -12   15.85   10.74
   3   7 -10  108.01   13.34
   3   1  -9  766.03   52.56
   3   7  -9  144.65   18.58
   3   7  -6   20.76   16.11
   3   3 -11   15.32   17.58
   3   6  -4   11.79   13.77
   3   7  -8   23.05   15.36
   3   7  -7   92.79   19.42
   3   2 -10  153.76   24.45
   3   5 -11    7.15   15.15
   2   8 -13   37.03    7.67
   3   4 -11   69.15   15.73
   3   6 -10  102.80   18.70
   3   6  -5  220.56   28.99
   3   2  -9   43.63   22.41
   3   3 -10  181.56   27.18
   2   5 -14   77.24   11.15
   2   6 -14    7.43    7.19
   2   9 -11  134.09   11.30
   3   6  -9   -5.36    9.87
   3   6  -8   64.92   19.48
   3   6  -7   32.27   18.55
   2   9  -5   26.44   11.55
   3   4  -9   32.21   19.61
   3   4  -5  250.08   32.57
   3   5  -9  285.55   27.09
   3   5  -6   48.63   21.73
   2   9 -10    7.54    8.94
   3   3  -7    6.16   18.35
   3   4  -6   12.50   18.18
   3   5  -8   57.53   16.64
   3   5  -7   15.68   14.02
   2   8 -12   31.36    9.80
   2   9  -6  321.83   21.46
   2   9  -7   78.23   13.83
   2   9  -8    9.71   10.77
   2   4 -13   39.26   11.09
   2   6 -13   74.28   13.21
   2   8  -4   25.26   15.25
   2   5 -13    3.48   10.86
   2   8 -11    1.27    9.65
   2   7 -12  129.11   15.70
   1   8 -14    6.91    5.44
   2   8 -10  113.07   15.90
   1   9 -13   69.31    8.26
   1  10 -11    7.16    7.20
   2   4 -12    9.38   14.53
   2   8  -9    4.60   11.84
   2   8  -6   -2.89   13.80
   2   5 -12  191.74   19.30
   2   7  -4   15.15   16.20
   2   8  -7  192.43   19.54
   1  10 -10   64.35   10.50
   2   6 -11   -1.39   13.26
   2   7 -10   81.20   17.26
   2   4 -11   94.05   20.15
   2   7  -5  228.17   23.65
   1   6 -14    2.23    7.50
   1   9 -12    6.02    5.99
   1  10  -6  116.60   14.17
   2   7  -9   63.16   14.19
   2   7  -8   11.79   15.79
   2   7  -6  663.69   38.72
   1  10  -8   37.64   11.37
   1  10  -7   49.93   11.70
   2   6 -10  393.23   28.08
   2   4 -10  723.31   41.12
   2   6  -9  132.68   21.96
   1   9 -11   10.49    7.05
   2   5  -9  140.22   22.76
   2   6  -8   58.71   15.25
   2   6  -7  106.56   21.43
   1   8 -12  201.06   16.93
   1   9 -10   37.33   12.54
   0   8 -14   97.28    9.16
   0  10 -12   21.08    7.71
   0  11  -9   26.96    8.63
   1   5 -13  165.23   18.02
   0  11  -6   24.29    8.69
   1   9  -9  126.97   17.09
   1   9  -5  148.97   16.97
   0   9 -13   95.27   10.02
   0  11  -8   47.20    8.00
   0  11  -7   59.43   10.14
   1   8 -11   88.73   15.62
   1   9  -6    6.70   13.12
   1   9  -7  108.16   15.45
   0   7 -14    8.33    6.68
   1   4 -12  882.39   39.92
   1   6 -12  590.23   31.29
  -1  11 -11    1.12    6.79
   0   6 -14  231.70   14.58
   0  10 -11    4.06    6.10
   1   5 -12    6.92   12.91
   1   8 -10    6.65   12.97
   1   7 -11  105.50   18.00
   1   8  -4   96.06   18.47
   0   8 -13   82.83   11.29
   1   8  -9   92.84   18.30
  -1   8 -14   20.55    5.89
   0   9 -12   43.39    8.41
   0  10 -10   38.90   11.36
   1   8  -8   69.67   18.38
   1   8  -5   12.59   11.37
   1   5 -11  425.36   30.40
   1   7 -10   63.87   16.87
   1   8  -6  408.92   28.72
  -1  11 -10   93.50   11.21
   0  10  -9  255.32   19.62
  -1  10 -12    5.59    5.93
   0   7 -13  162.01   15.00
   0  10  -5   21.40   12.70
   1   7  -9   93.75   19.66
  -1   7 -14  171.67   13.15
   0   9 -11   49.22   10.50
   0  10  -8  223.90   20.08
   1   6 -10    5.44   11.05
   0   6 -13   81.37   13.08
   0   8 -12    9.44   11.12
   0  10  -7   15.35    9.81
   0  10  -6   17.66    9.64
   1   7  -8  418.77   29.98
   0   9 -10   95.99   15.95
  -1  10 -11  189.70   15.27
  -1  11  -8    2.75    9.76
  -1   8 -13   50.80   11.00
  -1  11  -7  100.51   13.59
  -1  11  -6   -0.07    9.64
  -1  11  -5   55.08   11.88
   0   8 -11   19.17   13.27
  -1   9 -12   24.97   10.52
   0   9  -9   27.14   11.37
   0   6 -12    4.12   12.08
   0   9  -8  240.82   24.04
   0   9  -4  215.11   23.00
  -1  10 -10  107.85   14.72
   0   5 -12  295.83   22.17
   0   8 -10   51.62   15.87
   0   9  -7  174.64   22.03
  -1   7 -13    1.72    6.40
   0   9  -6   -2.15   14.07
   0   9  -5   73.88   15.01
  -2  10 -11   10.75    9.78
  -1   6 -13  189.57   15.17
  -1  10  -9   -5.63   11.08
   0   8  -9  519.40   33.17
  -2   7 -13    3.32    4.74
   0   6 -11  145.03   17.72
   0   7 -10  103.23   16.58
   0   8  -8  718.11   39.42
  -2  10 -10  140.62   16.35
  -1   7 -12   21.46   11.47
  -1   9 -10  399.67   25.52
  -1  10  -7    0.88   13.00
  -1  10  -4    5.20   12.87
   0   8  -7    8.18   15.64
  -2  11  -6  339.52   21.11
  -2  11  -4   14.08    9.36
  -1  10  -6  360.14   26.60
  -1  10  -5  379.83   27.21
   0   7  -9   11.99   10.82
  -2  11  -5   58.60   10.29
  -1   8 -11  149.91   15.92
  -3   7 -12    3.90    3.74
  -1   6 -12   55.86   12.49
  -1   9  -9  325.91   23.57
  -2  10  -9   25.57   10.25
  -3  11  -5   46.09   10.03
  -3  11  -4    4.53    7.39
  -2   7 -12   84.11   11.81
  -1   7 -11    9.37   11.93
  -1   8 -10  163.82   20.03
  -1   9  -8   87.76   18.59
  -2   6 -12   13.76   12.51
  -1   6 -11  128.93   17.90
  -1   8  -9   39.29   12.43
  -1   9  -6   64.69   14.73
  -1   9  -5  534.13   35.07
  -1   9  -4  890.02   43.18
  -1   5 -11   23.16   12.11
  -2  10  -4  107.81   18.72
  -2  10  -3    5.54   13.13
  -1   8  -8  211.92   22.29
  -1   6 -10  178.36   21.51
  -1   7  -9  533.81   33.25
  -1   8  -7  160.62   23.32
  -4  10  -5   -0.77    4.97
  -4  10  -4   52.10    9.50
  -4  10  -2    2.64    6.04
  -3   6 -11   85.04   13.68
  -4  10  -3   77.72   10.52
  -2   5 -11  102.71   15.79
  -4   9  -7  150.46   12.34
  -3  10  -4   92.53   17.31
  -3  10  -3    5.63   12.08
  -4   7  -9   -1.54    6.56
  -4   9  -6   21.58    8.17
  -2   9  -4   48.55   15.32
  -2   9  -3   70.37   19.11
  -4   6  -9   17.65    7.59
  -3   6 -10    5.26    3.83
  -2   5 -10    6.83   14.92
  -4   9  -5   34.74   12.97
  -3   5 -10  370.91   30.04
  -4   5  -9   15.32    7.83
  -4   8  -7    7.73    8.62
  -3   9  -4   30.13   18.08
  -5   7  -5    0.31    5.50
  -5   8  -2   83.83   10.39
  -4   9  -3   44.06   15.16
  -3   9  -3  133.48   23.34
  -3   9  -1   15.05   15.59
  -5   8  -1    4.17    7.26
  -4   8  -6  122.82   18.13
  -4   9  -2  289.48   23.96
  -4   9  -1   93.24   16.24
  -3   9  -2   52.48   18.99
  -4   6  -8   18.94   10.92
  -5   5  -6   49.68    9.02
  -5   4  -6    1.15    6.55
  -4   8  -5   32.33   11.70
  -5   6  -5   34.55   10.58
  -4   5  -8   41.62    8.77
  -3   4  -9  224.38   26.40
  -3   8  -5   18.42   15.19
  -4   8  -4   18.38   15.10
  -5   7  -3   32.79   11.81
  -4   4  -8   34.81   10.61
  -4   7  -6   55.57   15.08
  -3   5  -8   16.90   17.47
  -3   8  -3   14.25   19.09
  -5   6  -4    7.11   11.23
  -5   7  -2   13.28    8.60
  -4   8  -2    7.76   17.10
  -4   8   1    3.39   14.68
  -4   7  -5   19.75   12.09
  -4   8  -1   97.39   21.34
  -4   8   0   82.84   20.18
  -5   7   0    4.92   11.03
  -3   7  -5  338.98   37.55
  -5   4  -5   32.78   11.35
  -5   3  -5   13.70    9.81
  -5   6  -3   92.02   15.46
  -4   4  -7   11.06   10.79
  -4   7  -4   19.46   17.62
  -5   5  -4   31.67   13.13
  -3   5  -7    3.46   18.43
  -3   6  -6  234.96   30.32
  -3   7  -4  108.28   27.87
  -5   6  -2  167.28   19.38
  -4   6  -5  170.47   23.50
  -4   7  -3   23.22   13.83
  -5   5  -3   53.38   12.15
  -5   6  -1   30.71   11.57
  -4   7  -1  280.97   31.86
  -5   3  -4   27.86   13.10
  -4   6  -4   18.40   13.94
  -4   7   0   -3.86   18.66
  -4   7   2    4.68   17.00
  -5   6   1   44.56   15.36
  -5   6   2   47.00   11.59
  -4   5  -5  104.60   24.86
  -4   7   1   82.51   19.09
  -5   5  -2   45.35   15.79
  -4   3  -6   60.65   15.13
  -5   4  -3  120.17   18.94
  -4   6  -3   75.15   18.13
  -4   4  -5  406.26   34.11
  -4   5  -4  151.09   27.66
  -4   6  -2   -1.55   17.79
  -5   4  -2  239.54   24.28
  -5   5   0  119.35   20.43
  -5   5   4  135.90   17.35
  -5   1  -3   42.49   10.34
  -5   2  -3   36.92   15.15
  -5   5   2  133.71   20.03
  -5   5   3   -2.46   13.30
  -4   3  -5   48.03   13.01
  -4   5  -3   10.50   19.02
  -5   4  -1   33.39   16.43
  -4   4  -4   11.12   18.34
  -4   6   1    1.56   19.08
  -4   6   2   86.59   23.56
  -4   6   3   20.31   19.31
  -5   3  -2   45.47   13.44
  -5   4   6   97.41   13.48
  -4   1  -5  104.96   19.18
  -4   5  -2  374.30   35.95
  -5   0  -2   99.57   14.83
  -5   2  -2  190.55   22.79
  -5   4   0   55.60   15.04
  -5   1  -2   12.66   13.87
  -5   3  -1  298.88   27.60
  -5   4   5    8.56   12.43
  -4   3  -4  423.00   32.11
  -4   4  -3   92.24   23.68
  -5   4   1   91.78   16.77
  -4   5  -1  367.53   35.28
  -5   4   2   43.58   18.80
  -5   4   3  198.65   24.00
  -5   4   4  100.93   18.82
  -5  -2   0   37.14   10.43
  -5   2  -1   16.30   15.50
  -5   3   0  202.63   24.58
  -4   2  -4   38.61   15.90
  -4   4  -2    9.73   17.88
  -4   5   1  162.65   25.85
  -5   0  -1    9.56   13.23
  -5   2   8   21.82    8.26
  -4   5   2   24.58   18.42
  -4   5   4  430.87   35.04
  -5   3   1    0.48   10.99
  -5   3   6   17.90   12.46
  -4   5   3   86.20   18.54
  -5   2   0   71.14   15.17
  -5   3   2  126.34   20.87
  -4   4  -1  280.82   31.47
  -2  10   2   23.66   15.69
  -2  11  -1  366.16   23.92
  -3   7   6  438.23   31.92
  -4   9   3  233.53   18.59
  -3   9   4    5.98   11.07
  -2  11  -2   21.38   11.55
  -4   8   4   85.18   14.46
  -2   9   3   41.51   18.40
  -2  11  -3   17.79   10.51
  -4  10   1   14.76    7.38
  -3   6   6    6.25   15.42
  -3  10   2    4.76    9.54
  -2  11  -4   12.96    9.57
  -3  11  -1   -0.81    7.56
  -2   8   4   66.37   17.27
  -1   9   0   70.65   15.47
  -3   7   5  293.22   30.41
  -3   9   3   98.89   20.04
  -3  11  -6    5.76    5.99
  -2  10   0  263.43   25.58
  -4   9   2   -2.38    7.82
  -4  10   0   20.47    8.04
  -3  10   1   49.84   15.65
  -3  11  -3  103.06   13.87
  -4   8   3   89.68   16.56
  -3  11  -5   33.90    9.36
  -3  11  -4    6.99    9.37
  -2   8   3    6.84   16.84
  -2  10  -1   31.96   15.72
  -4  10  -1   64.31   12.24
  -3  10   0   54.27   16.45
  -3   6   5  194.91   24.28
  -3   9   2   29.24   13.08
  -2   9   1    2.20   16.29
  -5   7   0    4.97    6.06
  -4  10  -2   12.73   10.26
  -2  10  -2  183.52   22.30
  -3   7   4    5.95   12.34
  -4   7   3  236.40   23.34
  -4   8   2  165.96   20.64
  -3  10  -1  212.42   20.41
  -2  10  -3    5.04   13.54
  -4   9   0   12.17   13.42
  -4  10  -5    0.62    5.06
  -4  10  -4   61.35    8.86
  -2  10  -4  110.06   15.52
  -3  10  -8   21.41    7.72
  -3   7   3   82.07   22.06
  -3   8   2   26.68   14.40
  -2   9  -1  482.86   35.46
  -4   6   3   32.16   16.30
  -4   8   1    5.23   10.76
  -4   9  -1   93.20   17.21
  -4   7   2    7.76   15.23
  -3  10  -7  206.87   17.74
  -3  10  -4   87.79   18.25
  -5   7  -2    0.43    8.68
  -3  10  -6   86.61   15.53
  -3  10  -5   -4.27   12.32
  -2   9  -2   10.62   16.19
  -3   8   1  106.91   23.97
  -3   9  -1   22.58   17.36
  -5   6  -1    6.62    8.77
  -5   7  -3   22.41    9.20
  -4   9  -3   50.55   14.98
  -2   9  -3  105.28   21.64
  -4   6   2   49.81   18.88
  -4   7   1   81.00   20.43
  -3   9  -2   85.29   21.96
  -5   6  -2  113.84   13.68
  -4   9  -7  145.01   11.53
  -4   9  -4   10.42    9.42
  -2   9  -4   65.10   19.96
  -4   8  -1  129.59   18.62
  -4   9  -6   12.59    7.80
  -4   9  -5   29.05    9.42
  -3   8   0   91.38   19.42
  -2   9  -5  176.45   24.92
  -5   6  -3   94.52   13.49
  -4   7   0    8.69   17.23
  -4   6   1    5.79   17.81
  -4   8  -2   14.35   12.19
  -3   9  -4   12.70   19.64
  -5   5  -2   18.57   10.64
  -5   6  -6    0.55    7.40
  -5   6  -4    1.33    9.82
  -5   6  -5   41.48   10.28
  -3   8 -11   12.26    5.93
  -3   8  -2  229.94   28.27
  -4   5   1  116.27   24.65
  -4   8  -5   40.27   16.67
  -5   5  -6   40.60    9.57
  -5   5  -4   42.31   12.30
  -4   8  -7    7.81    9.10
  -5   5  -5   12.43   10.40
  -4   7  -2  307.90   29.15
  -3   8 -10    0.29   10.49
  -3   8  -3   12.12   15.64
  -3   7 -12    4.72    5.97
  -5   4  -4    3.77    9.74
  -4   7  -3   27.06   20.58
  -5   4  -6    0.93    8.01
  -5   4  -5   21.26   10.23
  -2   8  -6   20.84   14.80
  -4   5   0   36.08   16.87
  -4   7  -4   36.02   20.11
  -4   6  -2    9.50   20.94
  -4   7  -6   51.25   15.20
  -4   5  -1  321.14   37.34
  -3   7 -11  113.06   15.45
  -3   7  -3  103.45   24.28
  -4   6 -10   11.25   11.89
  -4   5 -11    9.28    9.92
  -4   6  -4    3.52   22.29
  -4   5  -2  369.67   39.59
  -4   6  -9   25.36   11.21
  -4   4  -1  255.17   35.71
  -4   6  -8   43.44   19.02
  -3   6 -12   99.85   15.26
  -4   5  -3    8.79   23.57
  -3   5 -13    4.59    9.52
  -4   5 -10   22.96   10.69
  -4   4 -11  111.40   15.09
  -4   4  -2   -2.99   24.57
  -3   6 -11   74.48   18.48
  -4   5  -9   25.89   17.07
  -4   5  -5  112.69   29.30
  -4   5  -8   70.57   17.55
  -3   6 -10    8.86   18.44
  -4   4 -10  101.53   18.70
  -4   4  -3   79.27   23.11
  -4   3 -11    2.80    8.75
  -4   3  -2  137.67   31.37
  -3   5 -12   -3.61    9.90
  -4   4  -4    5.00   24.51
  -3   4 -13   -0.63   10.79
  -2   6 -10  358.56   38.19
  -4   2 -11  161.05   17.78
  -4   4  -9   -2.33   18.05
  -2   6  -9  364.21   42.03
  -4   1 -11   17.13   11.35
  -4   3  -3    1.50   26.26
  -4   4  -8   47.12   23.93
  -3   5 -11  220.33   28.44
  -4   3 -10   80.41   15.45
  -4   4  -7   -0.35   22.57
  -4   4  -6  400.41   38.84
  -2   5 -12   16.05   19.31
  -4   2 -10  106.52   20.93
  -3   4 -12   58.98   19.26
  -4   3  -8   -3.73   21.21
  -4   3  -6   97.23   30.46
  -4   3  -5   56.35   22.32
  -3   3 -13   18.43    9.82
  -3   5  -9   30.48   18.24
  -3   5  -8   32.11   26.09
  -3   5  -7   -2.45   24.33
  -2   2 -15   57.95   12.12
  -2   5 -11  126.63   29.57
  -4   0 -10   50.00   15.20
  -4   1 -10   83.75   19.64
  -4   3  -7  108.08   25.08
  -4  -2  -8   33.22   13.41
  -4   2  -9   -5.04   20.01
  -4   2  -4   15.61   27.01
  -2   4 -13    7.44   10.86
  -4  -1  -9  123.19   17.36
  -2   3 -14  199.58   26.30
  -2   5 -10   -1.77   24.70
  -4   2  -7   46.92   26.68
  -4   2  -6  322.75   41.97
  -4   2  -5  298.98   36.97
  -4   0  -9    3.03   17.67
  -3   4 -10   36.52   25.17
  -4   1  -8   -0.84   22.81
  -2   1 -15    9.78    7.24
  -2   4 -12   54.32   22.78
  -4  -1  -8   29.84   18.04
  -4   0  -8   67.16   23.82
  -4   1  -7  132.21   31.67
  -4   1  -6   -0.37   24.12
  -4   1  -5   90.85   31.81
  -3   4  -8   97.18   31.22
  -3   1 -13   30.27   11.91
  -3   3 -11  196.68   31.82
  -3   4  -7   92.54   26.48
  -4  -1  -7    8.19   13.44
  -4  -1  -6   10.26   20.20
  -4   0  -7   -3.00   22.68
  -3  -1 -13   87.60   15.74
  -3   0 -13   48.37   16.46
  -3   2 -12   19.20   14.97
  -2   0 -15   12.67    8.52
  -2   2 -14   19.79   18.42
  -2   3 -13  250.15   29.01
  -2   4 -11   85.56   24.31
  -3   3 -10  519.16   49.58
  -2   4 -10  618.58   56.44
  -3   1 -12    7.63   19.39
  -3   2 -11   29.09   24.40
  -3   3  -9   65.10   23.44
  -3   3  -8  101.89   34.07
  -2   3 -12    3.34   22.03
  -3  -2 -12    9.83   16.29
  -2   1 -14  161.27   21.31
  -3  -1 -12   57.58   21.15
  -3   0 -12   -6.70   14.11
  -3   2 -10   80.81   30.44
  -2   2 -13    8.09   22.89
  -3   1 -11   65.07   28.54
  -2   3 -11  139.88   33.50
  -3   2  -9  723.59   62.51
  -2   0 -14   18.00   15.26
  -3  -4 -10    6.68   10.21
  -3   0 -11   23.93   24.84
  -3   1 -10  328.10   44.49
  -3  -2 -11   15.65   22.15
  -3  -1 -11   -1.18   23.76
  -2   2 -12  145.63   34.54
  -3   1  -9   38.13   31.59
  -2  -2 -14   -0.45   11.07
  -2   1 -13  218.51   28.26
  -3   0 -10   66.93   32.60
  -3   1  -8   26.39   32.34
  -2   2 -11   16.82   26.41
  -1  -1 -15    0.26   11.37
  -3  -4  -9   40.60   21.83
  -2  -4 -13   59.24   17.63
  -1  -3 -15    4.85   10.39
  -3  -2 -10   28.39   19.93
  -3   0  -9  585.37   53.06
  -2   1 -12   49.62   27.40
  -1  -2 -15   20.31    9.10
  -3  -3  -9    3.61   26.14
  -3  -1  -9   21.80   32.52
  -3   0  -8  356.42   46.32
  -2  -5 -12   -7.19   15.28
  -2  -3 -13  115.98   24.70
  -2  -1 -13  228.90   31.73
  -1   0 -14   49.81   33.64
  -2  -2 -13  117.55   26.72
  -1   1 -13   15.43   26.84
  -3  -4  -7   -4.37   24.67
  -3  -3  -8  131.34   36.39
  -3  -2  -8  374.67   49.99
  -3  -1  -7  302.94   44.26
  -3  -1  -6   -2.93   32.77
  -1  -1 -14   -1.63   15.74
  -3  -4  -6   81.55   30.80
  -3  -3  -7  313.90   46.11
  -3  -2  -7   -4.54   32.78
  -2  -7  -9   10.04   13.26
  -2  -1 -12   37.42   27.33
  -3  -3  -6   45.09   33.41
  -3  -2  -6   48.20   37.55
  -3  -2  -5    7.84   33.36
  -2   0 -11   81.62   32.91
  -1   1 -12  451.26   50.49
  -3  -3  -5   14.21   31.61
  -2  -3 -12   -0.94   25.12
  -1  -2 -14    0.79   15.77
  -1   0 -13  375.06   50.60
  -2  -6 -10   16.93   20.39
  -1  -3 -14   13.40   13.27
  -2  -1 -11   28.36   22.54
  -2   0 -10  140.85   32.36
  -2  -7  -8   18.61   18.64
  -2  -4 -11  170.26   35.28
  -2  -2 -11  187.64   39.86
  -1  -1 -13   15.20   20.80
  -2  -3 -11   41.52   30.58
  -1  -5 -13   -7.59   19.27
  -2  -1 -10   12.68   30.92
  -2  -6  -9   52.84   26.49
  -1  -2 -13  102.08   26.86
  -2  -2 -10   -3.16   32.58
  -1  -4 -13   25.61   17.73
  -2  -7  -7   12.41   15.41
  -2  -4 -10   11.73   21.73
  -2  -3 -10  170.42   41.36
  -1  -6 -12   11.83   21.50
   0  -3 -14  110.19   23.80
  -1  -7 -11   77.59   22.91
  -1  -1 -12  363.35   38.97
   0  -4 -14   -2.46   11.32
  -2  -6  -8   -9.02   26.72
  -2  -7  -6   43.50   25.09
  -2  -2  -9   52.12   27.28
  -2  -4  -9   56.15   28.29
  -2  -3  -9   89.44   39.78
  -1  -5 -12   51.97   20.72
  -1  -2 -12  178.00   29.18
  -1  -4 -12   28.77   27.86
  -1  -1 -11  710.99   59.94
   0  -2 -13   21.54   33.62
  -2  -5  -8  109.95   29.96
  -2  -3  -8  646.64   66.94
  -1  -6 -11   28.53   26.35
  -1  -9  -7   13.26   17.86
  -1  -7 -10   42.76   26.94
   0  -5 -13   63.53   24.33
   0  -3 -13   10.95   17.70
  -2  -5  -7    5.49   23.76
   0  -7 -12    8.83   19.89
   0  -4 -13   29.94   21.55
  -2  -6  -5   99.33   35.84
  -2  -4  -7  682.98   66.03
  -1  -5 -11  272.71   36.31
  -2  -5  -6   57.76   37.36
  -1  -4 -11   49.18   33.43
  -1  -3 -11  653.76   54.79
   0  -8 -11   -7.95   19.37
   1  -8 -12    5.58   12.26
  -1  -9  -6   -9.04   17.90
  -1  -8  -8    5.52   17.33
  -1  -6 -10  376.47   40.57
  -1  -7  -9   58.94   23.35
   0  -6 -12   30.27   18.85
   1  -5 -13  125.35   23.41
  -1  -5 -10  117.73   38.25
  -1  -3 -10  125.89   37.39
   0  -3 -12   63.06   22.44
  -1  -4 -10  484.05   55.65
   0  -5 -12   21.42   26.03
   0  -4 -12   -7.65   21.82
  -1  -9  -5   91.06   24.94
  -1  -8  -7   22.36   26.84
  -1  -6  -9  360.09   42.78
   0  -8 -10   36.86   23.95
  -1  -5  -9   86.14   28.49
  -1  -4  -9   99.13   36.72
   0 -10  -7  131.43   18.98
   1 -10  -9    7.66   14.75
  -1  -8  -6    4.19   26.43
   0  -6 -11  132.94   27.19
   0  -3 -11   12.98   20.24
  -1  -6  -8   15.67   31.80
   1  -6 -12   -0.41   14.47
  -1  -7  -7    8.15   20.19
   0  -4 -11  338.13   36.31
   1  -5 -12  158.28   29.32
   1  -4 -12    1.51   17.48
  -1  -5  -8   15.99   31.74
   0  -9  -8   48.01   19.28
   0  -7 -10  215.68   31.82
   2  -8 -11  113.20   17.63
   0 -10  -6   49.60   21.20
   0  -8  -9   19.96   19.24
  -1  -7  -6  156.01   37.86
   1  -7 -11   35.61   23.98
   0  -6 -10   65.46   24.46
   0  -5 -10  190.09   37.26
   1 -10  -8   83.24   21.02
   0  -4 -10  324.12   36.49
   1  10  -6  122.57   15.29
   1  11  -4   49.56   11.97
   1  11   2   94.26   13.98
   2   7  -5  273.89   32.22
   2   7   4  368.31   35.22
   2   8  -4   55.08   20.15
   2   9  -1  372.66   28.47
   2   8  -3   51.84   21.77
   1  10   4  171.36   18.49
   1  11   1    6.22    8.66
   2   6   4  163.55   29.99
   2   7  -4    6.97   19.01
   2   7   3   35.44   23.20
   2   8   1  134.48   26.25
   1  11   0   17.59   12.57
   2   8  -2  238.71   27.69
   2   8  -1   37.65   21.68
   2   8   0  117.80   25.47
   0  12  -4  108.74   11.54
   1  10  -5   25.62   13.36
   1  11  -1    5.37    8.84
   1   9  -6    9.46   13.78
   2   6   3   81.43   26.54
   2   7   2   44.84   19.01
   0  12   2   69.16   11.30
   1   9   5   84.38   14.94
   1  10   3   48.04   16.26
   2   7  -2   10.11   20.91
   2   7   1   34.39   24.36
   1  10  -4  143.94   20.38
   2   7   0  379.45   36.51
   0  12  -3   57.99   11.58
   1  10   2   27.62   16.88
   0  12   0    6.81   10.87
   1   9  -5  173.04   23.50
   1   9   4   17.71   18.00
   0  11  -5  215.26   17.88
   1  10  -2  118.28   21.38
   1  10   1   82.81   16.53
   0  11   4   49.87   10.59
   1   8   5  204.65   27.74
   1  10  -1  229.34   26.42
   1  10   0    1.27   11.63
   1   9  -4   57.23   19.97
   1   8  -5    1.35   16.36
   1   9   3  365.88   30.43
   0  11  -4   98.20   13.78
   1   8   4  593.31   43.33
   1   9  -3  496.94   35.75
   1   9   2  177.66   27.44
  -1  12  -4    6.64    9.00
   0  10   5   54.12   16.26
   1   7   5  151.78   28.39
   1   9  -2  448.27   37.62
   1   9   1   -1.30   18.58
   0  11  -3   10.97   13.79
   1   8  -4  110.37   20.26
   1   9  -1    2.09   18.48
   1   9   0  207.65   29.55
  -1  12   3    1.50    7.05
   0  11   2    4.18   10.06
   1   8   3   97.38   25.37
   0  10  -5   27.94   14.68
   0  11   1  115.64   19.63
   1   8  -3    7.36   18.74
  -1  12  -3   26.03   11.82
   0   9   6  131.60   21.51
   0  11  -1    8.69   14.35
   0  11   0  219.29   23.93
   1   7   4   57.12   24.95
  -1  12   2   38.74   12.73
   0  10   4  -12.44   15.59
   1   8  -2  278.30   30.70
   1   8   1  113.68   26.93
  -1  11   5   -2.41   11.01
  -1  12  -2    4.11   11.63
   1   8  -1 1081.09   56.42
   1   8   0  121.77   26.93
  -1  12   1  101.00   15.81
   0  10  -4  282.03   24.69
  -1  12  -1   35.78   10.53
  -1  12   0  144.73   15.10
   0   9  -5   82.40   19.19
   0   9   5    9.37   18.10
  -2  11   6   14.73    7.81
   0  10   2  456.20   35.77
  -2  12  -3   18.45    9.99
  -1  10   6  149.12   19.33
  -1  11  -4  303.50   23.98
   0   8   6   17.71   19.64
   0  10   1  190.93   26.78
   0   9   4  197.60   28.44
   0  10  -1    2.53   12.73
   0  10   0   55.54   20.50
   0   9  -4  220.00   27.23
  -1  11   3   30.01   16.39
  -2  12   2   -1.19   10.76
  -1   9   7  448.66   31.08
  -1  11  -3   64.70   14.15
  -2  12   1   34.98   13.11
  -1  11   2  203.99   24.60
   0   8   5  109.87   22.15
   0   9  -3  168.81   23.39
  -2  12   0  107.11   15.97
  -1  10   5  158.20   23.05
  -1  11  -2  105.82   17.39
  -1  11   1  224.63   25.53
   0   9   2    8.03   20.34
  -1  11  -1   12.83   11.76
  -1  11   0   14.85   16.56
   0   9  -1   52.94   22.57
   0   9   1  351.73   36.36
  -3  12   1   35.84   10.58
   0   8   4   11.83   20.92
   0   9   0   11.84   14.37
  -2  11  -4   18.97   13.59
  -1  10  -4   21.59   15.94
  -3  11   5   76.95   11.45
  -1   9   6  231.53   28.02
  -2  11   4  157.40   17.22
  -1  10  -3  205.85   26.40
  -1  10   3  118.83   24.31
  -2  10   6   85.42   17.69
  -2  11  -3   27.48   15.49
  -2  11   3    4.73   10.35
  -1   9   5    5.85   19.00
  -1  10  -2   63.47   20.60
  -1  10   2   74.99   23.31
  -3  11  -3   94.69   13.66
  -2  11  -2   18.97   16.26
  -1  10  -1  263.42   30.43
  -1  10   1  120.50   25.48
  -3  11   4    9.46    8.47
  -2  11   2   15.02   11.95
  -1  10   0  367.03   32.32
  -2   9   7    8.88   15.08
  -2  11   1    2.65   11.88
  -2  10   5   88.10   17.05
  -1   8   6  157.26   28.19
  -1   9   4   44.09   22.38
  -3  10   6    6.49    8.35
  -3  11  -2   49.86   14.93
  -3  11   3   75.33   15.95
  -2  10  -4  114.61   21.75
  -1   9  -3  275.42   30.54
  -1   9   3   22.60   22.04
  -3  11  -1   -3.22   13.72
  -3  11   0  128.36   19.69
  -3  11   1    6.57   14.51
  -2  10  -3    2.37   16.63
  -1   8   5  130.64   27.77
  -1   9  -2    8.57   13.46
  -2   9   6   22.65   19.32
  -1   9   0   89.00   24.35
  -1   9   1  555.98   43.88
  -3   9   7   -4.19   11.82
  -2  10   3  106.44   20.03
  -2  10  -2  167.89   23.32
  -2  10   2   31.10   20.62
  -4  10  -2    4.81    8.05
  -2  10   1  257.83   31.11
  -3  10  -3    7.49   15.06
  -3  10   4  225.26   24.95
  -2   8   7  192.16   28.40
  -2  10   0  289.05   29.78
  -3   8   8   10.00   13.51
  -2   9  -4   34.00   18.71
  -4   9   6   18.56   11.87
  -3  10  -2  214.91   26.86
  -3  10   3   44.91   19.10
  -4  10   1   17.01   13.90
  -2   9  -3   72.87   22.48
  -3  10  -1  213.90   24.89
  -3  10   0   50.38   20.60
  -3  10   1   61.23   20.64
  -3  10   2    3.49   12.29
  -2   9   3   37.54   17.48
  -4   8   7   56.35   14.82
  -4   9   5    6.26   15.23
  -2   9  -2   19.47   14.85
  -2   9   2   83.94   25.44
  -3   8   7   30.87   17.90
  -2   7   7   99.01   26.60
  -2   9   0  319.98   36.84
  -2   9   1   -9.90   19.05
  -2   8   5   97.44   22.11
  -3   9  -3  103.34   24.04
  -3   9   4    2.42   18.40
  -4   9   4   97.99   17.14
  -3   7   8   28.88   17.76
  -5   8   3  111.57   13.92
  -4   8   6   20.89   17.42
  -4   9   3  240.48   26.81
  -3   8   6   14.74   14.84
  -3   9  -2   71.58   24.24
  -3   9   3   72.23   19.79
  -2   7   6    7.00   23.07
  -3   9  -1   10.16   20.19
  -3   9   2   35.81   22.05
  -2   8   3  -13.43   20.50
  -5   8   2   29.52    8.97
  -4   9   1   40.49   20.26
  -4   9   2    8.88   13.35
  -3   9   0  215.12   32.09
  -3   9   1   90.79   25.86
  -5   7  -2   -2.00    7.00
  -4   8   5  106.83   24.34
  -3   7   7   21.96   20.51
  -5   7   5   33.43   12.87
  -4   7   7   17.59   17.37
  -3   6   8    7.90   20.37
  -3   8  -3   12.39   15.47
  -5   7   4   58.29   15.12
  -4   8  -2   15.47   16.07
  -4   8   4   64.01   18.41
  -5   7  -1   63.63   13.01
  -3   8  -2  194.83   32.03
  -3   8   3   47.94   18.60
  -5   6   6   13.30    9.16
  -4   7   6   25.77   21.72
  -4   8   3   77.37   19.66
  -3   8  -1  370.60   39.77
  -3   8   2   23.31   22.99
  -5   7   0   -1.39   12.23
  -5   7   3   -8.94    9.25
  -4   8   2  123.31   27.94
  -3   8   0   64.59   26.22
  -3   8   1   66.25   25.99
  -5   5   7   34.10   12.66
  -5   7   1   46.03   15.63
  -5   7   2   62.51   16.30
  -4   8   1    9.43   15.37
  -5   6   5   19.07   14.94
  -4   6   7   18.17   20.60
  -4   7  -3   27.11   16.27
  -4   7   5   23.40   17.28
  -3   7   4   13.72   23.76
  -4   5   8    2.83   18.31
  -4   7   4  280.32   35.95
  -5   6   4   61.50   17.76
  -5   6  -1   17.24   13.90
  -4   7  -2  281.90   28.72
  -3   6   6   -1.44   15.29
  -3   7   3   72.71   21.49
  -5   3   8    9.50   10.25
  -5   6   3  199.87   24.16
  -4   6   6  103.95   22.81
  -4   7  -1  269.48   34.53
  -4   7   3  216.21   30.49
  -3   7   2   16.37   22.99
  -5   4   7   -1.74   13.44
  -5   6   0   49.34   17.24
  -5   6   2   69.00   19.34
  -4   7   1   87.85   28.22
  -4   7   2   13.18   22.81
  -5   6   1   37.34   13.70
  -3   5   7  132.42   29.13
  -3   6   5  198.20   33.55
  -4   5   7  118.36   28.58
  -5   5  -2   38.37   13.95
  -4   6  -3   80.19   21.28
  -4   4   8   85.70   24.69
  -5   2   8   33.43   12.00
  -5   5   4  130.76   23.52
  -4   6   4   86.60   30.65
  -4   6  -2    9.14   19.45
  -5   3   7   59.12   17.83
  -5   5   3    6.69   18.01
  -4   5   6   83.48   23.36
  -4   6   3   57.56   27.87
  -5   5   0  122.47   19.41
  -5   5   1   31.74   20.10
  -5   5   2  133.33   24.26
  -4   6  -1  362.49   39.50
  -4   6   2   72.63   28.67
  -5   4   5   -8.55   18.37
  -4   6   1    5.90   25.13
  -5   1   8   16.04   10.52
  -5   4  -2  212.08   22.02
  -4   4   7    5.76   23.49
  -5   2   7   44.87   17.60
  -5   3   6   32.53   19.94
  -5   4   4   88.18   23.69
  -4   3   8   -7.60   21.23
  -4   5  -3   20.28   19.09
  -5   4  -1   29.24   17.90
  -5   4   3  195.44   28.86
  -5   4   0   41.18   16.45
  -5   4   1   89.42   23.85
  -5   4   2   23.09   22.09
  -4   4   6  220.66   31.79
  -4   5  -2  342.65   33.92
  -4   5   3  108.75   32.76
  -5   3  -2   29.60   15.66
  -5   3   5  314.38   29.39
  -4   5  -1  387.89   40.87
  -4   5   2    7.69   25.32
  -5   1   7   30.66   16.95
  -4   3   7  228.75   35.31
  -5   3   4  166.46   29.28
  -5   3  -1  303.40   30.46
  -4   2   8   64.14   24.88
  -5   3   3   -9.71   20.99
  -4   4  -3   67.28   22.74
  -5   0   7   66.98   13.42
  -5   2  -2  178.71   22.08
  -5   2   5   -2.59   21.16
  -5   3   1    7.85   21.01
  -4   4   4  110.74   33.35
  -5  -1   7   40.01   12.96
  -5   1   6   46.45   21.14
  -4   3   6  318.91   41.36
  -4   4  -2    5.17   20.53
  -4   4   3   85.87   30.59
  -5   2  -1   24.12   19.30
  -5   2   4   66.42   19.71
  -4   2   7   -1.39   23.37
  -4   4  -1  320.73   38.30
  -4   4   2   39.53   26.99
  -5   2   3  141.04   29.20
  -4   1   8   95.40   26.37
  -4   4   1  124.84   31.22
  -5   0   6  208.36   21.92
  -5   1  -2   23.13   15.47
  -5   1   5  189.90   24.87
  -5   2   2   16.31   22.56
  -5  -1   6   16.63   16.13
  -5   1   4  140.09   28.44
  -4   3  -3   17.65   20.30
  -4   3   4  437.57   47.37
  -5  -2   6  135.89   17.32
  -5   0  -2   65.72   16.99
  -5   0   5   43.99   21.46
  -5   1  -1  282.51   29.76
  -4   2   6  319.77   41.16
  -5  -1  -2    4.33   11.83
  -5   1   3  -12.53   20.90
  -4   0   8  129.39   28.27
  -4   3  -2  161.70   30.35
  -4   3   3   39.36   25.79
  -5   1   1    7.17   20.88
  -5   1   2   94.89   26.71
  -4   1   7  359.25   36.44
  -5  -1   5  196.52   25.81
  -5   0  -1   17.36   17.73
  -5   0   4   70.49   23.25
  -4   3  -1  282.51   36.82
  -4   3   2  220.07   36.35
  -4   3   1  562.17   47.57
  -5  -2  -1    6.49   12.71
  -5  -1  -1  125.75   20.48
  -5   0   3   81.08   19.75
  -5  -3   4    8.51   13.46
  -5  -1   4   68.20   17.27
  -5   0   1  173.32   24.26
  -5   0   2   36.20   16.82
  -4  -1   8   94.55   25.37
  -4   1   6  392.48   44.22
  -4   2  -3  104.94   25.59
  -4   2   4   13.48   25.53
  -5  -2   4   46.86   14.16
  -5  -1   3   13.93   18.79
  -4   0   7    1.47   23.20
  -5  -3   1   -2.68   12.81
  -5  -3   3   50.28   12.23
  -5  -2   3   17.75   17.08
  -5  -1   1    6.99   18.40
  -5  -1   2   63.43   21.66
  -4   2  -2   17.68   22.55
  -4   2   3  104.90   29.94
  -5  -2   1  103.49   20.49
  -5  -2   2   18.31   17.56
  -4  -2   8  206.08   27.34
  -4   1   5   19.47   26.47
  -4   2  -1  293.09   38.04
  -4   2   2   36.24   25.66
  -4  -3   8   77.82   18.40
  -4   2   1  206.18   31.62
  -4  -4   8  236.57   20.36
  -4  -1   7  499.67   45.85
  -4   0   6  353.32   38.55
  -4   1  -3  146.61   27.96
  -4   1   4  197.50   32.04
  -4  -2   7    5.25   22.21
  -4   0   5  276.41   40.80
  -4   1  -2   63.02   26.31
  -4   1   3    8.82   17.41
  -4  -1   6  171.37   35.72
  -4   1  -1   93.57   29.04
  -4   1   2  504.67   49.82
  -4  -5   7  140.25   17.55
  -4   0  -3  205.92   30.36
  -4   1   1  669.28   56.81
  -4  -4   7   10.28   15.73
  -4   0   4   -1.01   25.83
  -4  -6   6   22.45   11.54
  -4  -2  -4    4.36   13.27
  -4  -2   6   90.94   29.60
  -4  -1   5    7.83   25.84
  -4   0  -2  108.88   28.69
  -4   0   3  191.36   37.05
  -4  -1  -3  234.40   31.72
  -4  -7   3    2.27    7.59
  -4  -5   6    8.68   15.49
  -4  -3   6   51.63   24.87
  -4   0  -1   62.52   21.05
  -4   0   1  248.77   39.76
  -4   0   2  119.34   27.89
  -4  -1   4   19.24   20.30
   4  -4  -9    2.26   13.20
   4  -4  -7    5.90   14.38
   4  -2 -13    8.22    5.80
   4  -3  -5    5.69   10.69
   4  -3 -11   59.42   14.67
   2  -5 -11    3.17   12.42
   3  -5 -10   51.62   16.27
   4  -3  -6  319.81   29.54
   3  -5  -9   10.95   15.07
   4  -3 -10   51.10   15.98
   4  -3  -7  225.86   26.32
   4  -2 -12    6.89   10.67
   2  -4 -13   33.76   11.93
   3  -5  -8   53.63   17.32
   3  -5  -7  145.80   22.53
   4  -3  -8   23.16   15.97
   2  -5 -10   48.88   16.97
   3  -4 -12  199.43   18.75
   4  -2  -6  306.99   28.79
   4   0 -13   17.85    5.54
   2  -5  -9   85.52   20.42
   3  -4 -11    0.18   13.35
   4  -2 -10  182.43   22.20
   4  -2  -7   10.33   15.37
   2  -3 -14  189.46   17.56
   3  -3 -13    4.41   12.23
   4  -2  -9    5.54   15.41
   4  -2  -8   80.92   19.28
   2  -4 -12  230.21   21.79
   3  -4 -10   63.56   18.47
   4  -1 -11   56.87   14.68
   4   0 -12    1.16    9.31
   4   1 -12  130.83   12.08
   3  -2 -14   21.25   12.19
   3  -1 -15   13.51   10.29
   4  -1  -7  306.73   27.78
   2  -2 -15  125.35   14.02
   2  -1 -16   15.83    7.97
   3  -4  -9   33.47   13.31
   3  -4  -8  216.89   26.94
   4  -1  -9   32.57   15.99
   4  -1  -8   69.53   18.33
   2  -4 -11  160.59   24.21
   3  -3 -12  314.85   26.63
   4   1 -11   35.89   10.43
   2  -3 -13  338.29   27.80
   3  -3 -11  224.46   26.41
   2  -4 -10   93.27   18.45
   3   0 -15    7.24   10.20
   3  -3 -10   29.86   18.12
   3  -1 -14  112.41   17.42
   2  -2 -14   33.28   15.08
   3  -3  -9   91.67   22.19
   2  -3 -12  177.66   25.51
   2   0 -16   58.07   11.44
   3  -2 -12  154.07   23.00
   2  -1 -15   29.24   13.30
   3   1 -15   53.45    9.69
   3  -1 -13    1.14   14.80
   3  -2 -11    3.71   12.02
   3   0 -14   26.51   11.16
   3   2 -15   26.83    7.48
   2  -2 -13   -2.40   15.62
   3  -2 -10   19.39   18.40
   1   2 -17   50.28    6.95
   3  -2  -9   -8.50   16.67
   3  -1 -12  144.80   20.94
   3   1 -14  254.54   22.06
   3   0 -13  390.22   31.11
   2  -2 -12  255.24   29.55
   2   0 -15  241.36   22.07
   3  -1 -11  138.62   25.04
   3   2 -14   61.10   14.21
   3   5 -13    3.24    5.67
   1  -1 -14    4.18   11.63
   1   1 -16  213.54   16.08
   1   3 -17   11.81    6.39
   2   2 -16  131.66   15.52
   3  -1 -10    1.84   13.27
   3   0 -12  147.86   24.78
   3   1 -13   13.65   15.07
   1   0 -15   82.93   12.38
   2  -2 -11   74.43   21.43
   2  -1 -13  477.36   32.68
   2   5 -16   80.97    7.76
   3   0 -11   11.15   19.15
   3   4 -13   39.44   11.41
   2   1 -15   26.61   15.19
   2   3 -16   57.37   11.94
   3   1 -12   66.80   20.61
   3   3 -13    9.18   11.97
   3   5 -12   25.76    8.77
   1   4 -17  103.54    7.90
   2   4 -16   56.19    9.25
   1  -1 -13   15.88   11.70
   3   0  -9   10.39   19.16
   1   2 -16   52.09   12.42
   3   4 -12    3.87   11.28
   2   2 -15  247.50   24.00
   3   3 -12   17.62   14.80
   1   1 -15  320.23   25.23
   2   0 -13   -0.68   17.11
   2   1 -14  139.32   22.92
   3   1 -10   67.00   17.84
   3   2 -11   35.89   18.42
   1  -1 -12   -7.36   16.47
   3   3 -11   14.34   15.52
   3   4 -11   69.67   15.89
   2   3 -15   -4.78   12.68
   1   3 -16  237.21   18.78
   2   4 -15  167.08   17.09
   2   5 -15   11.78    6.86
   3   2  -9   36.93   19.69
   2   0 -12  151.63   22.76
   2   2 -14  194.02   26.30
   1   0 -13   -2.08   16.85
   2   1 -13  170.54   26.97
   1   2 -15   48.31   16.31
   0   4 -16   60.58   10.14
   1   1 -14   17.55   12.89
   1   5 -16   90.13   11.51
   1   6 -16    1.17    4.48
   2   3 -14   86.61   19.96
   2   7 -13    6.68    8.11
   2   1 -12    4.54   12.99
   2   2 -13  -10.11   17.68
   2   4 -14   92.45   14.83
   1   3 -15  165.77   20.99
   0   5 -16    1.84    5.50
   0   3 -15   27.63   11.89
   0   6 -16   21.65    5.81
   1   1 -13    3.86   16.90
   1   2 -14   62.85   18.99
   2   3 -13   79.77   17.16
   2   6 -13   76.56   14.21
   1   4 -15   11.89   13.93
   1   7 -15    1.58    5.12
   2   2 -12   33.42   15.94
   2   4 -13   40.07   17.28
   2   7 -12   89.33   10.80
   1   5 -15    8.51   11.64
   1   6 -15   -3.50    8.72
   1   9 -13   63.97    7.44
   1   8 -14    5.73    5.35
   2   2 -11  101.85   23.65
   2   3 -12  144.60   22.23
   2   6 -12   13.11   13.53
   2   7 -11  246.67   19.52
   0   4 -15   10.06   11.80
   2   4 -12    9.49   16.64
  -1   6 -15    5.00    5.71
   0   8 -15  100.30   11.31
   1   2 -13   16.34   13.05
   2   5 -12  188.03   20.63
  -1   7 -15   87.31    7.61
   2   3 -11  238.62   30.38
   2   7 -10   77.64   14.90
   0   3 -14   23.88   14.55
   0   5 -15   34.43   13.35
   1   4 -14   18.62   12.34
   1   7 -14   55.24   11.10
   2   6 -11    4.24   13.93
   0   2 -13    9.34   14.77
   0   6 -15   51.67   11.94
   0   7 -15   25.17   10.42
   1   5 -14   -1.88   13.25
   1   6 -14    2.25   10.85
   2   5 -11  389.99   30.91
   0   9 -14    3.55    5.00
   1   3 -13   29.40   19.34
   1   9 -12    7.22    5.59
   2   6 -10  349.03   28.23
   2   4 -10  646.63   41.98
   2   5 -10   99.24   21.35
   0   4 -14  151.10   18.44
   1   4 -13   42.36   19.49
  -1   5 -14  304.22   21.46
   1   7 -13  199.07   16.36
   0   3 -13  349.01   30.49
   0   8 -14  146.25   13.89
   1   3 -12   15.70   18.64
   1   5 -13  192.72   21.46
   1   6 -13   66.78   15.80
   1   9 -11   19.00    9.48
   2   5  -9  127.70   19.57
   0   5 -14  124.26   16.15
  -1   6 -14  115.27   14.35
  -1   8 -14   33.99    8.50
  -1   7 -14  172.76   15.18
   0   9 -13  101.36   11.17
   0  10 -12   24.74    6.21
   1   4 -12  869.83   48.48
  -2   8 -13   12.45    4.30
   0   4 -13   60.08   18.18
   1   7 -12   -4.49   12.00
   1   5 -12    3.62   10.99
   1   6 -12  567.63   33.60
   1   8 -11   78.36   15.08
   0   8 -13   87.64   12.28
   1   9  -9  115.17   14.54
  -1   5 -13   13.48   12.73
  -1   9 -13   -0.05    8.00
  -1  11 -11   -0.73    7.19
   0   6 -13   91.98   14.83
   0   7 -13  165.18   14.81
   0  11  -9   28.53    7.16
   1   5 -11  367.62   31.48
   1   8 -10   12.64   12.75
   1   6 -11  205.56   21.91
  -1   6 -13  261.35   21.87
  -1  10 -12    7.40    5.46
   0   4 -12   29.93   12.94
  -1   7 -13    7.65   10.28
   1   7 -10   57.25   16.42
  -2   9 -12   95.39    8.60
   0   8 -12   14.73    9.95
   0  11  -8   50.30    8.38
   1   8  -9   87.81   16.57
   0  10 -10   37.74   10.48
   0   6 -12    5.02    9.84
   0   7 -12  238.53   18.72
   0   9 -11   51.73   11.75
  -2   7 -12   93.96   12.02
  -2   8 -12    6.22    6.10
  -1   5 -12   61.46   16.10
  -1   9 -12   21.58    6.75
  -1  11 -10  104.12   11.52
   0  11  -7   62.48    8.99
   1   7  -9   74.34   17.60
   1   8  -8   60.05   15.66
  -1   8 -12    9.75   13.01
  -1  10 -11  182.33   13.26
   0   8 -11   16.43   11.44
  -1   6 -12   66.38   13.66
  -1   7 -12   15.08   12.82
  -1  12  -7    3.79    5.82
   0   6 -11  152.94   20.52
   0   7 -11    2.08   11.14
   0   9 -10   96.27   14.45
   1   7  -8  409.04   28.84
  -2   9 -11  194.87   18.37
  -1   9 -11    8.60   12.30
  -1   5 -11   31.61   15.70
   0   8 -10   40.47   13.55
   0  10  -8  216.37   16.40
  -2   8 -11   65.20   11.73
  -1  10 -10   98.22   11.63
  -2   7 -11  180.91   17.32
  -1   6 -11  142.78   20.03
   0   7 -10  114.92   17.33
  -2  10 -10  110.63   10.46
  -2  11  -9   29.51    6.64
   0  10  -7   16.09   10.30
  -2  12  -7   87.35    9.75
  -1   9 -10  409.92   25.34
  -1  12  -4    7.87    5.39
   0   8  -9  447.83   28.39
  -1  10  -9   -3.41    9.75
   0  10  -6   21.29   10.99
   0   7  -9   12.75   12.01
  -2   6 -10  677.89   33.75
  -1   8 -10  170.66   20.66
  -2  11  -8    0.16    6.39
  -2  12  -6    4.84    8.02
  -1   6 -10  171.73   20.65
   0  10  -5   24.64   11.08
  -2   7 -10   77.16   12.91
  -1   9  -9  334.67   22.21
  -1  10  -8   91.47   14.19
  -1  11  -6    0.57    9.09
   0   9  -6    6.83   11.90
  -1   8  -9   30.63   10.19
   0   8  -7    4.33    8.70
  -1   7  -9  491.46   29.11
  -1  10  -7    7.70   10.79
  -1  11  -5   60.22   12.10
  -3  12  -4   26.49    5.36
  -2   6  -9  619.31   33.71
  -2  12  -4   14.70    8.65
  -1   9  -8   60.23   11.48
   0   9  -5   79.57   15.25
  -3  12  -3    5.29    6.47
  -2  11  -6  392.47   22.24
  -2  12  -3   19.88    8.70
  -1   8  -8  195.56   19.96
  -4   9  -5   26.90    7.68
  -2  12  -2  151.46   12.43
  -1   9  -7   53.98   11.54
  -1  11  -3   55.48    9.77
  -3  12  -2   47.75    8.40
  -2  12  -1    9.24    6.82
  -2  12   0   36.07    6.85
  -1   8  -7  114.66   16.49
  -2  10  -6    2.19   12.10
  -1   9  -6   64.54   14.66
  -3  12   0    7.71    4.61
  -3  11  -4    7.00    6.32
  -2  11  -4   16.00    9.13
  -1  10  -4    6.88   11.44
  -4   9  -4   13.24    7.10
  -4  10  -3   65.22    7.63
  -3  11  -3  112.25   13.11
  -2  10  -5  308.16   23.64
  -1  10  -3  165.61   18.63
  -1  10  -2   34.90   12.79
  -4   8  -4   20.69    8.68
  -2  11  -2   23.11    9.52
  -3  10  -4   86.44   12.32
  -3  11  -2   42.50   11.41
  -4   9  -3   41.28    9.30
  -2  11  -1  363.25   23.11
  -3  11  -1    0.38    7.06
  -2  11   0   99.43   12.64
  -2  11   1   -5.16    8.59
  -1   9  -3  258.08   22.66
  -3  10  -3    0.02   10.10
  -2  10  -3    0.60    9.29
  -2  11   2   11.53    8.47
  -4   8  -3  133.08   13.85
  -3   9  -4   35.02   17.64
  -3  11   0  138.86   15.37
  -4   9  -2  311.67   18.34
  -3  11   4    4.46    6.19
  -2   9  -4   62.70   14.08
  -1   9  -2   11.14   11.83
  -4  10   0   30.55    8.92
  -4   7  -3   24.85   10.48
  -3  10  -2  198.81   18.83
  -1   9  -1   52.40   14.60
  -4  10   1   16.41    6.45
  -2  10  -1   35.80   14.78
  -4   8  -2   12.67    9.60
  -4   9  -1   78.10   10.67
  -4  10   2  114.67   10.24
  -4  10   5   18.90    6.53
  -2  10   0  246.78   23.52
  -4  10   3   18.66    7.98
  -4  10   4    6.50    7.00
  -3   7  -4  107.82   13.83
  -3   9  -2   92.48   16.56
  -3  10   0   52.69   14.73
  -2   9  -2   10.44   15.17
  -2  10   1  212.53   21.91
  -4   8  -1  126.10   15.20
  -3  10   1   62.75   14.94
  -2  10   2   18.64    9.57
  -2  10   4   14.31   10.25
  -3  10   6    5.14    7.71
  -4   9   1   51.05   10.25
  -3   9  -1   17.19   12.59
  -3  10   2    6.91   12.58
  -2   9  -1  494.71   33.14
  -3   7  -3   97.26   17.16
  -3  10   5  117.04   14.21
  -3   7   8   30.20   11.84
  -3  11  -1    0.07    4.88
  -2   6   8   31.24   15.49
  -2  10   2   17.12    8.78
  -1   9  -1   41.32   13.09
  -3   8   7   27.67    9.23
  -2   7   7   97.12   19.07
  -4  10   3    8.36    8.12
  -2   9   4  231.84   22.91
  -2  10   1  215.36   20.28
  -3  10   3   38.64   11.97
  -2  10   0  222.45   21.02
  -3   9   5  170.83   18.18
  -2  10  -1   21.42   12.07
  -4   8   6   21.11   10.18
  -4  10   2  124.64   13.34
  -2   8   5  100.02   20.32
  -4   7   7    9.57    9.02
  -3   6   8   22.13   15.17
  -3  10   2    5.45   11.14
  -2   9   3   32.72   11.90
  -3   7   7   12.52   14.30
  -3   8   6   12.05    9.71
  -2   7   6   19.94   16.52
  -4  10   1   11.14   10.11
  -3   9   4   -3.95   13.10
  -2   9   2   84.62   19.54
  -3  10   1   44.08   11.22
  -4  10   0   20.51   10.78
  -2   8   4   71.93   16.42
  -4  10  -2   -0.77    8.26
  -3  10  -3   -0.43   10.11
  -4   6   7    5.46   11.14
  -4   8   5  114.14   15.27
  -3   9   3  101.79   19.62
  -4   7   6   25.32   13.64
  -2   8   3   12.10   16.78
  -5   6   5   10.07    7.33
  -5   7   4   62.07   10.46
  -2   9  -1  489.90   34.69
  -5   8   2   34.31    9.83
  -3   9   2   48.30   17.88
  -2   9  -2    6.33   14.40
  -4   9   2    1.42    9.87
  -5   8   1    6.45    9.78
  -4   7   5   12.16   17.27
  -4   9   1   55.76   14.15
  -3   7   5  293.35   32.10
  -5   7   3    4.80    7.90
  -3   6   6   14.76   19.96
  -5   8   0   35.60    8.64
  -4   8   3  100.48   21.85
  -4   9  -4    7.86   10.09
  -4   9   0    2.64   11.06
  -3   8   3   74.44   18.09
  -5   6   4   35.74    9.91
  -5   8  -1   -0.88    9.71
  -4   9  -1   92.59   19.82
  -3   9  -4   18.04   15.27
  -3   9  -1   17.87   17.33
  -4   9  -3   40.47   11.50
  -4   9  -2  277.83   26.10
  -3   9  -3  113.63   21.77
  -3   9  -2   68.37   16.77
  -5   7   2   59.24   15.10
  -3   7   4   20.49   21.02
  -3   8   2   11.21   19.03
  -4   8   2  133.16   22.01
  -4   5   6   52.21   20.72
  -4   6   5  258.91   31.88
  -5   6   3  205.20   21.56
  -4   8  -6   81.21   11.95
  -4   8   1   19.78   20.01
  -3   8   1   92.94   24.54
  -5   5   4  116.25   17.54
  -4   7   3  259.41   29.51
  -3   8   0   81.61   25.26
  -5   7  -4   67.49   12.35
  -5   7   0   14.42   10.26
  -4   6   4   84.36   26.53
  -5   7  -3   35.71   12.54
  -5   7  -2    9.77   13.10
  -4   5   5    4.86   21.46
  -4   8  -4   28.14   17.09
  -4   8  -1  144.07   23.50
  -3   7   2   12.52   21.23
  -5   4   4   73.23   16.80
  -5   5   3   17.64   16.16
  -4   7   2   -6.54   15.67
  -3   8  -3   28.91   21.63
  -3   8  -2  235.71   29.03
  -5   6   1   51.94   15.05
  -4   7   1   91.85   22.56
  -5   6  -5   19.51   10.54
  -5   6   0   49.57   18.92
  -5   5   2   92.07   17.89
  -4   7   0   18.91   23.53
  -5   6  -4    9.80   13.47
  -5   6  -1   32.20   17.60
  -4   7  -6   53.17   15.76
  -4   6   2   48.17   27.89
  -5   5  -6   41.02    8.57
  -4   7  -4   17.77   21.04
  -4   7  -2  350.09   36.03
  -5   3   3   -1.76   16.31
  -5   4   2   14.32   20.03
  -4   5   3   91.41   30.17
  -4   6   1   -0.45   24.32
  -3   7  -3   95.58   27.68
  -5   5   0   83.22   23.33
  -4   4   4   78.91   28.73
  -5   5  -1  156.41   26.58
  -4   6  -7    7.33   13.51
  -5   4   1   55.98   23.76
  -5   5  -4   55.37   18.36
  -5   5  -3   72.78   20.02
  -5   5  -2   27.97   20.39
  -4   6  -1  322.87   41.38
  -4   4   3   58.96   28.36
  -4   6  -6  240.97   27.61
  -5   4   0   41.02   17.79
  -4   6  -2    0.85   17.39
  -4   5  -8   52.56   15.27
  -4   5   1  154.52   30.08
  -4   6  -3  111.11   24.19
  -5   2   2   -3.35   18.50
  -5   3   1    3.54   15.29
  -5   4  -5   32.60   12.65
  -5   4  -1   13.66   15.72
  -5   4  -4   12.18   17.65
  -5   4  -3   97.33   23.93
  -5   4  -2  213.38   30.06
  -5   1   2   74.06   19.87
  -4   4   2   54.34   28.48
  -4   5   0   42.13   21.51
  -4   3   3   19.15   26.52
  -4   5  -7  244.76   27.09
  -4   5  -1  352.81   44.58
  -5   3  -1  271.99   29.69
  -4   5  -6   92.01   23.93
  -5   2  -6    5.19   13.33
  -5   3  -4   33.74   19.92
  -5   3  -2   32.47   23.02
  -4   5  -2  358.73   39.38
  -5   1   1    5.07   13.51
  -5   2   0   81.28   20.70
  -5   3  -3   41.32   16.52
  -4   4  -8   54.37   17.39
  -4   5  -5   86.40   21.15
  -4   5  -3   23.58   19.00
  -5  -1   1    3.73   12.10
  -5   0   1  176.04   23.46
  -4   3   2  165.25   35.92
  -5   1  -6  141.43   18.24
  -5   2  -5  105.71   20.59
  -4   2   3   97.32   31.51
  -4   3  -9   74.80   15.01
  -4   4   0  899.21   60.86
  -5   1   0  114.19   25.72
  -5   2  -4   63.98   20.63
  -5   2  -2  179.34   29.18
  -5  -2  -1   11.03   10.36
  -5   2  -3   34.48   15.84
  -4   4  -7   14.46   19.59
  -4   4  -1  345.21   44.45
  -5  -1   0  107.35   19.38
  -5   0   0   93.57   18.11
  -5   1  -5   49.35   17.98
  -4   1 -10   31.03    9.20
  -4   3   1  479.95   51.00
  -5  -2  -2   16.53   11.34
  -5   0  -5  111.06   18.30
  -5   1  -4   22.66   18.51
  -5   1  -2   -1.54   20.92
  -4   4  -6  381.15   39.74
  -4   4  -2    6.45   17.77
  -5  -1  -1  141.16   21.36
  -5   0  -1   -4.93   18.78
  -5   1  -3   36.25   15.99
  -4   1   3  -15.72   25.20
  -4   2   2   46.23   29.62
  -4   4  -4    2.56   23.36
  -4   4  -3   84.67   29.62
  -5  -1  -4   -0.51    9.64
  -5  -1  -2    9.00   15.73
  -5   0  -4   73.77   19.29
  -4   3  -8    6.46   12.13
  -4   3   0   -2.37   26.43
  -5   0  -3    2.63   12.69
  -4   2  -9    2.82   12.95
  -4   2   1  187.19   38.83
  -4   3  -7  137.34   23.91
  -4   3  -1  300.07   38.42
  -4   3  -2  191.50   37.66
  -4   1  -9  189.67   21.91
  -4   3  -6  113.73   23.95
  -4   3  -4  463.24   49.06
  -4   3  -3   11.03   18.00
  -4   0  -9   -5.13   13.64
  -4   0   2  124.83   33.43
  -4   1   1  767.58   62.70
  -4   2  -7   26.80   22.97
  -4   2  -1  276.12   38.71
  -4  -1  -9  112.81   15.14
  -4   1  -8  -13.24   17.23
  -4   2  -2   10.11   26.68
  -4   1   0   17.79   28.83
  -4   2  -5  395.84   45.81
  -4   2  -3  152.93   36.14
  -4   0   1  227.16   40.56
  -4   2  -4   18.43   26.06
  -4  -3  -8   18.95   13.11
  -4   0  -8   78.95   22.04
  -4   1  -6    7.39   24.02
  -4   1  -2   71.60   32.55
  -4  -1   1  494.63   44.93
  -4   0   0  543.85   49.58
  -4   1  -5  103.42   31.94
  -4   1  -3  157.55   37.04
  -4   0  -7   -2.98   15.00
  -4   1  -4  506.21   47.09
  -4  -5  -1   90.31   17.37
  -4  -3  -7   11.51   16.38
  -4  -2   1   82.64   23.23
  -4   0  -1   51.28   31.54
  -3  -1 -11    6.02   11.35
  -3   2  -8  212.40   32.11
  -4  -5  -4   72.05   12.58
  -4  -4  -6   -3.03   14.85
  -4  -1  -7   32.39   16.90
  -4  -1   0    1.93   26.74
  -4   0  -6  127.43   25.54
  -3  -2 -11    8.09   10.98
  -4  -5  -3   74.52   17.47
  -4  -5  -2  -11.27   14.11
  -4  -4   0   32.65   19.50
  -4  -2  -7   45.70   16.31
  -4   0  -5  286.46   39.78
  -4   0  -3  164.82   36.87
  -4   0  -2  101.34   27.90
  -4  -3   0    9.37   22.54
  -4  -2   0  142.66   32.72
  -4  -1  -6   27.02   24.46
  -4  -1  -1   39.49   28.63
  -4   0  -4   62.07   24.10
  -3   0 -10   51.90   17.92
  -3   1  -9   25.08   20.52
  -4  -4  -5   43.42   14.38
  -4  -4  -1   30.53   20.64
  -4  -3  -6   21.55   14.60
  -4  -2  -6   29.77   22.13
  -4  -2  -1   14.54   26.63
  -4  -1  -5   97.28   23.95
  -4  -1  -4  469.21   47.56
  -4  -1  -3  221.39   38.87
  -4  -4  -3   89.64   23.13
  -4  -4  -2  217.06   25.75
  -4  -3  -5   44.84   22.71
  -4  -3  -1   79.86   21.73
  -4  -2  -5  143.66   30.86
  -4  -3  -2    4.97   23.65
  -4  -2  -4    1.68   23.94
  -3  -4 -10    4.45   12.16
  -3  -1 -10  110.89   21.67
  -3   1  -8   34.93   18.15
  -3   0  -9  492.59   41.33
  -3  -3 -10   18.67   15.64
  -3  -2 -10   13.52   17.09
  -3  -6  -8   36.53   13.27
  -3  -5  -9   -0.91   13.22
  -3  -1  -9   34.25   21.58
  -3   0  -8  263.14   36.87
  -3  -7  -6   40.24   10.45
  -3  -2  -9  279.04   33.19
  -3  -3  -9   10.10   20.36
  -3   0  -7   17.01   17.56
  -3  -6  -7    4.45   15.57
  -3  -5  -8   80.69   19.90
  -3  -1  -8  232.40   34.27
  -3  -7  -4   15.39   11.75
  -3  -4  -8  195.49   24.60
  -3  -3  -8  158.52   29.37
  -3  -7  -3    9.05   11.76
  -3  -6  -6  105.37   18.09
  -3  -5  -7  266.06   30.24
  -3  -2  -7    9.76   24.18
  -3  -1  -6   12.26   18.20
  -2  -3 -11   34.50   15.89
  -3  -6  -5   58.27   21.94
  -3  -6   0  185.96   29.06
  -3  -4  -7   -3.65   21.61
  -2  -8  -8   18.94    8.72
  -3  -5  -6   81.75   25.19
  -3  -2  -6   97.78   30.34
  -2  -6 -10    1.68    9.68
  -3  -6  -1  114.47   21.52
  -3  -5   0   11.32   22.54
  -2  -7  -9   25.91   10.53
  -3  -6  -3   76.85   20.01
  -3  -6  -2   32.44   17.00
  -3  -5  -5    3.40   21.60
  -3  -4  -6   91.91   23.22
  -3  -3  -6   64.87   21.77
  -3  -2  -5   11.53   17.73
  -3  -5  -1  331.11   39.22
  -3  -3  -5   32.38   26.53
  -2  -2 -10    5.84   17.21
  -3  -5  -4   42.75   19.33
  -3  -5  -3   18.74   23.87
  -3  -5  -2  505.68   46.12
  -3  -4  -5   51.35   20.71
  -3  -4  -1   88.07   29.12
  -3  -3  -4   41.93   27.51
  -2  -5 -10  115.72   18.43
  -3  -4  -2   39.10   25.41
  -2  -8  -7   31.92   15.50
  -2  -4 -10   12.23   18.19
  -2  -3 -10  159.09   26.65
  -2  -9  -4  107.27   16.92
  -2  -6  -9   40.26   18.89
  -2  -9  -1   -0.76   14.94
  -2  -7  -8   10.10   16.46
  -2  -9  -3    0.02   13.35
  -2  -9  -2   18.66   13.78
  -2  -2  -9   32.08   21.43
  -2  -4  -9   40.07   22.34
  -2  -3  -9   82.79   25.30
  -2  -7  -7   20.47   18.54
  -2  -6  -8    2.83   18.05
  -1  -6 -11    6.73   12.78
  -2  -8  -5    8.72   17.80
  -1 -10  -6    8.83   11.32
  -2  -5  -8  114.22   26.81
   0  -8 -11   -2.54    7.39
  -2  -7  -6   34.65   16.30
  -2  -6  -7  219.10   31.57
  -1  -7 -10   24.31   11.64
  -1  -4 -11   50.03   17.28
  -2  -8  -3   79.61   18.01
  -2  -8  -2    8.11   18.38
  -2  -7  -5  460.51   38.51
  -2  -5  -7   16.31   21.99
  -2  -4  -7  645.26   48.99
  -1  -9  -7   16.96   14.63
  -2  -7  -3   39.50   22.45
  -2  -5  -6   57.34   25.12
  -2  -7  -2   39.39   22.67
  -2  -7  -1   19.63   15.41
  -1 -10  -4  143.23   16.22
  -1  -8  -8   -2.75   14.88
   0 -11  -6   45.95    8.68
   0 -10  -8   73.81   12.53
  -2  -6  -4  146.13   29.88
  -1 -10  -3   40.21   15.37
   0  -7 -11    9.17   11.52
  -1 -10  -2   17.51   13.75
  -1 -10  -1   76.07   16.06
  -1  -9  -6    3.04   15.11
  -2  -6  -3   55.27   19.10
   0  -8 -10   53.23   14.57
  -1  -9  -5   83.76   19.98
  -1  -8  -7   12.95   17.69
  -1  -7  -8  154.28   24.95
   0 -11  -5   26.43   12.17
   0  -6 -11   82.39   16.64
   1  -8 -11   28.72    9.19
  -1  -5  -9   83.42   23.39
  -1  -4  -9  123.24   24.20
   1  -9 -10    1.25    7.96
  -1  -8  -6    2.28   12.03
   1 -11  -7   91.31   11.22
  -1  -9  -3  344.65   31.59
  -1  -7  -7    4.86   13.19
   0  -9  -8   49.16   16.16
  -1  -9  -2  155.22   23.95
  -1  -9  -1    4.94   16.12
  -1  -5  -8   23.59   14.79
   0 -11  -3   24.95   12.74
  -1  -8  -5  181.82   23.85
   4   3  -2  276.93   36.63
   4   3   1   90.79   29.59
   4   4  -2   32.19   25.35
   4   4   1   23.88   22.39
   4   5  -2  222.10   26.86
   4   5  -1   59.19   23.90
   4   5   0   17.64   20.36
   3   6  -7   22.42   17.49
   4   3   0    6.07   18.32
   4   4  -1   23.13   24.37
   4   4   0   10.62   23.68
   3   5  -7   12.90   15.12
   3   9  -3   15.77   10.82
   3   7  -6   16.26   16.51
   3   9  -2   49.27   12.13
   3   9  -1   40.50    8.99
   3   4  -6   26.46   19.26
   3   6  -6  227.38   30.22
   3   5  -6   76.38   20.49
   2  10  -5   26.39    9.05
   3   7  -5   33.35   19.23
   3   7   4   13.77   12.41
   3   6  -5  281.61   33.35
   3   8  -3   44.92   16.99
   3   8   2   26.15   13.37
   3   7  -4  236.10   25.79
   3   8  -2   11.90   16.10
   3   8   1  143.47   19.76
   3   8  -1   49.70   16.99
   3   8   0  180.40   21.69
   2  10  -4    6.51    7.28
   3   5  -4  679.88   52.08
   3   6  -4   23.74   21.83
   3   7  -3  155.60   26.00
   3   7   3   10.35   15.54
   3   6   4    3.72   16.29
   3   7  -2   44.65   21.23
   3   7   2  243.33   26.70
   2   8  -6    8.89   14.18
   2   9  -5   42.92   14.49
   2  10  -3   44.19   12.88
   3   5  -3  373.86   40.80
   3   5   4   36.12   21.68
   3   6  -3  109.08   22.71
   3   4   4   54.41   25.54
   3   6   3   67.84   22.69
   3   7  -1   50.77   16.83
   3   7   0    4.86   17.89
   3   7   1  192.40   23.55
   2  10   2    7.09   10.48
   3   5  -2   17.87   24.14
   3   6  -2   84.30   22.10
   2  10  -2  181.14   18.67
   3   4   3  403.31   41.92
   3   5   3    7.73   21.60
   3   6  -1   61.20   24.36
   3   6   2   31.13   22.57
   1  11  -4   51.88    9.93
   2   8   6   95.91   13.56
   2   9  -4    5.66   14.40
   2  10  -1   15.55   12.64
   2  10   1   55.77   13.70
   3   5  -1   88.55   28.20
   3   6   0  223.83   29.35
   2   8  -5  276.24   27.69
   2  10   0    8.41    8.92
   3   4   2   40.22   20.22
   3   5   0   10.05   23.89
   2   9   4  104.48   15.88
   2   7  -5  264.62   31.15
   1  10  -5   18.99   11.79
   1  11  -3  122.47   14.42
   2   8  -4   45.19   19.57
   2   8   5    8.69   13.82
   2   9  -2   37.91   18.03
   1  11  -2   96.27   14.56
   2   7  -4    8.78   18.90
   2   7   6   40.92   17.53
   2   9  -1  359.24   28.02
   2   9   2   30.48   12.97
   2   9   0  124.78   18.73
   2   9   1   -2.32   11.41
   1  10  -4  142.95   18.53
   2   8   4   86.75   20.65
   0  12  -2    2.04    7.77
   2   8  -2  272.66   31.97
   1   9   7   11.81   10.44
   1  11   0   27.23    9.73
   1  11   1    9.37   12.21
   2   7   5  406.42   34.36
   1  10   5   10.89   11.81
   2   8  -1   32.79   16.91
   0  12  -1   31.43   10.20
   1  10  -3    1.38   13.99
   2   7  -2   18.25   22.00
   2   8   0   99.60   21.15
   2   8   1  126.40   26.51
   2   8   2   -7.29   12.92
   2   7   4  342.56   35.70
   0  12   0    6.61    9.64
   0  12   2   56.83   11.27
   1   8  -5    0.70   11.85
   1   9  -4   38.52   17.54
   2   6   5  120.92   27.48
   2   7  -1  887.17   55.03
   1  10  -2  116.16   20.88
   1  10   4  205.92   21.37
   2   7   0  462.39   43.26
   2   7   3   44.82   23.72
   2   5   5  533.61   45.12
   2   6   4  146.48   30.93
   2   7   1   30.99   23.75
   2   7   2   37.88   18.64
   1   9   6   -6.62   14.09
   0  11  -3   24.72   12.80
   1   9  -3  464.74   35.86
   1  10   3   51.63   13.50
   2   6   3   40.95   19.59
   1   8  -4  118.66   23.30
   1   8   7   10.42   15.63
   1  10   0    4.66   11.16
   1  10   1   88.48   21.04
   1  10   2   20.90   12.34
   1   9  -2  433.10   36.44
   1   9   5   80.97   16.73
   0  10   7  122.30   15.63
   0  11  -2  113.03   15.43
   1   8  -3   -4.30   17.60
  -1  12   4   17.87    9.66
   0  11  -1    9.06   14.17
   0  11   4   62.10   12.35
   1   8   6   -1.04   18.83
   1   9  -1    2.21   13.96
   0  10  -3  291.50   27.01
   0  11   3   23.91   11.08
   1   7   7   -4.05   19.97
   1   8  -2  300.45   34.21
   1   9   1    2.08   13.44
   1   9   2  168.86   24.28
  -1  12   3    7.98   10.68
   0  11   1  115.56   20.39
   0  11   2    2.44   10.36
   1   8   5  204.04   30.76
  -1  12   1   85.04   14.70
   1   8  -1 1096.08   57.64
   0  10  -2   53.22   19.20
   1   7   6  167.77   26.14
   1   8   0  162.61   29.97
   0  10   5   61.77   19.50
   1   8   1  118.08   28.15
   1   8   2   -1.69   20.21
   1   8   3   85.16   22.44
  -2  12   0   33.59   10.33
  -1  11   6   56.84   11.15
   1   7   5  136.52   30.01
  -1  10   8   67.42   13.73
  -1  11  -2  128.14   19.71
   0   9  -3  156.97   24.30
   0   9   7    4.58   17.37
   0  10  -1    6.88   12.71
  -2  12   1   29.33   10.76
   0  10   4    4.30   12.97
   1   6   6   -8.51   23.03
   1   7   4   62.20   26.15
  -2  12   2   -0.13    9.81
   0  10   1  168.22   27.13
   0  10   3  154.56   25.58
  -1  11  -1    1.38   14.80
  -1  11   5    4.71    9.98
   0   8   8  256.80   29.09
   0  10   2  448.54   34.75
   0   9  -2  383.39   35.17
   0   9   6  112.61   20.59
  -1   9   9   -6.82   12.78
  -1  11   0   24.77   17.41
  -1  11   4   21.54   16.11
  -1  11   3   26.34   17.01
   0   9  -1   40.27   21.22
   0   9   5    8.52   20.93
  -1  11   2  175.60   24.24
   0   8   7  386.22   37.12
   0   9   4  209.50   32.17
  -2  11   6   18.31    9.55
  -1  10  -2   54.75   19.78
   0   9   1  358.00   37.96
   0   9   3  307.90   36.12
  -2  11  -1  307.81   27.09
  -1  10   6  183.22   25.37
   0   7   8  100.18   22.07
   0   9   2    3.32   15.05
  -1   9   8   42.62   19.45
   0   8   6   13.66   22.01
  -2  11   5  119.36   18.42
  -1  10  -1  212.99   28.66
  -2  11   0  116.68   21.20
  -1  10   5  165.79   26.90
  -2  11   4  156.00   21.53
  -1  10   0  370.31   35.54
   0   7   7   -6.62   22.76
  -3  11   5  105.35   15.13
  -2  11   1   -7.46   16.45
  -2  11   3   -6.13   15.88
  -1   8   9   25.99   19.41
  -1  10   4   13.43   14.77
   0   8   4   10.00   23.49
  -2  11   2   21.96   13.27
  -1  10   2   78.82   24.41
  -1  10   3   97.00   25.73
  -3  11   1    4.00   11.95
  -2   9   9   31.13   15.60
  -2  10   7  102.53   20.19
  -1   9  -2   12.18   19.00
   0   7   6   78.36   28.04
  -3  11   2   60.84   15.74
  -3  11   3   76.16   16.18
  -1   9   6  226.71   32.33
  -1   9  -1   68.90   23.24
  -2   8  10    9.66   15.23
  -2  10  -1   26.79   20.44
  -2  10   6  120.34   19.02
  -3   9   9   25.09   12.77
  -3  10   7   13.82   10.19
  -1   9   5    2.29   15.63
  -2  10   5   87.54   23.34
  -1   7   9   69.13   25.04
  -1   9   0   95.81   21.77
  -1   9   4   40.56   24.39
  -2  10   0  245.46   31.91
  -1   8   7   37.30   24.18
  -1   9   2  593.06   47.42
  -1   9   3   34.37   23.15
  -4  10   4    1.92    8.91
  -2  10   1  245.86   32.15
  -2  10   4   31.04   21.89
  -4  10   3   11.03    9.16
  -3  10   6   13.14   11.16
  -2  10   3  104.94   25.94
  -3   8  10  118.47   14.35
  -3  10   0   35.59   18.11
  -2   8   9   63.85   22.58
  -2   9   7    8.54   20.03
  -3   7  11  140.93   16.69
  -3  10   5  114.50   21.72
  -1   7   8  153.23   32.51
  -3   9   8   17.05   11.83
  -3  10   1   35.93   19.76
  -1   8   5  122.38   30.73
  -4   9   7   15.48   12.56
  -3  10   4  198.96   26.81
  -2   7  10  136.05   25.99
  -2   9   6    2.69   21.68
  -1   6   9  327.17   39.49
  -3  10   2    6.71   13.49
  -2   8   8   -6.14   21.33
  -3   9   7    2.61   17.19
  -2   9   0  310.28   37.24
  -2   9   4  204.63   33.08
  -4   9   6   24.55   11.64
  -2   9   1   -4.21   14.93
  -2   9   3   28.40   24.57
  -3   9   6  137.71   25.26
  -2   7   9   16.09   22.41
  -2   8   7  278.50   37.28
  -4   9   1   43.30   14.38
  -4   9   5    3.32   15.48
  -3   7  10   69.79   19.70
  -4   8   8   55.36   13.18
  -3   6  11   -1.98   14.66
  -3   9   0  242.46   32.41
  -2   6  10    1.65   22.11
  -4   9   2    6.27   13.81
  -4   9   3  206.61   24.44
  -3   8   8   -0.63   18.86
  -3   9   5  153.00   24.34
  -2   8   6  463.73   45.48
  -3   9   1  105.24   26.65
  -3   9   4   14.28   21.09
  -3   9   2   49.62   24.56
  -2   7   8  169.50   32.74
  -2   8   5   86.59   29.24
  -4   8   7   52.70   19.45
  -3   7   9   -0.96   19.48
  -3   8   7   49.54   18.19
  -2   8   4   74.40   27.47
  -2   6   9   58.02   27.40
  -2   8   3    5.36   23.60
  -4   5  11    8.28   11.83
  -4   8   6   35.74   20.30
  -3   6  10  134.62   26.13
  -3   8   6   21.52   17.16
  -2   5  10   34.37   25.37
  -5   7   2   40.74   10.71
  -3   5  11  356.84   32.56
  -5   7   3   -6.50   10.06
  -5   7   4   69.07   14.04
  -4   7   8   53.67   16.54
  -4   8   5  134.05   22.19
  -3   7   8   37.97   24.43
  -3   8   0   63.50   25.72
  -3   8   5  187.70   31.99
  -2   7   6   20.81   18.74
  -4   8   1    1.86   11.49
  -2   6   8   48.51   27.44
  -5   6   7   -0.46   12.36
  -4   8   2  148.70   26.03
  -4   8   3  104.44   25.59
  -3   8   1  115.83   29.72
  -3   8   4  274.48   33.50
  -3   8   2   33.30   18.20
  -4   7   7   32.34   16.22
  -3   6   9   62.08   20.20
  -3   7   7   12.85   17.14
  -2   5   9   84.67   29.37
  -4   4  11  120.21   18.78
  -5   5   8    9.50   13.22
  -4   5  10   15.58   13.91
  -3   4  11   -1.59   19.18
  -3   5  10   44.56   24.16
  -4   7   6   38.11   24.07
  -3   7   6  512.76   42.80
  -4   6   8   62.46   23.80
  -5   6   5   20.31   11.56
  -4   7   5   13.97   22.32
  -3   7   5  218.32   35.29
  -5   6   2   66.27   15.20
  -5   6   4   50.87   16.48
  -5   5   7   47.38   16.52
  -5   6   3  192.80   18.97
  -4   7   1   83.04   23.18
  -4   7   3  255.68   34.71
  -4   7   4  349.19   34.14
  -3   7   4   33.27   18.74
  -4   3  11   56.61   16.79
  -4   6   7  -13.67   22.48
  -4   7   2    4.94   14.74
  -3   5   9   14.91   16.90
  -3   6   7  356.70   41.52
  -3   7   2   22.34   23.44
  -5   4   8   67.34   16.94
  -3   4  10   73.41   20.58
  -5   5   6   -0.69   10.52
  -4   6   6  137.98   29.46
  -3   6   6    3.86   21.31
  -4   5   8   12.96   21.68
  -3   5   8   57.08   25.38
  -5   5   1   24.48   13.30
  -4   2  11  162.24   20.18
  -4   6   5  368.56   37.01
  -3   6   5  223.42   30.43
  -5   4   7    4.48   10.97
  -5   5   2  110.67   18.44
  -5   5   3   -2.95   14.92
  -4   6   0  466.33   36.64
  -4   6   4  126.70   29.90
  -3   4   9   33.18   23.89
  -4   3  10   26.88   20.04
  -4   5   7  146.33   30.75
  -4   6   1   12.99   19.38
  -4   6   3   40.65   24.26
  -3   5   7  145.60   30.83
  -5   3   8    9.71   11.07
  -4   6   2   61.42   24.53
  -3   3  10   33.66   22.67
  -5   4   6  137.35   21.68
  -4   1  11   79.05   15.87
  -4   5   6   97.12   27.90
  -5   4   5    4.27   16.50
  -4   4   8   88.36   26.53
  -3   4   8  197.95   31.04
  -5   3   7   62.70   18.50
  -5   2   8   32.65   15.76
  -5   4   1   77.35   16.57
  -4   2  10  196.65   26.05
  -4   3   9  121.76   26.61
  -4   5   5   28.06   23.27
  -5   0   9   19.59    7.33
  -5   4   2   31.08   16.13
  -5   4   3  176.39   22.98
  -4   0  11  155.03   16.41
  -3   3   9   61.08   24.76
  -5   3   6   24.94   16.99
  -4   4   7    3.55   20.68
  -4   5   0   28.59   17.71
  -4   5   4  533.02   45.75
  -3   2  10   21.62   21.17
  -4   5   1  163.25   26.30
  -4   5   3   91.64   25.96
  -5   1   8   14.53   13.30
  -5   2   7   46.31   16.78
  -4   5   2   28.69   15.75
  -5   3   5  298.50   27.71
  -4   1  10   66.88   18.17
  -4   4   6  216.28   32.09
  -4   2   9   10.87   18.85
  -5   0   8   16.05   11.51
  -5   3   1   -1.70   12.23
  -5   3   4  145.93   19.37
  -5   2   6  155.96   18.83
  -5   3   2   84.50   18.46
  -5   3   3    5.82   11.07
  -4   4   5  604.05   42.65
  -3   1  10    2.64   13.87
  -3   2   9    5.16   18.61
  -5   1   7   31.65   14.87
  -4   3   7  198.56   29.82
  -5   2   5    7.90   15.11
  -4   0  10   57.65   16.34
  -4   4   4   98.09   24.41
   1  -7 -10    4.30   15.31
   3  -8  -3   70.31   17.23
   3  -7 -12   18.88   10.62
   1  -6 -12    6.45   12.01
   4  -7  -9   93.54   12.16
   2  -8  -9   55.58   14.82
   3  -8  -9   63.77   16.72
   3  -8  -4  230.81   25.46
   1  -7  -9   63.62   20.57
   4  -7  -8   46.56   11.87
   2  -8  -8    9.81   11.97
   2  -6 -13   38.79   11.76
   3  -8  -8   -1.65   10.91
   3  -8  -5  203.52   25.37
   4  -7  -7   29.15   12.09
   1  -7  -8  155.34   26.45
   2  -8  -7  232.70   26.38
   2  -8  -6  481.45   38.89
   2  -8  -5  116.25   21.34
   2  -7 -11   20.99   14.91
   3  -8  -6    1.57   16.00
   3  -6 -13   15.03    9.84
   4  -6 -11   38.99    7.29
   1  -6 -11   26.38   16.19
   3  -7 -11  201.74   17.82
   2  -5 -14  104.93   12.66
   3  -5 -14   -0.08    7.86
   2  -4 -15   19.15    7.28
   2  -7 -10  139.86   19.20
   3  -7 -10   60.91   17.11
   4  -6 -10  113.36   13.87
   1  -6 -10    9.68   17.32
   1  -5 -12  138.59   20.89
   2  -7  -9    8.77   17.36
   3  -7  -4   12.56   15.02
   3  -6 -12   84.18   15.88
   3  -7  -9   16.45   11.84
   4  -6  -9    4.22   11.32
   1  -6  -9  333.12   30.90
   2  -7  -8  230.91   26.67
   3  -7  -5  239.18   28.17
   4  -6  -8   66.92   14.87
   1  -6  -8  635.80   44.61
   2  -7  -7  107.44   21.01
   2  -7  -6    4.09   17.69
   3  -7  -7   45.87   19.25
   3  -7  -6  506.31   37.87
   4  -6  -7    6.35   12.51
   1  -5 -11   -1.06   15.40
   2  -6 -11  212.62   22.69
   2  -5 -13  140.32   16.09
   3  -6 -11   -6.25   14.13
   3  -5 -13    3.44   11.74
   4  -5 -11   15.64   10.73
   2  -4 -14   16.87   11.75
   3  -4 -14    7.83   10.34
   3  -3 -15   -0.87    7.54
   2  -6 -10    2.72   11.94
   2  -3 -15   -1.34    8.61
   1  -5 -10  179.16   27.07
   4  -5 -10   30.25   10.15
   1  -4 -12   -0.60   15.04
   2  -6  -9   71.51   21.37
   3  -5 -12  110.27   18.97
   2  -6  -8   63.13   17.70
   4  -5  -8   -2.86   13.40
   4  -5  -7  110.91   19.30
   1  -3 -13  103.74   19.33
   2  -4 -13   52.06   16.53
   2  -1 -16   10.57    6.75
   3  -6  -7  370.31   32.57
   3  -6  -6   -2.89   11.58
   2  -5 -11   17.48   13.19
   3  -4 -13  108.33   15.40
   1  -4 -11   33.50   14.86
   3  -2 -15    5.60    9.00
   2  -3 -14  188.01   20.16
   2  -2 -15  113.96   14.36
   3  -3 -14   57.06   11.26
   2  -5 -10   41.17   16.05
   3  -5 -10   74.35   21.45
   4  -4 -10  252.88   20.86
   3  -4 -12  205.28   24.88
   4  -2 -13    6.85    7.63
   1  -3 -12   -2.56   16.16
   2  -5  -9   98.28   22.98
   3  -5  -9   10.14   19.01
   4  -4  -9   10.21   14.49
   2   0 -16   47.09    9.00
   4  -4  -8   89.79   19.21
   4  -4  -7   -0.21   15.38
   3  -5  -7  168.92   27.13
   4  -3 -11   62.93   15.99
   1  -2 -13   67.26   18.71
   2  -4 -11  168.21   26.08
   2  -3 -13  329.55   26.50
   3  -4 -11    2.38   16.80
   3  -3 -13    1.45   10.65
   3  -1 -15   15.25    9.92
   3  -2 -14   21.22   13.55
   2  -2 -14   26.58   11.20
   2  -1 -15   23.75    9.00
   4  -3 -10   42.76   16.54
   2  -4 -10   65.42   21.70
   3  -4 -10   88.67   23.34
   2   1 -16   37.16    8.89
   3  -3 -12  331.40   30.65
   4  -3  -9  136.02   21.85
   3  -4  -9   47.23   21.75
   4  -3  -8   11.53   15.98
   4  -2 -11  177.89   21.18
   1  -2 -12    3.82   15.70
   3   0 -15    1.17    7.06
   4  -3  -7  217.97   26.34
   3  -2 -13  439.31   29.75
   3  -1 -14  107.63   17.06
   1  -1 -13   17.97   15.81
   2  -2 -13    5.88   11.13
   2   0 -15  226.88   19.87
   2   2 -16   83.25   10.02
   3  -3 -11  230.66   29.27
   4  -2 -10  203.12   24.27
   2  -3 -11  118.03   20.96
   2  -1 -14  162.29   21.88
   3   1 -15   53.76   11.97
   3  -3 -10   31.98   20.52
   3  -2 -12  132.16   23.41
   4  -2  -9    6.09   16.77
   4  -1 -11   69.51   17.59
   4  -2  -8   61.08   19.33
   3  -3  -9   99.21   25.03
   3  -1 -13   19.40   16.41
   3   0 -14   29.76   10.85
   3   2 -15   25.06   10.40
   4  -2  -7   13.30   17.24
   1  -1 -12   -4.40   16.39
   2   1 -15   27.12   12.50
   4  -1 -10   80.60   19.75
   2  -1 -13  436.14   34.08
   2   0 -14  117.08   20.36
   3  -2 -11    7.17   17.53
   3   3 -15  119.82   11.05
   1   0 -13    4.22   13.45
   4   0 -11  184.10   21.60
   2  -2 -11   58.33   17.92
   3   1 -14  246.32   22.44
   4  -1  -9   36.07   18.47
   2   2 -15  206.36   19.14
   3  -2 -10   25.41   20.02
   3  -1 -12  160.02   21.88
   4   2 -12    0.43    7.00
   4   3 -12  105.68   11.35
   3   0 -13  358.62   27.51
   4  -1  -8   80.99   17.27
   4   0 -10   47.04   18.07
   4   1 -11   27.50   14.53
   2   0 -13   -4.65   15.75
   2   1 -14  113.73   20.62
   3  -2  -9   -2.03   18.67
   3   2 -14   62.11   15.32
   2   3 -15    1.96   10.71
   3  -1 -11  128.82   21.43
   4   0  -9   82.87   20.57
   3   0 -12  159.00   25.27
   3   1 -13   17.72   15.70
   4   1 -10   45.82   16.83
   4   2 -11   79.46   12.77
   4   4 -11   23.30    6.03
   1   1 -13    9.04   11.90
   3   3 -14  156.25   15.30
   3   5 -14   45.69    6.26
   4   0  -8  148.27   23.74
   4   3 -11    2.06   10.05
   2   5 -15   12.25    6.97
   3  -1 -10    2.66   18.11
   3   4 -14   39.90    8.14
   2   2 -14  189.99   23.68
   4   1  -9    9.96   15.80
   4   2 -10   -5.24   12.80
   2   1 -13  179.11   25.93
   3   0 -11    4.54   12.45
   3   1 -12   67.59   21.00
   4   3 -10   52.84   13.70
   4   4 -10    5.30    8.95
   4   5  -9   17.36    6.65
   4   1  -8   60.36   15.73
   1   2 -13    7.45   16.20
   2   3 -14   87.86   18.75
   3   3 -13   -5.85   14.21
   3   6 -13   15.13    5.28
   2   7 -14   15.13    6.28
   3   0 -10   60.88   22.86
   4   3  -9   10.00   12.43
   4   4  -9   69.48   12.73
   3   4 -13   38.34   13.63
   3   5 -13    3.73    9.37
   2   2 -13    3.02   12.06
   3   1 -11   38.03   20.03
   3   2 -12   80.74   18.07
   2   6 -14    6.84    7.77
   4   3  -8   58.76   15.36
   4   4  -8  247.48   19.33
   1   5 -14   -3.37   10.98
   2   5 -14   86.77   11.74
   1   3 -13   42.23   17.44
   1   6 -14    3.56    8.62
   3   3 -12    3.13   16.33
   2   3 -13   78.19   20.45
   3   1 -10   74.65   24.44
   3   2 -11   26.79   20.79
   3   6 -12    2.64    9.09
   3   4 -12    1.53   13.99
   3   5 -12   24.92   12.63
   1   4 -13   23.56   16.09
   3   3 -11   17.26   14.83
   3   2 -10  194.56   27.86
   1   3 -12   11.25   17.19
   1   8 -13   85.94   11.09
   3   4 -11   84.86   20.77
   1   5 -13  192.98   22.74
   2   2 -11  132.96   27.11
   3   5 -11   13.60   14.41
   3   3 -10  228.60   32.05
   1   6 -13   55.78   11.78
   1   7 -13  197.98   17.14
   2   4 -12   11.99   18.19
   2   8 -12   28.44    6.64
   3   7 -10   96.36   13.58
   2   9 -11  133.32   10.55
   1   9 -12    7.78    5.26
   3   4 -10  189.06   24.23
   3   6 -10   78.85   16.82
   2   3 -11  244.25   28.90
   2   5 -12  213.37   23.95
   2   6 -12   18.83   13.42
   2   7 -12   89.26   11.30
   3   2  -8  522.52   45.32
   3   5 -10  255.90   23.92
   1  10 -11    7.94    6.30
   3   8  -8   57.17    8.79
   1   5 -12   -2.40   10.89
   2   4 -11  107.94   25.89
   1   8 -12  226.10   21.34
   2   8 -11    6.91    7.00
   3   3  -8  186.18   30.87
   3   8  -7   -0.30    9.22
   1   7 -12    1.63   13.03
   2   9 -10    0.36    8.44
   2   5 -11  406.77   34.15
   2   7 -11  232.63   20.17
   3   7  -8   31.92   10.65
   2   6 -11    8.20   10.75
   3   3  -7    1.15   20.65
   3   4  -8  150.20   23.96
   3   8  -6  137.41   14.84
   3   5  -8   92.52   22.58
   3   6  -8   80.66   16.35
   1   9 -11   14.77    8.63
   2   4 -10  765.29   49.44
   2  10  -8   71.78   10.09
   3   7  -7   77.86   16.88
   3   8  -5   83.55   13.17
   1   5 -11  386.05   35.05
   1  10 -10   55.06   10.72
   3   4  -7  154.79   28.20
   3   8  -4   30.56    9.80
   2   5 -10  118.62   25.43
   2   9  -9    7.30    9.98
   3   5  -7   34.28   19.73
   3   6  -7   36.68   18.48
   1   6 -11  196.08   26.33
   1   8 -11   73.00   15.31
   2   6 -10  401.32   33.13
   2   7 -10   72.64   17.29
   3   7  -6   20.58   14.83
   0  10 -10   26.35    7.67
   1   7 -11   85.76   14.88
   3   4  -6   15.59   20.68
   2  10  -7  197.60   13.39
   3   5  -6   62.86   22.50
   3   6  -6  223.59   26.50
   3   7  -5   34.82   15.34
   2   8  -9   -4.68   12.13
   1   9 -10   31.79   13.43
   1  11  -8   94.94    9.58
   2   5  -9  154.10   28.54
   2   9  -8   15.68   11.72
   3   4  -5  249.63   29.37
   3   6  -5  237.18   27.75
   3   7  -4  231.28   22.74
   2   6  -9  156.25   25.56
   2   7  -9   47.11   17.51
   3   5  -5   98.57   23.64
   2  10  -6   -0.70    6.63
   3   6  -4   15.05   17.64
   1   6 -10    0.97   16.21
   1   7 -10   49.97   16.23
   1   8 -10    2.87    9.52
   2   8  -8   55.59   16.65
   2   9  -7   80.74   15.73
   1  11  -7   28.00   10.10
   0  10  -9  258.06   21.57
   2   6  -8   49.81   20.52
   2   7  -8   12.45   15.85
   0  11  -8   46.53   11.98
   1  10  -8   45.84   13.00
   2  10  -4   14.00   10.43
   2   8  -7  225.39   24.73
   2   9  -6  375.04   26.19
   2  10  -3   43.72    9.24
   2  10  -2  158.71   14.29
   2  10  -1    6.88    7.58
   0   9  -9   26.18   15.71
   0  12  -6   36.11    9.85
   1   7  -9   76.50   15.66
   1  11  -6   10.21   10.16
   2   7  -7  105.73   22.47
   2   6  -7  134.55   25.26
   1   9  -8  294.40   24.05
   2   8  -6   11.70   15.92
   1  10  -7   65.40   12.00
   0  11  -7   64.00   14.58
   1  11  -5   16.33   10.76
   2   9  -4   14.38   14.54
   1   8  -8   60.87   13.64
   2   9  -3   51.69   15.91
  -1  12  -5   94.49   11.54
   1   9  -7  115.59   18.81
   1  11  -4   53.14   10.51
   2   8  -4   41.77   14.36
   2   9  -1  360.21   25.12
   2   9   0  129.62   16.76
   0   8  -8  739.08   43.08
   0  10  -7    7.57   13.64
   0  11  -6   23.82   10.32
   0  12  -4  190.13   16.36
   1   8  -7  424.39   31.15
   1  11  -3  139.39   16.15
  -1  11  -6    1.71    9.32
   1  10  -5   21.63   14.08
   2   7  -4   16.60   17.96
   2   8  -3   37.44   18.56
   1   9  -6   12.67   13.73
   0  12  -3  105.76   14.04
   2   8  -2  234.10   26.58
  -1  12  -4    4.44    9.73
   1  11   0   29.64   10.90
   1  11   1    6.14    6.19
   2   7  -3   78.86   21.73
   1  10  -4  160.66   20.81
   2   8  -1   42.37   17.82
   0   8  -7   -4.23   17.90
   0  10  -6   29.21   11.61
   0  12  -2    1.36   10.09
   1   9  -5  181.76   23.08
   2   8   0  110.13   17.40
  -1  10  -6  346.74   24.58
   2   7  -2   14.92   18.46
  -1  11  -5   52.94   10.94
   0  12  -1   39.65   11.42
   1  10  -3   -6.25   13.00
  -1  12  -3   33.62   12.35
   0  11  -4   93.63   17.28
   2   7  -1  884.04   46.94
   0   9  -6    6.65   14.62
   0  12   0    6.18    7.02
   0  12   1   90.13   11.63
   1   8  -5    2.37   10.14
   1   9  -4   41.22   16.76
   1  10  -2  125.26   19.19
   2   7   0  479.17   35.63
  -1  12  -2   10.04   11.69
   0  11  -3   19.66   10.13
   1   9  -3  486.37   34.12
   1  10   3   55.52   12.04
  -1  10  -5  415.36   29.61
   1   8  -4   91.71   17.33
   1  10   0    1.93   13.57
   1  10   1   77.97   16.01
   1  10   2   20.28   12.14
  -2  12  -1    3.83    6.74
   0   9  -5   81.96   18.29
   0  10  -4  266.89   25.25
   0  11  -2  112.00   15.44
   1   9  -2  417.03   32.47
   0  11   5   22.09    7.68
  -1  11  -3   70.52   17.99
   0  11  -1    6.57   12.64
   1   8  -3    1.92   10.57
  -2  12   0   66.63   10.39
  -1  12   0  143.44   16.15
   0  10  -3  261.07   25.58
  -1  10  -4   23.39   15.21
  -1  12   4    6.72    5.39
   0   9  -4  201.08   23.40
   0  11   0  196.16   20.33
  -1  12   1   77.52   11.18
  -1  12   2   37.01   10.90
  -1  12   3    3.25    8.81
   0  11   4   45.70    8.94
   1   8  -2  264.64   28.20
   1   9   0  164.08   20.13
   1   9   4   18.72   12.13
  -2  11  -2   20.88   10.35
  -2  12   1   24.26    9.46
  -1  11  -2  119.70   20.14
   0  11   1  100.10   13.90
   0  11   2    4.09   11.81
   1   9   1   -3.97   14.39
   0  10  -2   66.59   16.75
   1   9   2  164.93   21.40
   0   9   5   -0.82   11.99
   0  11  -6   21.25    9.50
   1   8   2   -0.10   20.03
  -1  11   4    9.73    8.37
   0  11   1  135.36   16.97
   1   9  -4   53.04   18.91
   1   9  -1    0.67   18.39
   0  10   3  126.08   19.00
   1   9  -3  517.06   36.98
  -1  12  -6   93.60    9.69
   0  11  -5  222.37   18.62
   0  11   0  220.14   22.58
   1   8   1   81.46   24.37
  -1  10   5  146.37   18.99
  -1  12   1   98.88   14.49
   0   9   4  184.42   26.70
   1   8  -5   10.76   15.18
   0   8   5  128.60   21.74
   0  11  -4  110.16   16.60
   0  11  -1   13.02   10.57
   1   8   0  125.35   26.02
   0  10   2  406.29   30.30
   0  11  -2  113.01   15.87
   1   8  -4  111.49   22.74
   1   8  -1  957.71   52.74
  -1  11   3    9.97    9.57
  -1  12   0  163.95   17.06
   1   8  -3   -6.14   16.75
  -2  12   2    4.25    7.96
  -1  12  -5   84.60   10.01
  -2  11   4  135.60   13.22
  -1  12  -1   45.30   13.04
   0   9   3  261.88   27.25
   0  10   1  154.86   20.86
  -1  12  -4    6.55    7.33
  -1  12  -3   36.45   11.99
  -1  12  -2    8.07   11.24
   0   8   4    8.53   18.20
   0  10  -6   31.09    9.95
  -1  10   4    4.52   10.36
   0  10   0   48.59   19.17
   0   9   2   11.23   18.87
   0  10  -5   28.65   14.23
  -2  12  -6    1.27    6.03
  -1   9   5    4.60   11.60
   0  10  -4  250.90   25.24
   0  10  -1    8.30   11.55
  -1  11   1  233.19   23.06
   0  10  -2   65.27   15.52
   0   9   1  354.19   33.24
  -2  11   3    0.85   10.59
  -2  12   0   99.84   13.58
  -1  10   3   72.84   15.89
  -1  11  -6    5.11    9.65
  -2  12  -5  112.93   11.97
  -1  11   0   14.91   14.88
   0   9  -6   -1.48   12.41
  -2  12  -1    4.62   10.30
   0   9   0   22.12   13.06
  -1   9   4   35.55   14.31
  -1  11  -5   52.89   14.08
  -1  11  -1   11.71   14.21
   0   9  -5   77.46   18.36
   0   9  -1   51.50   18.44
  -2  12  -3   18.53   10.77
  -2  12  -2  162.62   14.30
  -1  11  -4  322.83   24.81
  -1  11  -2  106.91   18.78
   0   9  -4  200.53   25.05
   0   9  -2  377.24   33.43
  -3  12  -1  145.72   12.75
  -2  10   4   22.23   10.48
  -2  11   2   20.26   13.14
  -1  11  -3   54.27   12.89
   0   9  -3  163.77   24.39
  -3  12  -3    0.11    8.15
  -3  12  -2   35.52    7.71
  -2  11  -7   41.32   10.00
  -1  10  -7    1.76    7.13
  -1  10   1  110.11   22.03
  -1   9   3   30.65   14.15
  -3  11   2   60.89    9.94
  -2  10   3  127.56   20.06
  -1  10   0  323.99   27.90
  -2  11  -6  254.84   20.09
  -1   9   2  594.15   38.77
  -1  10  -5  397.39   29.10
  -1  10  -1  207.83   23.37
  -3  11   1    4.58   11.36
  -2  11  -5   66.70   14.93
  -1  10  -4   17.68   15.13
  -1  10  -3  201.27   25.06
  -1  10  -2   54.43   15.15
  -3  10   3   35.36   13.03
  -3  11  -6   13.83    6.49
  -2  10   2   26.23   12.53
  -2  11  -3   32.61   14.31
  -2  11  -2   21.90   11.47
  -1   9   1  531.47   39.24
  -3  11   0  141.28   17.26
  -4  10   2  104.65   11.52
  -1   9   0   92.91   21.64
  -3  11  -1   -5.00   11.57
  -1   9  -6   67.90   17.02
  -3  11  -4    5.44   11.75
  -2   9   3   49.28   19.75
  -1   9  -1   75.35   20.97
  -3   9   4   -2.54   12.13
  -3  10   2    4.35   13.27
  -3  11  -3  110.97   16.68
  -3  11  -2   27.60   10.16
  -2  10  -6    6.57   13.29
  -1   9  -4  852.53   45.14
  -1   9  -2    8.28   12.13
  -4  10   1   21.09   10.81
  -2   8   4   88.25   21.54
  -4   9   3  202.01   16.74
  -2   9   2  112.11   22.68
  -2  10  -5  279.80   27.17
  -2  10  -1   39.07   14.31
  -2  10  -3   -1.29   15.88
  -2  10  -2  165.27   24.42
  -3   9   3   74.16   18.01
  -4  10  -1   52.27   13.71
  -3  10  -6  106.01   14.87
  -3  10   0   43.76   13.45
  -2   9  -7   67.44   16.96
  -4   9   2   -4.50   12.30
  -4  10  -3   82.56   11.96
  -4  10  -2    3.95    8.46
  -3   8   4  213.08   25.47
  -3  10  -1  206.80   22.43
  -3   9   2   35.39   17.89
  -3  10  -3   -1.68   15.74
  -3  10  -2  176.25   24.21
  -2   9  -6  372.42   29.75
  -2   9  -1  464.97   38.83
  -2   9  -5  182.19   25.85
  -4   8  -8   14.22    6.73
  -4   9   1   61.38   17.19
  -3   9   1  113.34   22.80
  -2   9  -3   81.11   22.69
  -2   9  -2   13.70   13.13
  -4   8   3   95.34   18.28
  -5   8   0   42.61    9.89
  -3   8   3   68.14   20.84
  -5   7   2   46.41   10.21
  -5   8  -3   98.22   11.48
  -5   8  -2   86.94   12.09
  -4   9  -1   99.37   20.36
  -3   9  -1    1.43   18.03
  -4   8   2  156.74   23.87
  -4   9  -4   10.33   10.15
  -4   9  -2  309.46   28.32
  -3   8   2   27.38   19.69
  -3   9  -4   21.51   18.87
  -3   9  -2   84.24   22.82
  -3   9  -3  115.19   20.90
  -5   7   1   56.75   13.13
  -5   7  -5    4.98    5.89
  -4   8   1    1.52   18.78
  -3   8   1   88.89   19.90
  -4   7  -8   74.12   12.54
  -4   7   3  190.52   27.11
  -3   7   3   73.43   22.97
  -5   7   0   10.37   12.39
  -3   8   0   90.28   25.06
  -5   7  -4   74.48   10.66
  -5   6   2   47.74   13.61
  -5   7  -3   33.37   12.91
  -4   8  -1  142.89   26.58
  -5   7  -2   13.01    9.30
  -4   7   2    2.14   19.12
  -4   8  -3  136.22   25.23
  -4   8  -2   21.56   20.73
  -3   7  -8   73.70   20.52
  -3   7   2   12.09   20.66
  -3   8  -4   55.65   23.87
  -3   8  -2  229.30   32.13
  -4   7  -7  165.31   19.51
  -3   8  -3   16.57   15.01
  -5   6  -5   34.02   11.83
  -5   6   1   26.14   15.04
  -4   6  -8   21.62   12.78
  -4   7   1   83.10   25.69
  -4   6   3   23.69   21.51
  -4   7  -6   55.06   14.55
  -5   6  -4    6.77   12.80
  -5   6   0   52.25   17.51
  -5   6  -1   14.04   16.34
  -4   7  -5   22.13   17.90
  -5   6  -3  117.26   16.02
  -5   6  -2  147.79   21.24
  -4   7  -4   24.68   20.56
  -4   7  -1  281.57   36.75
  -3   6  -8   -2.34   18.31
  -4   6  -7    5.39   15.08
  -4   6   2   59.07   25.93
  -4   7  -3   14.81   21.35
  -4   7  -2  288.26   36.21
  -3   7  -3   82.53   21.99
  -5   5  -5   13.69    9.41
  -5   5   1   16.56   17.42
  -4   5  -8   47.69   15.43
  -4   6   1  -10.04   21.28
  -3   6  -7  209.11   32.67
  -5   5  -4   46.97   16.35
  -5   5   0   74.03   20.31
  -4   6  -6  202.81   27.09
  -4   5   3   69.39   21.30
  -5   4   2   25.03   17.82
  -5   5  -3   52.33   14.36
  -5   5  -2   45.64   18.76
  -5   5  -1  153.86   21.31
  -4   6  -5  156.41   27.25
  -3   6  -6  289.44   39.02
  -4   6  -1  296.65   40.87
  -5   3   3   -4.46   15.70
  -4   5  -7  238.94   27.74
  -4   6  -4   16.10   15.98
  -4   6  -3   72.36   26.73
  -4   6  -2    1.48   23.52
  -5   4   1   70.18   22.44
  -4   5   2   34.94   20.18
  -5   4  -4    2.46   15.92
  -4   4  -8   30.57   15.21
  -5   4   0   52.85   22.47
  -4   5  -6   91.63   23.65
  -5   3   2   83.21   21.92
  -5   4  -3  106.14   22.13
  -5   4  -1   22.83   20.49
  -4   5   1  161.52   28.91
  -3   5  -7    8.61   22.50
  -5   3  -5   31.29   15.67
  -5   4  -2  210.95   24.99
  -4   4   3   63.06   27.35
  -4   5  -5   98.11   21.41
  -5   3   1    9.32   20.61
  -4   4  -7   17.88   14.00
  -4   5  -4  126.38   29.58
  -4   5  -1  359.62   44.79
  -5   3  -4   38.32   18.58
  -4   3  -8    4.16   13.50
  -4   5  -3   23.02   23.90
  -4   5  -2  354.37   42.49
  -5   2  -5   95.93   19.13
  -5   3  -3   40.42   20.34
  -5   3   0  166.54   29.38
  -4   4   2   30.24   27.34
  -5   2   2    5.91   19.49
  -5   3  -2   45.58   22.76
  -5   3  -1  284.71   34.16
  -4   4  -6  356.60   37.15
  -5   1   3    1.71   16.47
  -5   1  -5   47.26   16.66
  -5   2  -4   68.81   20.57
  -4   4   1  102.45   32.18
  -5   2   1  164.73   28.94
  -4   2  -8   60.28   16.30
  -4   3  -7  130.40   24.94
  -4   3   3   16.65   24.22
  -5   0  -5  103.20   14.36
  -5   2  -3   36.45   20.61
  -5   2   0   86.64   26.38
  -4   4  -4   -2.28   21.54
  -5   1   2   68.65   22.11
  -5   2  -2  187.77   29.94
  -5   2  -1    8.43   21.99
  -4   4  -3   87.68   28.65
  -4   4  -1  323.60   43.89
  -5   1  -4   21.19   13.57
  -4   4  -2    9.26   17.14
  -5   1   1    0.34   21.65
  -4   1  -8   -1.38   13.25
  -4   3  -6   91.07   21.81
  -4   3   2  192.68   36.63
  -5  -1  -4   14.49   14.98
  -5   0  -4   76.54   19.48
  -5   0   2   32.71   18.87
  -5   1  -3   48.45   20.93
  -4   2  -7   33.32   20.11
  -5   1  -2   12.34   20.80
  -5   1  -1  271.27   34.22
  -5   1   0  146.70   29.05
  -5   0  -3   -5.69   18.07
  -4  -2  -8   38.88   10.74
  -4   0  -8   76.77   17.02
  -4   3   1  543.29   48.50
  -5  -2  -3   11.29    9.90
  -5  -2   2   40.58   14.49
  -5  -1   2   72.80   19.37
  -5   0   1  162.44   27.34
  -4  -1  -8   38.83   13.84
  -4   2   3  118.64   31.44
  -4   3  -4  420.88   46.08
  -5  -3   0   54.82   13.25
  -5  -1  -3   42.73   14.12
  -5   0  -2   84.66   24.29
  -5   0   0   97.05   25.18
  -4   2  -6  367.20   39.11
  -4   3  -3   25.25   25.64
  -4   3  -1  322.98   43.69
  -5  -2  -2   34.94   16.53
  -5  -1   1    9.21   18.04
  -5   0  -1   25.48   16.38
  -4   1  -7  140.22   25.30
  -4   3  -2  162.74   30.46
  -5  -2   1  132.13   17.09
  -5  -1  -2    9.57   13.67
  -5  -1  -1  113.97   24.04
  -5  -1   0   94.14   23.40
  -4   2   2   45.85   30.04
  -5  -2  -1    3.94   11.88
  -5  -2   0   53.00   18.82
  -4   0  -7   -0.92   18.16
  -4  -3  -7   -3.05   11.54
  -4   1  -6   -3.14   21.25
  -4   2  -4   38.86   28.22
  -4   2   1  198.58   33.31
  -4   1   3   -5.86   24.96
  -4  -2  -7   41.59   17.93
  -4  -1  -7   36.34   14.71
  -4   2  -3  140.44   29.32
  -4   2  -2   13.84   26.14
  -4   2  -1  312.38   45.93
  -4   0  -6  150.43   30.07
  -4   1   2  510.38   53.77
  -4  -4  -6   -7.08   12.28
  -4   1  -4  559.52   50.22
  -4   1   1  748.84   64.82
  -4  -1  -6   16.99   16.48
  -4   0   3  163.41   36.50
  -4   1  -3  157.35   36.78
  -4  -3  -6   37.85   19.33
  -4  -2  -6   60.10   23.41
  -4   1  -2   72.88   32.40
  -4   1  -1  157.97   38.67
  -4   0  -4   74.52   31.52
  -4   0   2  116.84   37.65
  -4  -5  -4   87.96   19.65
  -4  -2  -5  159.47   31.23
  -4  -1   3   -5.81   27.15
  -4   0  -3  231.22   35.46
  -4   0   1  271.78   45.50
  -4  -1  -4  553.89   52.95
  -4   0  -2  109.06   34.76
  -4   0  -1   65.13   33.83
  -3   0  -7    1.21   15.12
  -4  -6  -2  139.18   19.58
  -4  -6   3  117.01   16.88
  -3  -6  -7    4.48   10.01
  -3  -2  -8  295.61   31.06
  -4  -2  -4    1.08   24.80
  -4  -1  -3  271.18   42.33
  -3  -3  -8  119.72   23.32
  -4  -5  -3   64.59   20.87
  -4  -4  -4    6.19   14.47
  -4  -3  -4  208.94   33.29
  -4  -2   3  367.22   44.28
  -4  -1   1  616.24   59.08
  -4  -6  -1   27.55   17.85
  -4  -6   2   28.38   16.55
  -4  -1  -2   33.82   22.72
  -4  -1  -1   66.42   33.58
  -3  -1  -7  324.35   36.05
  -4  -6   1   21.54   17.08
  -4  -5   3    8.66   18.07
  -4  -3   3   27.40   25.54
  -4  -2  -3  214.50   33.32
  -4  -2   2   76.36   33.94
  -4  -5  -2    4.82   20.58
  -4  -4  -3  109.55   23.05
  -4  -4   3  351.23   37.28
  -4  -3  -3  234.24   36.98
  -4  -2  -2  264.29   41.55
  -4  -5   2  185.79   28.08
  -4  -2  -1   25.46   29.98
  -4  -2   1   85.60   32.94
  -3  -5  -7  256.22   26.67
  -3  -2  -7   19.74   22.00
  -4  -5  -1   60.31   18.88
  -4  -5   1   43.18   22.79
  -4  -4  -2  169.79   27.30
  -4  -4   2   52.57   26.78
  -4  -3  -2    7.10   18.21
  -4  -3   2  276.95   35.31
  -4  -4  -1   22.45   23.84
  -4  -4   1   30.12   26.42
  -4  -3  -1   98.15   32.95
  -4  -3   1  128.21   34.06
  -3  -4  -7   -1.33   19.41
  -3  -3  -7  393.43   39.38
  -3  -1  -6   11.79   16.24
  -3  -6  -6   96.57   21.09
  -3  -7  -5   -1.93   10.19
  -3  -2  -6   52.54   26.52
  -3  -8  -3   21.59   11.50
  -3  -5  -6   77.17   20.03
  -3  -3  -6  106.69   30.15
  -3  -4  -6  131.71   25.83
  -3  -7  -4    8.87   18.35
  -3  -6  -5   68.89   23.16
  -3  -2  -5   30.61   26.13
  -3  -8  -2    8.22   12.34
  -3  -8   4   17.42   13.65
  -3  -3  -5   25.78   25.58
  -3  -5  -5    1.79   16.80
  -5   4   3  159.96   22.84
  -4   4   5  709.76   45.95
  -4   6   3   26.89   20.53
  -5   1   3    0.95   11.15
  -4   5   4  453.39   38.97
  -5   3   3   -6.75   14.86
  -4   7   1   72.82   17.15
  -5   0   2   49.99   11.90
  -5   2   3  157.35   20.58
  -4   3   5    5.74   13.02
  -5   4   2   37.84   18.53
  -5   5   1   25.99   17.40
  -4   1   5    8.20    8.07
  -4   4   4  107.52   25.49
  -4   6   2   69.39   22.89
  -4   7   0    9.38   17.31
  -5   1   2   75.76   16.09
  -4   5   3  109.72   26.11
  -5   0   1  188.12   17.57
  -5   2   2   -8.89   14.66
  -5   3   2   71.85   15.75
  -5   4   1   65.23   19.42
  -4   3   4  339.44   35.60
  -5   6  -5   27.83    9.10
  -5   6  -4    3.57   10.26
  -5   6  -3  117.68   13.76
  -4   6   1    1.01   18.03
  -5   1   1    7.15   13.93
  -5   3   1  -13.66   15.00
  -4   0   4    1.36    7.66
  -4   2   4   21.27   17.70
  -4   4   3   78.56   24.65
  -5   0   0  123.23   15.72
  -4   5   2   -0.01   14.32
  -5   4   0   38.96   14.42
  -5   5  -2   55.77   18.16
  -4   6   0  468.30   38.54
  -5   0  -1   17.21   11.34
  -5   1   0  166.02   21.33
  -5   3   0  183.45   24.36
  -4   3   3   32.43   16.96
  -4   7  -3   18.27   15.64
  -5   4  -1    6.66   12.33
  -5   5  -3   51.93   13.36
  -4   4   2   33.18   22.68
  -4   5   1  150.21   28.55
  -5   0  -2   76.20   13.75
  -4   1   3   10.82   14.98
  -4   7  -4   26.75   14.36
  -5   1  -1  254.41   24.16
  -5   3  -1  242.54   26.90
  -5   4  -2  210.27   24.65
  -4   6  -1  385.49   35.92
  -5   0  -4   44.37   10.32
  -5   0  -3   -2.81   10.20
  -5   4  -7   72.30   11.06
  -5   3  -2   31.33   18.01
  -5   4  -3  113.66   20.19
  -4   3   2  246.80   33.20
  -5   1  -2   11.64   10.80
  -5   2  -2  138.29   22.33
  -5   4  -6   -1.38   11.62
  -5   4  -4   12.50   14.55
  -4   4   1  121.80   27.65
  -4   6  -2    0.22   18.60
  -5   1  -3   38.65   14.96
  -5   2  -7   55.89   10.71
  -5   3  -7   73.80   11.84
  -5   3  -3   29.12   16.88
  -5   4  -5   36.43   11.05
  -4   0   2  104.95   20.66
  -5   1  -4    9.92   12.71
  -5   2  -3   18.98   16.31
  -4   1   2  527.13   38.27
  -5   2  -6   -2.34   11.27
  -5   3  -6  140.56   14.12
  -5   3  -5   20.77   14.69
  -5   3  -4   22.47   12.03
  -4   6  -3  106.26   23.35
  -4   3   1  497.87   41.46
  -4   4   0  794.52   53.48
  -4   6  -9   24.07    8.09
  -4   6  -4   32.42   18.69
  -4   2   1  236.02   32.86
  -4   1   1  752.88   46.51
  -4   6  -8   42.85   12.42
  -4   3   0   15.90   23.08
  -4   4  -1  274.39   36.37
  -4   6  -7   15.60   13.43
  -4  -1   0    9.10   16.57
  -4   2   0  646.76   47.92
  -4   5 -10   24.17    9.28
  -4   5  -3   16.04   15.20
  -4   1   0    5.61   14.24
  -4   3  -1  292.40   37.00
  -4   4 -11  117.19   10.97
  -4   4  -2    7.30   22.70
  -4   5  -4  155.86   27.61
  -4  -1  -1   59.87   20.13
  -4   5  -9   22.47   12.75
  -4   5  -5  106.36   24.56
  -4   0  -1   52.95   21.74
  -4   2  -1  231.12   29.94
  -4   4  -3   59.15   26.23
  -4   5  -8   78.07   18.16
  -4  -2  -8   37.64    9.51
  -4   1  -1   85.07   20.50
  -4   3  -2  129.47   24.77
  -4   5  -7  257.15   24.70
  -4  -1  -2   21.64   18.95
  -4   4 -10   96.35   14.96
  -4   4  -4    6.63   21.27
  -4  -2  -4   20.74   15.32
  -4   2  -2   23.99   22.52
  -4  -2  -7   53.16   12.85
  -4  -2  -6   30.54   13.65
  -4  -2  -5  134.80   19.28
  -4   0  -2  125.55   25.65
  -4   1 -11   -0.16    6.83
  -4   2 -11  157.62   15.25
  -4   3  -3   24.24   17.47
  -4  -1  -3  284.06   30.81
  -4   4  -9   13.09   10.73
  -4   0 -10   42.77   12.87
  -4   2  -3  111.64   26.97
  -4   3 -10   73.92   15.84
  -4   3  -4  374.38   39.09
  -4   0  -3  215.00   29.95
  -4  -1  -8   51.30   15.35
  -4   1 -10   83.01   15.97
  -4   2  -4   21.50   21.93
  -4   3  -9   92.22   19.57
  -4   3  -5   44.22   23.07
  -4  -1  -7   36.53   17.15
  -4  -1  -6   21.17   16.96
  -4  -1  -5   66.67   21.37
  -4   0  -4   54.65   22.53
  -4   3  -8    4.22   17.13
  -4   3  -6   62.42   23.68
  -4   0  -9   -1.53    9.81
  -4   2  -9    9.33   16.41
  -4   3  -7  101.14   20.14
  -3   4 -13    2.05    7.15
  -4   0  -5  298.04   32.76
  -4   1  -5   82.19   25.43
  -3   5 -11  260.48   21.23
  -4   1  -8  -15.30   16.69
  -4   1  -6   -8.29   19.31
  -4   2  -8   61.18   16.65
  -4   2  -7   16.55   19.48
  -3  -3 -11    2.01    7.60
  -3   5  -9   47.45   18.12
  -3   3 -13   10.06   10.59
  -3   4 -12   46.33   10.53
  -3  -1 -13   36.98    8.30
  -3  -2 -12    9.43   10.00
  -3  -3 -10   12.53   12.14
  -3   0 -13   51.14   13.46
  -3   1 -13   43.94   14.12
  -3   3 -12    7.87   13.51
  -3   4 -10   47.25   19.15
  -3   4  -7  138.61   27.71
  -3   4  -9  238.66   27.25
  -2   3 -15   11.96    6.51
  -3  -3  -9    5.33   14.22
  -3  -2 -11    8.84   13.75
  -3  -1 -12   46.32   14.89
  -3   2 -12   17.70   16.29
  -3   3 -11  233.50   26.76
  -3  -3  -8  139.81   22.50
  -3  -3  -7  331.53   31.24
  -3  -3  -6   74.72   21.88
  -3   0 -12    7.71   15.44
  -3  -2 -10   16.52   16.50
  -3   1 -12    8.33   11.27
  -3   3 -10  456.00   34.57
  -3  -1 -11   -1.31   16.86
  -3   2 -11   48.49   20.32
  -3   3  -9   66.46   19.25
  -3  -2  -5    7.58   20.66
  -2   2 -15  106.79   12.42
  -3  -2  -6   60.62   24.26
  -3   0 -11    2.89   13.23
  -3   1 -11   50.06   16.72
  -3   2 -10  117.78   26.06
  -2  -1 -15   -0.04    6.89
  -3  -2  -8  231.64   26.97
  -3  -2  -7    4.67   21.24
  -3   2  -9  711.71   49.09
  -3   2  -8  238.91   34.06
  -2   3 -14  134.95   14.05
  -3  -1  -6    3.49   21.47
  -3   0 -10   60.66   23.75
  -2  -4 -12  139.23   15.73
  -2   0 -15   59.94   13.19
  -2   4 -12   50.26   17.26
  -3  -1  -7  280.04   35.21
  -3   1  -9   12.70   15.86
  -3   1  -8   16.12   21.41
  -3   0  -7    1.51   15.96
  -2  -2 -14   -0.85    8.47
  -2   2 -14   35.37   14.66
  -2   3 -13  261.89   24.53
  -2  -1 -14  167.61   20.23
  -1   2 -16    1.19    6.15
  -2   0 -14   13.89   15.14
  -2   3 -12    4.18   16.43
  -1  -2 -16   16.43    9.81
  -2  -3 -12   10.53   15.36
  -2  -2 -13   64.67   14.92
  -2   2 -13    3.12   11.76
  -2  -4 -10    5.47   16.43
  -2   3 -11  157.31   27.11
  -1   1 -16   20.44    9.10
  -2  -1 -13  244.67   27.27
  -2   1 -13  317.33   30.58
  -1  -5 -13    8.80    9.84
  -1  -1 -16  109.46   14.24
  -2  -4  -9   36.18   19.55
  -2   2 -12  179.37   27.05
  -1  -3 -15    4.98   11.33
  -2  -3 -11   21.05   14.61
  -2  -2 -12  233.13   28.24
  -1  -4 -14    7.95   11.60
  -2  -4  -8   32.43   20.57
  -2   2 -11    7.23   19.80
  -1   2 -15    2.03   10.19
  -2  -3 -10  128.97   27.02
  -2  -1 -12   39.92   21.69
  -2   0 -12  228.79   31.13
  -2   1 -12   42.18   17.11
  -2  -2 -11  202.91   30.71
   0   0 -17   61.90    7.85
  -2  -3  -9   61.86   25.04
  -2   1 -11   39.07   23.96
  -2  -1 -11   20.94   21.89
  -2   0 -11  103.26   27.61
  -1  -5 -12   56.19   15.91
  -1   1 -15    8.32    9.51
  -2   1 -10   -2.46   22.32
  -1  -1 -15   -0.26   14.36
  -2  -2  -9   53.52   25.88
  -2  -1 -10   21.29   23.33
  -2   0 -10  112.52   29.07
  -1  -4 -13   12.74   16.21
  -1  -3 -14    5.59   10.87
  -1   2 -14   95.30   16.09
   0  -3 -16   25.23   11.66
   0  -6 -13   29.49   11.19
  -1  -5 -11  369.00   30.86
  -1  -2 -14    4.16   17.37
  -1   1 -14   69.45   20.58
   0   1 -16    1.77    8.11
  -1   2 -13  739.46   43.58
  -1  -4 -12   23.08   20.24
  -1  -3 -13   18.05   19.26
  -1  -1 -14    6.50   13.53
  -1   0 -14   36.72   15.19
   0  -5 -14  101.93   16.72
   0  -4 -15   35.70   14.21
   0  -2 -16  200.91   19.44
  -1  -5 -10   63.71   22.18
   0   0 -16  154.33   16.05
   1  -1 -17   13.86    8.01
  -1   1 -13  -10.43   17.63
  -1   2 -12  227.92   27.66
   1  -4 -16    0.69    9.56
  -1  -5  -9   88.04   24.76
  -1  -4 -11   65.47   24.66
  -1  -3 -12  195.71   31.82
  -1  -1 -13    4.97   20.77
  -1   0 -13  398.66   38.79
   0  -6 -12   26.57   15.62
  -1   1 -12  618.67   46.64
   0   1 -15   12.91    9.22
   1  -5 -15   19.85   11.94
  -1  -4 -10  417.55   41.95
   0  -5 -13   47.83   18.50
   0  -4 -14    4.79   17.49
   0   2 -14   73.06   19.10
  -1  -1 -12  487.01   45.99
   0  -2 -15   81.66   16.97
   0   0 -15  123.25   20.33
   0  -1 -15   63.36   15.65
  -1  -4  -9   85.16   28.46
   0  -6 -11   83.06   21.76
   1   0 -16   32.17   11.75
  -1  -3 -10  117.59   30.99
  -1  -2 -11   26.70   19.24
   0  -3 -14  115.07   25.57
   1  -7 -12  200.00   18.69
   1  -2 -16   -2.47   13.04
  -1  -1 -11  721.06   52.50
   0   1 -14   -2.05   10.46
   0   2 -13    6.22   13.40
   1  -1 -16  129.90   16.18
   0  -5 -12   29.86   22.42
   0  -4 -13   52.86   23.62
   1  -4 -15   32.21   16.29
   0  -2 -14   -3.04   14.68
   0   0 -14    2.54   18.12
   2  -5 -15    4.04   10.01
   2  -3 -16   10.07   10.12
   0  -6 -10   73.96   24.46
   1  -6 -13  139.54   20.95
   1  -5 -14   10.51   17.15
   2  -2 -16    2.48    9.28
   2  -1 -16   28.44   15.33
   0  -3 -13   15.69   24.62
   0   1 -13  397.58   36.38
   1  -3 -15  165.74   23.96
   0  -6  -9    6.70   22.59
   0  -5 -11    4.72   17.05
   1  -7 -11   27.56   17.13
   1   0 -15   80.80   15.42
   0  -2 -13   60.17   26.93
   0   0 -13   23.71   22.11
   1  -6 -12   -0.62   19.79
   2  -4 -15   59.30   16.29
   0  -3 -12   81.53   24.64
   1   1 -14   14.95   17.16
   2  -7 -12    3.93   13.99
   0  -2 -12  194.49   37.39
   1  -7 -10   -0.01   19.30
   1  -3 -14   19.50   22.28
   2  -5 -14  125.00   21.32
   3  -3 -15   -2.40    9.02
   3  -2 -15    2.44    7.27
   0  -1 -12  279.88   36.21
   1   0 -14  176.01   23.91
   2  -3 -15    2.65   11.65
   0  -3 -11   17.04   28.52
   1  -1 -14   11.39   19.41
   2  -1 -15   19.98   13.85
   3  -5 -14   10.94   12.01
   0  -4 -10  343.55   44.94
   1  -6 -11   36.42   25.20
   3  -7 -12   14.57   11.19
   1   1 -13   15.12   18.25
   2  -4 -14   19.29   20.15
   3  -6 -13    8.84    9.70
   1  -3 -13  141.51   33.69
   1   0 -13   14.03   19.73
   1  -6 -10   16.73   27.48
   1  -1 -13   24.54   23.86
   2  -3 -14  183.39   29.77
   3  -8 -10   98.83   15.51
   3  -4 -14    6.02   11.00
   1  -4 -12   -0.97   19.64
   1  -5 -11   -4.53   19.23
   3  -1 -14  126.38   21.00
   3  -2 -14   19.05   14.98
   3  -5 -13   10.62   17.40
   1  -6  -9  393.71   48.34
   2  -7 -10  164.32   31.07
   2  -4 -13   49.39   21.42
   3  -7 -11  140.43   18.75
   1  -4 -11   34.79   33.00
   1  -2 -12    0.92   19.84
   1  -1 -12   -1.74   25.37
   3  -6 -12   62.67   16.22
   1  -5 -10  158.39   32.74
   2  -5 -12   20.88   19.91
   2  -3 -13  303.97   41.08
   2   0 -13    8.11   23.55
   3  -8  -9   57.55   18.69
   3  -4 -13  106.19   25.00
   4  -5 -12   52.98   12.98
   1  -3 -11   12.17   31.29
   4  -7 -10   38.12   14.88
   4  -6 -11  112.41   19.56
   2  -7  -9   -6.32   27.85
   3  -3 -13    0.99   22.87
   3  -1 -13   29.91   25.55
   3  -7 -10   67.27   25.42
   3  -5 -12   79.61   20.87
   4  -4 -12   24.99   18.88
   2  -6 -10   -0.51   30.62
   2  -5 -11    6.55   31.74
   3  -6 -11   -1.51   24.94
   2   0 -12  116.00   26.56
   3  -8  -8    2.65   20.67
   4  -3 -12   82.97   20.20
   4  -2 -12   15.70   13.20
   2  -1 -12   50.66   25.36
   2  -4 -11  136.37   42.57
   4  -5 -11    2.00   14.94
   2  -6  -9   49.32   36.95
   3  -7  -9    1.40   26.64
   3  -5 -11  302.46   42.05
   3  -3 -12  317.22   42.09
   4  -7  -9   87.16   19.89
   4  -6 -10  105.85   26.51
   2  -5 -10   30.43   27.78
   3  -1 -12  167.71   41.61
   2 -10  -2   35.89   25.48
   2  -8 -10   10.52   23.89
   2  -9  -8   96.19   25.80
   3 -10  -6   11.56   16.64
   3 -10  -1   37.93   22.71
   1  -7  -9   73.58   33.92
   2  -7 -11   33.31   22.55
   3 -10  -2    2.05   22.93
   1  -6 -10    8.45   27.98
   3 -10  -4  226.06   29.92
   3 -10  -3   60.06   21.14
   2  -9   0  331.41   45.34
   4  -9  -7    3.88   14.98
   1  -8  -5   98.67   37.76
   1  -7  -8  153.76   39.86
   3  -9  -8   21.33   16.07
   2  -9  -6    2.21   21.66
   2  -9  -5  269.18   45.47
   2  -9  -1    4.04   21.10
   4  -8  -9    4.38   14.08
   2  -9  -4  246.52   44.87
   2  -9  -2  121.36   36.44
   3  -9  -7    3.54   22.97
   3  -7 -11  192.78   23.54
   1  -7  -7  747.83   60.45
   2  -8  -8    9.67   28.49
   2  -7 -10  110.44   24.88
   3  -6 -12   60.70   15.63
   4  -9  -5   -2.85   16.59
   4  -9  -4   99.62   20.73
   4  -9  -3  229.01   24.49
   2  -6 -11  187.10   31.68
   3  -9  -6  138.56   26.16
   3  -9  -1  105.06   28.69
   3  -8  -9   47.09   17.63
   2  -8  -7  267.22   43.19
   4  -7 -10   26.22   14.97
   3  -9  -4   -0.72   24.64
   3  -9  -3   97.59   31.10
   3  -9  -2   46.98   20.65
   4  -8  -8   71.82   15.85
   2  -7  -9   10.06   18.63
   2  -8  -6  506.79   49.71
   3  -8  -8    7.15   16.35
   2  -8  -5  113.73   35.23
   4  -8  -7   56.74   21.06
   2  -8  -4   87.46   33.80
   2  -6 -10    7.37   24.70
   3  -8  -7   26.68   24.99
   3  -6 -11    2.10   18.06
   2  -5 -11   15.04   22.72
   3  -5 -12   72.17   14.31
   4  -7  -9  115.84   18.08
   3  -8  -6   20.73   26.18
   3  -7  -9    5.40   21.32
   4  -8  -2  140.89   23.24
   2  -7  -7   98.21   27.45
   3  -8  -1   64.25   26.42
   4  -8  -5  150.17   22.92
   4  -8  -4   64.00   23.44
   4  -8  -3  102.88   23.22
   2  -6  -9   64.49   28.72
   3  -8  -5  190.60   36.20
   2  -7  -6   22.11   27.16
   3  -8  -3   70.12   28.34
   3  -8  -2   24.05   19.21
   4  -7  -8   64.28   22.28
   4  -6 -10  116.11   17.31
   3  -7  -8   39.67   25.14
   4  -4 -12   19.45    8.28
   2  -5 -10   51.06   26.62
   2  -6  -8   66.72   29.94
   2  -4 -11  119.14   27.85
   3  -5 -11  304.16   30.97
   3  -4 -12  174.24   22.46
   4  -7  -7   24.02   21.31
   3  -7  -7   28.56   25.66
   5  -6  -6   21.67   13.80
   4  -6  -9    0.34   18.59
   5  -6  -5   15.22   13.97
   5  -6  -3  216.08   19.53
   3  -7  -6  509.62   47.90
   3  -6  -9   70.34   20.43
   4  -7  -6   36.27   17.83
   5  -6  -4   51.63   15.81
   5  -5  -8   10.53   13.18
   2  -5  -9   64.99   27.94
   3  -7  -5  249.21   38.30
   4  -7  -4  324.93   36.47
   4  -7  -3  236.02   31.34
   4  -7  -2    5.56   12.99
   4  -5 -10   28.36   19.05
   4  -3 -12   61.21   13.90
   3  -6  -8   31.33   24.00
   3  -5 -10   48.64   22.96
   4  -6  -8   74.56   24.10
   4  -4 -11  132.36   20.39
   5  -4  -9   88.04   14.99
   2  -4 -10   47.03   25.09
   3  -7  -3   94.88   24.22
   5  -5  -7   42.29   15.61
   3  -4 -11    3.37   18.30
   4  -6  -7   10.48   21.86
   3  -6  -7  375.73   38.25
   4  -5  -9  220.15   29.72
   4  -2 -12   16.86   12.12
   5  -4  -8   57.33   16.49
   3  -6  -6   17.54   23.81
   4  -6  -6  134.03   24.55
   5  -5  -5  129.99   17.59
   5  -5  -4  126.63   20.25
   5  -5  -3    7.26   14.49
   4  -4 -10  228.07   24.53
   4  -3 -11   54.75   17.46
   5  -3  -9   22.99   13.88
   3  -4 -10   53.57   17.98
   3  -2 -12  111.21   20.23
   4  -6  -4  104.56   27.13
   4  -6  -2   66.72   22.44
   4  -5  -8   13.11   20.16
   3  -5  -8   42.15   19.22
   4  -6  -3   31.27   22.51
   5  -4  -7   -8.91   14.68
   4  -1 -12  118.19   15.96
   4  -5  -7  143.31   28.76
   3  -5  -7  164.04   31.04
   4  -4  -9   -0.58   13.35
   5  -3  -8    1.45    9.99
   4  -2 -11  152.21   21.65
   5  -4  -5   -4.39   16.11
   4  -5  -6   75.87   27.09
   4   0 -12    3.12   10.16
   5  -4  -4   93.34   20.50
   5  -4  -3  197.74   23.49
   3  -3 -10   39.08   21.95
   5  -3  -7   58.11   18.61
   3  -2 -11    6.71   12.55
   4  -4  -8   98.13   21.59
   3  -4  -8  189.29   32.53
   4  -5  -4  488.49   43.42
   5  -2  -8   33.64   16.09
   5  -1  -9   25.18   10.01
   4  -5  -3  102.36   26.79
   4  -5  -2   21.02   14.99
   4  -3  -9  122.96   25.40
   4  -1 -11   79.55   18.62
   5  -3  -6   34.25   18.65
   4  -4  -7   -6.82   20.82
   3  -3  -9   71.35   24.41
   5  -3  -5  300.57   29.20
   5   0  -9   21.10   11.53
   5  -3  -4  162.99   25.28
   5  -3  -2  112.58   20.25
   5  -2  -7   35.59   17.62
   5   1  -9    9.09    8.90
   3  -2 -10   18.30   20.75
   4  -4  -6  220.35   29.74
   5  -3  -3   -2.20   11.36
   5  -1  -8   17.68   14.52
   4  -3  -8    1.45   14.48
   4   0 -11  182.14   19.35
   4  -4  -5  723.90   51.40
   5  -2  -6  195.94   25.48
   4  -4  -4  110.57   27.32
   4  -2  -9   10.03   14.01
   4  -1 -10   71.37   21.47
   5   0  -8   17.27   13.75
   4  -4  -3   92.02   25.18
   4  -3  -7  213.36   32.50
   4   1 -11   39.25   14.34
   5  -1  -7   47.75   13.87
   3  -2  -9   -2.32   19.45
   3   0 -11    4.80   16.83
   4  -4  -2   47.88   17.54
   4   3 -11   -0.01    7.85
   5  -2  -4   56.31   20.25
   5  -2  -2    2.61   15.71
   5   2  -8   -3.10    8.80
   3  -1 -10   -1.43   18.90
   5  -2  -3  166.57   24.01
   4  -3  -6  333.04   37.40
   4  -2  -8   67.14   23.90
   4   0 -10   53.91   20.87
   5  -1  -6   46.23   14.72
   5   0  -7   64.14   17.02
   4  -1  -9   37.62   21.18
   4  -3  -5    9.14   22.21
   3   1 -11   35.82   18.44
   5  -1  -4  135.87   23.73
   5   1  -7   50.86   12.04
   4  -3  -4  407.11   41.15
   4  -2  -7    1.89   14.88
   4   1 -10   42.48   18.86
   5  -1  -3   -5.80   16.62
   5  -1  -2   85.71   19.57
   5   2  -7   93.42   11.90
   3  -1  -9  359.77   38.77
   3   0 -10   59.17   22.98
   4  -3  -3   29.49   16.91
   4  -3  -2  210.40   31.37
   4  -3  -1  548.85   42.57
   4  -1  -8   77.98   20.22
   5   0  -5   34.80   18.95
   5   1  -6   23.85   15.03
   5   3  -6    0.97    9.48
   4  -2  -6  326.93   37.43
   4   2 -10   -2.20   10.23
   4   4 -10    0.46    5.39
   5   0  -4   59.68   19.03
   5   0  -1  173.23   20.40
   5   2  -6  131.85   17.12
   4   3 -10   57.88   13.66
   5   0  -3   80.76   20.29
   5   0  -2   46.48   16.97
   4  -2  -5  721.53   52.47
   5   1  -1    6.02   11.66
   5   3  -5   68.90   12.89
   4  -1  -7  353.30   35.75
   5   2  -5    4.29   13.22
   3   1 -10   89.34   23.74
   4   0  -8  116.88   23.46
   5   1  -3   34.23   16.70
   5   1  -2   54.18   16.58
   5   3  -3   34.88   11.00
   3   0  -9   12.14   15.61
   4   5  -9   22.98    8.60
   5   2  -3    4.18   13.37
   4  -2  -3  113.45   27.60
   4  -1  -6  380.61   40.96
   4   2  -9  137.78   24.71
   4  -2  -2   42.78   23.64
   4   4  -9   77.77   14.49
   3   2 -10  172.75   26.50
   4   0  -7    7.84   15.50
   4   1  -8   81.28   26.35
   4  -1  -5   12.59   16.99
   3   3 -10  188.30   26.24
   4   0  -6  365.66   42.15
   4   2  -8  223.27   30.76
   4   1  -7  519.50   45.72
   4   5  -8   25.42   11.93
   3   4 -10  154.19   21.23
   4  -1  -3    5.79   16.00
   4  -1  -2  530.69   47.47
   4   0  -5  288.47   39.06
   3   2  -9   54.08   23.83
   4   2  -7   16.88   22.44
   4   1  -6  201.05   30.60
   4   0  -4    1.31   17.60
   4   3  -7  466.11   38.20
   4   5  -7  180.29   20.56
   3   3  -9  552.91   43.52
   4   4  -7   -9.83   15.74
   4   0  -3  225.51   33.35
   4   1  -5   10.80   17.46
   4   2  -6  109.99   28.45
   3   4  -9    9.76   18.39
   3   6  -9    1.87   10.04
   4   0  -2  139.08   32.85
   4   0  -1  309.71   40.39
   4   0   0  608.19   48.93
   4   7  -3    0.21    9.39
   3   2  -8  478.97   41.26
   3   5  -9  265.64   24.88
   4   1  -4   30.92   27.18
   4   3  -6   36.60   23.95
   4   5  -6    9.44   15.42
   4   2  -5   72.47   27.40
   4   4  -6   94.55   23.81
   4   6  -5   -6.13   12.52
   4   6   1   16.71    8.75
   3   3  -8  221.07   34.38
   3   7  -8   26.22   10.88
   4   3  -5   38.06   23.80
   3   8  -7    3.10    6.07
   4   1  -2  564.76   47.42
   4   1  -1  590.47   51.41
   4   1   0   18.53   24.12
   4   2  -4    0.33   16.74
   4   4  -5    4.92   18.44
   4   5  -5   54.45   15.51
   4   5   2   -2.06    9.61
   4   6   0   38.59   12.73
   3   4  -8  157.60   25.46
   3   6  -8   55.28   15.93
   4   2  -3  370.60   38.88
   4   3  -4   64.22   26.00
   4   5  -4   98.36   22.10
   4   6  -2   26.31   15.10
   3   5  -8   77.77   17.28
   4   2  -2  103.34   30.11
   4   2   1   20.89   22.72
   4   4  -4   92.16   25.71
   4   4   2  174.20   22.54
   4   5   1   54.46   16.28
   4   2  -1   73.00   28.74
   4   2   0  172.72   31.72
   4   3  -3    6.21   23.33
   4   5  -3   11.30   18.68
   3   3  -7    5.10   17.32
   3   7  -7   73.23   16.51
   3   9  -4   34.72   10.26
   4   3   1   83.13   24.56
   4   4   1    1.96   17.71
   4   5  -2  196.44   26.82
   4   5   0   10.91   16.95
   4   3   0   -3.26   21.10
   4   5  -1   39.57   14.77
   3   4  -7  175.32   31.76
   4   4  -1    6.00   15.03
   4   4   0    8.99   14.38
   3   5  -7   26.85   19.93
   3   6  -7   24.17   13.74
   3   9  -3   10.58   10.06
   3   7  -6   27.74   16.82
   3   9  -2   42.12   11.62
   3   9  -1   34.53    8.43
   2  10  -5   18.20    9.39
   3   7  -5   48.00   19.75
   3   8  -4   31.72   12.30
   3   7   4   15.69   10.50
   3   4  -5  432.77   45.90
   3   8  -3   44.73   17.09
   3   8   2   23.09   12.28
   2   9  -6  273.51   21.50
   3   5  -5  116.35   29.88
   3   7  -4  247.40   26.14
   3   8  -2    1.79   15.21
   2   7  -7   97.62   20.26
   2  10  -4   -0.48   10.43
   3   8  -1   50.61   17.43
   2   6  -7  105.01   22.86
   3   5  -4  679.87   52.56
   3   6  -4   26.12   16.79
   3   7  -3  144.68   27.27
   3   7   3    8.90   14.86
   3   6   4    9.54   16.47
   2   8  -6   -4.48   14.63
   3   7  -2   68.36   22.72
   2   9  -5   32.76   12.04
   3   5  -3  430.28   45.66
   3   6  -3  108.17   23.59
   3   7  -1   50.67   22.68
   3   7   2  218.05   23.35
   3   6   3   77.60   22.77
   3   7   0    5.65   20.06
   2   7  -6  680.48   43.44
   2  10  -2  203.78   20.04
   2  10   2    9.26   11.13
   3   5  -2   11.05   23.49
   3   6  -2   88.27   22.53
   1  11  -4   61.34   11.45
   3   5   3   21.22   23.38
   3   6  -1   65.90   27.88
   3   6   2   49.07   24.21
   2   8  -5  273.50   30.07
   2   9  -4    2.22   15.95
   2  10  -1   16.95   13.83
   2  10   1   45.30   14.07
   3   4   3  403.95   43.17
   3   5  -1   95.39   30.94
   3   6   1  108.34   27.52
   2   8   6   79.83   14.98
   3   4   1   46.95   27.66
   3   4   2   40.66   27.56
   1  10  -5   21.27   12.89
   2   7  -5  257.84   32.40
   2   9   4  102.43   16.49
   1  11  -3  134.53   16.05
   2   8  -4   41.94   20.88
   2   9  -2   36.32   14.54
   1  11  -2  117.01   16.51
   2   7  -4   19.55   21.75
   0  12  -2    0.67    8.08
   2   8  -3   29.90   16.70
   2   8   5   20.51   11.52
   2   9   0  136.72   24.12
   2   9   2   38.73   18.52
   1  10  -4  148.81   17.85
   2   7   6   45.41   18.60
   2   9   1    3.55   12.36
   1   9  -5  152.47   19.61
   2   8  -2  267.29   33.92
   1  11   0   23.75   13.79
   1  11   1    1.19   12.76
   1  11   2   88.52   12.36
   2   7  -3   62.18   20.11
   2   8   4   82.64   21.95
   0  12  -1   38.36   10.91
   2   8  -1   40.52   22.85
   1  10  -3   -0.22   15.13
   2   8   3  109.24   25.44
   0  12   0    1.40   10.12
   1   8  -5   -1.88   15.05
   2   7  -2   24.43   17.49
   2   7   5  328.34   30.45
   2   8   0  149.66   24.77
   2   8   1  153.60   29.03
   2   8   2   21.16   21.89
   0  12   2   67.74   11.99
   1   9  -4   29.83   17.68
   1   9   7   19.75   12.07
   1  10   5   14.89    9.84
   1  10  -2  118.44   21.87
   2   7  -1  727.30   50.47
   2   7   4  377.85   38.27
   0  11  -3   31.40   14.04
   2   6   5  111.70   27.69
   2   7   0  537.99   46.94
   1  10  -1  263.29   28.15
   1  10   4  203.86   22.35
   2   7   1   11.83   23.97
   2   7   3   40.93   18.72
   1   8  -4  104.88   23.59
   1   9  -3  479.12   37.62
   1  10   3   33.33   13.04
  -3   5  11  324.94   32.89
  -3   6  10  139.98   27.78
  -2   5  10   23.84   27.00
  -2   7   7  107.99   34.05
  -5   7   6   -2.88   11.58
  -2   8   3    8.97   18.02
  -4   8   6   28.14   21.18
  -3   8   6   10.63   23.07
  -4   7   8   67.47   22.66
  -3   7   8   38.98   24.54
  -2   7   6   39.41   27.72
  -3   8   5  179.27   32.77
  -2   6   8   24.60   20.20
  -5   7   4   78.85   15.24
  -4   4  11  116.60   16.99
  -3   6   9   53.80   25.62
  -3   8   4  246.13   36.23
  -2   5   9   78.89   29.98
  -5   6   7    3.78    9.11
  -5   7   2   60.41   12.72
  -5   7   3   -1.90   11.23
  -4   8   1   11.67   17.56
  -3   4  11    0.06   20.93
  -3   7   7   37.14   25.38
  -3   8   0   79.52   26.37
  -4   5  10   23.84   18.26
  -4   7   7   27.32   16.42
  -4   8   2  155.56   27.27
  -4   8   3   99.80   21.30
  -3   5  10   69.83   25.52
  -3   8   1   95.29   28.17
  -3   8   2   18.68   23.30
  -5   4   9   58.66   13.00
  -5   5   8   -1.43   12.90
  -5   6   6   22.13   14.73
  -4   7   6   46.66   23.92
  -3   7   6  450.77   40.80
  -4   6   8   79.33   24.97
  -4   3  11   47.99   14.63
  -3   7   5  197.23   34.01
  -5   6   5   21.19   14.86
  -4   7   5   21.01   23.04
  -3   5   9   10.90   23.40
  -5   5   7   42.24   16.38
  -4   4  10  215.07   26.73
  -3   4  10   50.70   24.70
  -3   7   4   16.15   22.89
  -5   3   9   34.45   12.25
  -5   6   1   47.33   13.18
  -4   6   7    8.43   22.30
  -4   7   0    2.11   17.84
  -4   7   4  316.67   37.07
  -3   6   7  336.48   36.13
  -5   4   8   63.62   16.70
  -5   6   2   58.28   15.82
  -4   7   3  230.21   33.18
  -4   7   1   70.23   19.33
  -4   7   2   -9.16   20.89
  -3   7   2   14.23   16.44
  -5   5   6   -4.88   14.40
  -3   5   8   37.50   24.23
  -3   6   6    6.99   21.20
  -4   5   8   12.37   16.06
  -4   6   6  133.99   24.70
  -5   2   9   46.74   12.06
  -4   3  10   41.66   19.16
  -4   4   9   11.34   21.45
  -3   4   9   23.63   24.15
  -5   4   7    0.16   15.38
  -5   5   5  164.40   22.62
  -3   3  10   40.26   23.94
  -3   6   5  168.25   31.73
  -5   3   8   16.86   15.34
  -5   5   0   79.72   14.75
  -5   5   4  139.98   22.00
  -4   5   7  131.69   30.45
  -5   1   9   21.52    9.84
  -4   6   4  106.80   24.22
  -5   5   1   34.08   14.88
  -5   5   2  124.71   20.49
  -5   5   3    2.99   11.10
  -4   6   0  444.23   37.39
  -4   2  10  170.73   24.24
  -4   5   6   82.20   28.14
  -4   6   1    4.95   20.19
  -4   6   2   84.13   25.86
  -5   3   7   64.80   18.71
  -4   3   9  132.45   27.56
  -3   3   9   55.74   25.23
  -5   4   5    0.94   16.71
  -4   5   5   24.54   24.00
  -4   4   7    8.36   23.16
  -5   1   8   24.24   14.08
  -5   3   6   22.97   18.12
  -5   4   0   46.25   14.93
  -5   4   4  102.01   18.43
  -4   1  10   54.97   13.98
  -4   3   8    5.91   21.39
  -4   5   4  480.84   45.90
  -5   2   7   33.14   13.56
  -5   4   1   72.81   18.14
  -5   4   2   31.52   17.70
  -4   2   9    5.71   14.16
  -5   0   8    8.34   11.59
  -4   0  10   47.09   15.46
  -4   4   6  215.00   34.51
  -3   2   9    3.45   21.11
  -5  -1   8   40.82   10.20
  -5   3   5  278.32   26.41
  -4   5   0   30.74   20.05
  -4   5   1  168.00   29.65
  -4   5   2   19.25   21.64
  -5   1   7   44.40   17.77
  -5   2   6  177.19   21.47
  -5   3   4  166.59   25.69
  -4   3   7  211.20   33.85
  -4   4   5  678.06   53.16
  -4   1   9   21.66   20.01
  -4   2   8   56.24   23.60
  -5   3   0  184.06   21.96
  -5   3   3   -1.90   12.90
  -5   2   5   -8.03   17.52
  -5   3   1   -3.79   11.31
  -5   3   2  105.31   19.05
  -4   4   4   99.83   23.91
  -5  -2   7  106.43   12.54
  -5   1   6   36.80   18.17
  -4   3   6  321.48   39.75
  -5   2   4   41.60   20.55
  -4   0   9   98.16   21.91
  -4   4   3   90.16   22.55
  -5   2  -1   15.33   13.26
  -4   4   2   58.03   24.08
  -5   0   6  197.66   23.77
  -5   1   5  181.89   25.71
  -5   2   3  153.36   25.74
  -4   1   8   73.68   20.05
  -4   3   5   13.47   22.55
  -4   4   0  891.77   51.10
  -4   4   1  122.29   26.50
  -5   2   0   86.73   18.95
  -4  -1   9   12.04   16.23
  -5  -1   6   29.74   15.07
  -5   2   1  194.05   22.56
  -5   1   4  145.07   25.05
  -4   2   6  325.81   38.90
  -4   3   4  371.15   40.46
  -5   0  -2   78.20   13.99
  -5   0   5   32.12   18.82
  -5   1  -1  240.93   22.21
  -4   0   8  130.15   27.50
  -5   1   3   -4.48   17.75
  -4   3   3   48.69   23.93
  -5  -3   5   50.64    9.90
  -5  -1  -2    5.42    8.03
  -5  -1   5  169.62   21.88
  -5   1   0  144.98   21.69
  -5   1   1    8.73   16.91
  -5  -2   5   16.98   14.25
  -5   0   4   67.17   16.45
  -4   2   5  784.83   54.27
  -5   0  -1   10.76   12.99
  -4  -1   8   91.28   24.13
  -4   3  -1  236.95   28.91
  -4   3   0   15.05   19.56
  -4   3   1  547.72   44.14
  -5  -3   4    2.38   11.94
  -5  -1   4   52.30   18.27
  -5   0   3   66.67   16.58
  -4   1   6  424.75   43.07
  -5  -2   4   29.97   15.45
  -5  -1  -1  101.24   16.33
  -5   0   0  120.27   20.62
  -5   0   1  189.77   25.13
  -5   0   2   35.13   19.49
  -4   0   7   12.29   16.22
  -4   2   4   18.25   22.31
  -5  -3   0   40.15   10.52
  -5  -3   3   57.20   13.96
  -5  -2  -1    5.57    7.11
  -5  -1   3   28.70   17.46
  -4  -4   8  243.74   18.32
  -4  -2   8  205.64   23.00
  -5  -2   3   19.97   14.85
  -5  -1   0  128.20   19.35
  -5  -1   2   65.43   19.22
  -4  -3   8   79.64   17.03
  -4   2   3  102.62   27.31
  -5  -3   1   -2.08    7.86
  -5  -3   2   43.32   10.69
  -5  -2   0   50.36   14.65
  -5  -2   2   29.42   15.47
  -4   1   5   29.03   23.27
  -4  -1   7  569.28   42.35
  -4   2   1  205.97   32.14
  -4  -5   7  122.39   14.87
  -4  -2   7   18.70   21.48
  -4   1   4  183.55   32.84
  -4   2  -1  232.54   31.66
  -4   2   0  683.29   48.38
  -4  -6   6   18.69    9.11
  -4  -4   7   -8.00   12.86
  -4  -3   7  467.26   34.93
  -4   0   5  292.71   39.33
  -4   1   3    0.20   14.13
  -4  -2   6  115.74   27.62
  -4   0   4   10.60   23.69
  -4   1   2  516.30   44.03
  -4  -5   6   18.99   13.74
  -4  -1   5   20.42   25.56
  -4   1  -2   75.28   22.91
  -4   1   1  718.53   53.63
  -4  -6   5    0.23   11.13
  -4  -4   6  103.66   21.46
  -4  -3   6   51.13   22.43
  -4   1  -1  115.72   23.14
  -4   1   0   10.75   16.33
  -4   0   3  192.24   35.29
  -4  -2   5   96.28   28.40
  -4  -1   4   28.57   24.57
  -4   0   2  136.24   32.02
  -4  -5   5   48.24   13.62
  -4  -1   3    8.01   24.32
  -4   0  -2  113.87   22.27
  -4   0  -1   66.36   25.77
  -4   0   0  570.50   48.08
  -4  -6  -2  103.82   13.58
  -4  -2   4    8.42   17.10
  -4  -5   4  105.52   22.80
  -4  -1  -3  249.67   30.78
  -4  -1   2  535.40   49.54
  -4  -4  -4   -4.75   11.51
  -4  -4   4  105.04   25.10
  -4  -3   4   91.08   22.49
  -4  -2  -4    4.53   11.25
  -4  -2   3  328.15   40.92
  -4  -6  -1   27.82   13.68
  -4  -6   2   29.56   16.08
  -4  -5  -3   50.29   14.10
  -4  -3  -4  198.58   22.93
  -4  -1  -2   22.73   22.31
  -4  -1   1  538.17   50.39
  -3  -4   7  139.98   26.00
  -4  -6   0   28.62   15.38
  -4  -6   1   15.61   14.77
  -4  -5   3   19.45   19.06
  -4  -3   3   14.16   22.72
  -4  -2   2   76.38   28.11
  -4  -1  -1   79.41   26.18
  -4  -1   0    9.89   17.10
  -3  -5   7    2.82   14.78
  -4  -2  -3  210.64   25.46
  -4  -5  -2   14.19   15.72
  -4  -5   2  206.44   27.82
  -4  -4  -3   92.04   16.47
  -4  -3  -3  212.42   27.19
  -4  -3   2  339.33   39.02
  -4  -2  -2  237.35   32.97
  -4  -2   1   72.09   28.71
  -3  -8   5   93.00   13.86
  -3  -7   6   14.42   12.52
  -4  -5  -1   71.20   19.95
  -4  -5   1   57.07   21.06
  -4  -4   2   49.47   23.87
  -4  -2  -1    6.68   21.62
  -4  -5   0   12.40   12.94
  -4  -4  -2  187.27   26.20
  -4  -4   1   32.86   23.61
  -4  -3  -2   -3.19   20.58
  -4  -3   1  112.61   29.27
  -4  -4   0   31.60   21.77
  -4  -3   0   -1.91   14.99
  -3  -4   6    9.53   21.85
  -3  -5   6   68.24   22.37
  -3  -8   4   27.43   14.20
  -3  -7   5   29.37   16.18
  -3  -8   3   46.06   16.46
  -3  -6   5  255.12   30.67
  -3  -4   5  329.00   39.88
  -3  -8  -3   31.99   13.04
  -3  -7  -5   -1.35   10.08
  -3  -6  -6   92.82   13.95
  -3  -5   5  105.37   27.27
  -3  -8  -2   26.36   14.76
  -3  -6   4   19.98   21.38
  -3  -8  -1  154.32   20.67
  -3  -8   0  158.54   21.94
  -3  -8   1   40.63   13.86
  -3  -5  -6   69.84   18.00
  -3  -5   4  649.71   50.27
  -2 -10   3   36.69   11.29
  -3  -7  -4   13.29   15.00
  -3  -6  -5   45.29   16.93
  -3  -7   2   65.25   18.51
  -3  -7   1   58.18   23.29
  -2 -10   2  202.96   18.81
  -3  -7  -2  270.20   29.21
  -3  -7   0    9.25   20.11
  -3  -6  -4  -15.94   17.50
  -3  -6   2   81.07   27.96
  -3  -5  -5   -3.07   17.47
  -2  -9   4    6.92   13.67
  -3  -7  -1  179.52   24.19
  -3  -5   2    1.94   24.13
  -3  -4  -5   53.05   22.88
  -3  -6   1   82.49   26.95
  -3  -3  -4   77.23   26.84
  -2 -10  -2   -0.03   12.18
  -2 -10   1   12.76    9.86
  -3  -6   0  230.91   35.52
  -3  -5  -4   39.52   18.23
  -3  -5   1   97.01   30.19
  -3  -4  -4   65.12   25.93
  -2 -10  -1   47.65   14.98
  -2 -10   0   -2.01   13.77
  -3  -6  -2   23.63   17.43
  -3  -6  -1  104.70   23.57
  -3  -5  -3    0.77   22.09
  -2  -9   3   56.56   18.40
  -3  -5  -1  290.29   39.61
  -3  -5   0   20.83   18.87
  -3  -4  -3  486.58   45.33
  -3  -4  -2   28.05   26.14
  -3  -4  -1   70.34   28.75
  -2  -8   4   29.27   19.15
  -2  -9  -4   83.29   14.38
  -2  -9   2   35.05   14.97
  -2  -8  -6   92.45   17.80
  -1 -11   2   78.24   13.85
  -2  -7  -7   12.66   14.25
  -2  -7   4    3.11   20.01
  -2  -9  -3    6.35   15.89
  -2  -8   3   40.11   22.30
  -2  -9  -2   40.61   19.14
  -2  -9   0  126.08   24.32
  -1 -11   1    4.14   12.27
  -2  -9  -1    4.29   12.98
  -2  -8  -5    6.10   17.18
  -1 -11  -3  126.38   13.04
  -2  -7   3   67.26   25.21
  -1 -11   0   26.79   14.06
  -2  -7  -6   42.92   20.49
  -2  -6  -7  236.78   27.57
  -1 -10   3   -0.46   13.61
  -2  -8  -3  103.49   24.97
  -2  -8   0  150.34   29.86
  -2  -7   2    5.03   22.59
   0 -12   0   -0.91    8.50
  -2  -8  -2   28.34   21.95
  -2  -8  -1  128.88   28.23
  -2  -7  -5  402.71   37.24
  -2  -6  -6  333.22   35.22
  -1 -10   2  104.15   20.77
   0 -12  -1   53.20    9.42
  -2  -7   1  837.78   54.04
  -1  -9  -7   17.49   10.10
  -2  -7   0  511.87   46.59
  -2  -5  -6   68.63   25.27
  -2  -7  -3   56.26   26.76
  -2  -7  -2   48.54   24.69
  -2  -7  -1   41.41   26.34
  -2  -6  -5  127.76   29.70
  -1 -10  -4  201.67   23.25
  -1  -9   3  468.45   35.98
  -1  -8  -8   -4.48   13.15
  -2  -5  -5  490.99   44.84
  -1 -10  -3   36.73   13.90
  -2  -6  -3   59.54   27.95
  -2  -6  -2  200.10   34.82
  -1 -10  -2   25.59   14.10
  -1 -10  -1   87.16   17.97
   0 -11   2  116.44   17.55
  -1  -9   2  427.31   37.61
   0 -11  -5   42.06   14.42
   0  -9  -9   80.11   12.93
  -1  -9  -5   78.81   22.41
  -1  -8  -7   14.02   13.03
  -1  -8   3    6.54   14.28
  -1  -9   1   -7.65   12.86
  -1  -7  -8  140.56   23.57
   0 -11   1    4.84   10.08
  -1  -9  -3  387.87   36.98
  -1  -9  -1    4.79   21.29
  -1  -8   2  257.86   32.97
   0 -11   0  227.26   24.69
  -1  -8  -6   -2.67   13.58
   0 -11  -3   30.24   12.75
   0 -11  -1  121.16   21.10
  -1  -7  -7   -9.67   18.45
  -1  -6  -8    7.46   19.16
   1 -12  -2   23.65   11.90
  -1  -8  -5  210.84   31.65
  -1  -8   1 1055.26   58.72
   0 -10  -6   27.35   12.59
   0 -10   2   54.28   14.97
   0  -9  -8   43.42   16.34
  -1  -8  -4  600.89   46.66
   1  -9 -10   -1.31    7.72
  -1  -8  -3  109.41   27.50
  -1  -8  -2    9.65   21.65
  -1  -8  -1  100.97   27.61
  -1  -7  -6  197.88   30.76
   0  -8  -9   15.71   14.58
  -1  -6  -7   60.57   18.67
   0 -10  -5   33.82   14.23
   0 -10   1   11.19   17.39
   2 -12  -1   16.92    9.58
   0 -10  -4   -1.25   12.23
   0 -10   0   50.94   20.96
   2 -12  -3   54.70   10.47
   2 -12  -2   -1.08    8.10
  -1  -7  -4   68.19   25.69
  -1  -6  -6    2.11   20.04
   0 -10  -3  133.81   25.12
   0 -10  -2  423.51   35.80
   1 -11   1    5.17   13.59
   1 -11  -5   -0.26    9.55
   0  -9  -6  142.30   24.85
   0  -8  -8  220.18   26.62
   1 -11   0   15.51   15.42
   2 -11  -7    6.90    6.77
   0  12  -2    0.33   10.30
   2   8  -8   46.13   12.56
   0  10   2  406.80   31.68
   1   8   2    5.81   21.69
   1   9   1   11.54   20.37
   1  11  -4   65.48   15.75
   2   8  -3   37.51   22.92
   1  10  -1  261.93   28.81
   1  11  -6   11.37   11.58
   1  11  -5    2.78   12.57
   2   8  -7  206.26   24.41
   0  11   0  224.01   22.07
   2   7  -2    3.08   21.81
   2   8  -6    6.75   17.28
  -1  12  -1   30.40   10.48
   1  10  -2  125.12   22.98
   2   7  -3   53.63   25.01
   1   8   1   92.60   26.24
   1  10  -9   30.56   10.24
   2   7  -7  122.58   23.46
   2   7  -4   20.56   21.27
   0  10   1  200.19   25.61
   0  12  -7    0.36    8.63
   0  12  -5   -2.27   10.23
   2   7  -6  741.08   45.69
   2   7  -5  287.85   33.31
   0  11  -1   14.46   15.22
   0  12  -6   31.28    8.55
   1  10  -3    0.29   11.19
   0   9   2   28.07   20.20
   1   9  -1   10.08   20.53
   1  10  -8   46.10   13.55
   1  10  -4  154.73   22.94
  -1  12  -2    4.33    9.50
   0  11 -10   60.49    8.39
   1   9 -10   30.67   10.67
   1  10  -6  120.35   19.96
   1  10  -5   21.00   12.38
   1   9  -2  408.75   36.55
   0  10   0   49.00   15.69
  -1  11   0   10.57    9.05
   1   8  -1  968.19   55.54
   1   9  -3  458.90   37.68
  -1  12  -3   34.48   12.10
   0   9   1  324.46   33.86
   0  11  -3   16.62   12.02
   1   9  -9  111.90   14.53
   1   9  -4   37.11   19.87
   0  10 -11    1.34    6.76
   0  10  -1    5.85   17.22
   0  11  -4  111.86   19.83
   1   9  -8  302.06   26.03
   1   9  -5  165.31   26.21
  -1  12  -8   21.07    9.34
  -1  12  -4    5.16    8.52
   0  11  -8   53.72   13.46
   0  11  -5  228.53   23.13
   1   8  -2  240.38   28.84
   1   9  -7  112.84   21.46
  -1  11  -1   11.95   14.15
   0  11  -7   73.73   15.27
   0  11  -6   23.31   14.41
  -2  12  -3   14.31    8.53
  -1  12  -7    4.13   10.37
   0   9   0    5.62   19.30
   1   8  -3   -1.29   18.81
   1   8  -9   93.19   18.38
   0  10 -10   37.35   11.62
   1   8  -4  107.81   25.06
  -2  12  -4    7.19    9.52
  -1  11  -2  103.37   19.86
   0  10  -3  290.50   31.29
   1   8  -8   60.42   19.18
  -1  10   0  304.75   29.65
   0   9  -1   33.06   21.27
   1   8  -7  424.27   32.64
   1   8  -6  434.61   36.63
  -2  12  -5   88.88   12.78
  -1  10 -12   -0.08    5.85
   0  10  -9  264.46   22.11
   0  10  -4  270.72   30.00
  -2  12  -7   56.46    8.98
  -1  11  -3   61.36   18.84
   0  10  -5   33.56   19.27
   0  10  -7   10.16   11.82
   0  10  -6   24.15   14.11
   1   7  -8  448.22   34.76
  -1  10  -1  227.66   28.26
  -1  11  -9   95.57   15.22
  -2  11  -2   23.46   13.56
  -1  11  -8   -0.19    9.31
  -1  11  -7   87.67   18.30
  -1  11  -6   -5.66   15.83
   0   9 -10   79.15   16.37
  -2  11 -10    2.57    9.43
  -1   9   0   64.61   22.86
  -1  10  -2   59.11   22.31
   0   9  -9   19.16   17.05
   0   9  -4  225.04   30.78
  -2  11  -3   33.79   15.29
   0   8 -11    6.24   12.26
   0   9  -5   87.40   24.08
   0   9  -8  245.54   24.89
   0   9  -7  195.65   27.85
   0   9  -6    9.68   19.19
  -2  11  -9   30.66   13.35
  -2  11  -4   23.04   15.86
  -1   9 -12   12.98    9.65
  -1  10  -3  235.89   29.84
  -3  11  -4    5.48   11.15
  -2  10  -1   13.26   17.14
  -2  11  -8   -5.42   12.79
  -1   9  -1   79.00   20.12
  -1  10  -4   22.23   20.42
   0   8 -10   40.41   17.23
  -3  11  -5   36.85   13.18
  -2  11  -7   58.30   17.70
  -2  11  -6  384.77   28.91
  -1  10  -9   -0.37   10.89
  -1  10  -8  109.38   21.70
  -1  10  -5  435.18   33.92
   0   8  -9  476.92   36.04
  -2  10  -2  160.72   25.13
  -1   9 -11    1.95   13.14
  -1  10  -7   -3.38   12.10
  -1  10  -6  382.92   31.67
  -1   9  -2   13.66   15.49
   0   8  -8  646.92   40.03
   0   7 -10   90.37   21.08
  -2  10  -3    4.72   13.94
  -1   8 -12    1.50    7.91
  -3  10  -3    0.94   15.54
  -2   9  -1  420.22   37.45
  -2  10  -9   30.27   13.83
  -2  10  -4  138.21   26.68
  -1   9  -4  930.73   52.32
   0   7  -9    8.01   13.72
  -2  10  -8   31.66   19.96
  -1   9  -5  569.59   44.93
  -2  10  -7   71.93   24.37
  -2  10  -6    4.45   19.97
  -1   9  -8   78.67   19.67
  -1   9  -7   55.04   23.03
  -1   9  -6   75.04   25.26
  -3  10  -4   73.08   16.21
  -2   9  -2   22.69   22.59
  -1   7 -12   13.31   13.40
  -2   7 -13    3.27    9.12
  -4   9  -4   14.78   11.89
  -3   9  -2   75.26   23.33
  -1   8  -9   34.68   21.78
  -4   9  -7  112.61   12.35
  -2   9  -4   41.38   25.46
  -2   9  -8    6.25   22.01
  -1   7 -11    7.62   12.19
  -1   8  -7  204.51   32.51
  -2   9  -7   79.89   27.61
  -2   9  -5  186.83   34.77
  -3   6 -13    6.97    8.75
  -2   6 -13    9.99   10.70
  -2   7 -12   75.95   19.33
  -4   7 -10   14.24   11.25
  -3   5 -13   -1.71    9.12
  -4   8  -4   12.50   17.40
  -4   8  -6  102.76   17.26
  -2   6 -12    7.00   17.16
  -3   6 -12  160.09   22.60
  -3   8  -3   17.86   18.05
  -5   6  -5   24.75    9.78
  -5   6  -4   -2.87    8.33
  -4   7  -9    1.89   13.70
  -2   7 -10   67.21   20.83
  -3   4 -13    5.12    7.18
  -4   6 -10   13.40   13.35
  -4   7  -8   90.22   20.40
  -2   6 -11  130.54   29.07
  -2   5 -12   22.21   18.52
  -3   5 -12    0.78   21.16
  -4   7  -7  194.50   24.20
  -4   7  -3   12.40   21.86
  -4   7  -5   41.05   22.68
  -4   7  -4   39.47   23.14
  -4   6  -9   34.96   13.08
  -5   5  -5   16.69   13.33
  -3   6 -10   23.38   22.31
  -3   7  -3  120.72   27.44
  -5   5  -4   36.60   15.07
  -4   5 -10   28.28   11.34
  -2   4 -12   33.76   20.10
  -2   5 -11  100.03   27.77
  -4   6  -8   33.11   20.19
  -3   5 -11  237.04   30.22
  -4   3 -11   -1.77    9.75
  -5   4  -6    2.10   13.62
  -4   5  -9   21.42   19.06
  -4   6  -7   11.71   14.35
  -4   6  -2   14.79   24.67
  -5   3  -7   73.10   14.78
  -4   4 -10   77.66   17.89
  -3   3 -12   -5.64   19.57
  -4   6  -5  174.41   32.85
  -4   6  -4   23.25   25.52
  -4   6  -3   95.08   24.32
  -3   6  -8    1.82   19.41
  -5   4  -5   34.90   12.89
  -3   4 -11   61.65   28.21
  -3   6  -7  239.92   45.94
  -5   4  -4    8.81   16.94
  -4   5  -8   60.40   23.67
  -5   2  -7   57.01   14.85
  -3   2 -12    3.58   12.00
  -4   3 -10   47.81   16.63
  -4   4  -9   -3.53   18.84
  -3   5  -9   17.82   28.07
  -4   5  -7  234.62   35.10
  -3   1 -12    0.11   10.29
  -2   4 -10  568.74   54.81
  -3   4 -10   22.58   24.18
  -5   3  -5   27.69   13.77
  -4   5  -6  123.04   31.00
  -3   5  -8   29.13   28.84
  -5   3  -4   36.86   20.08
  -5   3  -2   18.85   18.72
  -4   4  -8   51.29   25.36
  -4   5  -5   97.81   30.21
  -5   3  -3   38.36   20.07
  -4   3  -9   73.99   22.32
  -4   5  -4  124.93   28.44
  -4   5  -3   12.65   19.94
  -3   5  -7   13.55   30.28
  -4   0 -10   43.38   14.31
  -4   1 -10   57.40   13.87
  -5   1  -6  132.88   17.30
  -5   2  -5  117.82   22.64
  -4   4  -7    5.81   26.46
  -3   2 -11   53.03   22.82
  -3   4  -9  254.52   35.65
  -3   3 -10  548.51   57.09
  -5   2  -4   41.75   21.20
  -4   2  -9   -2.08   18.56
  -4   3  -8   11.46   16.04
  -4   4  -6  398.27   42.98
  -3   1 -11   41.41   17.38
  -5   2  -3   25.92   20.39
  -5   2  -2  147.15   26.07
  -4   4  -2    3.93   27.02
  -3  -1 -11   15.73   16.87
  -3   0 -11    5.98   13.73
  -5   1  -4   19.37   20.11
  -4   1  -9  173.14   22.93
  -4   4  -4    4.11   18.91
  -4   4  -3   67.75   32.77
  -3   2 -10  107.65   44.72
  -3   4  -7  112.97   38.86
  -4   2  -8   57.69   26.27
  -5   1  -3   40.38   22.34
  -5   0  -4   68.54   21.80
  -5   1  -2   12.72   20.81
  -4   3  -6   99.49   34.31
  -3   1 -10  309.40   39.91
  -3   3  -8   82.15   27.18
  -5   0  -3   -5.99   19.37
  -4   1  -8   -5.00   21.51
  -4   2  -7   38.11   27.11
  -4   3  -5   74.19   33.59
  -3   2  -9  771.19   73.78
  -5  -1  -3   34.52   18.46
  -5   0  -2   77.87   23.23
  -5   0  -1    5.74   19.35
  -4   3  -4  426.90   47.64
  -3   0 -10   31.95   18.83
  -5  -2  -2   17.50   14.69
  -5  -1  -2    1.23   17.84
  -4   0  -8   77.85   21.25
  -4   2  -6  349.20   47.08
  -4   3  -3   33.72   23.53
  -4   3  -2  144.08   32.33
  -5  -2  -1    7.47   13.80
  -4  -1  -8   48.81   18.51
  -4   1  -7  168.36   33.52
  -3  -2 -10   18.96   17.96
  -3  -1 -10   89.20   21.61
  -3   1  -9   23.74   23.21
  -4   0  -7   10.62   26.05
  -4  -3  -7    8.04   19.31
  -4   1  -6    6.96   27.47
  -3  -4  -9   41.91   16.81
  -3   0  -9  432.49   42.76
  -4  -1  -7   17.21   25.85
  -4   2  -3  109.27   37.39
  -4  -2  -7   48.56   25.79
  -4   2  -2   13.55   31.75
  -4   2  -1  255.19   44.69
  -4   1  -5  127.97   37.61
  -3  -1  -9   37.42   21.63
  -4  -4  -6    2.70   12.91
  -4   0  -6  154.87   29.77
  -3  -3  -9   11.81   14.68
  -4  -5  -5   14.77   16.13
  -4   1  -4  545.68   59.70
  -4  -1  -6   34.09   28.32
  -3   0  -8  289.78   41.28
  -4  -3  -6   29.83   18.56
  -4  -2  -6   61.15   28.63
  -4   0  -5  340.28   48.13
  -4   1  -3  205.07   43.39
  -4   1  -2   70.92   35.57
  -3  -6  -7   -4.21   13.17
  -4   1  -1  121.81   39.38
  -4   1   0    8.68   32.35
  -3  -1  -8  194.69   32.60
  -4  -4  -5   59.01   24.50
  -4  -1  -5   89.24   27.28
  -4   0  -4   91.53   29.80
  -3  -4  -8  198.00   30.61
  -4  -5  -4   96.25   23.02
  -4  -2  -5  158.74   36.88
  -3  -3  -8  147.96   31.47
  -3  -2  -8  361.15   41.53
  -4  -3  -5   42.43   21.72
  -4  -1  -4  550.47   58.08
  -4   0  -2   98.33   30.70
  -4  -6  -2  125.27   21.98
  -4  -4  -4    3.55   16.92
  -4  -2  -4    8.80   30.71
  -4   0  -1   58.93   35.84
  -3  -5  -7  231.65   27.58
  -4  -5  -3   64.61   23.82
  -4  -3  -4  226.08   34.13
  -4  -1  -3  251.40   40.65
  -3  -4  -7    2.30   25.22
  -3  -2  -7   20.46   18.70
  -4  -6  -1   37.97   19.72
  -4  -2  -3  244.46   43.54
  -4  -1  -2   36.66   24.47
  -3  -7  -5    4.47   16.35
  -3  -6  -6   93.39   19.35
  -3  -3  -7  387.94   41.47
  -4  -4  -3   91.04   24.93
  -4  -3  -3  250.27   41.44
  -4  -1  -1   59.59   34.58
  -3  -1  -6   -1.17   24.41
  -4  -5  -2  -10.62   15.27
  -4  -1   0    3.57   30.72
  -4  -1   1  493.49   53.92
  -4  -6   3  110.71   18.89
  -4  -4  -2  219.62   31.81
  -4  -3  -2    9.88   29.56
  -4  -2  -1   10.24   29.26
  -3  -5  -6   96.91   24.19
  -3  -2  -6   78.59   24.27
  -4  -6   1   10.87   13.53
  -4  -6   2   23.12   17.61
  -4  -5  -1   63.08   20.83
  -3  -8  -3   31.09   17.19
  -4  -3  -1   92.29   33.83
  -4  -2   0  170.93   33.85
  -4  -2   1   77.26   33.48
  -4  -5   0    7.06   16.88
   3   4 -11   75.85   23.96
   3   6 -11  165.50   19.83
   4   4  -5    8.31   19.99
   3   5 -11    7.08   16.39
   3   3 -10  229.84   38.24
   3   8  -9   -3.51   11.57
   3   9  -5   -0.06   10.81
   3   2  -9   35.50   23.69
   3   7 -10  111.66   17.82
   3   4 -10  176.29   32.00
   3   2  -8  466.33   55.28
   3   5 -10  254.05   31.63
   3   8  -2    6.57   14.62
   3   3  -9  545.22   53.50
   3   8  -8   77.37   13.86
   3   7  -9  145.60   22.73
   3   4  -9   17.49   25.67
   3   6   0  220.80   33.22
   3   7  -1   29.67   20.10
   3   8  -7    3.46   15.87
   3   8  -3   44.08   18.03
   3   3  -8  177.19   37.77
   3   8  -4   36.58   18.77
   3   7  -8   31.79   18.78
   3   8  -5  123.74   22.46
   3   5   0   11.98   19.16
   3   7  -2   32.67   21.91
   2   8 -11    4.84    9.91
   3   4  -8  146.45   33.30
   3   7  -7   82.62   22.74
   2   9 -10   -5.03    9.30
   3   7  -3  141.42   28.35
   2  10  -8   76.30   12.43
   3   4  -7  112.38   32.57
   3   5  -1   80.13   31.11
   3   7  -6   28.37   21.64
   3   7  -5   52.88   22.22
   3   5  -7   48.42   26.67
   3   6  -7   30.25   18.06
   3   6  -2   59.77   21.68
   2   6 -11    5.70   14.65
   3   4  -6   10.57   25.28
   3   5  -2    3.98   24.79
   3   6  -6  221.17   33.43
   3   6  -3   68.36   26.89
   2  10  -7  214.44   17.74
   3   5  -6   56.89   27.17
   3   6  -5  199.87   33.85
   3   6  -4    6.57   23.87
   2  10  -3   43.85   10.61
   2   8 -10  114.58   18.32
   2   9  -9   11.97    9.71
   2  10  -6    6.58   12.55
   2  10  -4    3.40   12.41
   2   5 -10   87.17   24.90
   2   7 -10   60.57   18.59
   2   6 -10  351.18   33.21
   2   9  -8   19.32   14.19
   1   9 -11    8.45    8.35
   2   9  -2   34.21   16.94
   1  10 -10   58.33   10.67
   2   9  -7   80.18   15.46
   1  11  -8  108.01   12.62
   2   5  -9  130.21   28.23
   2   7  -9   67.87   20.91
   2   9  -6  380.44   30.07
   2   9  -3   54.80   19.30
   2   6  -9  149.14   27.46
   2   8  -8   71.46   16.22
   2   8  -1   21.79   20.20
   1  11  -7   24.54   11.51
   1  11  -2   83.46   13.76
   2   8  -7  241.68   29.31
   0  10 -11   -2.21    5.97
   0  11 -10   61.52    8.59
   2   6  -8   55.23   22.59
   2   8  -2  221.92   29.99
   1   9 -10   36.90   12.77
   1  11  -6    7.27   11.52
   1  11  -3  136.80   16.42
   2   8  -6   14.09   19.35
   2   8  -3   29.56   20.66
   1  11  -5    9.49   12.13
   2   7  -7  126.49   26.65
   2   8  -5  296.84   29.93
   2   8  -4   33.76   22.19
   2   6  -7  105.01   27.38
   2   7  -2   -0.21   20.88
   0  12  -7    9.80    8.90
   1   8 -10    8.76   13.37
   1  10  -8   48.86   11.86
   2   6  -6    9.68   20.78
   2   7  -5  211.03   31.89
   2   7  -4   16.80   21.84
   0  11  -9   28.51   10.11
   0  12  -2   -2.92    8.06
   1   7 -10   54.88   17.25
   1  10  -7   69.98   16.87
   1  10  -1  229.05   23.40
   0  12  -6   35.95   10.84
   0  10 -10   39.89   10.28
   0  12  -3   80.68   12.54
   1  10  -6  140.66   20.79
   1  10  -2  119.52   20.78
   0  12  -5    4.18    7.28
   1   8  -9  105.03   20.55
   1   9  -8  311.84   27.75
   1  10  -5   18.86   11.91
   1  10  -4  174.30   23.25
   1  10  -3   -3.37   10.58
   0  11  -8   49.90   12.72
   1   7  -9  104.76   22.12
   1   9   0  186.17   25.60
   1   9  -7  136.01   23.34
   0  11   0  198.51   18.75
   1   9  -1    3.61   17.22
   0   9 -10   87.00   14.54
   0  10  -9  269.33   20.83
   1   9  -6   12.11   17.58
   0  11  -7   60.17   11.62
   1   9  -5  185.98   26.43
   1   9  -2  434.12   35.92
   1   8  -7  480.64   38.29
   1   9  -4   47.71   20.83
  -1  11  -9   86.24   12.92
  -1  12  -7    4.91    7.14
   0  11  -1   14.37   13.17
   1   8   0  127.21   25.10
   0   8 -10   48.25   11.23
   1   8  -6  482.94   38.50
   0  11  -5  226.47   20.47
   0  11  -2  105.45   15.72
   1   8  -1  958.03   52.76
  -1  12  -6  150.97   15.76
   0   9  -9   17.69   10.21
   0  11  -4  106.35   15.96
   1   8  -5    5.92   18.37
   1   8  -2  267.83   32.49
  -1  12  -1   32.27   11.34
   1   8  -4  105.35   21.22
   0  10  -7   11.29   14.34
  -1  11  -8    3.26    8.33
  -1  12  -2    7.43   11.18
   0   8  -9  472.29   31.56
  -1  12  -4    7.91    8.55
   0   9  -8  261.18   26.01
   0  10  -6   24.07   16.51
   0  10   0   48.23   17.86
  -1  10  -9   -2.04   10.53
   0   7  -9   11.60   15.12
   0  10  -5   21.47   17.21
   0  10  -1    8.09   16.91
  -2  12  -6    0.11   10.24
  -1  11  -7  102.57   14.47
   0  10  -4  299.46   30.12
   0  10  -2   71.70   20.03
  -2  11  -8    6.11   10.47
   0   8  -8  685.36   40.16
   0   9  -7  163.75   21.71
  -2  10  -9   22.24   10.44
  -2  12   0   64.36   11.45
  -1  10  -8   98.96   17.49
  -1  11  -6    6.03    9.98
   0   9  -6   12.74   17.17
  -2  12  -5  108.63   12.75
  -1  11   0   22.99   14.49
  -3  11  -7    4.17    6.10
  -1  11  -5   64.55   16.99
   0   8  -7    9.81   16.07
   0   9  -5   92.64   22.50
   0   9   0   15.22   18.59
  -2  12  -4    8.90    8.61
  -2  12  -1    3.99    7.65
  -1  11  -4  354.29   28.35
  -1  11  -1    4.34   15.09
  -3  12  -4   19.85    9.41
  -2  12  -3   26.86    9.64
   0   9  -4  226.07   26.29
   0   9  -3  186.08   28.17
   0   9  -2  418.70   36.83
   0   9  -1   46.25   16.12
  -1   8  -9   28.36   13.38
  -3  12  -3    2.86    9.55
  -1   9  -8   76.51   17.99
  -2   9  -9   18.10    9.77
  -2  10  -8   11.71   13.29
  -2  11   2   17.91   11.19
  -1  10  -6  368.16   30.44
  -1  10   1  115.20   21.77
  -1   9  -7   68.96   18.51
  -1  10  -5  426.29   31.38
  -2  11  -5   81.74   18.79
  -2  11   1    5.31   12.71
  -1   8  -8  190.92   23.04
  -1  10  -4   15.61   17.41
  -1  10   0  344.20   31.86
  -1  10  -1  238.06   28.05
  -2  11  -4   30.94   16.51
  -2  11   0  109.43   19.18
  -1  10  -3  245.22   26.01
  -3  11  -5   48.53   11.18
  -2   9  -8   10.93   10.10
  -2  11  -3   35.89   17.53
  -2  11  -2   22.15   16.27
  -1   8  -7  104.54   18.05
  -3  11  -4   10.19   10.01
  -1   9  -5  550.07   37.52
  -3  11   1    2.63   11.72
  -1   9   1  448.55   37.48
  -3  11  -3   89.00   14.78
  -2   8  -8   65.31   18.04
  -1   9  -4  820.13   46.33
  -4   9  -6    9.41    7.41
  -3  11  -2   47.28   16.17
  -3  11  -1    7.32   14.27
  -2  10   2   31.10   16.84
  -1   9  -3  332.45   33.15
  -1   9   0   91.42   23.03
  -1   9  -2    3.95   12.84
  -1   9  -1   71.72   18.22
  -2  10  -4  118.98   20.24
  -2  10   1  205.93   26.63
  -4  10   3    5.40    8.11
  -2  10  -3   -0.89   17.54
  -2  10   0  266.51   29.72
  -3  10   3   41.56   14.26
  -3  10  -4   84.62   20.89
  -4   9  -5   21.89   11.69
  -4  10   2  140.04   16.12
  -4  10  -2    9.58   11.75
  -3  10  -3   -3.55   17.53
  -3  10   2   12.28   15.08
  -2   9   3   27.69   18.87
  -4   8  -6  101.97   13.66
  -2   9  -4   71.34   22.59
  -4  10  -1   49.76   11.79
  -4  10   0   30.47   14.52
  -3  10  -2  199.71   26.70
  -3  10   1   46.57   14.46
  -2   8  -6   24.40   13.84
  -2   9   2   83.95   22.90
  -3  10  -1  223.19   24.68
  -2   9  -3   87.88   23.90
  -2   9   1    0.00   18.24
  -3   9   4    9.30   14.72
  -2   9  -2    4.99   12.90
  -2   9  -1  464.93   40.90
  -2   9   0  319.31   35.07
  -3   9  -4   15.14   20.11
  -2   8  -5  706.92   43.95
  -4   8  -5   27.32   14.31
  -4   7  -6   60.30   13.41
  -4   9  -3   27.04   11.65
  -4   9   3  212.04   23.19
  -3   9   3   75.92   16.83
  -5   8  -1   -6.00    9.67
  -3   9  -2   61.86   19.12
  -3   9   2   34.23   15.20
  -5   8   0   46.96   12.16
  -5   8   2   35.71   11.47
  -4   8  -4   26.94   15.59
  -4   9  -1   72.55   16.48
  -4   9   0    7.27   17.20
  -4   9   1   60.27   19.83
  -3   9  -1   23.08   20.34
  -3   9   0  227.26   31.53
  -5   8   1    2.50    7.64
  -4   7  -5   29.52   16.93
  -4   8   5  109.14   18.51
  -5   7  -2    5.51    7.93
  -5   6  -3   74.68   12.66
  -4   8  -2    7.61   16.42
  -4   8   4   47.08   14.88
  -5   7  -1   79.48   15.15
  -5   7   4   55.29   12.76
  -4   7  -4   15.72   16.74
  -3   8  -2  186.25   31.16
  -3   8   3   57.18   22.59
  -4   8  -1   99.89   24.06
  -3   8  -1  394.43   40.44
  -5   6   6   18.80    9.52
  -5   7   0   16.36   13.46
  -5   7   3   -5.58   11.83
  -4   7   6    9.52   15.13
  -4   8   0   85.45   23.33
  -3   8   0   56.68   24.16
  -3   8   2   17.26   15.00
  -5   7   1   51.93   15.59
  -5   7   2   52.79   15.15
  -4   8   1    5.77   13.74
  -5   5  -3   33.11   11.18
  -5   6  -2  148.26   17.69
  -4   7  -3   28.89   17.62
  -5   5   7   23.27    9.37
  -4   7   5   15.71   18.39
  -5   6   5   14.91   13.06
  -4   6  -4   28.05   19.22
  -4   7  -2  331.79   33.07
  -3   7   4   13.48   20.39
  -5   4  -3   77.19   13.23
  -4   7  -1  295.45   33.87
  -4   7   4  337.55   35.35
  -5   5  -2   44.08   14.59
  -5   6   0   49.89   13.36
  -3   7   3   78.61   24.84
  -5   6   1   42.95   17.22
  -5   6   2   65.49   18.57
  -4   6  -3   83.58   22.59
  -4   7   0    4.66   15.32
  -4   7   1   80.74   26.34
  -4   7   2    7.05   21.59
  -3   7   2   33.06   22.51
  -5   5   6   -1.04   11.99
  -4   5  -4  117.71   24.90
  -4   6   6  117.83   24.65
  -5   5  -1  171.00   19.29
  -5   4  -2  197.09   20.51
  -5   4   7    4.99   11.84
  -5   5   0  121.23   21.60
  -3   6   5  175.47   25.56
  -4   6  -1  353.67   36.85
  -5   3   8    2.17    9.91
  -5   5   1   30.25   13.50
  -5   5   4  126.01   18.18
  -4   5  -3   18.20   15.15
  -4   5   7  117.09   23.47
  -4   6   4  118.81   27.69
  -5   3  -2   38.38   14.30
  -5   4  -1   30.39   15.67
  -5   5   2  134.81   19.21
  -5   5   3    5.47   12.13
  -4   4  -4    0.09   10.98
  -4   6   0  493.25   39.94
  -4   6   1   -3.30   14.14
  -4   6   2   76.98   26.13
  -5   4   6  115.64   16.29
  -4   5  -2  323.36   34.26
  -5   2  -2  155.67   18.03
  -4   5   6   79.74   24.63
  -5   3  -1  232.26   21.94
  -5   3   7   60.69   16.16
  -5   4   1   76.68   20.31
  -4   4  -3   74.79   18.50
  -4   5  -1  373.84   35.97
  -5   4   2   26.52   19.44
  -5   4   3  175.09   24.93
  -5   4   4   90.67   17.58
  -4   5   5   27.15   23.09
  -5   2   8   43.99   13.43
  -4   5   0   29.05   21.12
  -5   2  -1    7.35   13.81
  -5   3   0  196.50   24.98
  -4   5   1  166.88   28.72
  -4   4  -2   23.75   14.47
  -4   4   7    5.13   18.90
  -4   5   2   16.80   19.81
  -4   5   3  113.69   23.75
  -5   3   1   16.81   17.41
  -4   3  -3   21.68   16.82
  -5   1  -1  239.13   21.80
  -5   3   5  284.66   25.91
  -5   2   7   27.07   11.87
  -4   4  -1  279.07   30.87
  -3  -5  -6   90.73   19.12
  -3  -4  -1  110.30   26.80
  -3  -5  -3   18.50   20.27
  -2  -8   0  132.60   24.78
  -3  -5  -5    1.03   12.46
  -3  -5  -4   54.44   22.49
  -1 -10  -1   75.58   17.31
  -3  -4  -6  108.55   21.84
  -3  -4  -3  507.97   42.48
  -2  -7   1  852.16   49.55
  -3  -4  -5   56.03   21.56
  -3  -4  -4   50.49   23.22
  -2  -8  -1  134.86   25.17
  -2  -7  -9   21.86   10.16
  -1 -10  -2   26.85   15.23
  -1  -9   1    0.24   10.09
  -3  -3  -4   66.20   23.04
  -1 -10  -3   51.12   16.38
  -2  -8  -6  111.88   18.61
  -2  -8  -2   -0.33   12.78
  -2  -7   0  456.55   39.37
  -1 -10  -4  173.25   19.78
  -2  -8  -5    3.69   16.02
  -2  -8  -4   96.25   21.41
  -2  -8  -3  121.41   23.53
  -2  -6 -10    4.83    9.42
  -1  -9   0  160.01   20.93
  -2  -7  -1   37.92   20.61
  -2  -7  -2   63.37   23.41
  -1  -9  -8  160.04   16.42
  -1  -9  -1    9.93   17.60
  -2  -7  -7   12.81   16.82
  -2  -7  -6   45.94   19.72
  -2  -7  -3   65.57   24.03
  -2  -6  -9   24.59   11.11
  -1  -9  -2  182.20   26.54
  -1  -8 -10  102.50   13.69
   0 -10  -8   72.15   11.41
  -2  -7  -5  485.90   38.06
  -2  -7  -4  389.55   33.80
  -2  -5 -10  128.82   17.72
  -1  -9  -7   20.34   14.79
  -1  -8   0  118.82   22.99
  -1  -9  -3  395.57   33.68
  -2  -6  -8   13.16   17.15
  -2  -6  -2  207.47   28.41
  -1  -9  -6    2.31   10.89
  -1  -9  -5  105.80   21.66
   0 -10  -7  121.19   16.53
  -2  -6  -7  221.20   28.80
  -2  -6  -3   69.67   19.75
  -1  -8  -1  105.80   24.07
   0 -10  -6   31.76   14.77
   0 -10  -4    0.35   14.93
  -2  -6  -4  173.02   26.72
  -2  -5  -9    6.46   11.75
  -2  -4 -10   11.46   15.12
  -1  -8  -9  143.65   16.34
   0 -10  -5   47.21   16.76
   0  -9 -10   12.76   10.59
  -1  -5 -13    1.89    7.52
  -2  -5  -8  110.27   24.12
  -1  -8  -2    6.40   14.01
  -1  -6 -12    7.38   10.60
  -1  -8  -8    3.91   11.72
  -2  -5  -7   30.44   22.18
  -2  -5  -5  538.87   45.13
  -2  -4  -9   60.27   21.09
  -1  -8  -7   11.10   18.49
  -2  -5  -6   65.41   19.71
  -1  -8  -6   -1.72   19.24
  -1  -8  -5  191.52   29.31
  -1  -8  -4  604.80   44.44
  -1  -7 -10   47.39   17.01
   0  -9  -2   17.34   18.40
  -2  -4  -8   28.43   21.34
   1 -10  -7    3.74   11.22
  -2  -4  -7  388.09   35.74
  -1  -7  -9   70.45   20.56
  -1  -6 -11    6.59   14.76
   0  -9  -8   37.36   17.73
   0  -9  -3  310.36   32.43
   0  -8 -11   -0.01   11.94
  -1  -4 -13    9.88   10.81
  -1  -5 -12   38.79   14.84
   0  -9  -5    9.40   19.32
   0  -9  -4  154.37   23.23
  -1  -7  -8  131.13   21.83
   0  -9  -6  124.16   20.66
  -1  -7  -7   -7.71   18.91
  -1  -7  -5  148.01   28.78
  -1  -7  -4   49.30   18.46
  -1  -7  -6  171.00   26.24
   0  -8 -10   40.92   13.19
   0  -7 -12    1.41   13.00
  -1  -5 -11  323.43   30.27
   1  -8 -12    5.01    7.54
  -1  -4 -12   26.02   15.98
   0  -8  -9   17.34   18.50
   1  -9  -9   -2.53   13.62
  -1  -6  -8   20.32   22.00
   0  -5 -14  138.11   15.61
  -1  -6  -7   90.38   26.28
   0  -8  -8  212.28   29.13
   0  -8  -4    3.52   20.13
   0  -7 -11   14.76   16.33
   1  -9  -8   42.80   18.05
  -1  -6  -6   -2.32   14.12
  -1  -5 -10   98.38   25.28
   0  -8  -7  418.76   38.19
   0  -8  -5  125.05   26.93
   1  -9  -7  354.06   32.03
   1  -9  -5    0.32   17.81
   1  -8 -11   35.67   15.31
   1  -7 -13   61.83   13.79
   2  -9  -9   17.80   11.92
  -1  -5  -9   95.56   25.91
  -1  -4 -11   42.11   21.27
   0  -7 -10  202.60   27.82
   0  -6 -12   11.52   17.36
   1  -6 -14  109.03   14.83
   1  -5 -15   25.68    9.87
   2  -9  -8   73.68   16.07
  -1  -4 -10  461.03   40.44
   0  -7  -9  320.68   34.83
   0  -5 -13   46.44   16.86
   0  -4 -14   -0.68   12.10
   1  -8 -10    0.22   16.44
   2  -9  -7    6.28   14.53
  -1  -3 -11  478.83   38.86
   0  -7  -8  136.95   28.37
   0  -6 -11  101.24   23.64
   1  -7 -12  189.82   22.52
   2  -8 -11  111.15   16.28
  -1  -4  -9   95.33   21.86
   0  -7  -7   -6.35   20.76
   2  -7 -13   60.92   10.03
   0  -7  -6   72.58   21.00
   1  -3 -16   18.98    7.82
  -1  -3 -10  100.81   25.78
   1  -8  -8  268.07   32.39
   0  -6 -10   59.09   19.22
   0  -3 -14  117.52   19.36
   1  -8  -7    7.27   19.64
   1  -8  -5   85.30   25.32
   1  -6 -13  145.54   21.13
   0  -4 -13   44.76   19.22
   1  -7 -11   20.63   14.19
   2  -8 -10   11.38   11.02
   2  -6 -14   17.80    7.89
   0  -6  -9    5.12   20.86
   1  -5 -14    0.90   14.42
   1  -4 -15   32.35   13.40
   2  -5 -15   -0.95    6.13
   2  -7 -12    6.72   13.51
   0  -6  -8  233.24   34.59
   1  -7 -10    7.03   19.78
   1  -2 -16   -2.72    7.49
   2  -8  -9   66.64   15.91
   0  -2 -14    1.54   12.75
   1  -6 -12    5.37   18.35
   0  -4 -12   -1.76   19.84
   2  -8  -8    6.27   12.29
   0  -5 -10  182.56   27.64
   0  -3 -13    5.10   17.69
   1  -7  -9   54.32   19.60
   2  -8  -7  217.13   28.53
   1  -5 -13  138.49   24.34
   2  -6 -13   51.39   15.82
   2  -3 -16   13.27    7.98
   3  -7 -11  142.77   17.99
   1  -6 -11   30.99   21.42
   1  -3 -15  140.13   19.68
   1  -7  -7  794.13   51.71
   3  -5 -14    3.54    9.87
   2  -7 -10  142.17   25.52
   2  -5 -14   99.10   14.22
   2  -4 -15   47.70   13.16
   0  -3 -12   93.32   26.06
   0  -2 -13   23.87   19.44
   3  -7 -10   55.60   16.34
   0  -4 -10  338.55   38.92
   1  -6 -10   13.89   15.87
   1  -5 -12  138.16   27.31
   2  -6 -12  171.41   24.51
   1  -2 -15   73.32   17.17
   2  -7  -9    7.34   20.43
   3  -6 -12   79.18   17.05
   1  -6  -9  419.68   42.32
   2  -2 -16    2.99    6.46
   3  -7  -9    3.27   15.38
   0  -3 -11   16.58   21.59
   1  -3 -14   20.94   18.57
   2  -7  -8  251.13   33.34
   0  -2 -12  144.29   27.48
   1  -5 -11   -3.92   19.59
   2  -6 -11  224.06   29.59
   2  -5 -13  143.86   19.68
   2  -7  -7  114.48   23.03
   2  -7  -6   11.27   20.17
   3  -7  -8   53.53   19.07
   3  -5 -13    9.03   13.85
   1  -1 -15  265.22   24.16
   2  -4 -14   17.04   11.46
   2  -1 -16   16.25    9.88
   3  -6 -11   -1.49   15.85
   3  -3 -15   -5.35   10.00
   1  -4 -12   -8.66   20.60
   3  -4 -14   -1.36   12.57
   1  -5 -10  161.73   27.44
   1  -3 -13  106.17   25.80
   1  -2 -14  336.31   32.93
   2  -5 -12   30.72   15.53
   4  -5 -11    5.23    9.63
   2   0 -16   41.22   10.51
   3  -6 -10  179.68   26.30
   2  -6  -9   73.59   20.84
   2  -2 -15  135.03   20.15
   3  -5 -12  104.98   21.90
   1  -4 -11   35.26   18.41
   2  -4 -13   28.57   15.14
   2  -3 -14  189.98   25.15
   2  -6  -8   42.56   24.22
   2  -5 -11    0.92   20.41
   3  -6  -9   84.30   23.80
   3  -2 -15    3.05   11.58
   4  -4 -12   18.18   10.91
   1  -1 -14   18.92   18.16
   3  -4 -13  106.85   20.06
   4  -5 -10   30.84   12.74
   1  -2 -13   61.99   24.21
   3  -3 -14   46.69   12.53
   2  -1 -15   19.95   15.64
   3  -6  -8   31.92   21.05
   2  -5 -10   57.14   20.40
   2  -4 -12  256.95   30.03
   1   0 -14  193.04   25.99
   2  -3 -13  323.66   34.24
   3  -6  -7  352.44   35.58
   3  -1 -15    6.77   11.37
   4  -5  -9  214.83   21.40
   4  -4 -11  122.76   18.02
   1  -2 -12   -5.30   20.59
   1  -1 -13   26.01   21.08
   2   0 -15  241.89   23.05
   3  -5 -10   65.52   23.27
   3  -4 -12  188.53   23.19
   2  -4 -11  126.47   29.19
   3  -3 -13    5.39   16.09
   3  -2 -14   26.20   15.53
   4  -2 -13    8.72    8.72
   2   1 -15   20.98   13.05
   3  -5  -9   13.36   21.10
   2  -3 -12  145.97   24.76
   2  -1 -14  181.05   22.84
   3  -4 -11   13.93   19.92
   3   1 -15   49.13   10.47
   4  -4 -10  227.72   23.68
   1   0 -13    6.56   18.86
   2  -4 -10   65.39   25.08
   2  -2 -13    6.86   14.28
   3   2 -15   11.65    6.72
   1  -1 -12    1.23   20.36
   3  -5  -8   50.60   23.96
   3  -1 -14  100.76   19.38
   3  -3 -12  273.91   31.74
   4  -3 -11   70.25   18.03
   4  -1 -13  101.65   16.42
   2  -3 -11   93.05   27.27
   2   0 -14  142.36   24.44
   3  -5  -7  161.57   29.40
   3  -2 -13  400.43   30.45
   4  -4  -9   -2.84   15.47
   4  -2 -12   11.94   10.65
   2  -2 -12  228.84   33.75
   3   0 -14   30.79   12.46
   4  -4  -8   94.99   21.16
   2   1 -14  131.40   22.36
   3  -4  -9   39.28   22.99
   3  -3 -11  228.70   28.15
   4  -3 -10   23.34   17.39
   3  -2 -12  145.18   26.53
   3  -1 -13   13.62   18.72
   2   2 -14  138.15   20.54
   4  -4  -7    6.47   14.16
   4  -1 -12  162.88   21.82
   4   1 -13   66.51   12.91
   2  -2 -11   66.20   25.35
   2   0 -13    5.43   18.78
   3  -4  -8  216.18   33.17
   4   2 -13   30.70    6.96
   3  -3 -10   25.70   22.77
   3   2 -14   33.42    9.70
   4  -3  -9  128.93   23.80
   5  -1  -8    2.35    9.30
   3   0 -13  404.97   30.60
   4   0 -12   10.48   15.61
   2   1 -13  180.38   28.30
   3  -2 -11    3.21   14.30
   3  -1 -12  133.57   26.02
   4  -2 -10  178.61   26.44
   3   5 -13   -1.66    5.89
   4  -3  -8   -1.17   17.55
   4  -1 -11   75.78   20.62
   2   0 -12  143.65   28.14
   5  -1  -7   17.23   10.22
   2   2 -13    1.59   17.25
   5   0  -8   10.46    9.87
   3  -2 -10   22.83   22.33
   4  -3  -7  218.28   28.78
   4   2 -12   -1.26   11.26
   2   3 -13   71.64   18.73
   3   0 -12  144.17   26.99
   3   2 -13  208.36   23.78
   3   4 -13   37.06   10.87
   4  -2  -9   19.94   14.65
   3  -1 -11  115.56   23.07
   3   3 -13    2.90   11.82
   4  -1 -10   66.99   21.72
   4   0 -11  198.85   22.83
   2   1 -12    2.13   19.51
   3  -2  -9   -1.81   21.34
   3   1 -12   86.33   23.18
   4  -2  -8   52.95   22.65
   4   1 -11   49.65   18.87
   5   1  -7   38.47   11.30
   2   2 -12   28.09   21.01
   3  -1 -10    0.90   14.45
   3   0 -11   -5.08   18.64
   4   0 -10   68.99   21.64
   4   2 -11   92.60   18.42
   4   4 -11   20.55    6.94
   3   5 -12   22.29   10.50
   4  -2  -7    5.83   19.65
   4   3 -11    4.93   11.23
   2   3 -12  151.57   25.23
   3   3 -12    5.77   10.68
   3   4 -12   10.13   11.96
   5   1  -6   19.90   11.27
   2   4 -12   17.77   11.91
   3   1 -11   25.46   22.06
   4  -1  -8   75.78   23.84
   4   1 -10   52.65   16.76
   4   5 -10   19.98    6.53
   3  -1  -9  402.63   38.49
   3   0 -10   50.25   24.63
   4  -2  -6  345.55   35.20
   4   0  -9   97.30   25.29
   5   2  -6   74.86   12.10
   3   6 -11  155.57   13.72
   4   2 -10    4.92   16.32
   2   2 -11  110.33   21.69
   3   2 -11   34.97   20.40
   4   4 -10   -5.34   10.39
   4  -1  -7  409.61   39.04
   4   3 -10   51.49   12.88
   5   2  -5    7.30    9.81
   4   1  -9    0.83   19.62
   2   3 -11  234.13   30.41
   3   1 -10   76.41   24.06
   3   4 -11   68.36   17.14
   3   5 -11    6.17    7.74
   3   0  -9   18.77   16.97
   4   5  -9   26.27   11.02
   2   4 -11   83.00   17.66
   4  -1  -6  435.79   40.31
   4   2  -9  136.65   21.21
   4   6  -8  111.49   11.46
   4   3  -9    9.18   15.68
   3   2 -10  206.24   27.19
   4   0  -7    9.26   21.68
   4   1  -8   86.50   21.30
   3   6 -10   56.28   10.00
   4  -1  -5   18.32   20.65
   3   1  -9  754.66   50.31
   3   3 -10  213.62   29.59
   4   2  -8  216.13   26.39
   4   5  -8   34.78   12.87
   4  -1  -4  213.26   30.67
   4   0  -6  365.79   39.22
   4   6  -7    7.58    9.88
   3   2  -9   76.99   24.75
   4   2  -7    8.11   20.40
   3   6  -9   -2.40   10.65
   4   0  -5  275.94   32.48
   4   1  -6  170.33   30.76
   4   5  -7  197.81   20.18
   4   3  -7  478.55   37.04
   4   6  -6   17.43   11.57
   3   8  -7    1.41    7.81
   4   4  -7    2.80   10.67
   3   2  -8  578.93   46.34
   3   7  -8   16.29    8.14
   4   0  -4    6.42   21.77
   4   1  -5    9.66   22.11
   2   6  -9  166.23   31.05
   4   5  -6    2.91    9.76
   4   7  -3    1.34    8.26
   2   5  -9  130.53   20.47
   3   3  -8  181.46   30.90
   4   0  -3  176.60   30.14
   4   3  -6   60.10   17.34
   4   4  -6  125.43   22.72
   4   6  -5   -2.71    8.04
  -4  -4  -1   22.64   19.02
  -4  -3   0    1.35   14.46
  -4  -1  -1   42.63   18.70
  -3  -8  -2   25.66   12.46
  -4  -4  -5   31.68   10.56
  -4  -3  -6   20.73   12.03
  -4  -2  -1   19.79   21.67
  -4  -4  -4    1.57   15.22
  -4  -2  -6   34.41   13.66
  -4  -1  -2   19.82   16.01
  -3  -7   1   55.35   19.00
  -4  -3  -2   -4.56   19.54
  -4  -2  -2  196.95   30.28
  -4  -1  -3  238.93   30.12
  -4  -3  -5   20.35   11.37
  -4  -3  -4  187.79   24.77
  -4  -3  -3  211.91   27.87
  -4  -2  -5  110.83   19.75
  -2  -9   0  108.77   16.41
  -4  -2  -4   12.64   17.45
  -3  -5   2   15.52   20.01
  -2  -7   3   40.11   10.33
  -2  -9  -1    3.91   11.84
  -3  -7  -2  265.61   26.61
  -3  -6  -8   28.53   10.31
  -3  -7  -5    1.13    9.06
  -3  -7  -4   22.32   15.16
  -3  -7  -3   -7.67   14.87
  -3  -5   1  116.99   25.83
  -2  -9  -5   76.28   11.61
  -2  -9  -2   38.38   13.56
  -2  -8   1   30.20   15.81
  -2  -9  -4   99.89   14.48
  -2  -9  -3    2.01   11.67
  -2  -7   2   15.31   13.99
  -3  -6  -1  137.87   26.53
  -3  -5  -9    6.66    9.54
  -3  -5   0   12.77   14.42
  -2  -8   0  103.13   17.65
  -3  -6  -2   62.05   23.21
  -3  -6  -3   90.35   22.65
  -3  -5  -1  434.46   39.97
  -2  -8  -8   17.26   10.00
  -3  -6  -5   81.35   20.34
  -3  -6  -4    1.95   17.72
  -3  -3 -10   17.59   10.22
  -2  -8  -1  123.38   22.28
  -3  -5  -2  547.58   41.17
  -3  -4  -9   48.86   14.86
  -3  -4  -1  115.53   23.61
  -3  -5  -7  283.31   26.85
  -3  -5  -3   15.09   20.68
  -2  -8  -7   38.74   13.53
  -2  -8  -2   10.81   12.62
  -2  -7   0  405.77   34.62
  -3  -5  -6   83.93   21.67
  -3  -4  -2   67.35   24.41
  -2  -8  -3  102.43   21.73
  -3  -5  -5    2.48   18.81
  -3  -5  -4   54.44   18.16
  -3  -4  -8  189.52   23.68
  -3  -3  -9   14.50   14.41
  -2  -8  -6   90.58   18.14
  -2  -8  -4   86.73   20.22
  -3  -4  -3  525.79   44.50
  -3  -4  -7   -2.15   18.01
  -3  -2  -9  277.26   25.87
  -2  -7  -9   35.36   13.15
  -2  -7  -1   26.46   14.90
  -1  -9  -8  120.52   12.82
  -3  -4  -4   59.55   19.80
  -3  -3  -8  102.41   21.85
  -3  -3  -4   66.62   24.89
  -3  -2  -8  309.18   30.98
  -2  -7  -2   55.95   21.70
  -3  -3  -7  369.64   35.40
  -3  -3  -6   54.64   23.90
  -3  -3  -5   39.87   22.76
  -1  -9  -7   25.52   12.68
  -1  -9  -3  360.29   28.84
  -3  -2  -7   12.24   19.99
  -3  -2  -5   15.60   22.00
  -2  -7  -8   12.27   10.84
  -1  -9  -4   21.56   15.40
  -2  -7  -7   11.74   16.89
  -2  -6 -10    9.18   12.98
  -1  -9  -6   -1.64   13.01
  -1  -9  -5   97.65   18.56
  -2  -7  -6   51.71   19.72
  -2  -7  -4  387.30   36.00
  -1  -8 -10   87.82   13.37
  -2  -7  -5  390.46   32.08
  -2  -4 -12  177.49   17.08
  -2  -6  -9   32.11   12.88
  -2  -6  -3   82.03   25.20
  -1  -8  -2    3.84   12.02
  -2  -6  -8    9.65   18.48
  -1  -8  -9  167.66   17.05
  -2  -6  -7  217.54   29.15
  -2  -6  -4  146.37   24.90
  -2  -5 -10  127.76   22.06
  -2  -3 -12    8.52   12.72
  -1  -8  -3  114.82   23.73
  -2  -6  -6  277.60   30.10
  -2  -6  -5  134.02   23.39
  -2  -4 -11  160.37   21.87
  -1  -7 -11   83.17   15.42
   0  -9  -9  105.72   14.18
  -1  -8  -4  568.74   40.50
  -2  -5  -9   11.16   13.59
  -1  -8  -7    5.15   18.00
  -1  -8  -6    2.32   17.93
  -1  -8  -5  205.11   28.46
   0  -9  -8   31.30   13.99
  -2  -5  -8  106.95   21.49
  -2  -5  -5  546.63   45.24
  -2  -4 -10    3.66   13.22
  -2  -3 -11   38.50   18.23
  -1  -7 -10   35.21   16.82
  -1  -6 -12    7.11   13.34
  -2  -5  -7   18.23   16.44
  -2  -5  -6   83.37   25.96
  -1  -4 -14    5.29   10.14
   0  -9  -7    1.41   13.84
   0  -7 -13    6.85    7.09
  -2  -2 -11  178.13   24.70
  -2  -3 -10  134.42   25.84
  -1  -7  -9   78.96   21.27
   0  -6 -14    8.69    9.93
  -2  -4  -7  452.72   39.87
  -1  -7  -8  155.39   26.40
  -1  -7  -4   72.50   23.88
  -1  -6 -11   27.14   17.02
  -2  -3  -9   61.41   19.30
  -2  -2 -10    4.74   13.79
  -1  -7  -7    2.30   19.82
  -1  -7  -5  157.08   28.23
  -1  -3 -14    7.90   11.50
  -2  -3  -8  446.84   41.66
   1  -9  -9   -2.69    9.71
   1  -8 -12    2.45    7.94
  -2  -2  -9   31.85   22.29
  -1  -6 -10  360.98   32.64
  -1  -5 -12   51.24   14.72
  -1  -4 -13    1.23   14.61
   0  -7 -12    5.05   13.64
   0  -8  -9    4.69   16.64
  -1  -2 -14   -4.44   11.79
   0  -8  -8  242.57   28.74
  -1  -6  -8    5.70   20.14
   0  -8  -7  378.06   34.70
   0  -8  -5   92.70   24.10
  -1  -6  -7  103.69   27.21
  -1  -6  -6    4.40   21.02
  -1  -3 -13    7.84   16.40
   0  -8  -6   20.81   14.47
   0  -7 -11   15.44   17.27
   0  -4 -15   29.45   11.85
   1  -8 -11   28.85   10.37
   1  -7 -13   74.52   13.63
  -1  -5 -10   78.16   20.19
  -1  -2 -13  103.14   21.22
  -1  -5  -9  117.01   27.30
   0  -6 -12   22.81   17.61
  -1  -5  -8   27.69   23.28
  -1  -3 -12  271.02   31.88
   1  -8 -10    1.20   14.37
   1  -6 -14  114.07   15.47
   0  -3 -15  142.11   18.02
   1  -5 -15   27.53   11.61
  -1  -4 -10  477.14   43.03
   0  -7  -8  122.44   27.14
   0  -5 -13   66.18   19.49
   2  -7 -13   64.92   10.52
  -1  -2 -12  180.20   28.49
   0  -7  -7   -3.30   19.61
   0  -6 -11  102.50   24.48
   1  -8  -9   11.83   12.40
  -1  -4  -9  114.14   28.69
  -1  -3 -11  453.05   37.72
   0  -7  -6   69.60   19.64
   0  -2 -15   94.09   16.55
   1  -8  -8  248.84   26.41
   0  -6 -10   68.83   23.94
   1  -8  -7   18.46   19.66
   2  -8 -10    9.12   12.23
  -1  -3 -10  117.52   23.68
  -1  -2 -11   45.26   23.36
   0  -5 -12    9.01   14.58
   1  -6 -13  175.17   21.81
   1  -3 -16   22.95   10.89
   2  -6 -14    9.27   10.22
   0  -3 -14  115.13   22.30
   0  -1 -15   58.44   15.22
   0  -6  -9   -0.10   21.35
   0  -4 -13   50.13   16.49
   1  -5 -14   11.96   15.36
   2  -8  -9   53.09   16.44
   2  -7 -12    3.61   12.20
   2  -5 -15    1.41    6.29
   1  -7 -10    4.12   19.01
   1  -4 -15   22.32   10.66
   0  -6  -8  234.48   30.75
   0  -5 -11    0.22   14.10
   1  -6 -12    9.55   18.12
   1  -2 -16   -6.11   10.47
   0  -4 -12   -1.88   20.75
   0  -2 -14   -6.08   11.54
   1  -7  -9   60.18   24.05
   0  -5 -10  163.24   27.00
   0  -3 -13   17.39   20.00
   3  -7 -11   95.95   13.84
   3  -6 -13   14.87    9.12
   1  -5 -13  126.12   24.33
   1  -1 -16  134.03   14.86
   2  -7 -11   19.38   12.05
   2  -6 -13   43.78   12.50
   0  -1 -14  137.26   23.85
   1  -7  -7  764.89   51.60
   1  -6 -11   39.74   22.27
   1  -4 -14  298.71   26.34
   2  -5 -14  123.42   18.04
   0  -2 -13   38.16   22.51
   2  -7 -10  127.46   23.41
   2  -4 -15   40.97   10.47
   1  -5 -12  135.44   27.15
   3  -7 -10   62.20   15.02
   1  -2 -15   75.13   15.72
   2  -2 -16    2.76   10.27
   0  -1 -13   59.81   23.56
   1  -6  -9  426.86   42.67
   1  -4 -13  244.93   31.68
   2  -7  -9    2.30   13.02
   3  -6 -12   77.22   16.12
   0  -2 -12  188.88   31.48
   1  -3 -14   11.43   14.03
   1  -6  -8  607.31   49.30
   1  -5 -11   -3.26   20.99
   1  -1 -15  269.27   25.61
   2  -7  -8  202.71   30.04
   2  -5 -13  152.45   20.05
   2  -6 -11  203.98   25.10
   2  -4 -14   18.84   16.00
   2  -3 -15    4.94   10.27
   2  -1 -16   24.31   11.21
   3  -3 -15    5.34    7.47
   0  -1 -12  243.26   34.48
   1  -4 -12   12.61   21.98
   1   0 -15   81.46   17.26
   2   0 -16   45.29   11.13
   3  -6 -11   -3.15   14.97
   3  -4 -14   15.12   12.87
   1  -5 -10  182.00   28.78
   1  -3 -13  131.01   27.76
   1  -2 -14  319.68   30.24
   2  -6 -10   -1.24   14.31
   2  -5 -12   35.30   20.82
   1  -4 -11   33.41   24.58
   4  -5 -11    4.71    9.38
   1  -1 -14   20.01   14.56
   2  -6  -9   83.25   26.48
   3  -6 -10  171.36   24.61
   3  -5 -12   88.15   20.51
   3  -2 -15   14.98   12.14
   1  -3 -12    1.61   22.84
   1  -2 -13   79.79   25.96
   2  -5 -11   18.26   22.22
   2  -6  -8   47.71   24.68
   2  -1 -15   31.60   16.39
   3  -4 -13  101.76   19.79
   1   0 -14  192.69   23.76
   3  -3 -14   50.14   12.89
   4  -4 -12   18.58   11.06
   2  -4 -12  243.04   33.02
   3  -6  -9   76.43   21.83
   3  -1 -15    6.56   11.59
   4  -3 -13   13.71    8.34
   2  -2 -14   39.84   20.44
   2   0 -15  256.16   23.97
   3  -5 -11  353.62   33.08
   1  -3 -11   37.48   18.87
   1  -1 -13   18.44   21.71
   2  -3 -13  303.33   30.54
   4  -5 -10   27.24   13.07
   2   1 -15   17.36   12.66
   3  -6  -8   28.23   20.12
   3   0 -15    6.45   10.67
   3  -4 -12  185.39   26.57
   3  -2 -14   25.07   15.57
   1   0 -13   16.03   20.70
   2  -5  -9   77.73   26.94
   2  -4 -11  151.38   31.10
   3  -3 -13    4.31   16.85
   3  -5 -10   40.69   22.47
   4  -5  -9  204.84   22.20
   4  -4 -11  113.65   18.33
   4  -2 -13   14.38   12.75
   2  -3 -12  149.46   30.75
   2  -2 -13    0.99   20.93
   1  -1 -12    0.19   14.97
   1   1 -13    9.82   18.97
   2   0 -14  139.76   25.35
   3  -1 -14   96.47   19.47
   2  -4 -10   71.45   21.95
   3  -5  -9    8.28   21.12
   4  -5  -8   10.28   15.42
   2   1 -14  126.98   21.66
   3  -2 -13  417.30   33.45
   4  -1 -13  118.47   17.02
   2  -3 -11  107.70   29.26
   2   2 -14  136.07   18.39
   3   3 -14  174.25   15.96
   4  -4 -10  233.28   22.43
   2  -2 -12  256.11   35.56
   3  -5  -8   58.66   23.85
   3  -4 -10   78.95   24.67
   3   1 -14  244.27   22.42
   4  -2 -12   22.82   15.97
   3   2 -14   26.47    8.76
   4   0 -13   21.37    9.43
   2   0 -13   13.04   19.97
   3  -1 -13   14.84   17.91
   4  -4  -9    3.23   17.01
   4   1 -13   79.29   12.27
   5  -2  -9   34.50   10.39
   3  -5  -7  144.89   28.41
   3  -3 -11  194.29   26.51
   3  -2 -12  125.19   25.83
   2  -2 -11   56.94   25.47
   2  -1 -12   80.80   27.20
   2   1 -13  182.88   28.35
   3  -4  -9   21.79   16.26
   4  -3 -10   45.55   20.62
   4  -1 -12  172.21   22.57
   3   0 -13  378.12   29.79
   2   2 -13    4.10   11.42
   4  -4  -8   82.45   18.42
   3  -3 -10   23.95   22.62
   3  -1 -12  147.18   27.18
   3   1 -13    7.82   17.46
   4   0 -12    5.57   15.53
   5  -2  -8   33.84   12.98
   5  -1  -9   30.81   11.88
   2   0 -12  141.74   24.97
   3  -4  -8  205.22   32.82
   3  -2 -11    0.55   19.85
   3   2 -13  204.10   22.95
   3   3 -13   -3.64   11.45
   4   3 -12   93.98    9.92
   4  -4  -7    2.36   19.52
   4  -3  -9  150.22   27.26
   4  -1 -11   89.21   21.86
   4   1 -12  141.00   16.16
   2   1 -12   -5.19   19.77
   3   0 -12  155.26   26.97
   4  -2 -10  203.09   28.32
   5  -2  -7   18.82   13.72
   2   2 -12   35.37   19.97
   3  -2 -10   22.20   22.16
   3  -1 -11  126.46   27.76
   5  -1  -8   17.98   13.53
   5   1  -9   -0.02    6.89
   2   3 -12  121.53   21.70
   4  -3  -8   -4.54   20.28
   3   4 -12   -1.32   14.96
   3   2 -12   73.73   21.39
   4  -1 -10   74.68   22.55
   5  -2  -6  176.50   20.77
   3   3 -12   11.43   10.37
   4   1 -11   46.84   14.34
   3   0 -11   -2.63   13.86
   4  -3  -7  209.41   31.39
   4   2 -11   87.46   13.91
   5  -1  -7   30.94   15.82
   3  -2  -9   12.81   16.32
   3  -1 -10   -0.36   21.23
   5  -2  -5    7.22   13.73
   5   1  -8   51.65   13.49
   5   2  -8    4.31    6.95
   3   5 -11    7.10   12.06
   4   0 -10   60.58   22.56
   2   2 -11   92.73   21.42
   3   1 -11   44.48   23.21
   4  -2  -8   60.65   24.23
   4  -1  -9   39.44   22.48
   4  -3  -6  334.19   37.56
   4   4 -10    5.84    9.23
   5  -1  -6   26.54   16.95
   5   0  -7   66.32   17.02
   3   2 -11   33.82   20.22
   3   4 -11   76.74   19.34
   4   1 -10   50.60   21.50
   3   0 -10   60.24   19.26
   3   3 -11   34.30   17.78
   4   2 -10    1.36   15.43
   4   3 -10   45.26   14.14
   3  -1  -9  366.98   37.02
   4  -2  -7    5.08   22.00
   4   5  -9   23.29    8.88
   5   2  -7   94.43   12.11
   4  -3  -5    4.32   20.96
   4   0  -9   87.52   21.66
   5  -1  -5  162.35   22.29
   5   0  -6  173.25   22.37
   3   1 -10   83.71   26.67
   5   3  -6    7.95    7.22
   3   5 -10  241.63   26.64
   4   1  -9   14.98   15.61
   5  -1  -4  126.18   21.26
   3   0  -9   14.01   16.38
   4  -2  -6  339.66   34.91
   4   2  -9  147.55   25.18
   5   0  -5   47.05   18.00
   5   2  -6  106.76   13.85
  -1   8   5  137.46   31.37
  -4   9   7    9.21   12.57
  -4  10   2  111.70   14.52
  -4  10   3    9.78    8.12
  -2   8   8   17.25   23.02
  -2   9   6   18.60   16.89
  -3   8   9   60.16   18.88
  -3  10   0   31.53   17.91
  -3  10   4  218.80   26.77
  -3   9   7   -4.93   16.30
  -3   7  10   50.05   17.37
  -3  10   1   45.72   19.76
  -3  10   2    2.50   17.93
  -2   7   9   -6.15   21.47
  -2   9   5  270.80   31.83
  -2   6  10    2.92   23.09
  -4   9   6   26.93   15.53
  -2   9   4  185.65   27.71
  -4   8   8   71.55   17.20
  -3   9   6  132.02   24.65
  -2   9   0  308.81   36.50
  -2   9   3   35.28   24.77
  -2   9   1    3.53   20.94
  -2   7   8  179.10   32.44
  -4   9   5    1.98   11.68
  -3   9   5  136.71   26.97
  -4   7   9  114.26   19.02
  -3   7   9   20.36   19.63
  -4   9   0    7.73   12.58
  -4   9   4   88.24   21.04
  -3   9   4    4.15   20.08
  -2   6   9   56.30   21.08
  -2   8   5   93.97   28.79
  -3   6  10  132.73   24.79
  -3   8   7   23.50   15.60
  -4   9   1   35.15   12.47
  -4   9   2   -3.32   16.24
  -3   9   2   40.05   22.93
  -2   8   4   66.99   26.73
  -5   7   6   13.03   11.32
  -3   8   6   -6.50   21.13
  -2   8   3    2.38   22.06
  -4   8   6   31.48   19.88
  -3   7   8   22.14   22.03
  -2   6   8   22.30   25.37
  -2   7   6   13.36   17.69
  -3   8   5  151.03   30.39
  -2   5   9   62.12   26.91
  -5   7   5   30.01   13.22
  -4   5  10   41.06   16.27
  -4   6   9   12.10   18.18
  -4   8   5  151.32   26.53
  -3   5  10   35.77   22.26
  -3   6   9   45.04   18.09
  -5   6   7    2.06   12.01
  -3   7   7   13.60   22.69
  -4   7   7   22.06   20.67
  -4   8   4   67.95   23.84
  -3   8   4  199.68   28.67
  -4   8   0   94.81   21.10
  -3   8   3   59.36   25.57
  -4   8   1    2.49   18.56
  -3   8   0   54.83   24.67
  -3   8   1   70.53   25.57
  -3   8   2   14.55   22.14
  -5   7   2   38.96   13.56
  -4   8   2  118.88   22.11
  -3   6   8    9.34   22.01
  -5   6   6   30.55   14.78
  -4   7   6   22.25   22.85
  -4   4  10  198.66   23.84
  -3   4  10   65.22   25.23
  -3   5   9    6.38   21.93
  -4   5   9  204.19   24.55
  -3   7   5  214.18   34.91
  -4   7   5   15.05   22.39
  -5   5   7   28.13   11.83
  -5   6   5    9.53   11.01
  -4   6   7    5.73   21.39
  -4   7   4  306.18   37.03
  -3   7   4   16.80   16.27
  -5   6   4   60.98   17.94
  -4   7  -1  249.46   28.43
  -3   7   3   86.69   27.84
  -5   2   9   40.74    9.61
  -5   6   0   36.59   12.98
  -4   3  10   37.03   17.44
  -4   5   8    7.13   22.61
  -4   7   3  251.49   34.96
  -3   5   8   51.23   19.91
  -3   6   6   13.25   23.56
  -5   5   6    2.09   15.29
  -5   6   1   29.60   14.80
  -4   4   9   -8.65   19.90
  -4   6   6  116.09   30.10
  -4   7   0   -0.15   19.55
  -4   7   1   70.27   25.60
  -4   7   2   -0.53   20.73
  -3   4   9   37.23   24.49
  -3   7   2   15.03   17.36
  -5   6   2   57.11   13.96
  -5   3   8    8.99   14.37
  -5   4   7   -0.35   10.71
  -4   6   5  348.83   40.69
  -3   5   7  142.78   30.75
  -3   6   5  188.31   28.88
  -5   5   5  143.00   19.16
  -4   5   7  142.55   30.85
  -5   5  -1  169.20   19.45
  -4   2  10  180.64   22.84
  -4   4   8   73.09   27.06
  -4   6   4  110.44   30.29
  -3   4   8  169.61   32.17
  -5   4   6  108.23   21.65
  -4   3   9  129.36   26.46
  -3   3   9   78.55   26.91
  -5   2   8   35.34   11.60
  -5   5   0  105.03   18.03
  -5   5   3    1.10   17.56
  -4   5   6  105.72   30.39
  -4   6  -1  279.11   31.53
  -4   6   3   16.46   18.34
  -5   3   7   71.90   15.98
  -5   5   1   21.56   17.16
  -5   5   2  124.58   22.38
  -4   6   0  460.82   41.10
  -4   6   2   60.57   27.76
  -5   4   5    0.70   17.49
  -4   6   1    6.97   16.61
  -5   1   8   26.82   13.11
  -4   5   5   25.69   26.17
  -5   0   8    9.94   10.01
  -5   3   6   19.09   18.67
  -5   4   4  102.31   23.31
  -4   2   9    9.87   14.04
  -4   3   8   -1.84   22.71
  -5   4  -1   17.67   13.87
  -4   5   4  475.21   47.41
  -5   4   3  207.13   27.83
  -4   4   6  215.25   36.77
  -5   4   0   68.00   18.56
  -5   4   1   82.84   20.84
  -4   5   3   78.16   29.68
  -5   3   5  318.07   28.66
  -5   1   7   48.98   14.37
  -5   2   6  195.85   26.83
  -4   1   9   31.34   15.18
  -4   3   7  227.66   35.46
  -4   5  -1  350.74   35.30
  -4   5   1  204.78   33.37
  -5   3   4  142.38   27.12
  -4   2   8   49.89   25.12
  -4   4   5  786.75   58.32
  -4   5   0   36.16   18.02
  -5   0   7   74.35   16.72
  -5   3  -1  285.97   25.47
  -5   3   3    8.07   18.45
  -5  -1   7   41.16   12.97
  -5   1   6   32.65   19.64
  -5   2   5   -2.87   13.69
  -5   3   2  117.95   24.97
  -4   0   9   91.72   21.08
  -4   3   6  350.26   42.29
  -4   4   4  115.59   25.77
  -5   3   0  177.50   21.74
  -5   3   1   12.74   19.57
  -4   1   8   88.96   25.56
  -4   2   7   -3.96   21.98
  -4   4   3   88.90   29.42
  -5   2  -2  189.17   19.95
  -5   2   4   47.51   17.56
  -4  -1   9    1.77   11.12
  -5   1   5  193.39   27.31
  -4   3   5   20.61   24.38
  -5  -2   6   92.74   14.68
  -5   2  -1   20.38   15.89
  -4   4  -1  307.53   34.52
  -4   4   0  966.56   57.02
  -4   4   1  109.41   27.87
  -5   2   0  107.38   22.57
  -5   2   2    2.30   20.10
  -5   0   5   44.26   19.58
  -5   1   4  141.16   26.32
  -4   0   8  120.56   27.09
  -4   3   4  417.43   44.26
  -5   1  -2   19.42   13.46
  -4   1   7  331.28   34.28
  -5   1   3   -4.54   19.78
  -5  -1   5  192.36   20.60
  -5   0   4   65.20   21.55
  -5   1  -1  269.65   26.17
  -4  -1   8   88.69   23.37
  -4   3   3   38.38   18.04
  -5   0  -2   69.55   15.34
  -5   1   0  161.12   24.81
  -5   1   2   88.26   18.94
  -4   2   5  798.48   53.33
  -4   3   2  214.25   34.40
  -5  -3   4    9.99   12.01
  -4   3  -2  159.78   26.68
  -5  -1  -2   11.17   11.67
  -5  -1   4   50.24   14.76
  -5   0   3   64.36   17.53
  -4  -2   8  192.32   24.40
  -4   0   7   12.21   17.28
  -4   3  -1  282.97   34.19
  -4   3   0    8.75   20.79
  -4   3   1  499.20   41.51
  -5  -2   4   38.02   12.58
  -5   0  -1   12.87   15.89
  -5   0   2   41.27   20.71
  -4  -3   8   76.95   15.50
  -4   2   4   19.64   17.34
  -5  -1   3   39.96   19.06
  -5   0   0  107.86   21.93
  -5   0   1  186.42   26.96
  -5  -3   0   46.68   12.60
  -5  -2  -1   -1.80   11.49
  -5  -2   3   28.98   16.39
  -5  -1  -1  138.99   19.46
  -4   1   5    5.57   24.47
  -4   2   3  118.49   29.59
  -5  -3   1   -1.61   12.12
  -5  -3   2   53.88   11.53
  -5  -1   1   -5.37   16.88
  -5  -1   2   68.26   16.19
  -4   0   6  375.98   41.94
  -5  -2   1  121.07   19.42
  -5  -2   2   37.80   12.97
  -4   2   2   35.90   24.52
  -4  -2   7   10.47   20.47
  -4  -4   7    3.89   12.56
  -4   1   4  178.28   28.67
  -4   2  -2   10.57   19.28
  -4  -3   7  440.88   33.10
  -4  -1   6  224.76   34.75
  -4   2  -1  264.15   35.21
  -4   2   0  757.09   49.65
  -4   0   5  268.82   35.24
  -4   1   3   -3.36   15.58
  -4  -2   6  114.72   28.36
  -4  -6   5   -2.84    9.93
  -4  -5   6    5.95    8.86
  -4   0   4   19.38   25.50
  -4   1  -3  167.44   27.35
  -4   1   2  526.75   44.91
  -4  -4   6  117.50   21.30
  -4  -3   6   40.99   21.70
  -4   1   1  743.77   56.37
  -4   1  -2   78.55   25.27
  -4   1  -1  131.08   29.34
  -4   1   0   15.78   23.77
  -4   0   3  199.92   36.41
  -4  -2   5   73.01   22.17
  -4  -1   4   20.27   26.59
  -4  -6   4   92.27   16.42
  -4  -5   5   68.36   18.23
  -4   0   2  149.93   33.46
  -4  -4   5   -5.72   18.73
  -4  -3   5   43.78   17.58
  -4   0  -3  181.87   29.04
  -4  -3  -5   27.53   12.81
  -4  -2   4   -1.28   24.42
  -4  -1   3   -5.52   23.36
  -4   0  -2  103.79   28.03
  -4   0   1  288.06   36.08
  -4  -1  -4  525.54   38.34
  -4   0  -1   56.57   25.60
  -4  -5   4   96.96   17.20
  -4  -3   4   80.82   28.26
  -4  -1   2  506.81   49.60
  -4  -2  -4    8.40   17.21
  -4  -2   3  378.87   43.03
  -4  -1  -3  257.44   33.15
  -4  -6  -1   29.18   14.31
  -4  -6   2   29.00   11.90
  -4  -5  -3   49.92   15.38
  -4  -4  -4   -3.52    9.46
  -4  -1   1  566.73   51.76
  -4  -6   0   38.24   15.76
  -4  -6   1    0.81   10.28
  -4  -5   3   16.73   14.20
  -4  -3  -4  185.25   21.19
  -4  -3   3   13.11   23.92
  -4  -2   2   88.15   30.07
  -4  -1  -2   22.93   17.55
  -4  -1  -1   44.64   25.50
  -4  -1   0   -5.83   24.88
  -4  -4   3  343.29   32.50
  -4  -2  -3  212.48   30.68
  -4  -4  -3   94.77   21.42
  -4  -3  -3  209.18   28.51
  -4  -3   2  334.25   39.31
  -4  -2   1   69.70   27.14
  -4  -5  -1   92.03   21.11
  -4  -5   1   42.85   20.65
  -4  -4   2   22.88   17.16
  -4  -2  -2  218.51   28.87
  -4  -2   0  111.65   30.87
  -4  -5   0    8.54   13.18
  -4  -4   1   43.97   23.10
  -4  -3  -2    1.79   20.99
  -4  -3   1  107.26   23.62
  -4  -4  -1    7.19   20.29
  -4  -4   0   31.31   22.74
  -4  -3  -1   52.96   19.83
  -4  -3   0   -4.58   15.76
  -3  -5   6   81.76   21.83
  -3  -4   6   15.68   15.31
  -3  -8   4   25.50   13.43
  -3  -7   5   47.26   16.37
  -3  -8   3   42.31   16.14
  -3  -6   5  268.89   30.67
  -3  -4   5  352.82   40.53
  -3  -8  -3   26.40   12.91
  -3  -7  -5    8.53   11.22
  -3  -7   4  242.98   27.60
  -3  -6  -6   96.10   15.23
  -3  -5   5  102.14   21.79
  -3  -8  -2   14.37   14.65
  -3  -8   1   56.45   18.63
  -3  -6   4   28.47   22.56
  -3  -8  -1  154.22   21.35
  -3  -8   0  164.15   22.08
  -3  -5  -6   62.57   18.46
  -3  -5   4  669.07   50.80
  -3  -6  -5   57.05   18.58
  -3  -4  -6   99.95   22.88
  -3  -7  -3   -1.79   17.43
  -3  -6   3   93.23   21.98
  -3  -5   3  396.27   43.35
  -3  -7   1   47.94   22.06
  -2 -10   2  183.85   17.88
  -2  -8  -7   30.43   11.39
  -3  -7  -2  245.63   29.27
  -3  -7  -1  200.89   28.61
  -3  -7   0   -5.95   20.57
  -3  -6  -4   -2.29   19.21
  -3  -6   2   93.34   28.69
  -3  -5  -5    3.53   13.40
  -3  -4  -5   46.50   23.52
  -3  -3  -5   26.65   16.99
  -2  -9   4    6.27   13.54
  -3  -5   2   13.54   25.91
  -2 -10   1   15.45   13.30
  -3  -6   1   71.83   27.53
  -3  -5  -4   42.07   24.15
  -3  -3  -4   68.22   27.79
  -2 -10  -2   10.71    8.96
  -3  -6  -2   33.37   23.76
  -3  -6   0  210.76   34.67
  -3  -5   1   77.16   27.80
  -3  -4  -4   75.14   27.42
  -3  -6  -1  109.78   23.48
  -3  -5   0    7.60   25.11
  -3  -4  -3  373.67   41.54
  -3  -5  -2  429.24   45.08
  -3  -5  -1  257.41   38.38
  -3  -4  -1   51.63   28.14
  -2  -9   3   42.01   13.84
  -2  -8   4   38.54   19.30
  -2  -9  -4  116.18   19.12
  -2  -8  -6   79.75   17.37
  -2  -9   2   24.16   14.07
  -2  -7  -7    9.23   14.60
  -1 -11   2   90.42   15.91
  -2  -7   4   11.80   19.83
  -2  -9  -3    2.16   11.69
  -2  -8   3   38.57   21.96
  -2  -9  -2   30.75   18.87
  -2  -9  -1   -6.76   18.35
  -1 -11  -3  126.37   15.72
  -1 -11   1    4.18   12.57
  -2  -8   2  262.42   34.00
  -2  -7  -6   36.05   20.58
  -2  -7   3   79.22   26.63
  -2  -6  -7  207.15   27.74
  -1 -11  -2   87.13   16.05
  -1 -11   0   20.55   14.07
  -2  -8  -4   97.73   24.57
  -2  -5  -7   22.68   21.74
  -1 -10   3    2.42   13.94
  -2  -8  -3  129.89   28.22
  -2  -8   0  119.93   29.43
  -2  -7   2   15.16   23.17
  -2  -8  -2   13.23   22.90
  -2  -8  -1  149.81   31.04
  -2  -6  -6  346.64   37.07
   0 -12   0   -0.09    9.32
  -1  -9  -7   15.95   10.53
   0 -12  -1   44.60   11.81
  -2  -5  -6   88.65   27.42
  -1 -10   2  139.17   22.80
  -2  -7  -3   43.68   27.18
  -2  -6  -5  140.31   31.37
  -1  -8  -8   -2.18   14.17
  -2  -7  -2   46.65   27.68
  -2  -7  -1   37.36   27.00
  -1 -10  -4  133.06   18.46
  -2  -6  -4  154.25   34.17
  -2  -5  -5  576.71   49.54
  -1 -10   1  244.15   25.70
  -1  -9   3  502.56   38.86
  -2  -6  -3   54.94   29.36
  -1 -10  -3   43.61   15.22
  -1 -10   0  -13.07   19.18
  -2  -6  -2  203.78   36.77
  -1 -10  -2   19.54   14.83
  -1  -9  -5  100.72   24.60
  -1  -9   2  471.40   40.85
  -1  -8  -7   13.79   13.75
  -1  -7  -8  142.73   24.88
   0 -11  -5   32.44   11.42
   0 -11   2  123.91   19.15
   1  10   0    0.69   14.14
   2   9 -10   -1.24    8.68
   2   9  -2   36.03   16.45
   3   4  -6   13.39   24.06
   3   5  -6   38.31   25.67
   2   8 -11    9.00    8.46
   2   8  -1   25.74   23.05
   2   7   0  388.68   43.19
   2   9  -3   60.83   17.15
   2   9  -9   10.99   12.31
   2   9  -4   10.21   18.23
   1  10  -1  238.44   22.70
   1  11  -9  118.85   11.58
   1  11  -4   57.65   14.49
   2   9  -8    9.94   13.86
   2   9  -5   47.97   19.43
   2   9  -7   69.73   18.23
   0  12  -4  121.93   12.41
   1   9   0  170.55   26.74
   1  10 -11    8.92    6.89
   1  11  -8   99.74   10.92
   2   8  -3   22.76   17.03
   1  10  -2  114.37   21.78
   1  11  -7   23.74    8.92
   1  11  -6    4.09    8.37
   2   7  -2   16.03   23.71
   2   8  -9   -1.25   14.24
   2   7 -10   70.79   17.45
   2   8  -4   17.43   15.78
   0  12  -5   -3.08    8.42
   1   9 -12    4.09    6.73
   2   8  -5  311.40   33.50
   0  12  -6   25.63    9.60
   2   7  -3   49.07   23.79
   2   8  -7  218.72   27.52
   2   8  -6    6.53   13.60
   1   9  -1   -6.58   18.98
   1  10  -3    2.37   12.09
   2   7  -9   60.86   19.59
   0  11  -2  107.95   16.52
   2   7  -4   26.84   22.14
   1   8   0  119.36   23.04
   2   7  -8    8.91   18.12
   2   6  -9  181.93   26.50
   2   7  -6  744.33   49.11
   1   9  -2  400.14   36.12
   1  10  -5   20.53   16.69
   1   9 -11   10.30    7.66
   1  10  -8   49.01   12.20
   1  10  -7   70.06   17.52
   1  10  -6  144.68   22.11
   2   6  -8   68.56   23.19
   0  11  -3   25.03   11.16
   1   8  -1  927.37   53.64
   2   6  -7  123.10   26.22
  -1  12  -4    3.11    7.69
   0  10  -1    3.19   16.74
   1   9  -3  482.47   39.06
   0  10 -12   20.09    7.41
   0  11 -10   65.38    9.24
   1   9 -10   37.94   14.88
   0  11  -4  100.13   15.77
   1   9  -4   45.44   21.70
  -1  12  -5  114.48   13.21
   0  11  -9   33.79   12.18
   1   8  -2  242.35   32.74
  -1  12  -8   16.53    9.54
   0  11  -5  235.37   23.56
   1   8 -11   73.74   15.71
   1   9  -9  126.60   17.59
   1   9  -5  165.52   27.21
  -1  12  -7   11.19    9.66
  -1  12  -6  117.42   13.78
   0  10  -2   62.08   20.12
   0  11  -8   51.70   14.61
   0  11  -7   67.79   16.22
   0  11  -6   12.08   15.67
   1   9  -8  277.50   27.94
   1   9  -7  124.86   23.21
   1   9  -6    8.98   18.68
   1   8 -10   10.54   16.50
  -1  11 -11    1.17    8.57
   1   7 -11  106.08   19.41
   1   8  -4  103.60   26.17
   0   9  -1   35.44   19.89
   0  10  -3  320.56   28.53
   1   8  -9   88.77   21.44
  -2  12  -6    1.68    7.13
   0   8 -13   72.32   10.36
   0   9 -12   42.87   11.56
   1   8  -5   15.93   20.77
  -1  11  -3   54.01   16.19
   0  10 -10   31.02   10.72
   0  10  -4  278.28   29.62
   1   8  -8   68.31   18.30
   1   8  -7  454.65   38.44
   1   8  -6  448.14   39.15
   1   7 -10   49.56   15.54
   0  10  -9  254.28   21.40
  -1  10 -12    3.87    9.33
  -1  11  -4  332.84   26.80
   0  10  -7   21.40   18.85
   0  10  -6   25.55   19.21
   1   7  -9  107.13   23.61
   1   6 -10   18.24   17.35
   1   7  -8  502.83   40.32
  -1   9 -13    0.85    7.82
  -1  11  -9   88.63   12.98
  -1  11  -8   -0.52   13.96
  -1  11  -6    6.11   16.30
   0   8 -12    5.42   12.12
   0   9  -3  167.00   24.81
  -1  10  -2   36.64   19.36
  -1  11  -7  105.72   16.33
  -2  11 -10   -0.03    7.14
  -1  10 -11  187.50   18.70
   0   9  -4  223.13   31.68
   0   9  -9   20.47   18.40
   0   8 -11    8.07   16.17
   0   9  -8  270.05   30.24
   0   9  -5  111.92   26.44
  -2  11  -9   28.66   13.29
  -2  11  -4    6.86   13.40
  -1  10  -3  184.93   27.42
   0   7 -12  259.68   23.30
   0   9  -7  209.30   29.53
   0   9  -6    6.21   13.70
  -1   9 -12   15.93   12.68
  -1  10 -10   98.04   18.35
  -2  11  -8   -2.41   13.31
  -1   8 -13   25.33   10.46
   0   8 -10   35.28   18.92
  -2  11  -6  303.24   25.90
  -2  11  -5   57.13   13.69
  -1  10  -4   22.24   15.67
  -1  10  -5  439.05   36.62
  -1  10  -8   80.97   17.77
  -1  10  -7    6.93   19.53
   0   7 -11    1.88   11.45
   0   8  -8  731.72   47.19
   0   8  -7    7.56   14.53
  -2   8 -13   11.93    9.31
  -1   7 -13    4.57   10.75
  -1   8 -12    0.99   13.39
   0   7 -10  112.85   23.88
  -1   9 -10  370.36   31.30
   0   6 -11  133.36   23.47
  -2  10  -3    6.78   18.27
  -1   9  -3  292.67   31.45
   0   7  -9   13.63   20.42
  -2  10  -9   29.27   19.52
  -2  10  -4  126.60   25.57
  -1   9  -4  909.01   54.38
  -2  10  -8   27.16   20.60
  -1   8 -11  125.28   19.23
  -1   9  -8   70.72   25.00
  -2  10  -7   99.26   24.81
  -2  10  -6   14.44   20.52
  -2  10  -5  245.56   32.87
  -1   7 -12   12.53   14.53
  -1   9  -7   39.01   17.71
  -1   9  -6   87.47   26.78
  -1   7 -11    6.68   17.85
  -1   8  -9   27.87   16.94
  -2   6 -13    8.91   10.05
  -2   9  -3   71.01   25.43
  -1   8  -7  129.06   29.16
  -2   9  -4   73.30   21.07
  -1   7 -10  377.05   32.63
  -4   9  -6   16.54   12.10
  -4   9  -4   16.53   12.17
  -2   9  -5  172.44   28.09
  -4   9  -5   23.44   13.42
  -4   8  -9   45.11   10.03
  -3   9  -3  103.77   25.12
  -4   7 -10   25.93   10.81
  -2   6 -12   10.75   15.81
  -3   6 -12  217.10   28.09
  -3   9  -5  225.15   28.32
  -4   8  -7    3.83   14.72
  -2   5 -12   21.15   18.07
  -4   7  -9   -4.70   13.41
  -3   5 -12    9.46   17.43
  -2   6 -11  118.18   25.82
  -4   8  -6  127.22   21.71
  -4   6 -10   19.36    9.02
  -4   8  -5   42.10   19.64
  -4   8  -4   38.68   19.26
  -4   8  -3  151.70   24.61
  -3   8  -3   17.79   23.39
  -3   4 -12   61.28   17.69
  -4   7  -8   83.44   16.74
  -2   5 -11  100.22   24.78
  -5   6  -5   43.36   13.20
  -4   7  -7  175.99   26.75
  -3   5 -11  229.97   23.75
  -5   6  -4   -3.57   12.84
  -5   6  -3   95.73   17.14
  -4   7  -6   47.69   23.28
  -2   4 -11  106.69   25.68
  -4   7  -2  295.60   35.47
  -2   5 -10    0.15   14.75
  -4   4 -10   73.34   14.57
  -4   6  -8   37.56   20.71
  -4   7  -5   28.38   17.12
  -4   7  -4   41.66   24.77
  -4   7  -3   23.80   23.80
  -3   4 -11   59.99   18.74
  -5   4  -7   87.44   14.88
  -4   5  -9   26.24   13.80
  -3   7  -3  103.67   27.19
  -4   6  -7   -6.31   20.43
  -3   6  -8    1.73   26.24
  -5   3  -7   69.07   14.80
  -4   1 -10   36.22   10.85
  -4   2 -10   50.51   13.55
  -5   4  -6    6.73   14.45
  -5   5  -4   46.53   14.26
  -4   5  -8   62.62   24.45
  -4   6  -6  251.82   34.50
  -3   2 -11   12.32   17.95
  -3   6  -7  255.92   45.90
  -5   5  -3   53.70   19.63
  -5   5  -2   28.75   17.53
  -4   4  -9    2.31   12.00
  -3   4 -10   23.86   16.19
  -4   6  -4   13.93   25.17
  -5   4  -5   50.55   19.20
  -4   5  -7  241.50   35.17
  -4   6  -3   96.43   32.37
  -4   6  -2    6.39   26.39
  -3   5  -8   36.45   31.09
  -5   3  -6  189.43   22.40
  -3   3 -10  457.82   43.66
  -4   4  -8   49.59   17.66
  -3   4  -9  235.15   35.57
  -4   5  -6   84.69   29.93
  -5   2  -6    6.34   15.91
  -5   4  -3   96.44   24.66
  -4   2  -9    2.85   11.04
  -3   5  -7   20.40   22.11
  -5   3  -5   33.24   19.62
  -5   4  -2  208.10   29.20
  -5   4  -1   12.18   19.23
  -4   0  -9   -1.89   13.26
  -3   2 -10   87.77   26.01
  -5   1  -6  124.81   16.49
  -4   3  -8   22.35   20.52
  -4   4  -7    5.50   24.39
  -4   5  -5   98.25   25.53
  -3   4  -8   92.84   32.63
  -3   1 -10  235.24   29.77
  -5   3  -4   40.78   22.45
  -5   2  -5  121.20   23.17
  -4   5  -3    2.52   18.59
  -4   5  -2  343.05   46.54
  -4   5  -1  298.83   43.46
  -4   4  -6  421.10   43.00
  -3   4  -7   95.71   35.68
  -5   1  -5   45.17   20.27
  -4   3  -7  138.05   31.01
  -5   0  -5  118.26   21.49
  -5   3  -2   47.92   24.84
  -5   3   0  153.18   28.06
  -4   4  -5  436.38   49.44
  -3   3  -8   68.54   29.07
  -5   2  -4   76.19   19.47
  -5   3  -1  242.54   28.72
  -4  -1  -8   29.83   17.22
  -4   1  -8   15.01   13.97
  -4   0  -8   74.75   21.79
  -5   2  -3   21.56   24.17
  -4   2  -7   34.19   23.55
  -4   3  -6   76.77   30.93
  -4   4  -4   15.65   20.19
  -3   1  -9   27.94   22.49
  -5   1  -4   28.49   15.95
  -4   4  -3   92.47   33.09
  -5  -1  -4   -1.22   16.87
  -5   0  -4   82.26   22.25
  -5   2  -2  198.78   32.57
  -4   4   0  853.52   64.21
  -5   2   1  161.12   29.06
  -4   3  -5   74.11   32.40
  -4   4  -2    4.93   19.43
  -4   4  -1  304.95   45.13
  -5   1  -3   50.33   24.36
  -5   2  -1    8.51   17.94
  -5   2   0   81.59   27.14
  -5  -2  -3    2.61   15.98
  -4  -2  -7   49.68   20.08
  -4   2  -6  332.97   38.26
  -5   0  -3  -25.19   20.91
  -4  -1  -7   35.66   23.04
  -4   0  -7   -7.80   14.85
  -3   1  -8   55.11   43.18
  -5   1   2   69.45   23.82
  -4   1  -6    8.02   23.53
  -5   0  -2  102.63   28.12
  -5   1   0  128.27   30.77
  -5   1   1    3.57   22.25
  -4   2  -5  358.58   41.88
  -5  -2  -2   35.48   19.75
  -4  -3  -6   23.98   18.78
  -4   3  -2  167.64   38.43
  -5  -3  -1   22.82   11.83
  -5  -1  -2   15.67   15.87
  -4   3  -1  243.14   42.45
  -4   3   0    8.68   28.04
  -4  -2  -6   40.76   24.40
  -4   2  -4   25.64   21.85
  -5  -2  -1   15.68   20.28
  -5   0   0  120.59   29.53
  -5   0   1  193.42   31.28
  -5   0   2   44.45   22.73
  -4  -1  -6   21.05   19.46
  -4   1  -5  121.82   27.86
  -5  -3   0   58.85   18.46
  -4  -4  -5   56.56   19.32
  -4   2  -3  134.44   37.88
  -5  -1   3   25.10   18.66
  -4  -5  -4   43.74   15.19
  -3   0  -7   20.66   23.59
  -5  -3   3   36.04   13.92
  -5  -2   0   58.41   18.31
  -5  -1   1   -1.68   21.60
  -5  -1   2   57.78   23.31
  -4   0  -5  314.10   42.66
  -4   1  -4  507.19   52.13
  -5  -3   2   38.73   12.79
  -5  -2   1  139.79   25.05
  -5  -2   3   10.64   16.21
  -4  -3  -5   36.79   24.47
  -5  -2   2   20.34   14.25
  -4  -1  -5   91.27   31.03
  -4   2  -1  290.61   45.63
  -3  -1  -7  239.94   31.40
  -4   2   0  743.18   63.14
  -3  -3  -7  371.10   38.40
  -3  -2  -7    2.85   20.47
  -4   0  -4   70.78   30.23
  -4   1  -3  154.43   31.65
  -4  -6  -2  121.57   17.41
  -4  -4  -4   -6.96   20.37
  -4  -1  -4  583.19   54.51
  -4   1  -2   64.17   33.28
  -4  -5  -3   66.89   16.58
  -4  -2  -4    9.97   19.36
  -4   0  -3  200.40   34.54
  -4   1  -1  138.49   36.94
  -3  -1  -6    2.03   19.52
  -3  -4  -6  115.83   27.47
  -4  -1  -3  234.93   40.96
  -4   1   0   18.84   22.35
  -3  -3  -6   67.50   26.51
  -3  -2  -6   67.99   26.09
  -4   0  -2   87.48   27.63
  -5   4   4   84.30   26.25
  -5   1   5  189.72   23.01
  -5   2   5    7.67   13.17
  -4   7   0    5.73   22.38
  -5   5   2  125.57   26.07
  -5   6  -1   29.37   16.37
  -5   3   4  151.03   28.14
  -5   6  -3   68.67   14.42
  -5   6  -2  180.23   20.67
  -4   5   4  579.56   54.05
  -4   7  -1  297.33   35.80
  -5   4   3  142.53   28.82
  -5   0   4   60.25   16.72
  -5   5   1   17.92   16.15
  -4   5   3  109.98   33.24
  -4   6   1   -0.37   24.96
  -5  -1   3   36.73   12.65
  -5   3   3   -3.78   20.82
  -5   4   2   30.81   17.33
  -4   3   5   15.08   27.17
  -5   5  -5    8.51    8.95
  -4   4   4   87.68   26.12
  -5   0   3   70.87   18.07
  -5   4   1   92.75   26.49
  -5   5  -4   30.21   13.49
  -5   5  -2   42.40   18.60
  -4   5   2   30.38   27.38
  -5   1   3   10.31   18.35
  -5   3   2  115.12   27.74
  -5   5  -3   75.55   17.85
  -4   3   4  416.48   45.00
  -4   4   3  125.92   32.04
  -4   6  -1  374.85   39.46
  -5  -1   2   54.85   15.02
  -5   4   0   43.29   22.23
  -4   1   5   28.28   22.46
  -5   2   2   -6.18   14.24
  -5   3   1   -0.34   20.76
  -5   4  -6   -1.08    8.18
  -4   0   5  220.76   26.63
  -4   6  -2   -1.71   20.06
  -5  -2   0   39.71   10.48
  -5   0   2   44.29   18.22
  -5   1   2   85.91   23.13
  -5   4  -1   20.11   20.26
  -4   6  -3  100.30   19.92
  -5  -1   1   -0.70   13.78
  -5   2   1  153.82   26.75
  -5   4  -5   41.78   14.00
  -5   4  -2  193.05   23.32
  -4   3   3   18.22   24.56
  -4   4   2   50.72   20.49
  -4   5   0   15.32   23.56
  -5  -2  -1   11.01    9.16
  -5   4  -4   -0.76   14.66
  -4   1   4  161.68   31.75
  -5   2   0   58.89   23.97
  -5   3  -6  184.06   16.85
  -4  -1   4   25.72   15.97
  -4   0   4    0.48   18.46
  -4   5  -1  331.61   38.15
  -5  -1   0  118.52   15.98
  -5   3  -2   51.14   21.07
  -4   2   3  110.93   31.06
  -4   4   1   98.47   24.40
  -5   0   0  109.42   21.72
  -5   1   0  159.30   25.79
  -4   3   2  237.04   36.72
  -5  -1  -1  146.95   19.42
  -5   2  -1   13.68   14.59
  -5   3  -4   34.94   17.76
  -5   3  -3   39.85   15.20
  -4   1   3    6.65   22.87
  -4   4   0 1069.27   62.54
  -5  -1  -2    7.48   13.75
  -4   5  -3   14.98   15.05
  -5   2  -5  120.34   18.63
  -5   2  -4   62.32   18.59
  -5   2  -3   17.12   17.92
  -4   0   3  196.66   30.56
  -4   2   2   45.31   27.29
  -4   5  -5   80.85   20.95
  -4   5  -4  160.40   26.29
  -5   0  -2   66.18   19.53
  -5   1  -2   11.94   13.10
  -4  -1   3   -0.34   11.97
  -5   0  -3   -2.56   15.27
  -5   1  -5   28.90   11.32
  -5   1  -4    8.13   15.56
  -5   1  -3   21.85   13.00
  -4   2   1  200.91   35.11
  -4   3   0    0.60   21.39
  -4   4  -2    0.04   21.09
  -4  -2   2   85.37   21.69
  -4   0   2  110.76   27.98
  -4  -1   2  562.27   42.13
  -4   4  -8   34.13   14.38
  -4   4  -3  105.90   26.47
  -4   3  -1  309.41   39.45
  -4   4  -7   14.97   15.97
  -4   4  -4   -3.01   14.17
  -4   4  -6  340.78   29.50
  -4   4  -5  408.03   34.27
  -4  -2   1   88.06   22.89
  -4   3  -9   70.05   14.68
  -4   3  -2  190.74   33.78
  -4  -1   1  635.54   46.40
  -4   2 -10   62.62   12.17
  -4  -3   0    9.33   16.28
  -4   1   0    2.00   24.31
  -4  -4  -2  189.77   20.62
  -4   3  -8    3.20   15.05
  -4  -2   0  150.01   26.46
  -4  -4  -6   -0.82    8.99
  -4  -4  -3   90.59   16.57
  -4  -1 -10   51.21   11.35
  -4  -1   0   -3.13   20.55
  -4   1 -10   60.31   13.28
  -4   1  -1  108.76   28.67
  -4   2  -2    4.28   16.31
  -4   3  -7  110.21   19.54
  -4   3  -6  121.39   26.03
  -4   3  -5   67.70   24.30
  -4  -4  -5   40.63   12.73
  -4  -4  -4   -1.14   12.09
  -4  -3  -1   84.68   17.40
  -4   2  -9   -2.73    9.28
  -4  -3  -8   11.93    7.74
  -4   2  -3  128.97   31.05
  -4  -3  -2   12.58   17.33
  -4  -2  -9    1.07    7.57
  -4  -2  -1    9.29   20.87
  -4   0  -1   37.31   19.63
  -4   1  -2   59.02   26.99
  -4  -1  -1   59.61   19.80
  -4   2  -4   15.95   18.06
  -4   0  -2   74.11   27.52
  -4   2  -7   31.39   16.34
  -4  -3  -3  169.25   21.97
  -4  -2  -2  256.65   33.12
  -4  -1  -9  114.04   14.66
  -4   0  -9   -0.58   10.13
  -4  -3  -5   33.47   17.29
  -4  -2  -8   49.56   12.52
  -4   1  -4  462.22   43.54
  -4  -2  -3  216.51   30.24
  -4   0  -8   76.08   20.93
  -4   1  -6   12.09   21.46
  -4   1  -5   92.15   27.22
  -4  -1  -8   21.39   12.84
  -4  -2  -6   42.65   19.88
  -4  -2  -5  127.16   25.22
  -4  -1  -7   29.24   19.71
  -4   0  -7   -3.58   19.42
  -4  -1  -6   13.95   20.64
  -3  -6  -7    0.69    7.89
  -3   1 -12    4.19   10.54
  -3   2 -11   31.85   14.75
  -3  -5  -9   -8.72    7.13
  -3  -2 -12    3.68    8.16
  -3   0 -12    3.36   12.21
  -3  -1 -12   39.11   14.06
  -3   2 -10   95.57   21.55
  -3  -5  -8   68.02   16.18
  -3  -4 -10   -0.02    9.26
  -3  -3 -11   -0.61    9.23
  -3   2  -9  702.89   45.31
  -3  -5  -3   12.33   18.59
  -3   2  -8  196.99   30.91
  -3   0 -11   13.08   16.50
  -3  -5  -4   51.39   20.68
  -3  -4  -2   29.83   16.42
  -3  -2 -11   12.59   11.79
  -3   1 -10  244.83   26.42
  -3  -5  -6   77.53   16.90
  -3  -5  -5   -2.23   12.12
  -3  -4  -9   47.06   13.91
  -3  -3 -10    5.45   15.66
  -3  -4  -3  428.44   40.34
  -3   1  -9   38.82   23.21
  -2  -7  -9   23.84    9.04
  -3  -4  -8  197.77   26.45
  -3  -2 -10   18.84   19.41
  -3   0 -10   51.56   17.48
  -3   1  -8   26.34   22.91
  -2  -2 -14    2.36    9.53
  -3  -4  -4   73.64   25.93
  -3  -3  -9   11.02   19.95
  -3  -1 -10   80.63   19.10
  -3  -4  -6  132.57   27.29
  -3  -4  -5   55.34   25.06
  -2  -5 -12    4.29   11.37
  -2  -4 -13   31.69    8.92
  -3  -3  -8  109.32   26.98
  -3  -3  -4   66.09   26.16
  -3  -2  -9  257.03   32.43
  -3  -1  -9   32.34   23.80
  -2  -7  -8   10.36   12.13
  -3   0  -7   13.51   17.76
  -3  -3  -6   58.63   26.91
  -3  -2  -8  221.56   29.73
  -3  -2  -5   10.70   24.87
  -3  -2  -7   -2.08   16.52
  -3  -1  -6   -4.06   15.93
  -2  -7  -7   20.12   14.16
  -2  -3 -13  116.25   17.91
  -2   0 -13   85.24   17.11
  -2  -7  -6   43.45   16.64
  -2  -2 -13  116.95   20.21
  -2  -5 -11   47.84   13.27
  -2  -4 -12  162.50   18.26
  -2  -6  -9   34.91   18.06
  -1  -3 -15    4.19    8.75
  -2   0 -12  299.16   30.64
  -2   1 -11   32.35   20.13
  -2  -6  -8   -2.70   17.65
  -2  -3 -12    6.32   18.19
  -1  -2 -15   24.08   10.48
  -2  -1 -12   52.85   22.34
  -1  -8  -9  118.25   15.36
  -2  -6  -7  224.56   30.31
  -2  -6  -6  322.81   34.81
  -2  -6  -5  167.47   29.05
  -2  -5  -9   10.20   21.09
  -2  -3 -11   55.22   24.36
  -1  -4 -14    2.31   13.28
  -2  -4 -10   -8.68   20.39
  -2  -2 -11  219.27   33.04
  -2  -1 -11   25.06   22.94
  -1  -8  -8    0.76   13.20
  -2   0 -10  164.28   30.68
  -1  -6 -12    8.87   15.08
  -2  -5  -7    7.34   23.03
  -1  -8  -7   10.18   15.46
  -1  -5 -13   -3.89    9.73
  -1  -3 -14    6.23   15.44
  -2  -5  -6   69.19   27.32
  -2  -5  -5  529.94   46.97
  -2  -4  -9   28.17   18.34
  -2  -2 -10   15.75   25.18
  -2  -1 -10   15.21   24.04
  -1  -7 -10   24.22   16.85
  -1  -2 -14    3.17   14.87
  -1  -1 -14    3.14    9.31
   0  -9  -9   86.87   13.20
   0  -6 -14    9.22   11.10
  -2  -4  -8   29.01   20.34
  -2  -3  -9   67.71   29.19
  -2  -2  -9   25.30   19.85
  -1  -4 -13   18.43   18.70
  -1  -7  -9   65.33   21.47
  -1  -6 -11   17.79   13.83
   0  -8 -11    5.39   11.76
   0  -4 -15   31.79   12.66
  -1  -5 -12   43.23   15.65
  -1  -1 -13   13.67   18.80
  -1  -7  -8  152.30   27.58
  -1  -2 -13  109.71   21.28
   0  -3 -15  124.53   17.21
  -1  -6 -10  353.85   35.78
  -1  -4 -12   38.26   23.44
  -1   0 -12  401.18   36.29
   0  -2 -15  100.16   14.92
  -1  -7  -7   -6.09   20.72
  -1  -5 -11  339.31   36.41
   0  -7 -12   -4.11   10.26
   0  -5 -14  113.86   15.82
  -1  -7  -6  203.60   31.68
   0  -8 -10   54.86   17.61
  -1  -3 -12  210.87   29.07
  -1  -2 -12  165.59   26.96
   1  -5 -15   15.08    8.11
  -1  -5 -10   86.82   28.53
  -1  -4 -11   39.25   19.69
   1  -9 -10    9.59   10.55
  -1  -6  -8   -2.91   16.55
  -1  -6  -7   58.66   27.84
   0  -8  -9   16.44   13.93
   0  -7 -11   10.70   14.28
   0  -3 -14  129.23   23.40
   1  -6 -14  105.67   16.72
  -1  -5  -9   94.46   31.34
  -1  -4 -10  441.65   46.76
  -1  -2 -11   25.92   19.21
   0  -6 -12   28.13   21.00
   0  -5 -13   36.76   15.92
   0  -2 -14   -1.07   15.58
  -1  -6  -6   -6.71   16.76
   1  -4 -15   25.73   10.25
  -1  -3 -10  116.94   32.45
   0  -8  -8  249.49   30.68
  -1  -4  -9   74.55   30.24
   0  -4 -13   59.21   23.77
   1  -9  -9    8.09   10.61
   0  -6 -11  112.08   28.75
   0  -5 -12   13.19   23.20
   0  -1 -13   80.79   21.69
   0  -8  -6   17.64   22.55
   0  -3 -13    9.56   15.37
   0  -2 -13   32.87   22.23
   1  -5 -14   -1.36   11.58
   2  -4 -15   21.76    9.73
   1  -7 -12  194.40   24.98
   2  -8 -12   68.96   10.61
   2  -6 -14   22.87   11.65
   1  -9  -8   31.96   17.89
   1  -6 -13  110.80   18.50
   0  -4 -12   15.53   25.06
   1  -4 -14  316.37   30.00
   2  -9 -10  105.14   14.93
   2  -7 -13   71.03   11.49
   2  -3 -15    3.05    8.34
   0  -7  -8  159.76   32.96
   0  -6 -10   59.06   22.36
   0  -5 -11   -7.94   24.42
   1  -8 -10   10.29   18.77
   0  -3 -12  120.15   31.19
   0  -1 -12  283.35   34.39
   1  -9  -7  359.64   32.23
   0  -2 -12  222.18   34.07
   1  -3 -14   14.49   13.12
   1  -2 -14  330.73   27.28
   0  -7  -7   -0.90   25.23
   0  -6  -9    5.96   26.24
   1  -7 -11   16.13   20.87
   0  -5 -10  193.12   36.90
   0  -4 -11  309.87   37.50
   1  -6 -12    3.18   21.48
   0  -7  -6   53.85   28.19
   1  -8  -9   19.62   16.99
   2  -9  -9   19.96   15.86
   2  -7 -12    8.09   17.00
   2  -6 -13   38.77   13.88
   2  -4 -14   20.77   16.63
   0  -5  -9  924.71   64.46
   1  -7 -10    5.17   24.05
   3  -8 -11    7.29   12.12
   3  -4 -14   -1.06    8.24
   1  -8  -8  224.90   29.48
   3  -6 -13    5.82    8.45
   1  -6 -11   12.87   17.44
   1  -2 -13   51.83   17.23
   2  -9  -8   90.16   20.95
   3  -9  -9   13.88   11.54
   3  -7 -12   21.01   13.78
   1  -8  -7   17.63   24.02
   2  -7 -11   13.33   15.59
   1  -8  -6  142.49   31.93
   1  -6 -10    4.99   18.53
   1  -5 -11    2.16   17.38
   1  -3 -12   21.77   24.39
   2  -9  -7   19.61   20.21
   3  -5 -13    5.74   14.24
   1  -2 -12    8.07   21.73
   2  -8  -9   57.30   25.19
   2  -4 -13   30.93   16.73
   1  -7  -8  137.71   28.17
   3  -9  -8   16.41   11.08
   1  -4 -11   16.62   27.22
   2  -9  -6   15.54   20.56
   2  -3 -13  315.00   33.15
   3  -7 -11  187.00   22.97
   3  -6 -12   81.38   18.85
   1  -6  -9  374.29   45.70
   2  -5 -12   34.47   23.98
   2  -2 -13   -4.03   16.46
   3  -4 -13   95.45   18.95
   1  -7  -7  848.74   60.60
   1  -5 -10  127.24   28.54
   2  -6 -11  231.23   34.32
   1  -3 -11   56.18   28.24
   2  -8  -8   15.05   24.34
   3  -3 -13    9.65   14.52
   3  -9  -7   -0.80   15.49
   4  -6 -11   77.39   15.12
   4  -4 -12   18.80   10.73
   1  -6  -8  667.89   57.94
   2  -4 -12  196.31   28.82
   4  -7 -10   32.09   10.74
   2  -7  -9   -1.33   24.84
   4  -9  -6    9.94   10.88
   4  -3 -12   37.09    9.53
   2  -5 -11   23.57   26.29
   3  -7 -10   52.21   21.64
   3  -6 -11   -5.12   18.35
   2  -6 -10   -8.44   17.03
   3  -9  -6  147.34   23.67
  -3   9   7   -1.06    9.48
  -2  11   3   -7.22   12.77
  -1   7   7  717.69   44.89
  -1   8   6  161.07   26.66
  -1  10   2   57.38   19.48
  -2  11   2   20.49   14.05
  -1   9   4   30.00   15.19
  -3  11   3   81.99   14.01
  -2   8   7  222.50   27.86
  -2   9   6    8.07   12.31
  -1  10   1   82.03   17.46
  -2  10   4   33.51   16.99
  -4  10   4   10.10    7.41
  -2  11   1    6.34   10.00
  -1   9   3   24.41   19.29
  -1  10  -3  175.90   22.04
  -1  10  -1  203.03   24.86
  -2  11  -4   16.77   11.22
  -2  11   0  123.32   19.62
  -1  10  -2   46.04   13.78
  -3   9   6  138.97   18.78
  -3  11   2   60.39   14.06
  -2  11  -3   22.28   12.90
  -3   8   7   35.21   15.24
  -2  10   3  126.09   23.15
  -2  11  -2   37.25   15.02
  -2  11  -1  314.12   24.04
  -1   8   4    4.18   19.90
  -1   9   2  587.98   42.14
  -3  11   1   12.92   12.93
  -2   7   7  141.36   27.25
  -4   9   5    3.62    6.72
  -3  11  -4    4.99    9.35
  -1   9   1  455.48   35.91
  -3  11   0  139.66   18.31
  -2  10   2   30.99   13.96
  -3  11  -3   84.53   15.09
  -3  11  -1   -1.84   12.53
  -2   9   4  214.35   26.12
  -3   9   5  149.41   19.08
  -3  10   3   61.14   17.48
  -3  11  -2   36.36   14.11
  -1   9  -2    6.03   16.35
  -1   9  -1   72.08   21.33
  -2   8   5  113.38   25.69
  -3   8   6    5.96   11.21
  -2   7   6   24.30   22.50
  -2  10   0  285.06   30.54
  -4   9   4  102.36   16.62
  -2   9   3   33.98   16.20
  -2  10  -4   93.22   19.58
  -3  10   2    3.11   11.39
  -2  10  -3   -1.92   14.91
  -2  10  -2  179.96   25.58
  -4  10   1   13.85   10.17
  -3  10   1   41.35   17.69
  -2   9   2  125.84   26.34
  -4  10   0   23.19   14.53
  -3   8   5  165.66   23.02
  -3  10  -5    2.96   12.22
  -4  10  -1   52.97   15.32
  -3   7   6  501.69   38.97
  -3   9   3  105.85   23.50
  -3  10   0   50.56   15.19
  -2   9   1    0.63   12.82
  -4  10  -2    6.28   12.47
  -3  10  -4   76.02   17.63
  -3  10  -1  236.33   27.42
  -2   8   3   14.02   21.31
  -5   8   2   26.21    7.47
  -3  10  -3    0.87   15.79
  -4   8   4   76.76   16.61
  -4   9   2   -2.91   11.63
  -3   9   2   41.16   16.11
  -2   9  -4   34.67   15.09
  -2   9  -3   76.73   23.06
  -2   9  -2   15.64   14.37
  -5   7   3    6.15   10.17
  -4   7   5   11.10   17.09
  -3   7   5  254.18   32.67
  -4   9   1   57.78   15.89
  -3   9   1  127.99   22.04
  -5   8   0   28.62    9.21
  -4   8   3   99.88   19.94
  -4   9   0   10.15   18.17
  -3   9   0  273.88   32.91
  -5   8  -1    8.74   11.11
  -3   9  -5  166.64   24.72
  -5   7   2   77.02   15.29
  -5   8  -2   76.38   13.14
  -4   9  -1  102.49   18.82
  -3   9  -1   22.90   15.67
  -4   8  -7   -1.36    7.36
  -4   9  -2  290.81   26.04
  -3   7   4   12.37   15.74
  -3   8   2   38.82   22.70
  -3   9  -3  119.49   25.00
  -4   6   5  268.41   30.79
  -5   6   3  196.45   20.14
  -3   6   5  187.73   27.75
  -3   8   1   71.23   25.40
  -4   8   1    9.92   15.17
  -3   7   3   88.93   26.79
  -4   7   3  232.07   28.98
  -5   7   0    7.94   14.63
  -3   8   0   79.25   26.30
  -5   6   2   62.29   18.03
  -5   7  -4   78.76   14.11
  -4   6   4   76.47   26.36
  -5   7  -3   45.94   14.32
  -5   7  -2    9.48   13.98
  -5   7  -1   98.17   14.97
  -4   8  -5   26.03   13.00
  -4   8  -1  112.11   27.20
  -3   7   2   17.93   23.42
  -3   8  -1  517.33   42.33
  -5   5   3    2.42   14.58
  -4   8  -3  141.79   26.77
  -4   8  -2   13.92   21.39
  -3   8  -2  226.73   34.77
  -3   8  -4   64.69   20.26
  -5   6   1   56.13   19.60
  -4   7  -7  163.75   18.28
  -4   6   3   28.81   25.46
  -4   7   1   99.42   29.70
  -5   5   2   94.58   21.15
  -5   6   0   49.35   15.11
  -5   6  -1   24.23   18.10
  -4   7  -6   62.91   18.26
  -4   7   0   -6.08   16.61
  -5   6  -4    2.64    9.63
  -5   6  -2  164.87   23.46
  -4   6   2   61.20   27.78
  -4   7  -1  313.99   39.93
  -5   5  -6   52.32   12.44
  -5   6  -3  116.04   17.06
  -4   7  -3   36.06   24.20
  -4   7  -2  321.70   35.51
  -5   3   3   -2.45   15.77
  -5   4   2   17.63   19.47
  -4   5   3   76.22   23.81
  -4   6   1   -4.33   25.99
  -5   5  -5   18.73   14.32
  -4   4   4   83.30   28.21
  -4   6  -7   11.41   14.98
  -5   5  -1  154.23   26.84
  -5   5  -4   49.07   18.12
  -5   5  -2   42.26   20.37
  -4   6   0  419.57   42.95
  -5   4   1   69.01   23.71
  -5   5  -3   58.53   15.97
  -4   5   2   32.91   26.91
  -4   6  -6  208.13   28.33
  -4   5  -8   60.04   16.53
  -4   6  -5  168.70   25.51
  -4   6  -2   -8.41   24.42
  -5   4  -5   42.27   16.66
  -4   4   3   60.33   22.73
  -4   6  -4   27.19   18.71
  -4   6  -3   98.88   24.83
  -5   4  -1   28.64   22.70
  -5   3   1   11.20   21.52
  -5   4  -4    9.17   17.83
  -4   5  -7  242.19   28.30
  -5   2   2   -2.62   18.20
  -5   4  -3  102.45   19.65
  -5   4  -2  197.66   25.70
  -4   5   0   41.00   29.61
  -4   4   2   41.81   28.71
  -5   3   0  156.21   30.09
  -4   5  -6  102.51   26.29
  -4   5  -1  331.06   44.30
  -5   1   2   75.21   20.76
  -5   3  -5   27.16   12.95
  -4   3   3   45.24   27.57
  -4   4  -8   52.09   18.20
  -5   2  -6    3.42    9.60
  -5   2   1  146.25   28.55
  -5   3  -4   36.41   20.78
  -5   3  -1  242.37   34.41
  -4   3  -9   61.99   13.93
  -4   5  -4  135.87   31.03
  -4   5  -3   28.86   25.51
  -4   5  -2  337.33   39.59
  -3   5  -7    5.91   24.14
  -5   3  -3   34.19   23.04
  -5   3  -2   33.45   23.93
  -4   4   1  101.97   26.64
  -5   1   1    2.91   19.11
  -5   2  -5   97.21   20.96
  -5   2   0   66.40   20.09
  -4   4  -7   15.26   20.48
  -4   3   2  184.54   37.47
  -4   4   0 1029.70   65.91
  -5   2  -4   73.38   17.26
  -5   2  -3   47.55   22.74
  -5   2  -2  166.63   30.16
  -4   4  -6  355.29   39.20
  -5  -1   1    3.85   13.74
  -5   0   1  167.39   24.99
  -5   1  -5   46.78   18.70
  -5   1   0  113.26   26.73
  -4   2  -9   -1.19   12.06
  -4   2   3   85.54   30.44
  -4   3  -8    6.06   17.06
  -4   4  -1  337.55   40.49
  -5   0  -5  105.17   19.18
  -4   4  -2   12.10   26.53
  -5   1  -4   18.37   19.48
  -4   3   1  538.76   48.94
  -4   4  -4    6.17   18.54
  -4   4  -3   73.78   23.89
  -5   1  -3   36.89   22.28
  -5   1  -2   20.66   23.45
  -5  -2  -1    1.59   12.82
  -5  -1  -4    4.80   15.21
  -5  -1   0   90.77   17.02
  -5   0  -4   50.57   19.96
  -5   0  -1    9.44   20.81
  -4   1  -9  166.11   19.64
  -4   2   2   16.42   29.10
  -4   3  -7  133.98   24.47
  -5  -2  -2   14.83   10.04
  -5  -1  -1  112.84   22.49
  -5   0  -3    3.75   19.53
  -5  -1  -3   21.11   12.79
  -4   2  -8   67.35   17.13
  -4   3  -6   92.17   29.03
  -4   0  -9    1.15   13.05
  -4   3  -1  296.39   39.59
  -4   2   1  200.34   41.28
  -4   3  -5   55.75   23.04
  -4   3  -2  171.98   38.36
  -4  -1  -9  107.10   13.89
  -4   2  -7   57.65   25.23
  -4   3  -4  388.84   44.04
  -4   3  -3   32.59   21.95
  -4   1  -8   -0.87   18.85
  -4   1   2  449.32   52.34
  -4   2   0  709.62   64.20
  -4   2  -1  277.57   47.25
  -4   0  -8   69.44   18.54
  -4   1  -7  149.32   31.11
  -4   2  -5  368.45   42.89
  -4   2  -2    8.72   27.89
  -4   0   2  138.61   37.39
  -4   2  -4   49.86   23.37
  -4   2  -3  133.80   30.48
  -4  -1  -8   44.53   15.76
  -4   1  -6    3.75   26.75
  -4   1   0    4.73   23.12
  -3   2  -8  200.02   34.48
  -4  -1   2  528.78   53.69
  -4   0   1  245.28   45.98
  -4   1  -5   94.77   28.45
  -3   1  -9   33.47   23.44
  -4  -3  -7   17.40   18.25
  -4   1  -4  540.37   52.07
  -4   1  -3  171.70   41.34
  -4   1  -2   89.07   30.19
  -4  -5  -5   -6.27   14.22
  -4   0  -6  141.90   28.39
  -4   0   0  584.34   60.33
  -4  -4  -6   -8.88   17.26
  -3  -1 -10   87.52   19.76
  -4  -1  -6   27.93   26.52
  -4  -1   1  473.93   48.98
  -4   0  -5  329.32   40.66
  -4   0  -4   70.86   35.33
  -4   0  -3  176.37   42.16
  -4   0  -2  106.60   39.68
  -3  -3 -10   15.46   14.05
  -3  -2 -10   12.69   16.11
  -3   1  -8   29.22   25.17
  -4  -5  -4   85.30   20.90
  -4  -3  -6   29.10   16.71
  -4  -2  -6   58.28   27.36
  -4  -2   1   79.85   34.33
  -4  -1   0   12.28   31.60
  -3   0  -9  497.01   41.77
  -4  -5   0   14.49   18.93
  -4  -4  -5   35.45   21.88
  -4  -4   1   50.07   24.57
  -4  -1  -5   69.29   26.47
  -4  -5  -1   46.99   22.17
  -4  -3   1  184.18   36.06
  -4  -1  -4  588.88   58.27
  -4  -1  -1   53.19   35.32
  -3  -5  -9    5.96   12.44
  -4  -5  -2    0.72   14.00
  -4  -4  -4   13.26   23.13
  -4  -3  -5   27.67   19.22
  -4  -2   0  104.66   38.01
  -4  -1  -3  276.34   40.04
  -4  -1  -2   31.89   25.16
  -4  -4   0   40.50   25.96
  -4  -3   0   -7.56   26.97
  -4  -2  -4   17.76   29.19
  -4  -2  -1    6.01   30.43
  -3  -1  -9   31.93   22.90
  -3   0  -8  331.11   42.03
  -4  -4  -3   69.83   29.38
  -4  -4  -2  203.44   35.31
  -4  -4  -1   20.46   26.31
  -4  -3  -4  203.88   31.80
  -4  -3  -1   63.17   32.63
  -4  -2  -3  167.43   33.34
  -4  -3  -3  173.61   30.65
  -3  -4  -9   52.51   20.85
  -3  -2  -9  254.02   33.93
  -3  -3  -9   10.32   20.89
  -3  -1  -8  228.91   38.69
  -3   0  -7   11.95   27.63
  -3  -7  -6   39.33   12.88
  -3  -2  -8  437.86   47.81
  -3  -8  -3   29.90   15.98
  -2  -6 -10    7.78   12.19
  -3  -3  -8  163.01   29.24
  -3  -8  -2   15.20   16.38
  -3  -7  -5   -2.40   13.64
  -3  -5  -7  279.83   36.91
  -3  -2  -7   10.10   28.58
  -2  -7  -9   16.53   13.64
  -3  -6  -6  121.40   28.49
  -3  -4  -7   -4.04   26.62
  -3  -7  -4   20.02   16.72
  -2  -4 -10   -7.36   18.58
  -3  -7   1   31.07   16.92
  -3  -5  -6   98.15   33.21
  -3  -7   0   -8.20   22.08
  -3  -6  -5   58.81   21.84
  -3  -4  -6  116.94   36.95
  -3  -2  -5   39.11   34.14
  -3  -7  -2  244.28   35.40
  -3  -6  -4   -8.27   27.77
  -3  -6   1   83.83   31.41
  -3  -5  -5   -3.24   28.92
  -3  -3  -5   17.07   31.21
  -2 -10  -2    3.66   12.32
  -2 -10   0    0.30   10.76
  -2  -6  -9   36.98   16.67
  -3  -4  -5   31.87   32.74
  -3  -6  -3   73.93   25.55
  -3  -6   0  205.50   39.58
  -3  -5  -4   29.69   32.57
  -3  -5   1   78.74   34.83
  -3  -3  -4   67.49   36.45
  -2  -5  -9   30.65   24.84
  -2  -3  -9   50.37   27.33
  -3  -6  -1   87.27   35.58
  -3  -4  -4   73.29   37.06
  -2  -4  -9   40.93   27.63
  -3  -5  -3   16.08   24.08
  -3  -5  -1  257.83   45.36
  -3  -5   0   17.64   23.69
  -3  -4  -3  420.73   56.58
  -3  -4  -1   49.23   28.08
  -1  -7 -10   35.46   16.20
  -2  -6  -8   12.02   26.30
  -2  -9  -4  117.18   25.18
  -2  -8  -6  103.38   21.23
  -2  -7  -7    7.38   25.57
  -2  -3  -8  454.72   51.04
  -1  -9  -8  155.97   19.71
  -1  -8  -9  107.59   21.23
  -2  -9  -3    6.79   22.25
  -2  -4  -8   35.94   23.46
  -2  -9  -2   24.60   23.20
  -2  -8  -5    8.69   17.82
  -1 -10  -6    4.51   16.24
  -2  -9  -1   -1.44   22.77
  -2  -9   0  105.89   26.79
  -2  -7  -6   29.42   29.14
  -2  -4  -7  676.75   60.86
  -2  -8  -4   61.90   23.07
  -1  -7  -9   60.34   24.75
  -2  -7  -5  304.02   44.51
  -1 -11   1    4.53   11.72
  -1  -9  -7   25.96   21.55
  -2  -8  -3  103.86   32.82
  -2  -5  -6   73.45   36.06
  -1 -11  -1   -1.05   15.32
  -1 -11   0   26.12   15.47
  -1 -10  -5    9.07   19.20
  -1  -8  -8    4.13   15.36
   0  -9  -9   95.39   17.06
  -2  -8   1   35.24   27.54
  -1  -6  -9  345.30   39.94
   0 -11  -6   58.73   12.31
   0  11  -5  216.01   18.11
   0  11   2    3.15   10.38
   1   7   4   52.38   25.04
   0  10   4    4.07   11.86
   1   9  -3  481.68   35.22
   1   9  -1    9.61   19.75
   1   9   0  183.76   24.89
   0  11   1  115.81   19.60
   1   8   2    8.09   21.38
  -1  10   6  183.59   19.33
  -1  12  -5   70.61   10.44
  -1  12   2   30.17   12.28
   0   9   5    5.14   18.31
   0  11  -4   95.12   16.24
   0   8   6   12.11   14.54
   0  11   0  200.79   23.54
   1   8  -4  108.39   23.80
   1   8   1  125.37   27.91
   0  11  -3   19.29   10.96
   0  11  -1    8.93   14.52
  -1  11   4   17.58   10.23
  -1  12   1  103.66   15.87
   1   8  -3   -4.41   12.62
   1   8  -2  286.53   33.71
   1   8  -1 1029.21   57.24
   1   8   0  129.18   23.77
  -2  12   3   66.33   10.46
  -1  12  -4    0.96    9.97
  -1  12   0  144.23   17.55
   0   9   4  190.80   28.17
   0  10   2  441.66   35.62
  -1  12  -3   22.01   12.11
  -1  12  -1   33.60   13.60
   0   8   5  125.29   27.20
   0  10  -5   30.28   15.21
  -1  10   5  137.10   21.01
  -1  12  -2    2.86    8.75
   0  10   1  175.80   26.39
   0  10  -4  284.97   27.46
  -2  12   2    2.81   10.35
  -1   9   6  206.54   25.90
   0  10   0   44.60   20.13
   0  10  -1   14.91   18.57
  -1  11   2  185.02   23.12
   0   8   4    2.94   20.79
  -2  11   4  143.02   17.03
  -1  10   4   22.81   18.46
   0   9   2   19.59   15.90
  -2  12   1   23.99    9.48
  -1  11  -5   49.43   11.46
   0   9  -5   90.76   20.30
  -2  12  -4    7.44   10.16
  -1  11   1  244.65   23.63
   0   9   1  315.75   35.19
  -3  11   4    1.73    8.16
  -2  12   0   86.03   15.09
  -1   9   5    3.22   18.39
  -1  11  -4  319.10   25.69
  -1  11   0   15.38   16.47
   0   9  -4  242.15   28.86
  -3  12   1   41.44    8.27
  -2  12  -1    5.02   12.34
  -1  11  -3   66.94   18.25
   0   9   0   18.04   15.36
  -2  10   5   76.78   17.28
  -1  11  -2  119.06   21.25
  -1  11  -1   15.70   12.27
   0   9  -3  175.82   23.92
   0   9  -1   50.86   17.35
  -3  12  -3    3.95    8.41
  -3  12   0    7.62   10.14
  -2  11   3    2.34    9.90
  -3  12  -1   96.60   11.41
  -2   9   6   12.42   15.89
  -1   9   4   53.76   23.23
  -1  10   2   59.43   17.58
  -2  11   2   30.91   16.81
  -3  10   5  104.23   14.51
  -1   8   5  110.94   26.63
  -1  10   1  102.55   23.45
  -2  10   4   29.75   17.65
  -2  11  -5   68.00   15.55
  -2  11   1    1.14   15.90
  -1   9   3   17.82   21.03
  -1  10  -4    5.85   17.12
  -1  10  -3  235.19   28.11
  -1  10  -1  234.23   29.95
  -2  11  -4   27.17   15.77
  -2  11   0   99.48   21.34
  -1  10  -2   61.82   17.46
  -3  11  -5   40.68   11.55
  -2   9   5  322.76   31.99
  -2  10   3  111.96   23.01
  -2  11  -2   27.57   13.02
  -4  11  -1   11.86    8.85
  -3  10   4  168.94   20.74
  -3  11   1   13.78   14.38
  -2  10  -6   10.54   13.91
  -1   9   1  551.27   43.27
  -4  10   3    3.58    9.64
  -3  11  -4    7.14    9.02
  -2  10   2   30.31   20.34
  -1   9   0  100.43   21.31
  -3   9   5  136.97   20.85
  -3  11  -2   33.17   15.99
  -3  11  -1   -7.80   10.09
  -1   9  -1   72.08   23.54
  -3  10   3   44.85   13.80
  -2  10  -5  226.13   23.78
  -2   8   5   89.04   25.60
  -2  10   0  274.24   32.56
  -2   9   3   28.51   21.41
  -2  10  -4  145.63   21.55
  -2  10  -1   32.11   16.38
  -4   9   4   82.36   16.42
  -4  10   1   13.51   14.54
  -3   9   4    7.36   17.78
  -3  10   1   46.50   19.32
  -2   8   4  101.49   27.46
  -2   9  -6  342.96   31.83
  -2   9   2  132.59   24.08
  -4  10   0   25.16   15.38
  -4   8   5  136.08   19.08
  -4  10  -2   14.01   13.76
  -4  10  -1   56.83   16.49
  -3  10  -4   70.77   16.89
  -3  10   0   46.30   15.78
  -2   9   1    6.77   20.69
  -3   8   5  154.43   25.86
  -3   9   3   97.82   24.29
  -3  10  -2  212.09   27.91
  -3  10  -1  220.85   29.37
  -2   9  -5  161.55   26.98
  -2   8   3    5.19   15.51
  -2   9  -4   55.12   17.94
  -2   9  -1  423.79   40.81
  -5   8   2   20.91    9.98
  -2   9  -3   66.01   19.45
  -2   9  -2   11.11   21.16
  -4   8   4   81.16   20.69
  -3   8   4  285.69   33.75
  -3   9   1  126.83   28.11
  -5   8  -3   90.19   12.06
  -4   9  -4    0.16   14.21
  -4   9   1   76.63   17.95
  -3   9  -4   12.83   21.50
  -3   9   0  263.38   34.27
  -5   8  -2   86.69   13.65
  -5   8   0   37.20   13.13
  -4   7   5   14.41   17.79
  -4   9  -3   36.03   18.90
  -4   9   0    2.10   13.45
  -3   8   3   64.19   23.92
  -3   9  -1   12.62   21.20
  -5   7   3   -0.31    7.78
  -5   8  -1   -3.58    7.71
  -4   8  -6   79.56   14.70
  -4   8   3  106.16   24.97
  -4   9  -2  263.28   26.29
  -4   9  -1   86.09   18.69
  -3   9  -2   56.83   19.77
  -5   7   2   70.02   16.52
  -3   7   4   17.85   22.87
  -4   7   4  286.80   33.57
  -3   8   1  103.07   28.92
  -4   8   1   -2.54   21.56
  -5   7  -3   27.73   13.35
  -5   7   1   66.10   17.66
  -3   8   0   51.20   25.93
  -5   7   0   10.77   15.00
  -4   6   5  251.22   31.67
  -4   8  -3  146.12   27.43
  -4   8   0   98.78   28.79
  -3   7   3   92.29   28.29
  -3   8  -4   65.18   20.25
  -3   8  -1  472.41   46.14
  -5   6  -5   31.10   10.04
  -5   7  -2   18.70   14.80
  -5   7  -1   93.23   18.54
  -4   7   3  214.52   34.25
  -4   8  -2    8.08   22.16
  -4   8  -1  116.04   23.60
  -3   8  -2  221.47   31.73
  -4   7  -6   48.91   16.42
  -3   7   2    9.39   17.82
  -5   6   2   66.51   15.40
  -4   6  -7   -4.10   14.18
  -4   6   4   68.80   27.18
  -4   7  -5   26.15   13.90
  -5   6   1   22.19   19.00
  -4   7   1   81.52   29.59
  -5   6  -3  115.93   19.76
  -4   5   5    9.07   23.56
  -5   4  -6    3.01    7.79
  -5   5  -5   10.24   11.56
  -5   5   3   -6.25   16.79
  -5   6  -2  150.74   22.62
  -5   6  -1   26.50   17.33
  -5   6   0   47.16   14.91
  -4   7  -3   27.55   23.89
  -4   7   0   -1.64   17.39
  -3   7  -4  111.62   26.06
  -4   6   3   26.97   20.56
  -4   7  -2  271.54   34.03
  -4   6  -6  199.63   22.58
  -5   5   2  111.76   23.47
  -4   6   2   64.36   30.42
  -3   6  -6  268.36   36.82
  -4   5  -7  219.59   25.71
  -4   6  -5  165.17   28.20
  -5   5  -3   64.19   20.10
  -5   5   1   32.12   16.75
  -4   6   1   15.51   28.27
  -5   4  -5   39.93   11.23
  -5   5  -2   50.08   20.80
  -5   5   0   90.78   24.50
  -4   6  -4   21.50   22.33
  -5   5  -1  161.50   22.91
  -4   6  -3   93.91   29.72
  -4   6   0  470.03   50.20
  -4   5   3   72.64   32.10
  -4   6  -2    6.41   25.36
  -4   6  -1  362.46   41.19
  -5   4   2   33.74   23.68
  -4   5  -6   82.94   18.42
  -5   3  -5    9.53   14.13
  -5   4   1   82.69   26.68
  -4   4  -7   19.04   17.53
  -4   5   2   16.71   28.36
  -5   3   3   -9.52   20.90
  -5   4  -3  102.59   19.69
  -4   4   4   76.30   30.84
  -4   5  -5   66.44   25.01
  -5   4  -2  191.94   29.56
  -5   4  -1   16.67   21.67
  -5   4   0   52.71   19.27
  -4   5   1  189.20   39.68
  -5   2   4   52.36   21.09
  -4   5  -4  125.57   29.52
  -5   2  -5   93.57   17.92
  -5   3   2   98.61   28.28
  -4   5  -3   10.60   24.88
  -4   5   0   29.93   28.11
  -4   4  -6  408.13   38.27
  -4   4   3  104.82   33.67
  -4   5  -2  348.66   44.49
  -4   5  -1  413.94   48.22
  -5   3  -3   34.00   21.71
  -5   3   1   -0.23   24.21
  -5   1  -5   49.23   15.34
  -5   1   4  122.91   23.87
  -5   2   3  136.06   28.94
  -4   3  -7  103.81   21.31
  -5   3  -2   55.81   19.42
  -5   3  -1  283.18   35.38
  -5   3   0  198.77   28.24
  -4   4  -5  483.86   44.55
  -4   4   2   68.65   31.65
  -4   3   4  355.61   40.08
  -5   2   2    7.23   25.15
  -4   4   1  125.03   36.81
  -5   0   4   75.53   20.14
  -5   1   3  -13.81   20.91
  -5   2  -3   34.74   22.15
  -4   4  -4   -0.80   15.93
  -5   2  -2  169.27   30.91
  -4   3  -6   85.05   25.97
  -4   4  -3   85.24   29.83
  -4   4   0 1014.77   66.87
  -5  -1   4   66.97   17.30
  -5   2  -1   18.90   24.06
  -5   2   0   61.72   21.23
  -4   2  -7   35.91   17.72
  -4   3   3   24.36   21.42
  -4   4  -2    8.21   18.91
  -4   4  -1  316.20   39.53
  -5   1   2   70.02   27.08
  -5   0   3   78.55   24.04
  -5   1  -3   52.23   17.44
  -4   3  -5   41.58   26.27
  -5   1  -2    9.43   22.26
  -4   2   4   17.01   27.18
  -4   3   2  228.13   35.65
  -5  -1   3   32.92   19.85
  -5   0  -3  -10.00   18.74
  -5   1  -1  282.85   35.81
  -5   1   0  171.29   32.09
  -4   3  -4  397.13   45.97
  -5  -2  -3    6.57   10.00
  -5  -2   3   18.70   15.80
  -5   0   2   42.37   24.31
  -4   1  -7  129.46   22.30
  -4   2  -6  322.79   32.72
  -5  -3   2   36.51   13.87
  -5  -1  -3   36.71   14.54
  -5   0  -2   78.94   25.29
  -4   3  -3   21.72   27.36
  -4   3   0   -6.79   27.27
  -5  -3  -1   35.50   14.91
  -5  -1   2   71.31   23.75
  -5   0  -1   17.56   23.56
  -5   0   0  108.78   28.38
  -4   2   3  117.24   34.46
  -4   3  -2  193.19   32.99
  -4   3  -1  312.30   39.59
  -5  -2  -2   30.03   17.81
  -5  -1  -2    9.20   19.01
  -4   0  -7   -2.79   15.62
  -4   2  -5  349.81   42.31
  -5  -1  -1  124.67   26.17
  -5  -1   0  128.33   27.22
  -5  -2  -1   11.60   13.27
  -5  -2   0   57.89   20.68
  -4   1  -6   13.40   20.87
  -4   1   4  160.36   30.69
  -4   2   2   43.53   23.79
  -4  -2  -7   44.74   15.10
  -4  -1  -7   23.06   16.93
  -4   2  -4   46.70   22.67
  -4   2  -3  144.66   37.05
  -4   1   3   -8.14   28.90
  -4   2  -2    6.55   26.80
  -4   2  -1  261.29   43.80
  -4   0  -6  130.55   27.10
  -4   1  -5  115.70   26.38
  -4   0   4    5.47   20.80
  -4   1  -4  501.10   53.57
  -4   1   2  524.51   57.94
  -4  -1  -6   17.89   21.26
  -4  -3  -6   22.86   17.50
  -4  -2  -6   54.85   21.45
  -4   0  -5  314.03   40.91
  -4   1  -3  207.75   41.30
  -4   0   3  200.41   43.22
  -4   1  -1  136.49   37.07
  -4   1   0   -8.10   30.40
  -4  -1  -5   80.17   30.19
  -4  -1   4   29.97   23.63
  -4  -4  -5   36.52   14.59
  -4   0   2  160.34   34.13
  -4  -3  -5   36.95   23.29
  -4  -2  -5  130.61   31.36
  -4   0  -3  240.42   37.81
  -4  -2   4   14.92   28.61
  -4  -1   3   -7.52   31.19
  -4   0  -2  100.28   35.08
  -4   0  -1   67.70   34.58
  -4   0   0  498.15   59.42
  -4  -6   3  158.34   21.91
  -4  -5   4   97.02   22.22
  -4  -1  -3  279.60   45.03
  -4  -1   2  490.76   56.64
  -4  -5  -3   79.72   22.37
  -4  -3   4   65.38   29.23
  -4  -6  -1   36.55   19.40
  -4  -6   2   36.05   19.35
  -4  -4   4   78.45   21.42
  -4  -2   3  386.76   44.78
  -4  -1  -2   33.59   23.31
  -4  -6   0   34.44   20.10
  -4  -2  -3  207.23   40.44
  -4  -1  -1   65.81   27.34
  -4  -1   0   10.97   23.46
  -4  -5  -2    6.54   21.73
  -4  -5   3   25.48   17.01
  -4  -4  -3   89.81   22.87
  -4  -3  -3  249.24   38.68
  -4  -3   3    8.70   29.03
  -4  -2   2   86.01   29.18
  -4  -4   3  363.39   37.42
  -4  -2  -2  203.02   35.85
  -4  -2  -1   24.30   30.73
  -3  -2  -7   10.68   16.52
  -4  -5  -1   76.56   26.71
  -4  -5   2  162.39   25.45
  -4  -3  -2   -1.88   28.82
  -4  -3   2  283.40   43.11
  -4  -2   0  126.38   32.68
  -4  -5   0    7.23   17.30
  -4  -4  -1   28.19   27.20
  -4  -3  -1   60.48   32.30
  -4  -3   0   10.03   30.11
  -3  -4  -7   10.19   19.59
  -3  -3  -7  364.88   37.77
  -4  -4   0   18.86   27.19
  -3  -6  -6  110.63   20.71
  -3  -7  -5   12.40   14.98
  -3  -2  -6   82.49   28.29
  -3  -8  -3   20.74   16.35
  -3  -5  -6   83.89   25.51
  -3  -4  -6   93.98   29.75
  -3  -3  -6   86.11   24.33
  -3  -2  -5   19.11   26.26
  -3  -8   4   13.69   15.87
  -3  -6  -5   51.42   18.34
  -3  -8  -2   11.03   18.49
   0   0   0    0.00    0.00


_computing_structure_solution     'SHELXT 2018/2 (Sheldrick, 2018)'
_computing_structure_solution     'SHELXT 2018/2 (Sheldrick, 2018)'
;
_shelx_hkl_checksum                67792
_olex2_submission_special_instructions  'No special instructions were received'
